# Supplementary material for: Paleoproteomic profiling of organic residues on prehistoric pottery from Malta
Source: Amino Acids. 2021 Feb 13;53(2):295–312. doi: 10.1007/s00726-021-02946-4 (PMC7910365; doi:10.1007/s00726-021-02946-4)
Supplement: Supplementary file 2 — Supplementary file2 (XLSX 102 kb) [file 726_2021_2946_MOESM2_ESM.xlsx]

## Sheet: LEGEND
Paleoproteomic profiling of organic residues on prehistoric pottery from Malta Davide Tanasi,† Annamaria Cucina,‡ Vincenzo Cunsolo,‡,* Rosaria Saletti,‡ Antonella Di Francesco,‡ Enrico Greco,§ and Salvatore Foti‡ † Department of History, University of South Florida, SOC107 4202 E. Fowler Ave, Tampa, FL 33620, United States ‡ Laboratory of Organic Mass Spectrometry, Department of Chemical Sciences…
The Supplemetary Table S1 reports proteomic data of the seven samples classified as 100041M, 100051A, 100051D, 100061B, 100061H, 100087C, and 100087D. Identified proteins and peptides are subdivided into two groups about their origin: food derived proteins and human derived proteins.
Legend
Sample: Number classification of the archaeological pottery
Proteins: The protein's header information
UniProt Id: The UniProt Accession Number as reported in the database
Taxa: Organismal origin. Proteins from different species that are supported by a common set of peptides and could not be differentiated based on MS/MS analysis alone, are also reported as multispecies identification
Protein InChorus Score: The protein confidence score calculated as percentage score when the protein was identified by both PEAKS and Mascot engines (InChorus tool). The InChorus protein percentage score is calculated as the weighted sum of the protein's supporting peptides. The PeptideProphetTM method (Keller et al. Anal. Chem. 2002, 74:5383-92) is then applied to the weighted sum scores of all …
Coverage: The percentage of the protein sequence that is covered by supporting peptides.
#Peptides: The number of high-confidence supporting peptides.
#Unique: The number of high-confidence supporting peptides that are mapped to only one protein. Unique peptides with the same sequence but different modifications are only counted once in this number.
PTM: The identified Post-Transaltional Modification
For each protein is also showed the list of the filtered supporting peptides. The list of supporting peptides shows the following columns:
Identified Peptide sequence: The amino acid sequence of the peptide. A modified residue is followed by a pair of parentheses enclosing the modification mass
Modifications: The identified Post-Transaltional Modifications identified along the peptide sequence
Unique: This specifies whether the peptide is unique (Y) or not unique (N) supporting peptide to the protein.
m/z: The precursor mass-to-charge ratio.
Mass: The monoisotopic mass of the peptide.
ppm: The precursor mass error, calculated as :106 × (precursor mass - peptide mass) / peptide mass
InChorus Score: The peptide confidence score calculated as percentage score by InChorus tool. The scrore reflects the probability that the peptide-spectrum match is correct. The percentage score is calculated by the empirical calculation used in Peptide-ProphetTM .
Aspecific Cleavage: This specifies peptides deriving from aspecific cleavages (i.e. peptides not derived from cleavages at the carboxylic-end of lysine and arginine residues)
Deamidation Rate (%): Calculation of the deamidation rates in detected glutamine- and asparagine-contained peptides. The calculation of deamidation rate is reported in the text of the manuscript

## Sheet: Food Proteins
Sample	Proteins	UniProt ID	Taxa	InChorus Score (%)	Coverage (%)	Peptides	Unique
100041M
	Alpha-S1-casein	P02662	Bos taurus	97.97	10	3	3
100051A
	Beta-lactoglobulin	P02754	Bos taurus	83.68	8	2	2	Multispecies identification: Bubalus bubalis
	Beta-casein	P02666	Bos taurus	76.82	12	2	2	Multispecies identification: Bubalus bubalis
100051D
	Kappa-casein	P02668	Bos taurus	98.24	20	3	3
	Alpha-S1-casein	P02662	Bos taurus	97.35	21	6	6
	Alpha-S2-casein	P02663	Bos taurus	83.61	15	2	2	Multispecies identification: Ovis aries
	Beta-casein	P02666	Bos taurus	79.64	12	3	3	Multispecies identification: Bubalus bubalis
100061B
	No Id.
100061H
	No Id.
100087C
	Alpha-amylase/trypsin inhibitor CM3	P17314	Triticum aestivum	98.35	25	2	2
	Purothionin A-1	P01543	Triticum aestivum	98.29	26	4	1
	Non-specific lipid-transfer protein (Fragment)	P24296	Triticum aestivum	98.25	45	3	3
	Alpha-1-purothionin (Fragment)	P01544	Triticum aestivum	98.24	27	3	2
	Puroindoline-B	Q10464	Triticum aestivum	75.95	18	2	2
100087D
	Alpha-amylase/trypsin inhibitor CM3	P17314	Triticum aestivum	98.41	40	3	3
	Alpha-amylase/trypsin inhibitor CM16	P16159	Triticum aestivum	98.07	13	2	2
	Alpha-amylase inhibitor 0.19	P01085	Triticum aestivum	82.99	33	2	2
	Chymotrypsin inhibitor WCI	P83207	Triticum aestivum	58.51	25	2	2
100088B
	Alpha-amylase inhibitor 0.28	P01083	Triticum aestivum	99.18	69	10	10
	Glutenin high molecular weight subunit DY10	P10387	Triticum aestivum	99.16	23	7	7
	Glutenin high molecular weight subunit DX5	P10388	Triticum aestivum	99.13	12	7	7
	Serpin-Z2B	P93692	Triticum aestivum	99.13	39	8	7
	Alpha-amylase/trypsin inhibitor CM3	P17314	Triticum aestivum	99.09	49	8	7
	Beta-amylase	P93594	Triticum aestivum	99.05	23	7	7	MULTISPECIES IDENTIFICATION: Hordeum vulgare
	Alpha-amylase inhibitor 0.19	P01085	Triticum aestivum	99.04	78	10	10
	Alpha-amylase/trypsin inhibitor CM16	P16159	Triticum aestivum	98.92	55	9	9
	Alpha-1-purothionin	P01544	Triticum aestivum	98.84	38	4	2
	Alpha/beta-gliadin clone PW1215	P04726	Triticum aestivum	98.78	30	5	2
	Alpha-amylase/trypsin inhibitor CM1	P16850	Triticum aestivum	98.75	39	5	2
	Puroindoline-A	P33432	Triticum aestivum	98.73	45	7	7
	Alpha-amylase/trypsin inhibitor CM2	P16851	Triticum aestivum	98.38	39	4	2
	Purothionin A-1	P01543	Triticum aestivum	98.38	24	6	3
	Aspartate aminotransferase, cytoplasmic	M7YLN2	Triticum urartu	98.35	13	3	3	MULTISPECIES IDENTIFICATION: Oryza sativa
	Gamma-gliadin B	P06659	Triticum aestivum	98.34	22	5	5
	Avenin-like b3	P0CZ06	Triticum aestivum	98.3	16	4	2
	Avenin-like b1	Q2A783	Triticum aestivum	98.3	16	4	2
	Type-5 thionin	Q05806	Triticum aestivum	98.11	37	3	3
	Chitin-binding type-1 domain-containing protein	A0A446YZN0	Triticum durum	97.96	25	3	2	MULTISPECIES IDENTIFICATION: Hordeum vulgare; Secale cereale
	Protein disulfide-isomerase	P52589	Triticum aestivum	95.93	8	3	3	MULTISPECIES IDENTIFICATION: Hordeum vulgare
	Puroindoline-B	Q10464	Triticum aestivum	94.84	32	6	6
	Chymotrypsin inhibitor WCI	P83207	Triticum aestivum	92.04	25	2	2
	Non-specific lipid-transfer protein	P24296	Triticum aestivum	88.01	41	2	2
	Non-specific lipid-transfer protein 2G	P82900	Triticum aestivum	84.47	51	5	2
	Trypsin/alpha-amylase inhibitor CMX1/CMX3	Q43723	Triticum aestivum	84.37	22	3	3
	Triosephosphate isomerase cytosolic	P34937	Hordeum vulgare	84.01	10	2	2	MULTISPECIES IDENTIFICATION: Secale cereale
	Alpha/beta-gliadin A-V	P04725	Triticum aestivum	83.87	14	4	2
	Wheatwin-1	O64392	Triticum aestivum	61.68	11	2	2
	16.9 kDa class I heat shock protein 1	P12810	Triticum aestivum	61.68	13	2	2
	Protein H2A.7	Q43312	Triticum aestivum	61.66	25	2	2	MULTISPECIES IDENTIFICATION: Oryza sativa; Mytilus edulis; etc..
	Carbonic anhydrase chloroplastic	P40880	Hordeum vulgare	60.88	9	2	2
100088D
	Alpha-amylase inhibitor 0.28	P01083	Triticum aestivum	98.21	27	3	3
	Alpha-amylase inhibitor 0.19	P01085	Triticum aestivum	79.95	37	3	3
	Purothionin A-1	P01543	Triticum aestivum	98.88	29	9	5
	Alpha-1-purothionin	P01544	Triticum aestivum	98.84	40	7	4
	Glutenin high molecular weight subunit DY10	P10387	Triticum aestivum	98.74	7	4	4
	Alpha-amylase/trypsin inhibitor CM16	P16159	Triticum aestivum	61.46	28	4	4
	Alpha-amylase/trypsin inhibitor CM2	P16851	Triticum aestivum	83.47	52	6	6
	Alpha-amylase/trypsin inhibitor CM3	P17314	Triticum aestivum	99.05	48	7	6
	Non-specific lipid-transfer protein	P24296	Triticum aestivum	97.25	80	8	8
	Alpha-2-purothionin	P32032	Triticum aestivum	98.86	40	9	5
	Puroindoline-A	P33432	Triticum aestivum	99	55	9	9
	Protein disulfide-isomerase	P52589	Triticum aestivum	97.82	8	4	4
	Non-specific lipid-transfer protein 2G	P82900	Triticum aestivum	98.39	65	7	5
	Beta-amylase	P93594	Triticum aestivum	98.1	8	4	4	MULTISPECIES IDENTIFICATION: Horedum vulgare
	Chymotrypsin inhibitor WCI	P83207	Triticum aestivum	91.58	39	4	4
	Puroindoline-B	Q10464	Triticum aestivum	61.23	9	2	2

## Sheet: Food Derived Peptides
Sample	Protein	Taxa	Identified Peptide	Modifications	Unique	m/z	Mass	ppm	InChorus Score (%)	Non-Enzymatic Cleavage
100041M
	Alpha-S1-casein	Bos taurus	R.YLGYLEQLLR.L		Y	634.356	1266.7	0.8	98.9
			R.FFVAPFPEVFGK.E		Y	692.87	1383.72	1.5	98.23
			K.HQGLPQEVLNENLLR.F		Y	587.321	1758.94	1.5	90.4
100051A
	Beta-lactoglobulin	Bos taurus (or Bubalus bubalis)	R.TPEVDDEALEKFDK.A		Y	545.93	1634.77	0.5	99.94
			R.TPEVDDEALEK.F		Y	623.296	1244.58	0.1	91.68
	Beta-casein	Bos taurus (or Bubalus bubalis)	R.DM(+15.99)PIQAFLLYQEPVLGPVR.G	Oxidation (M)	Y	734.726	2201.16	1.1	98.1
			K.AVPYPQR.D		Y	415.73	829.445	0.5	90.8
100051D
	Kappa-casein	Bos taurus	R.SPAQILQWQVLSNTVPAK.S		Y	990.548	1979.08	-1.1	99.92
			K.YIPIQYVLSR.Y		Y	626.359	1250.7	0.7	99.87
			A.Q(-17.03)EQNQEQPIR.C	Pyro-glu from Q	Y	626.8	1251.58	0.8	95.19
	Alpha-S1-casein	Bos taurus	R.YLGYLEQLLR.L		Y	634.356	1266.7	0.9	99.93
			R.FFVAPFPEVFGK.E		Y	692.869	1383.72	0.7	99.92
			R.YLGYLEQ(+.98)LLR.L	Deamidation (NQ)	Y	634.849	1267.68	1.2	99.38
			F.FVAPFPEVFGK.E		Y	619.335	1236.65	1.1	97.67
			K.EDVPSER.Y		Y	416.196	830.377	0	68.45
			M.IGVNQELAYFYPELFR.Q		Y	980.005	1957.99	1.4	52.61
	Alpha-S2-casein	Bos taurus (or Ovis aries)	K.ALNEINQFYQK.F		Y	684.351	1366.69	-0.1	98.91
			K.FPQYLQYLYQGPIVLNPWDQVK.R		Y	903.808	2708.4	0.3	97.9
	Beta-casein	Bos taurus (or Bubalus bubalis)	R.DM(+15.99)PIQAFLLYQEPVLGPVR.G	Oxidation (M)	Y	734.726	2201.16	-0.1	99.93
			R.DMPIQAFLLYQEPVLGPVR.G		Y	1093.59	2185.16	0.3	99.92
			K.AVPYPQR.D		Y	415.73	829.445	0.4	72.49
100061B
100061H
100087C
	Alpha-amylase/trypsin inhibitor CM3	Triticum aestivum	R.SGNVGESGLIDLPGC(+57.02)PR.E	Carbamidomethylation	Y	864.423	1726.83	0.9	99.94
			R.LLVAPGQC(+57.02)NLATIHNVR.Y	Carbamidomethylation	Y	626.013	1875.02	1	99.77
	Purothionin A-1	Triticum aestivum	R.C(+57.02)KLTSGLSC(+57.02)PKDFPK.L	Carbamidomethylation	Y	579.959	1736.86	-2.7	99.88
			K.LTSGLSC(+57.02)PKDFPK.L	Carbamidomethylation	Y	483.919	1448.73	0.5	99.49
			R.ARGAQKLC(+57.02)ANVC(+57.02)R.C	Carbamidomethylation	Y	501.926	1502.76	0.1	96.61
			R.NC(+57.02)YNLC(+57.02)R.A	Carbamidomethylation	N	500.211	998.406	2.1	87.28
	Non-specific lipid-transfer protein (Fragment)	Triticum aestivum	R.SQSDRQSAC(+57.02)NC(+57.02)LKGIAR.G	Carbamidomethylation	Y	650.98	1949.92	0.4	99.93
			R.SIPPKC(+57.02)GVNLPYTISLNIDC(+57.02)SRV	Carbamidomethylation	Y	868.45	2602.32	1.5	98.75
			R.GIHNLNEDNAR.S		Y	418.206	1251.6	-0.2	95.78
	Alpha-1-purothionin (Fragment)	Triticum aestivum	N.SDEPDTIEYC(+57.02)NLGC(+57.02)R.S	Carbamidomethylation	Y	914.88	1827.74	2.5	98.05	*
			R.C(+57.02)KISSGLSC(+57.02)PK.G	Carbamidomethylation	Y	412.874	1235.6	0	94.52
			R.NC(+57.02)YNLC(+57.02)R.A	Carbamidomethylation	N	500.211	998.406	2.1	87.28
	Puroindoline-B	Triticum aestivum	N.E(-18.01)VGGGGGSQQC(+57.02)PQERPK.L	Pyro-glu from E; Carbamidomethylation	Y	876.909	1751.8	1.3	97.98	*
			K.QLSQIAPQC(+57.02)R.C	Carbamidomethylation	Y	600.812	1199.61	1.4	60.07
100087D
	Alpha-amylase/trypsin inhibitor CM3	Triticum aestivum	R.LLVAPGQC(+57.02)NLATIHNVR.Y	Carbamidomethylation	Y	626.012	1875.02	0.1	99.94
			R.SGNVGESGLIDLPGC(+57.02)PR.E	Carbamidomethylation	Y	864.425	1726.83	2.6	99.93
			R.YFIALPVPSQPVDPR.S		Y	849.964	1697.91	0.2	99.48
	Alpha-amylase/trypsin inhibitor CM16	Triticum aestivum	R.IETPGSPYLAK.Q		Y	588.319	1174.62	0.7	98.74
			R.EVQMDFVR.I		Y	512.25	1022.49	0.4	97.28
	Alpha-amylase inhibitor 0.19	Triticum aestivum	R.LPIVVDASGDGAYVC(+57.02)K.D	Carbamidomethylation	Y	832.422	1662.83	0.4	99.81
			K.LTAASITAVC(+57.02)R.L	Carbamidomethylation	Y	581.817	1161.62	0.9	91.24
	Chymotrypsin inhibitor WCI	Triticum aestivum	R.AFPPSQSQGGGPPQPPLAPR.C		Y	993.515	1985.01	1.6	78.9
			R.ELAAISSNC(+57.02)R.C	Carbamidomethylation	Y	560.775	1119.53	1.3	53.46
100088B
	Alpha-amylase inhibitor 0.28	Triticum aestivum	K.VSALTGC(+57.02)R.A	Carbamidomethylation	Y	432.223	862.433	-1.1	99.32
			R.SVYQELGVR.E		Y	525.783	1049.55	0.2	99.5
			K.VPIPNPSGDR.A		Y	526.28	1050.55	-0.4	80.57
			R.C(+57.02)GDLSSM(+15.99)LR.S	Carbamidomethylation; Oxidation (M)	Y	527.736	1053.46	0.1	97.65
			K.LTAASVPEVC(+57.02)K.V	Carbamidomethylation	Y	587.811	1173.61	1.4	99.93
			K.LQC(+57.02)VGSQVPEAVLR.D	Carbamidomethylation	Y	778.417	1554.82	0.7	99.94
			R.DC(+57.02)C(+57.02)QQLADINNEWC(+57.02)R.C	Carbamidomethylation	Y	991.401	1980.79	-0.3	99.88
			K.LTAASVPEVC(+57.02)KVPIPNPSGDR.A	Carbamidomethylation	Y	736.388	2206.14	0.2	99.92
			N.SGPWSWC(+57.02)N(+.98)PATGYK.V	Carbamidomethylation; Deamidation (NQ)	Y	806.349	1610.68	0.7	98.07	*
			N.SGPWSWC(+57.02)N(+.98)PATGYKVSALTGC(+57.02)R.A	Carbamidomethylation; Deamidation (NQ)	Y	819.375	2455.11	-1.2	97.97	*
	Alpha-amylase inhibitor 0.19	Triticum aestivum	K.LTAASITAVC(+57.02)R.L	Carbamidomethylation	Y	581.816	1161.62	0.3	99.93
			L.PIVVDASGDGAYVC(+57.02)K.D	Carbamidomethylation	Y	775.884	1549.74	5.7	97.91
			K.EHGAQEGQAGTGAFPR.C		Y	538.253	1611.74	-0.8	98.08
			R.EVVKLTAASITAVC(+57.02)R.L	Carbamidomethylation	Y	539.971	1616.89	-0.7	99.64
			R.DC(+57.02)C(+57.02)QQLAHISEWC(+57.02)R.C	Carbamidomethylation	Y	621.595	1861.77	-0.8	97.39
			R.LPIVVDASGDGAYVC(+57.02)KDVAAYPDA	Carbamidomethylation	Y	1233.6	2465.18	2.2	99.63
			R.REVVKLTAASITAVC(+57.02)RLPIVVDASGDGAYVC(+57.02)K.D	Carbamidomethylation	Y	855.461	3417.81	1.3	99.11
			R.EVVKLTAASITAVC(+57.02)RLPIVVDASGDGAYVC(+57.02)KDVAAYPDA	Carbamidomethylation	Y	1017.02	4064.06	0.3	99.03
			R.LQC(+57.02)NGSQVPEAVLR.D	Carbamidomethylation	Y	785.905	1569.79	1.3	99.94
			R.LQC(+57.02)N(+.98)GSQVPEAVLR.D	Carbamidomethylation; Deamidation (NQ)	Y	786.396	1570.78	0.5	99.54
	Alpha-amylase/trypsin inhibitor CM16	Triticum aestivum	R.IETPGSPYLAK.Q		Y	588.32	1174.62	1.2	99.88
			K.SRPDQSGLM(+15.99)ELPGC(+57.02)PR.E	Oxidation (M); Carbamidomethylation	Y	605.954	1814.84	-0.3	99.14
			K.Q(-17.03)QC(+57.02)C(+57.02)GELANIPQQC(+57.02)R.C	Pyro-glu from Q; Carbamidomethylation	Y	922.897	1843.78	1.6	99.88
			K.QQC(+57.02)C(+57.02)GELANIPQQC(+57.02)R.C	Carbamidomethylation	Y	931.41	1860.8	1.4	99.94
			R.DYVEQQAC(+57.02)RIETPGSPYLAK.Q	Carbamidomethylation	Y	775.71	2324.11	-0.6	95.54
			R.DYVEQQAC(+57.02)R.I	Carbamidomethylation	Y	584.757	1167.5	1.2	99.9
			R.DYVEQ(+.98)QAC(+57.02)R.I	Deamidation (NQ); Carbamidomethylation	Y	585.248	1168.48	-0.3	98.7
			R.IETPGSPYLAKQQC(+57.02)C(+57.02)GELANIPQQC(+57.02)R.C	Carbamidomethylation	Y	1006.81	3017.42	1.3	98.56
			R.IETPGSPYLAKQ(+.98)QC(+57.02)C(+57.02)GELANIPQQC(+57.02)R.C	Deamidation (NQ); Carbamidomethylation	Y	1007.15	3018.4	4.6	97.99
	Puroindoline-A	Triticum aestivum	D.VAGGGGAQQC(+57.02)PVETK.L	Carbamidomethylation	Y	729.855	1457.69	1.2	98.1	*
			K.GGC(+57.02)QELLGEC(+57.02)C(+57.02)SR.L	Carbamidomethylation	Y	763.314	1524.61	0.5	95.75
			S.YDVAGGGGAQQC(+57.02)PVETK.L	Carbamidomethylation	Y	868.9	1735.78	1	98.1
			K.NLPPRC(+57.02)NQGPPC(+57.02)NIPGT.I	Carbamidomethylation	Y	946.45	1890.88	1	95.76
			R.C(+57.02)NIIQGSIQGDLGGIFGFQR.D	Carbamidomethylation	Y	727.369	2179.08	0	99.94
			Y.DVAGGGGAQQC(+57.02)PVETK.L	Carbamidomethylation	Y	787.368	1572.72	0.5	98.1
			Y.DVAGGGGAQQ(+.98)C(+57.02)PVETK.L	Deamidation (NQ); Carbamidomethylation	Y	787.86	1573.7	1	97.76
	Glutenin high molecular weight subunit DY10	Triticum aestivum	R.SVAVSQVAR.Q		Y	458.764	915.514	0.8	99.38
			R.M(+15.99)EGGDALSASQ	Oxidation (M)	Y	541.227	1080.44	1	87.27
			R.QVVDQQLAGR.L		Y	557.304	1112.59	-0.2	99.93
			R.ELQESSLEAC(+57.02)R.Q	Carbamidomethylation	Y	661.307	1320.6	1.3	98.22
			K.AQQPATQLPTVC(+57.02)R.M	Carbamidomethylation	Y	735.381	1468.75	1.4	99.93
			R.QQPVQGQQPEQGQQPGQWQQGYYPTSPQQLGQGQQPR.Q		Y	1048.25	4188.98	1.6	99.94
			R.Q(-17.03)YEQTVVPPKGGSFYPGETTPLQQLQQGIFWGTSSQ(+.98)TVQGYYPGVTSPR.Q	Pyro-glu from Q; Deamidation (NQ)	Y	1344.16	5372.59	2.6	99.88
	Serpin-Z2B	Triticum aestivum	K.AEAQSVDFQTK.A		N	612.299	1222.58	-0.3	99.93
			K.AFVEVNETGTEAAATTIAK.V		Y	961.991	1921.96	1.7	97.6
			R.EDTSGVVLFIGHVVNPLLSS		Y	1042.06	2082.1	1.1	97.78
			R.Q(-17.03)APPPSVLDFIVDHPFLFLIR.E	Pyro-glu from Q	Y	802.109	2403.3	2	99.79
			R.QAPPPSVLDFIVDHPFLFLIR.E		Y	807.784	2420.33	1.4	99.85
			L.SGLWSLAEKLSAEPEFLEQHIPR.Q		Y	660.098	2636.36	1.4	98.07
			K.VVLRQAPPPSVLDFIVDHPFLFLIR.E		Y	722.919	2887.65	0.5	99.82
			R.NQLAATLGEGEVEGLHALAEQVVQFVLADASNIGGPR.V		Y	944.243	3772.94	1	99.93
	Puroindoline-B	Triticum aestivum	K.Q(-17.03)LSQIAPQC(+57.02)R.C	Pyro-glu from Q; Carbamidomethylation	Y	592.299	1182.58	1.1	99.61
			K.QLSQIAPQC(+57.02)R.C	Carbamidomethylation	Y	600.812	1199.61	0.4	99.8
			R.LGGFLGIWRGEVFK.Q		Y	526.965	1577.87	0.7	99.77
			K.C(+57.02)C(+57.02)KQLSQIAPQC(+57.02)R.C	Carbamidomethylation	Y	550.261	1647.76	-1	99.84
			R.LGGFLGIWRGEVFKQLQR.A		Y	702.066	2103.17	0.9	99.93
			R.VIQGRLGGFLGIWRGEVFKQLQR.A		Y	665.135	2656.51	0.8	99.69
	Beta-amylase	Triticum aestivum	K.LFGFTYLR.L		N	508.781	1015.55	-0.8	51.99
			R.YDPTAYNTILR.N		Y	663.839	1325.66	1	99.94
			R.EGLNVAC(+57.02)ENALPR.Y	Carbamidomethylation	Y	721.857	1441.7	0.4	99.94
			Q.SGPPEHKLFGFTYLR.L		Y	583.642	1747.9	0.4	98.09	*
			M.SAPEELVQQVLSAGWR.E		N	885.463	1768.91	0.7	99.94
			R.NIEYLTLGVDDQPLFHGR.S		Y	1044.03	2086.05	0	97.95
	Alpha-amylase/trypsin inhibitor CM3	Triticum aestivum	R.EM(+15.99)QWDFVR.L	Oxidation (M)	Y	563.754	1125.49	1.3	59.47
			A.SGSC(+57.02)VPGVAFR.T	Carbamidomethylation	Y	568.78	1135.54	0.6	97.61
			R.SGNVGESGLIDLPG.C		Y	657.831	1313.65	0.2	81.66
			R.YFIALPVPSQPVD.P		Y	723.388	1444.76	1.3	98	*
			R.YFIALPVPSQPVDPR.S		Y	849.965	1697.91	0.8	97.78
			R.SGNVGESGLIDLPGC(+57.02)PR.E	Carbamidomethylation	Y	864.423	1726.83	0.7	99.94
			R.LLVAPGQC(+57.02)NLATIHNVR.Y	Carbamidomethylation	N	626.012	1875.02	-1.2	99.9
			K.LYC(+57.02)C(+57.02)QELAEISQQC(+57.02)R.C	Carbamidomethylation	Y	979.433	1956.85	0.7	99.92
	Glutenin high molecular weight subunit DX5	Triticum aestivum	R.ELQELQER.E		Y	522.769	1043.52	-0.3	98.25
			R.LEGGDALSASQ		Y	524.252	1046.49	0.6	98.48
			R.IFWGIPALLKR.Y		Y	438.608	1312.8	-0.6	99.86
			K.AC(+57.02)QQVM(+15.99)DQQLR.D	Carbamidomethylation; Oxidation (M)	Y	696.822	1391.63	0.8	99.83
			A.EGEASEQLQC(+57.02)ER.E	Carbamidomethylation	Y	718.31	1434.6	1.3	98
			K.GGSFYPGETTPPQQLQQR.I		Y	995.984	1989.95	-0.9	93.57
			R.DISPEC(+57.02)HPVVVSPVAGQYEQQIVVPPK.G	Carbamidomethylation	Y	991.512	2971.51	1.1	94.32
	Purothionin A-1	Triticum aestivum	K.LC(+57.02)ANVC(+57.02)R.C	Carbamidomethylation	Y	446.71	891.406	-0.8	97.5
			K.LTSGLSC(+57.02)PK.D	Carbamidomethylation	N	481.753	961.49	0.8	99.9
			R.NC(+57.02)YNLC(+57.02)R.A	Carbamidomethylation	N	500.211	998.406	0.8	99.31
			R.C(+57.02)KLTSGLSC(+57.02)PK.D	Carbamidomethylation	N	625.815	1249.62	-0.7	99.49
			R.GAQKLC(+57.02)ANVC(+57.02)R.C	Carbamidomethylation	Y	638.817	1275.62	0.8	99.93
			R.C(+57.02)KLTSGLSC(+57.02)PKDFPK.L	Carbamidomethylation	Y	579.959	1736.86	-1.5	60.14
	Non-specific lipid-transfer protein 2G	Triticum aestivum	K.DPTYGQYIR.S		N	556.773	1111.53	1.3	99.75
			R.AQQGC(+57.02)FC(+57.02)QYAK.D	Carbamidomethylation	Y	680.793	1359.57	1	99.92
			R.AQQGC(+57.02)FC(+57.02)QYAKDPTYGQYIR.S	Carbamidomethylation	Y	818.704	2453.09	0.4	99.92
			A.AC(+57.02)QASQLAVC(+57.02)ASAILSGAKPSGEC(+57.02)C(+57.02)GNLR.A	Carbamidomethylation	N	1012.81	3035.4	0	99.94
			A.AC(+57.02)QASQ(+.98)LAVC(+57.02)ASAILSGAKPSGEC(+57.02)C(+57.02)GNLR.A	Carbamidomethylation; Deamidation (NQ)	N	760.109	3036.39	5.9	91.11
	Alpha/beta-gliadin clone PW1215	Triticum aestivum	N.PQAQGSVQPQQLPQFEEIR.N		N	1090.56	2179.1	0.3	97.78	*
			R.C(+57.02)QAIHNVVHAIILHQQQRQQ.Q	Carbamidomethylation	Y	606.073	2420.26	1.1	98.1	*
			Q.Q(-17.03)QQQQQQQILQQILQQQLIPC(+57.02)R.D	Pyro-glu from Q; Carbamidomethylation	N	920.153	2757.43	1	99.4	*
			Q.Q(-17.03)QQQQQQQQILQQILQQQLIPC(+57.02)R.D	Pyro-glu from Q; Carbamidomethylation	N	962.838	2885.49	-0.2	97.78	*
			R.SQVLQQSTYQ(+.98)PLQQ(+.98)LC(+57.02)C(+57.02)QQLWQIPEQSR.C	Deamidation (NQ); Carbamidomethylation	Y	1159.57	3475.65	12.9	98
	Gamma-gliadin B	Triticum aestivum	R.APFASIVASIGGQ		Y	609.33	1216.65	0.5	99.47
			G.Q(-17.03)GIIQPQQPAQLEVIR.S	Pyro-glu from Q	Y	901.003	1799.99	1.5	98.02
			G.QGIIQPQQPAQLEVIR.S		Y	909.517	1817.02	1.7	89
			L.VQGQGIIQPQQPAQLEVIR.S		Y	701.396	2101.16	0.7	97.78
			R.QPFPQQPQQPYPQQPQQPFPQTQQPQQPFPQSK.Q		Y	982.737	3926.91	1.9	99.89
	Alpha-amylase/trypsin inhibitor CM1	Triticum aestivum	R.RSDPNSSVLK.D		Y	551.795	1101.58	-2.3	68.84
			K.ELYDASQHC(+57.02)R.C	Carbamidomethylation	N	639.78	1277.55	0	99.92
			R.C(+57.02)C(+57.02)KELYDASQHC(+57.02)R.C	Carbamidomethylation	N	576.241	1725.7	0.3	98.33
			R.SDPNSSVLKDLPGC(+57.02)PR.E	Carbamidomethylation	Y	581.289	1740.85	-0.6	99.91
			R.EYVAQQTC(+57.02)GISISGSAVSTEPGNTPR.D	Carbamidomethylation	Y	1355.14	2708.27	1.7	99.94
	Alpha-1-purothionin	Triticum aestivum	K.ISSGLSC(+57.02)PK.G	Carbamidomethylation	Y	474.745	947.475	-0.2	99.92
			R.NC(+57.02)YNLC(+57.02)R.A	Carbamidomethylation	N	500.211	998.406	0.8	99.31
			R.GAQKLC(+57.02)AGVC(+57.02)R.C	Carbamidomethylation	Y	407.206	1218.6	-0.7	99.92
			K.LALESNSDEPDTIEYC(+57.02)NLGC(+57.02)R.S	Carbamidomethylation	N	819.362	2455.06	0.6	96.07
	Avenin-like b1	Triticum aestivum	R.Q(-17.03)LSQIPEQFR.C	Pyro-glu from Q	N	614.82	1227.62	0.5	99.58
			D.Q(-17.03)PTSC(+57.02)QNVQHQC(+57.02)C(+57.02)R.Q	Pyro-glu from Q; Carbamidomethylation	N	893.364	1784.71	-0.2	97.79	*
			Q.LETTC(+57.02)SQGFGQYQQQQQPGQR.Q	Carbamidomethylation	Y	823.713	2468.11	1.4	98.1	*
			A.Q(-17.03)LETTC(+57.02)SQGFGQYQQQQQPGQR.Q	Pyro-glu from Q; Carbamidomethylation	Y	860.724	2579.15	1.2	93.69
	Alpha/beta-gliadin A-V	Triticum aestivum	N.PQAQGSVQPQQLPQFAEIR.N		Y	708.04	2121.1	1.1	98.09	*
			S.Q(-17.03)LNPQAQGSVQPQQLPQFAEIR.N	Pyro-glu from Q	Y	820.76	2459.26	1.4	86.06
			Q.Q(-17.03)QQQQQQQILQQILQQQLIPC(+57.02)R.D	Pyro-glu from Q; Carbamidomethylation	N	920.153	2757.43	1	99.4	*
			Q.Q(-17.03)QQQQQQQQILQQILQQQLIPC(+57.02)R.D	Pyro-glu from Q; Carbamidomethylation	N	962.838	2885.49	-0.2	97.78	*
	Alpha-amylase/trypsin inhibitor CM1	Triticum aestivum	K.ELYDASQHC(+57.02)R.C	Carbamidomethylation	N	639.78	1277.55	0	99.92
			R.C(+57.02)C(+57.02)KELYDASQHC(+57.02)R.C	Carbamidomethylation	N	576.241	1725.7	0.3	98.33
			R.TSDPNSGVLKDLPGC(+57.02)PR.E	Carbamidomethylation	Y	604.968	1811.88	-0.3	99.02
			R.EYVAQQTC(+57.02)GVGIVGSPVSTEPGNTPR.D	Carbamidomethylation	Y	901.774	2702.3	1	99.78
	Avenin-like b3	Triticum aestivum	R.Q(-17.03)LSQIPEQFR.C	Pyro-glu from Q	N	614.82	1227.62	0.5	99.58
			D.Q(-17.03)PTSC(+57.02)QNVQHQC(+57.02)C(+57.02)R.Q	Pyro-glu from Q; Carbamidomethylation	N	893.364	1784.71	-0.2	97.79	*
			Q.LETTC(+57.02)SQGFGQSQQQQQPGQR.Q	Carbamidomethylation	Y	798.369	2392.08	1.4	98.1	*
			A.Q(-17.03)LETTC(+57.02)SQGFGQSQQQQQPGQR.Q	Pyro-glu from Q; Carbamidomethylation	Y	835.38	2503.11	1.2	98.09
	Aspartate aminotransferase, cytoplasmic	Triticum urartu	R.VGGEFLAR.H		Y	424.735	847.455	0.3	98.1
			R.VATVQC(+57.02)LSGTGSLR.V	Carbamidomethylation	Y	724.878	1447.75	-2.5	99.93
			K.LIFGADSPAIQENR.V		Y	765.899	1529.78	0.2	99.92
	Chitin-binding type-1 domain-containing protein	Triticum durum	A.EQC(+57.02)GSQAGGATC(+57.02)PNC(+57.02)LC(+57.02)C(+57.02)SR.F	Carbamidomethylation	Y	758.294	2271.85	2.8	86.89
			S.YYGRGPIQLSHNYNYGPAGR.A		N	571.531	2282.1	-1.3	99.89
			R.AAGRVPGFGVITNIVNGGIEC(+57.02)GHGQDSR.V	Carbamidomethylation	Y	710.358	2837.4	1.2	99.91
	Trypsin/alpha-amylase inhibitor CMX1/CMX3	Triticum aestivum	R.EFIAGIVGR.E		Y	481.277	960.539	-0.4	99.75
			R.Q(-17.03)TC(+57.02)GYYLSAER.Q	Pyro-glu from Q; Carbamidomethylation	Y	665.791	1329.57	0.7	99.91
			R.QTC(+57.02)GYYLSAER.Q	Carbamidomethylation	Y	674.304	1346.59	0.4	99.94
	Type-5 thionin	Triticum aestivum	R.LPAGLASVR.S		Y	442.272	882.529	0.2	99.76
			R.SSDEPNAIEYC(+57.02)SLGC(+57.02)R.S	Carbamidomethylation	Y	929.393	1856.77	2.8	98.92
			K.VAC(+57.02)FNSC(+57.02)LLGPSTVFQC(+57.02)ADFC(+57.02)AC(+57.02)R.L	Carbamidomethylation	Y	947.41	2839.2	2.6	92.49
	Non-specific lipid-transfer protein	Triticum aestivum	R.GIHNLNEDNAR.S		Y	626.805	1251.6	-0.5	99.28
			R.Q(-17.03)SAC(+57.02)NC(+57.02)LKGIAR.G	Pyro-glu from Q; Carbamidomethylation	Y	680.827	1359.64	0.6	99.88
	Protein H2A.7	Triticum aestivum	R.VGAGAPVYLAAVLEYLAAEVLELAGNAAR.D		Y	718.646	2870.55	0.5	97.79
			R.VGAGAPVYLAAVLEYLAAEVLELAGNAARDNKK.T		Y	839.961	3355.81	0.7	99.92
	Carbonic anhydrase chloroplastic	Hordeum vulgare	K.YAGVGSAIEYAVC(+57.02)ALKVEVIVVIGHSR.C	Carbamidomethylation	Y	715.89	2859.53	0.2	79.05
			K.NKYAGVGSAIEYAVC(+57.02)ALKVEVIVVIGHSR.C	Carbamidomethylation	Y	776.424	3101.67	-0.6	99.08
	Chymotrypsin inhibitor WCI	Triticum aestivum	R.ELAAISSNC(+57.02)R.C	Carbamidomethylation	Y	560.775	1119.53	0.7	99.91
			R.AFPPSQSQGGGPPQPPLAPR.C		Y	993.515	1985.01	2.2	99.88
	16.9 kDa class I heat shock protein 1	Triticum aestivum	R.SNVFDPFADLWADPFDTFR.S		Y	1130.52	2259.03	3	99.93
			R.RSNVFDPFADLWADPFDTFR.S		Y	806.051	2415.13	1.3	93.49
	Wheatwin-1	Triticum aestivum	Q.VTNPATGAQITAR.I		Y	650.355	1298.69	0.5	92.9	*
			K.C(+57.02)LQVTNPATGAQITAR.I	Carbamidomethylation	Y	850.941	1699.87	0.3	99.93
	Triosephosphate isomerase cytosolic	Hordeum vulgare	K.TNVSPEVAESTR.I		Y	645.321	1288.63	1.2	99.71
			R.IIYGGSVTGASC(+57.02)K.E	Carbamidomethylation	Y	656.833	1311.65	1.6	98.07
	Protein disulfide-isomerase	Triticum aestivum	K.SLAPEYEK.A		Y	468.738	935.46	0.6	61.98
			K.AAEPAATEPLKD.E		Y	606.809	1211.6	0.8	88.9	*
			K.LAPILDEAAATLQSEEDVVIAK.I		Y	766.083	2295.22	2.3	99.94
100088D
	Purothionin A-1	Triticum aestivum	K.LTSGLSC(+57.02)PK.D	Carbamidomethylation	N	481.752	961.49	-1.1	98.81
			R.NC(+57.02)YNLC(+57.02)R.A	Carbamidomethylation	N	500.211	998.406	0.8	99.23
			R.C(+57.02)KLTSGLSC(+57.02)PK.D	Carbamidomethylation	N	417.545	1249.62	-1.4	99.91
			R.GAQKLC(+57.02)ANVC(+57.02)R.C	Carbamidomethylation	Y	426.214	1275.62	1.6	99.91
			R.GAQ(+.98)KLC(+57.02)ANVC(+57.02)R.C	Deamidation (NQ); Carbamidomethylation	Y	639.308	1276.6	0.5	99.9
			K.LTSGLSC(+57.02)PKDFPK.L	Carbamidomethylation	Y	725.374	1448.73	0.6	99.94
			R.ARGAQKLC(+57.02)ANVC(+57.02)R.C	Carbamidomethylation	Y	501.926	1502.76	-0.1	99.82
			K.STLGRNC(+57.02)YNLC(+57.02)R.A	Carbamidomethylation	N	505.239	1512.69	2	99.57
			R.C(+57.02)KLTSGLSC(+57.02)PKDFPK.L	Carbamidomethylation	Y	579.961	1736.86	0.6	99.92
	Puroindoline-A	Triticum aestivum	K.GGC(+57.02)QELLGEC(+57.02)C(+57.02)SR.L	Carbamidomethylation	Y	763.314	1524.61	1	99.93
			Y.DVAGGGGAQQC(+57.02)PVETK.L	Carbamidomethylation	Y	787.368	1572.72	1.3	98.1
			Y.DVAGGGGAQ(+.98)QC(+57.02)PVETK.L	Deamidation (NQ); Carbamidomethylation	Y	787.86	1573.7	0.5	98.07
			K.NLPPRC(+57.02)NQGPPC(+57.02)NIPGT.I	Carbamidomethylation	Y	946.45	1890.88	1.7	92.5
			D.VAGGGGAQQC(+57.02)PVETKLNSC(+57.02)R.N	Carbamidomethylation	Y	697.002	2087.98	0.1	98.08	*
			R.C(+57.02)NIIQGSIQGDLGGIFGFQR.D	Carbamidomethylation	Y	1090.55	2179.08	0.5	99.92
			R.C(+57.02)N(+.98)IIQGSIQGDLGGIFGFQR.D	Carbamidomethylation; Deamidation (NQ)	Y	727.698	2180.07	1.2	98.08
			R.C(+57.02)NIIQ(+.98)GSIQGDLGGIFGFQR.D	Carbamidomethylation; Deamidation (NQ)	Y	1091.05	2180.07	3.2	97.74
			Y.DVAGGGGAQQC(+57.02)PVETKLNSC(+57.02)R.N	Carbamidomethylation	Y	735.345	2203.01	1	97.96
	Alpha-2-purothionin	Triticum aestivum	K.LTSGLSC(+57.02)PK.G	Carbamidomethylation	N	481.752	961.49	-1.1	98.81
			R.NC(+57.02)YNLC(+57.02)R.S	Carbamidomethylation	N	500.211	998.406	0.8	99.23
			R.C(+57.02)KLTSGLSC(+57.02)PK.G	Carbamidomethylation	N	417.545	1249.62	-1.4	99.91
			R.GAQKLC(+57.02)STVC(+57.02)R.C	Carbamidomethylation	Y	427.213	1278.62	0.9	99.93
			K.LTSGLSC(+57.02)PKGFPK.L	Carbamidomethylation	Y	696.372	1390.73	1.5	99.81
			R.SRGAQKLC(+57.02)STVC(+57.02)R.C	Carbamidomethylation	Y	508.257	1521.75	-1.2	99.89
			R.TTLGRNC(+57.02)YNLC(+57.02)R.S	Carbamidomethylation	Y	509.911	1526.71	1.5	99.41
			R.C(+57.02)KLTSGLSC(+57.02)PKGFPK.L	Carbamidomethylation	Y	560.625	1678.85	-0.9	99.93
			N.SDEPDTIEYC(+57.02)NLGC(+57.02)R.S	Carbamidomethylation	N	914.879	1827.74	1.2	98.07	*
	Alpha-amylase/trypsin inhibitor CM3	Triticum aestivum	A.SGSC(+57.02)VPGVAFR.T	Carbamidomethylation	Y	568.78	1135.54	0.4	97.91
			R.YFIALPVPSQPVDPR.S		Y	849.965	1697.91	0.9	99.91
			R.SGNVGESGLIDLPGC(+57.02)PR.E	Carbamidomethylation	Y	864.424	1726.83	1.7	99.94
			R.LLVAPGQC(+57.02)NLATIHNVR.Y	Carbamidomethylation	N	626.013	1875.02	1.2	99.94
			K.LYC(+57.02)C(+57.02)QELAEISQQC(+57.02)R.C	Carbamidomethylation	Y	979.434	1956.85	2	99.82
			D.PRSGNVGESGLIDLPGC(+57.02)PR.E	Carbamidomethylation	Y	661.002	1979.98	0.3	98.09	*
			R.C(+57.02)EALRYFIALPVPSQPVDPR.S	Carbamidomethylation	Y	776.743	2327.21	-0.5	99.17
	Non-specific lipid-transfer protein 2G	Triticum aestivum	R.AQQGC(+57.02)FC(+57.02)QYAK.D	Carbamidomethylation	Y	680.794	1359.57	2.4	74.35
			R.DTLTSC(+57.02)GLAVPHC(+57.02)	Carbamidomethylation	Y	715.825	1429.63	1.1	99.93
			R.AQQGC(+57.02)FC(+57.02)QYAKD.P	Carbamidomethylation	Y	738.307	1474.6	1.9	97.36	*
			R.AQQGC(+57.02)FC(+57.02)QYAKDPTYGQYIR.S	Carbamidomethylation	Y	818.703	2453.09	-0.3	99.05
			R.AQQGC(+57.02)FC(+57.02)Q(+.98)YAKDPTYGQYIR.S	Carbamidomethylation; Deamidation (NQ)	Y	819.039	2454.07	9.5	95.79
			A.AC(+57.02)QASQLAVC(+57.02)ASAILSGAKPSGEC(+57.02)C(+57.02)GNLR.A	Carbamidomethylation	N	1012.81	3035.4	1	99.91
			A.AC(+57.02)QASQ(+.98)LAVC(+57.02)ASAILSGAKPSGEC(+57.02)C(+57.02)GNLR.A	Carbamidomethylation; Deamidation (NQ)	N	1013.15	3036.39	8.1	75.58
	Alpha-1-purothionin	Triticum aestivum	R.NC(+57.02)YNLC(+57.02)R.A	Carbamidomethylation	N	500.211	998.406	0.8	99.23
			R.GAQKLC(+57.02)AGVC(+57.02)R.C	Carbamidomethylation	Y	407.206	1218.6	0.6	99.19
			R.GAQ(+.98)KLC(+57.02)AGVC(+57.02)R.C	Deamidation (NQ); Carbamidomethylation	Y	407.534	1219.58	0.3	96.47
			R.ARGAQKLC(+57.02)AGVC(+57.02)R.C	Carbamidomethylation	Y	482.918	1445.73	-0.6	98.96
			R.GAQKLC(+57.02)AGVC(+57.02)RC(+57.02)K.I	Carbamidomethylation	Y	503.248	1506.72	-0.3	99.45
			R.STLGRNC(+57.02)YNLC(+57.02)R.A	Carbamidomethylation	N	505.239	1512.69	2	99.57
			N.SDEPDTIEYC(+57.02)NLGC(+57.02)R.S	Carbamidomethylation	N	914.879	1827.74	1.2	98.07	*
	Non-specific lipid-transfer protein	Triticum aestivum	R.GIHNLNEDNAR.S		Y	626.804	1251.6	-1.1	99.26
			R.GIHNLNEDN(+.98)AR.S	Deamidation (NQ)	Y	418.534	1252.58	0.5	95.81
			R.Q(-17.03)SAC(+57.02)NC(+57.02)LKGIAR.G	Pyro-glu from Q; Carbamidomethylation	Y	680.828	1359.64	1.5	94.94
			R.SQSDRQSAC(+57.02)NC(+57.02)LKGIAR.G	Carbamidomethylation	Y	650.98	1949.92	0.5	99.93
			R.SQSDRQSAC(+57.02)N(+.98)C(+57.02)LKGIAR.G	Carbamidomethylation; Deamidation (NQ)	Y	651.306	1950.9	-2	99.49
			R.SIPPKC(+57.02)GVNLPYTISLNIDC(+57.02)SRV	Carbamidomethylation	Y	868.45	2602.32	1.5	97.68
			R.GIHNLNEDNARSIPPKC(+57.02)GVNLPYTISLNIDC(+57.02)SRV	Carbamidomethylation	Y	959.988	3835.91	4.1	99.83
			A.IDC(+57.02)GHVDSLVRPC(+57.02)LSYVQGGPGPSGQ(+.98)C(+57.02)C(+57.02)DGVKNLHNQAR.S	Carbamidomethylation; Deamidation (NQ)	Y	1078	4307.97	4.2	74.66
	Alpha-amylase/trypsin inhibitor CM2	Triticum aestivum	G.SPVSTEPGNTPR.D		Y	621.31	1240.6	1.1	77.18
			K.ELYDASQHC(+57.02)R.C	Carbamidomethylation	Y	639.78	1277.55	0	99.58
			R.C(+57.02)C(+57.02)KELYDASQHC(+57.02)R.C	Carbamidomethylation	Y	576.241	1725.7	0.2	99.88
			R.DRC(+57.02)C(+57.02)KELYDASQHC(+57.02)R.C	Carbamidomethylation	Y	500.215	1996.83	-0.1	99.23
			R.EYVAQQTC(+57.02)GVGIVGSPVSTEPGNTPR.D	Carbamidomethylation	Y	1352.16	2702.3	1.8	94.1
			R.EYVAQQ(+.98)TC(+57.02)GVGIVGSPVSTEPGNTPR.D	Deamidation (NQ); Carbamidomethylation	Y	902.112	2703.28	11.9	73.45
	Chymotrypsin inhibitor WCI	Triticum aestivum	R.ELAAISSNC(+57.02)R.C	Carbamidomethylation	Y	560.775	1119.53	0.6	99.65
			R.AFPPSQSQGGGPPQPPLAPR.C		Y	993.514	1985.01	1.3	99.73
			R.AFPPSQSQ(+.98)GGGPPQPPLAPR.C	Deamidation (NQ)	Y	994.016	1986	11	75.98
			R.VFIDRAFPPSQSQGGGPPQPPLAPR.C		Y	872.794	2615.36	0.3	99.92
	Beta-amylase	Triticum aestivum	D.PTAYNTILR.N		Y	524.793	1047.57	-0.1	94.28	*
			R.YDPTAYNTILR.N		Y	663.838	1325.66	0.3	99.83
			R.EGLNVAC(+57.02)ENALPR.Y	Carbamidomethylation	Y	721.856	1441.7	-0.9	98.55
			R.NIEYLTLGVDDQPLFHGR.S		Y	696.356	2086.05	-0.7	92.14
	Protein disulfide-isomerase	Triticum aestivum	K.SLAPEYEK.A		Y	468.737	935.46	-0.4	86.71
			K.AAEPAATEPLKD.E		Y	606.81	1211.6	1.7	97.96	*
			K.LAPILDEAAATLQSEEDVVIAK.I		Y	766.081	2295.22	0.6	94.07
			K.KLAPILDEAAATLQSEEDVVIAK.I		Y	808.78	2423.32	0.6	99.58
	Glutenin high molecular weight subunit DY10	Triticum aestivum	K.C(+57.02)RSVAVSQVAR.Q	Carbamidomethylation	Y	411.555	1231.65	-0.7	73.03
			R.ELQESSLEAC(+57.02)R.Q	Carbamidomethylation	Y	661.307	1320.6	1	99.75
			R.C(+57.02)C(+57.02)Q(+.98)QLRDVSAK.C	Carbamidomethylation; Deamidation (NQ)	Y	683.316	1364.62	0.3	98.89
			K.AQQPATQLPTVC(+57.02)R.M	Carbamidomethylation	Y	735.381	1468.75	1.5	99.91
	Alpha-amylase/trypsin inhibitor CM16	Triticum aestivum	K.Q(-17.03)QC(+57.02)C(+57.02)GELANIPQQC(+57.02)R.C	Pyro-glu from Q; Carbamidomethylation	Y	922.898	1843.78	2.2	99.7
			K.QQC(+57.02)C(+57.02)GELANIPQQC(+57.02)R.C	Carbamidomethylation	Y	931.409	1860.8	0.8	99.06
			R.IETPGSPYLAKQQC(+57.02)C(+57.02)GELANIPQQC(+57.02)R.C	Carbamidomethylation	Y	1006.81	3017.42	1.3	97.2
			R.DYVEQQAC(+57.02)RIETPGSPYLAKQQC(+57.02)C(+57.02)GELANIPQQC(+57.02)R.C	Carbamidomethylation	Y	1042.74	4166.9	3.8	92.21
	Alpha-amylase inhibitor 0.19	Triticum aestivum	R.LQC(+57.02)NGSQVPEAVLR.D	Carbamidomethylation	Y	785.906	1569.79	2.2	98.71
			R.LQ(+.98)C(+57.02)NGSQVPEAVLR.D	Deamidation (NQ); Carbamidomethylation	Y	786.396	1570.78	0.7	98.81
			K.EHGAQEGQAGTGAFPR.C		Y	538.253	1611.74	-0.4	77.06
	Alpha-amylase inhibitor 0.28	Triticum aestivum	R.SVYQELGVR.E		Y	525.784	1049.55	1.8	95.46
			N.PATGYKVSALTGC(+57.02)R.A	Carbamidomethylation	Y	494.258	1479.75	1.7	98.08	*
			K.LQC(+57.02)VGSQVPEAVLR.D	Carbamidomethylation	Y	778.418	1554.82	1.3	98.51
	Puroindoline-B	Triticum aestivum	K.QLSQIAPQC(+57.02)R.C	Carbamidomethylation	Y	600.812	1199.61	1.9	99.38
			K.C(+57.02)C(+57.02)KQLSQIAPQC(+57.02)R.C	Carbamidomethylation	Y	550.262	1647.76	0.1	98.76

## Sheet: Human proteins
Sample	Proteins	UniProt ID	Taxa	InChorus Score (%)	Coverage (%)	Peptides	Unique
100041M
	Serum albumin	P02768	Homo sapiens	99.2	35	11	11
	Prolactin-inducible protein	P12273	Homo sapiens	98.44	32	3	3
	Zinc-alpha-2-glycoprotein	P25311	Homo sapiens	98.4	20	3	3
	Annexin A2	P07355	Homo sapiens	98.23	19	3	3
	Serpin B12	Q96P63	Homo sapiens	84.29	10	2	2
	Immunoglobulin kappa constant	P01834	Homo sapiens	81.54	32	2	2
	Arginase-1	P05089	Homo sapiens	80.97	8	2	2
	Glyceraldehyde-3-phosphate dehydrogenase	P04406	Homo sapiens	77.43	13	2	2
	Hornerin	Q86YZ3	Homo sapiens	99.21	10	19	19
	Desmoglein-1	Q02413	Homo sapiens	99.15	11	8	8
	Junction plakoglobin	P14923	Homo sapiens	99.1	12	5	5
	Desmocollin-1	Q08554	Homo sapiens	98.99	9	5	5
	Dermcidin	P81605	Homo sapiens	98.84	35	4	4
	Protein S100-A7	P31151	Homo sapiens	98.83	44	4	4
	Small proline-rich protein 2E	P22531	Homo sapiens	98.82	67	4	4
	Keratinocyte proline-rich protein	Q5T749	Homo sapiens	89.54	15	2	2
	Cystatin-A	P01040	Homo sapiens	84.53	38	2	2
	Serpin B12	Q96P63	Homo sapiens	84.29	10	2	2
	Cornifin-A	P35321	Homo sapiens	83.44	44	2	2
100051A
	no.id
100051D
	Serum albumin	P02768	Homo sapiens	99.14	19	7	6
	Prolactin-inducible protein	P12273	Homo sapiens	99.03	48	5	5
	Elongation factor 1-alpha 1	P68104	Homo sapiens	99.03	19	5	5
	Heat shock protein beta-1	P04792	Homo sapiens	98.93	34	4	4
	Annexin A2	P07355	Homo sapiens	98.9	35	4	4
	Glyceraldehyde-3-phosphate dehydrogenase	P04406	Homo sapiens	98.81	27	4	4
	14-3-3 protein zeta/delta	P63104	Homo sapiens	98.44	36	3	2
	Protein S100-A8	P05109	Homo sapiens	98.42	62	3	3
	Glutathione S-transferase P	P09211	Homo sapiens	98.37	26	3	3
	Protein S100-A9	P06702	Homo sapiens	97.87	43	3	3
	Annexin A1	P04083	Homo sapiens	95.54	13	3	3
	Serpin B3	P29508	Homo sapiens	95.24	13	4	4
	Histone H4	P62805	Homo sapiens	94.47	29	2	2
	Immunoglobulin kappa light chain	P0DOX7	Homo sapiens	86.28	24	2	2
	Immunoglobulin heavy constant gamma 1	P01857	Homo sapiens	84.4	10	2	2
	Arginase-1	P05089	Homo sapiens	84.4	12	2	2
	Serpin B12	Q96P63	Homo sapiens	84.36	8	2	2
	Protein S100-A14	Q9HCY8	Homo sapiens	84.16	21	2	2
	L-lactate dehydrogenase A chain	P00338	Homo sapiens	79.37	9	2	2
	Desmoglein-1	Q02413	Homo sapiens	99.2	13	8	8
	Hornerin	Q86YZ3	Homo sapiens	99.18	7	9	9
	Junction plakoglobin	P14923	Homo sapiens	99.15	21	7	7
	Galectin-7	P47929	Homo sapiens	99.05	65	5	5
	14-3-3 protein sigma	P31947	Homo sapiens	99.05	42	5	5
	Dermcidin	P81605	Homo sapiens	98.85	56	5	5
	Serpin B5	P36952	Homo sapiens	98.42	10	3	3
	Protein S100-A7	P31151	Homo sapiens	97.03	45	4	4
	Keratinocyte proline-rich protein	Q5T749	Homo sapiens	95.66	9	3	3
	Fatty acid-binding protein 5	Q01469	Homo sapiens	84.23	19	2	2
	Small proline-rich protein 2E	P22531	Homo sapiens	80.84	31	2	2
100061B
	Hornerin	Q86YZ3	Homo sapiens	99.19	8	13	13
	Junction plakoglobin	P14923	Homo sapiens	98.14	7	4	4
100061H
	Serum albumin	P02768	Homo sapiens	99.2	31	13	13
	V-set and immunoglobulin domain-containing protein 8	P0DPA2	Homo sapiens	99.1	36	6	6
	Glyceraldehyde-3-phosphate dehydrogenase	P04406	Homo sapiens	99.05	31	6	6
	Prolactin-inducible protein	P12273	Homo sapiens	99.05	55	6	6
	Histidine ammonia-lyase	P42357	Homo sapiens	98.59	9	4	4
	Serpin B12	Q96P63	Homo sapiens	98.36	12	3	3
	Polyubiquitin-B	P0CG47	Homo sapiens	97.88	21	4	4
	Annexin A2	P07355	Homo sapiens	97.34	30	3	3
	Protein S100-A8	P05109	Homo sapiens	84.54	24	2	2
	Lysozyme C	P61626	Homo sapiens	84.39	27	2	2
	Heat shock protein beta-1	P04792	Homo sapiens	84.16	12	2	2
	Lysozyme g-like protein 2	Q86SG7	Homo sapiens	84.07	15	2	2
	Immunoglobulin kappa light chain	P0DOX7	Homo sapiens	83.28	17	2	2
	Protein S100-A9	P06702	Homo sapiens	83.11	25	2	2
	Histone H4	P62805	Homo sapiens	82.73	29	2	2
	Thioredoxin	P10599	Homo sapiens	75.45	20	2	2
	Hornerin	Q86YZ3	Homo sapiens	99.21	11	22	22
	Junction plakoglobin	P14923	Homo sapiens	99.2	32	14	14
	Desmoglein-1	Q02413	Homo sapiens	99.2	16	11	11
	Protein-glutamine gamma-glutamyltransferase E	Q08188	Homo sapiens	99.18	15	8	8
	Keratinocyte proline-rich protein	Q5T749	Homo sapiens	99.15	26	8	8
	Desmocollin-1	Q08554	Homo sapiens	98.87	9	5	5
	Protein S100-A3	P33764	Homo sapiens	98.83	71	6	6
	Protein S100-A7	P31151	Homo sapiens	98.72	57	6	6
	Annexin A1	P04083	Homo sapiens	98.47	28	6	6
	Dermcidin	P81605	Homo sapiens	98.42	35	4	4
	Arginase-1	P05089	Homo sapiens	98.4	18	3	3
	Small proline-rich protein 2E	P22531	Homo sapiens	98.26	49	3	3
	Gasdermin-A	Q96QA5	Homo sapiens	84.37	8	2	2
	Galectin-7	P47929	Homo sapiens	84.24	28	2	2
	Fatty acid-binding protein 5	Q01469	Homo sapiens	84.18	19	2	2
100087C
	no.id
100087D
	Dermcidin	P81605	Homo sapiens	60.88	13	2	2
100088B
	Keratin type II cytoskeletal 1	P04264	Homo sapiens	99.1	37	14	14
	Keratin type I cytoskeletal 9	P35527	Homo sapiens	99.07	37	14	14
	Keratin type I cytoskeletal 10	P13645	Homo sapiens	99.09	34	12	12
	Keratin type II cytoskeletal 2 epidermal	P35908	Homo sapiens	99.12	26	11	9
	Keratin type I cytoskeletal 16	P08779	Homo sapiens	98.95	17	6	4
	Keratin type II cytoskeletal 6A	P02538	Homo sapiens	99	14	8	3
	Keratin type II cytoskeletal 5	P13647	Homo sapiens	97.84	6	4	2
	Small proline-rich protein 2E	P22531	Homo sapiens	84.16	36	2	2
	Actin cytoplasmic 2	P63261	Homo sapiens	98.88	20	5	2		MULTISPECIES IDENTIFICATION: Gallus gallus; Ovis aries; Rattus norvegicus; Bos taurus etc..
	Histone H2A type 1-J	Q99878	Homo sapiens	60.46	26	2	2		MULTISPECIES IDENTIFICATION: Gallus gallus; Rattus norvegicus; Bos taurus etc..
100088D
	Keratin type II cytoskeletal 1	P04264	Homo sapiens	83.28	7	3	3
	Keratin type I cytoskeletal 9	P35527	Homo sapiens	83.1	10	2	2
	Keratin type II cytoskeletal 2 epidermal	P35908	Homo sapiens	81.65	6	2	2
	Dermcidin	P81605	Homo sapiens	83.47	41	2	2

## Sheet: Human Derived Peptides
Sample	Protein	Taxa	Identified Peptide	Modifications	Unique	m/z	Mass	ppm	InChorus Score	Non-Enzymatic Cleavage
100041M
	Serum albumin	Homo sapiens	K.TC(+57.02)VADESAENC(+57.02)DK.S	Carbamidomethylation	Y	749.794	1497.57	1.4	99.94
			K.ALVLIAFAQYLQQC(+57.02)PFEDHVK.L	Carbamidomethylation	Y	830.768	2489.28	1.3	99.94
			R.ETYGEM(+15.99)ADC(+57.02)C(+57.02)AK.Q	Oxidation (M); Carbamidomethylation	Y	725.769	1449.52	1.6	99.89
			K.Q(-17.03)NC(+57.02)ELFEQLGEYK.F	Pyro-glu from Q; Carbamidomethylation	Y	820.867	1639.72	0.5	99.89
			K.DDNPNLPR.L		Y	470.728	939.441	-0.5	99.73
			K.VFDEFKPLVEEPQNLIK.Q		Y	682.37	2044.09	-0.1	98.76
			K.YIC(+57.02)ENQDSISSK.L	Carbamidomethylation	Y	722.325	1442.63	0.4	98.64
			K.RM(+15.99)PC(+57.02)AEDYLSVVLNQLC(+57.02)VLHEK.T	Oxidation (M); Carbamidomethylation	Y	673.333	2689.3	0.3	98.01
			R.RHPDYSVVLLLR.L		Y	489.953	1466.84	0.2	96.36
			K.AVM(+15.99)DDFAAFVEK.C	Oxidation (M)	Y	679.819	1357.62	0.4	91.41
			K.AAFTEC(+57.02)C(+57.02)QAADK.A	Carbamidomethylation	Y	686.287	1370.56	0.5	73.37
	Prolactin-inducible protein	Homo sapiens	R.ELGIC(+57.02)PDDAAVIPIK.N	Carbamidomethylation	Y	805.928	1609.84	1.6	99.92
			R.TVQIAAVVDVIR.E		Y	642.388	1282.76	0.8	99.89
			K.SVRPNDEVTAVLAVQTELK.E		Y	690.38	2068.12	0.5	99.85
	Zinc-alpha-2-glycoprotein	Homo sapiens	K.HVEDVPAFQALGSLNDLQFFR.Y		Y	801.742	2402.2	0.9	99.94
			R.AGEVQEPELR.G		Y	564.288	1126.56	-0.6	99.7
			R.Q(-17.03)DPPSVVVTSHQAPGEK.K	Pyro-glu from Q	Y	879.938	1757.86	1.3	99.62
	Annexin A2	Homo sapiens	R.Q(-17.03)DIAFAYQR.R	Pyro-glu from Q	Y	547.767	1093.52	0.6	99.85
			K.GVDEVTIVNILTNR.S		Y	771.929	1541.84	1.1	99.55
			K.GLGTDEDSLIEIIC(+57.02)SR.T	Carbamidomethylation	Y	889.438	1776.86	3.4	95.2
	Serpin B12	Homo sapiens	K.DAINAETVLVLVNAVYFK.A		Y	990.047	1978.08	0.9	99.94
			K.TFVEVDENGTQAAAATGAVVSER.S		Y	774.713	2321.11	1.4	99.15
	Immunoglobulin kappa constant	Homo sapiens	K.VDNALQSGNSQESVTEQDSK.D		Y	1068.49	2134.96	0.3	99.93
			K.DSTYSLSSTLTLSK.A		Y	751.884	1501.75	1.4	82.43
	Arginase-1	Homo sapiens	R.TVNTAVAITLAC(+57.02)FGLAR.E	Carbamidomethylation	Y	889.487	1776.96	2.3	99.08
			K.ASEQLAGK.V		Y	402.216	802.418	0	81.94
	Glyceraldehyde-3-phosphate dehydrogenase	Homo sapiens	R.VPTANVSVVDLTC(+57.02)R.L	Carbamidomethylation	Y	765.9	1529.79	-0.8	99.39
			K.LVINGNPITIFQER.D		Y	807.455	1612.89	1.3	62.68
	Zymogen granule protein 16 homolog B	Homo sapiens	K.YFSTTEDYDHEITGLR.V		Y	649.631	1945.87	0.7	96.6
			K.LDGQISSAYPSQEGQVLVGIYGQYQLLGIK.S		Y	1075.57	3223.68	-0.3	58.32
	Hornerin	Homo sapiens	R.YGQQGSGSGQSPSR.G		Y	698.317	1394.62	1	99.94
			R.Q(-17.03)GSGSGQSPGHGQR.G	Pyro-glu from Q	Y	661.796	1321.58	1.6	99.94
			R.GSGSGQSPSYGR.H		Y	570.258	1138.5	0.2	99.94
			Q.QGSGSGQSPSR.G		Y	524.245	1046.47	0.3	99.94	*
			R.Q(-17.03)SSSYGQHESASR.H	Pyro-glu from Q	Y	703.801	1405.59	1.6	99.94
			R.Q(-17.03)SLGHGQHGSGSGQSPSPSR.G	Pyro-glu from Q	Y	644.297	1929.87	0.6	99.93
			R.Q(-17.03)GSSAGSSSSYGQHGSGSR.Q	Pyro-glu from Q	Y	883.87	1765.73	0.7	99.92
			Q.HGSSSGSSSSYGQHGSGSR.Q		Y	603.59	1807.75	0.1	99.89	*
			R.Q(-17.03)SSSYGPHGYGSGR.S	Pyro-glu from Q	Y	711.806	1421.6	1.3	99.86
			R.QSSSYGPHGYGSGR.S		Y	480.548	1438.62	0.8	99.79
			R.GPYESGSGHSSGLGHR.E		Y	528.91	1583.71	0.1	99.76
			R.HGSGSGQSSSYGPYR.S		Y	509.559	1525.65	0.3	99.73
			R.GSGSGQSPSSGQHGTGFGR.S		Y	583.264	1746.77	1.8	99.53
			R.Q(-17.03)GSGSGHSPSR.V	Pyro-glu from Q	Y	520.231	1038.45	-0.5	98.99
			R.HGSGSGHSSSYGQHGSGSGWSSSSGR.H		Y	620.011	2476.01	0.5	98.97
			R.GEQHGSSSGSSSSYGQHGSGSR.Q		Y	531.474	2121.87	-0.6	98.88
			R.HGSGLGHSSSHGQHGSGSGR.S		Y	472.216	1884.83	0.5	98.54
			Q.Q(-17.03)GSGSGQSPSR.G	Pyro-glu from Q	Y	515.731	1029.45	-0.6	96.93	*
			R.QSLGHGQHGSGSGQSPSPSR.G		Y	649.972	1946.89	0.3	94.07
	Desmoglein-1	Homo sapiens	R.DGGADGM(+15.99)SAEC(+57.02)EC(+57.02)NIK.I	Oxidation (M); Carbamidomethylation	Y	865.327	1728.64	0.8	99.92
			K.IHSDC(+57.02)AANQQVTYR.I	Carbamidomethylation	Y	554.927	1661.76	0.9	99.91
			K.TYVVTGNM(+15.99)GSNDK.V	Oxidation (M)	Y	701.32	1400.62	0.3	99.82
			R.Q(-17.03)EPSDSPM(+15.99)FIINR.N	Pyro-glu from Q; Oxidation (M)	Y	766.857	1531.7	1.2	98.98
			R.QEPSDSPM(+15.99)FIINR.N	Oxidation (M)	Y	775.37	1548.72	0.4	97.66
			K.VVKPLDYEAM(+15.99)QSLQLSIGVR.N	Oxidation (M)	Y	754.745	2261.21	1.4	95.91
			R.VIAPSSSLPTSLTIHHPR.E		Y	479.02	1912.05	-0.7	95.75
			R.DGSNVIVTER.V		Y	545.281	1088.55	1.7	74.56
	Junction plakoglobin	Homo sapiens	K.TLVTQNSGVEALIHAILR.A		Y	645.706	1934.1	0.6	99.94
			R.TM(+15.99)QNTSDLDTAR.C	Oxidation (M)	Y	684.806	1367.6	-0.4	99.86
			R.LNTIPLFVQLLYSSVENIQR.V		Y	783.106	2346.29	0.9	99.67
			K.SAIVHLINYQDDAELATR.A		Y	677.017	2028.03	0.8	99.65
			K.SGGIPALVR.M		Y	435.264	868.513	0	99.52
	Desmocollin-1	Homo sapiens	K.IEDDNDNAPYFEHR.V		Y	578.917	1733.73	0.1	99.9
			K.AASSQTPTM(+15.99)C(+57.02)TTTVTVK.I	Oxidation (M); Carbamidomethylation	Y	900.431	1798.84	1.8	99.81
			R.Q(-17.03)VILQVGVINEAQFSK.A	Pyro-glu from Q	Y	878.487	1754.96	1.9	98.82
			R.VC(+57.02)DC(+57.02)STPSEC(+57.02)R.M	Carbamidomethylation	Y	685.76	1369.51	-0.1	97.45
			R.VTIFTVPENC(+57.02)R.S	Carbamidomethylation	Y	668.341	1334.67	0.8	81.56
	Dermcidin	Homo sapiens	K.LGKDAVEDLESVGK.G		Y	487.26	1458.76	0.9	99.94
			K.GAVHDVKDVLDSVL		Y	733.898	1465.78	1.9	99.92
			K.DAVEDLESVGK.G		Y	581.285	1160.56	0.1	99.92
			K.ENAGEDPGLAR.Q		Y	564.768	1127.52	1	99.86
			K.EN(+.98)AGEDPGLAR.Q	Deamidation (NQ)	Y	565.26	1128.5	1.1	98.21
	Protein S100-A7	Homo sapiens	K.IDFSEFLSLLGDIATDYHK.Q		Y	728.701	2183.08	1	99.93
			K.KIDFSEFLSLLGDIATDYHK.Q		Y	771.398	2311.17	-0.1	99.91
			K.QSHGAAPC(+57.02)SGGSQ	Carbamidomethylation	Y	622.26	1242.5	0.7	99.82
			K.GTNYLADVFEK.K		Y	628.813	1255.61	2.4	99.49
	Small proline-rich protein 2E	Homo sapiens	K.QPC(+57.02)QPPPVC(+57.02)PTPK.C	Carbamidomethylation	Y	753.367	1504.72	1.4	99.93
			K.C(+57.02)PPVTPSPPC(+57.02)QPK.C	Carbamidomethylation	Y	732.853	1463.69	1.4	99.3
			K.C(+57.02)PQPC(+57.02)PPQQC(+57.02)QQK.C	Carbamidomethylation	Y	828.359	1654.7	1.3	98.4
			K.C(+57.02)PEPC(+57.02)PPPK.C	Carbamidomethylation	Y	541.249	1080.47	9.5	97.03
	Keratinocyte proline-rich protein	Homo sapiens	R.IEISSPC(+57.02)C(+57.02)PR.Q	Carbamidomethylation	Y	609.784	1217.55	0.3	99.64
			R.GRPAVC(+57.02)QPQGR.F	Carbamidomethylation	Y	613.314	1224.61	-0.5	98.93
	Cystatin-A	Homo sapiens	K.SLPGQNEDLVLTGYQVDK.N		Y	988.504	1974.99	1.3	99.94
			K.TQVVAGTNYYIK.V		Y	678.862	1355.71	0.9	99.89
	Serpin B12	Homo sapiens	K.DAINAETVLVLVNAVYFK.A		Y	990.047	1978.08	0.9	99.94
			K.TFVEVDENGTQAAAATGAVVSER.S		Y	774.713	2321.11	1.4	99.15
	Cornifin-A	Homo sapiens	K.QPC(+57.02)QPPPQEPC(+57.02)IPK.T	Carbamidomethylation	Y	838.401	1674.79	1.1	99.93
			K.VPEPC(+57.02)PSTVTPAPAQQK.T	Carbamidomethylation	Y	903.957	1805.9	0.6	93.73
100051A
	no id.
100051D
	Serum albumin	Homo sapiens	K.DVFLGM(+15.99)FLYEYAR.R	Oxidation (M)	Y	820.396	1638.78	1.5	99.92
			R.HPYFYAPELLFFAK.R		Y	581.637	1741.89	1.1	99.74
			K.TC(+57.02)VADESAENC(+57.02)DK.S	Carbamidomethylation	N	749.793	1497.57	0.6	99.62
			R.ETYGEM(+15.99)ADC(+57.02)C(+57.02)AK.Q	Oxidation (M); Carbamidomethylation	Y	725.769	1449.52	1.3	99.49
			R.RHPDYSVVLLLR.L		Y	489.953	1466.84	1.1	99.38
			K.KVPQVSTPTLVEVSR.N		Y	547.318	1638.93	1.1	81.94
			K.RM(+15.99)PC(+57.02)AEDYLSVVLNQLC(+57.02)VLHEK.T	Oxidation (M); Carbamidomethylation	Y	673.335	2689.3	2.8	81.48
	Prolactin-inducible protein	Homo sapiens	R.TVQIAAVVDVIR.E		Y	642.388	1282.76	1	99.93
			R.ELGIC(+57.02)PDDAAVIPIK.N	Carbamidomethylation	Y	805.928	1609.84	2.3	99.9
			K.TYLISSIPLQGAFNYK.Y		Y	907.99	1813.96	1.7	99.48
			R.FYTIEILK.V		Y	513.797	1025.58	0.5	97.12
			K.SVRPNDEVTAVLAVQTELK.E		Y	690.384	2068.12	6.4	95.04
	Elongation factor 1-alpha 1	Homo sapiens	R.EHALLAYTLGVK.Q		Y	438.918	1313.73	-0.4	99.9
			K.THINIVVIGHVDSGK.S		Y	530.299	1587.87	1.2	99.81
			K.YYVTIIDAPGHR.D		Y	468.914	1403.72	0.1	99.81
			R.LPLQDVYK.I		Y	488.279	974.544	0.7	96.75
			K.IGGIGTVPVGR.V		Y	513.309	1024.6	0.6	91.19
	Heat shock protein beta-1	Homo sapiens	K.LATQSNEITIPVTFESR.A		Y	953.5	1904.98	0.7	99.94
			R.VSLDVNHFAPDELTVK.T		Y	595.313	1782.92	1.2	99.92
			R.LFDQAFGLPR.L		Y	582.314	1162.61	0.3	99.59
			R.Q(-17.03)DEHGYISR.C	Pyro-glu from Q	Y	544.244	1086.47	1.2	98.59
	Annexin A2	Homo sapiens	K.GLGTDEDSLIEIIC(+57.02)SR.T	Carbamidomethylation	Y	889.437	1776.86	1.6	99.94
			K.GVDEVTIVNILTNR.S		Y	771.929	1541.84	0.9	99.94
			K.SALSGHLETVILGLLK.T		Y	825.994	1649.97	1.2	99.91
			K.TPAQYDASELK.A		Y	611.801	1221.59	0.5	99.27
	Glyceraldehyde-3-phosphate dehydrogenase	Homo sapiens	K.LVINGNPITIFQER.D		Y	807.455	1612.89	1	99.94
			R.VPTANVSVVDLTC(+57.02)R.L	Carbamidomethylation	Y	765.901	1529.79	0.8	99.94
			K.VIHDNFGIVEGLMTTVHAITATQK.T		Y	649.596	2594.35	1.3	99.8
			K.GILGYTEHQVVSSDFNSDTHSSTFDAGAGIALNDHFVK.L		Y	1009.98	4035.89	0.7	82.83
	14-3-3 protein zeta/delta	Homo sapiens	R.DIC(+57.02)NDVLSLLEK.F	Carbamidomethylation	Y	709.864	1417.71	1	99.93
			K.TAFDEAIAELDTLSEESYK.D		Y	1066.5	2130.98	0.3	99.72
			K.DSTLIMQLLR.D		N	595.334	1188.65	0.4	99.18
	Protein S100-A8	Homo sapiens	K.ELDINTDGAVNFQEFLILVIK.M		Y	797.766	2390.27	1.2	99.91
			K.LLETEC(+57.02)PQYIR.K	Carbamidomethylation	Y	711.359	1420.7	1.3	99.9
			K.ALNSIIDVYHK.Y		Y	424.903	1271.69	0.8	99.86
	Glutathione S-transferase P	Homo sapiens	K.FQDGDLTLYQSNTILR.H		Y	942.48	1882.94	1.7	99.93
			K.ALPGQLKPFETLLSQNQGGK.T		Y	709.392	2125.15	0.5	99.88
			K.YISLIYTNYEAGKDDYVK.A		Y	719.025	2154.05	1.3	98.49
	Protein S100-A9	Homo sapiens	R.NIETIINTFHQYSVK.L		Y	903.974	1805.93	1.5	99.94
			K.LGHPDTLNQGEFK.E		Y	485.912	1454.72	0	99.36
			K.QLSFEEFIMLMAR.L		Y	807.905	1613.79	0.3	82.72
	Annexin A1	Homo sapiens	K.GLGTDEDTLIEILASR.T		Y	851.948	1701.88	1.6	99.94
			K.GVDEATIIDILTK.R		Y	694.388	1386.76	0.8	99.93
			K.ALTGHLEEVVLALLK.T		Y	803.484	1604.95	1.4	52.99
	Serpin B3	Homo sapiens	K.NLIPEGNIGSNTTLVLVNAIYFK.G		Y	830.793	2489.35	1.8	99.76
			R.GLVLSGVLHK.A		Y	511.822	1021.63	0	89.38
			K.FM(+15.99)FDLFQQFR.K	Oxidation (M)	Y	697.833	1393.65	1.6	52.8
	Histone H4	Homo sapiens	R.DNIQGITKPAIR.R		Y	442.589	1324.75	-0.9	99.66
			R.DAVTYTEHAK.R		Y	567.783	1133.54	13.7	89.66
	Immunoglobulin kappa light chain	Homo sapiens	K.SGTASVVC(+57.02)LLNNFYPR.E	Carbamidomethylation	Y	899.452	1796.89	1.3	99.86
			G.TVAAPSVFIFPPSDEQLK.S		Y	973.516	1945.02	-1.2	99.36
	Immunoglobulin heavy constant gamma 1	Homo sapiens	R.VVSVLTVLHQDWLNGK.E		Y	603.341	1807	1.4	99.94
			K.TTPPVLDSDGSFFLYSK.L		Y	937.466	1872.91	1.3	99.92
	Arginase-1	Homo sapiens	R.TVNTAVAITLAC(+57.02)FGLAR.E	Carbamidomethylation	Y	889.486	1776.96	0.7	99.93
			R.ISLVLGGDHSLAIGSISGHAR.V		Y	687.38	2059.12	0.2	99.92
	Serpin B12	Homo sapiens	K.FC(+57.02)FDLFQEIGKDDR.H	Carbamidomethylation	Y	597.282	1788.81	5.1	99.92
			K.DAINAETVLVLVNAVYFK.A		Y	660.367	1978.08	1.1	99.71
	Protein S100-A14	Homo sapiens	R.SFWELIGEAAK.S		Y	625.825	1249.63	1.1	99.83
			K.IANLGSC(+57.02)NDSK.L	Carbamidomethylation	Y	589.778	1177.54	1.3	98.68
	L-lactate dehydrogenase A chain	Homo sapiens	K.DLADELALVDVIEDK.L		Y	829.431	1656.85	0.6	99.94
			K.DLADELALVDVIEDKLK.G		Y	633.682	1898.02	-0.9	99.75
	Desmoglein-1	Homo sapiens	R.VIAPSSSLPTSLTIHHPR.E		Y	479.02	1912.05	-0.3	99.93
			R.ISGVGIDQPPYGIFVINQK.T		Y	1023.06	2044.1	1	99.93
			K.IHSDC(+57.02)AANQQVTYR.I	Carbamidomethylation	Y	554.926	1661.76	-1.1	99.93
			K.ASAISVTVLNVIEGPVFRPGSK.T		Y	747.759	2240.25	1.5	99.93
			K.YQGTILSIDDNLQR.T		Y	818.422	1634.83	2.3	99.91
			K.YSTVQYSK		Y	488.243	974.471	1.2	99.89
			K.TYVVTGNM(+15.99)GSNDK.V	Oxidation (M)	Y	701.32	1400.62	0.8	99.89
			R.EVTPFFIIYC(+57.02)R.A	Carbamidomethylation	Y	722.869	1443.72	0.7	99.89
	Hornerin	Homo sapiens	R.HGSGSGQSSSYGPYGSGSGWSSSR.G		Y	773.66	2317.96	0.6	99.92
			R.Q(-17.03)SLGHGQHGSGSGQSPSPSR.G	Pyro-glu from Q	Y	644.297	1929.87	0.9	99.89
			R.GPYESGSGHSSGLGHR.E		Y	528.911	1583.71	1.5	99.88
			R.QSSSYGPHGYGSGR.S		Y	480.548	1438.62	0.2	99.64
			R.GRHGSGLGHSSSHGQHGSGSGR.S		Y	525.496	2097.95	0	98.63
			Q.HGSSSGSSSSYGQHGSGSR.Q		Y	603.59	1807.75	0.9	94.46	*
			R.Q(-17.03)GSGSGQSPGHGQR.G	Pyro-glu from Q	Y	661.795	1321.58	0.4	88.59
			R.Q(-17.03)SSSYGQHESASR.H	Pyro-glu from Q	Y	703.8	1405.59	-0.6	83.27
			R.GSGSGQSPSSGQHGTGFGR.S		Y	583.263	1746.77	0.2	63.27
	Junction plakoglobin	Homo sapiens	K.TLVTQNSGVEALIHAILR.A		Y	645.706	1934.1	0.5	99.94
			R.LNTIPLFVQLLYSSVENIQR.V		Y	783.106	2346.29	1.1	99.9
			K.LIILANGGPQALVQIMR.N		Y	904.035	1806.05	0.6	99.69
			R.TM(+15.99)QNTSDLDTAR.C	Oxidation (M)	Y	684.807	1367.6	0.6	99.08
			K.SAIVHLINYQDDAELATR.A		Y	677.017	2028.03	0.8	96.54
			R.LNYGIPAIVK.L		Y	544.329	1086.64	0.3	96.52
			K.SGGIPALVR.M		Y	435.264	868.513	0	93.6
	Galectin-7	Homo sapiens	R.FHVNLLC(+57.02)GEEQGSDAALHFNPR.L	Carbamidomethylation	Y	628.552	2510.18	0.5	99.94
			R.GQPFEVLIIASDDGFK.A		Y	868.449	1734.88	0.9	99.94
			K.AVVGDAQYHHFR.H		Y	467.233	1398.68	-0.5	99.9
			R.LVEVGGDVQLDSVR.I		Y	743.401	1484.78	3.4	99.9
			R.LDTSEVVFNSK.E		Y	619.817	1237.62	1.1	98.36
	14-3-3 protein sigma	Homo sapiens	K.SNEEGSEEKGPEVR.E		Y	516.237	1545.69	-0.3	99.92
			R.LGLALNFSVFHYEIANSPEEAISLAK.T		Y	945.165	2832.47	1.9	99.92
			R.EKVETELQGVC(+57.02)DTVLGLLDSHLIK.E	Carbamidomethylation	Y	899.479	2695.41	1.5	99.89
			K.GAVEKGEELSC(+57.02)EER.N	Carbamidomethylation	Y	531.579	1591.71	0.4	99.6
			K.VETELQGVC(+57.02)DTVLGLLDSHLIK.E	Carbamidomethylation	Y	813.766	2438.27	1.6	99.2
	Dermcidin	Homo sapiens	K.LGKDAVEDLESVGK.G		Y	487.259	1458.76	-0.5	99.94
			K.GAVHDVKDVLDSVL		Y	733.897	1465.78	1.6	99.92
			K.DAVEDLESVGK.G		Y	581.286	1160.56	0.7	99.9
			K.ENAGEDPGLAR.Q		Y	564.768	1127.52	0.6	99.86
			A.YDPEAASAPGSGNPC(+57.02)HEASAAQK.E	Carbamidomethylation	Y	772.339	2313.99	1.1	92.71
	Serpin B5	Homo sapiens	K.DVPFGFQTVTSDVNK.L		Y	827.41	1652.8	0.7	99.94
			K.ILVVNAAYFVGK.W		Y	647.382	1292.75	0.8	99.94
			K.DVEDESTGLEK.I		Y	611.278	1220.54	0.7	99.86
	Protein S100-A7	Homo sapiens	K.IDFSEFLSLLGDIATDYHK.Q		Y	728.701	2183.08	1	99.93
			K.KIDFSEFLSLLGDIATDYHK.Q		Y	578.801	2311.17	0.5	99.92
			K.ENFPNFLSAC(+57.02)DKK.G	Carbamidomethylation	Y	523.917	1568.73	0.2	98.12
			K.GTNYLADVFEK.K		Y	628.812	1255.61	1	71.92
	Keratinocyte proline-rich protein	Homo sapiens	R.GRPAVC(+57.02)QPQGR.F	Carbamidomethylation	Y	409.212	1224.61	-1	99.89
			R.RFEPC(+57.02)SSSYLPLRPSEGFPNYC(+57.02)TPPR.R	Carbamidomethylation	Y	779.369	3113.45	-0.5	99.59
			R.RLQLFPR.S		Y	465.288	928.561	0.6	55.53
	Fatty acid-binding protein 5	Homo sapiens	K.LVVEC(+57.02)VM(+15.99)NNVTC(+57.02)TR.I	Carbamidomethylation; Oxidation (M)	Y	855.903	1709.79	0.6	99.86
			K.TTQFSC(+57.02)TLGEK.F	Carbamidomethylation	Y	636.301	1270.59	0.9	99.06
	Small proline-rich protein 2E	Homo sapiens	K.C(+57.02)PEPC(+57.02)PPPK.C	Carbamidomethylation	Y	541.244	1080.47	-0.1	99.77
			K.Q(-17.03)PC(+57.02)QPPPVC(+57.02)PTPK.C	Pyro-glu from Q; Carbamidomethylation	Y	744.853	1487.69	1.1	79.01
100061B
	Hornerin	Homo sapiens	R.Q(-17.03)SLGHGQHGSGSGQSPSPSR.G	Pyro-glu from Q	Y	644.297	1929.87	0.9	99.94
			R.Q(-17.03)GSGSGQSPGHGQR.G	Pyro-glu from Q	Y	661.795	1321.58	-0.1	99.93
			R.GSGSGQSPSSGQ(+.98)HGTGFGR.S	Deamidation (NQ)	Y	583.591	1747.75	0.9	99.93
			R.Q(-17.03)SLGHGQ(+.98)HGSGSGQ(+.98)SPSPSR.G	Pyro-glu from Q; Deamidation (NQ)	Y	644.953	1931.84	0.5	99.88
			R.GSGSGQSPSSGQHGTGFGR.S		Y	583.263	1746.77	0.4	99.88
			R.Q(-17.03)SSSYGPHGYGSGR.S	Pyro-glu from Q	Y	711.806	1421.6	1.6	99.87
			R.SSSRGPYESGSGHSSGLGHQESR.S		Y	587.266	2345.04	-1.2	99.71
			R.GSGSGQSPSYGR.H		Y	570.257	1138.5	0	99.46
			R.Q(-17.03)SSSYGQHESASR.H	Pyro-glu from Q	Y	703.8	1405.59	0	99.26
			R.GSGSGQ(+.98)SPSSGQ(+.98)HGTGFGR.S	Deamidation (NQ)	Y	583.919	1748.74	0.7	98.59
			R.Q(-17.03)SLGHGQ(+.98)HGSGSGQSPSPSR.G	Pyro-glu from Q; Deamidation (NQ)	Y	644.625	1930.85	1.3	97.5
			D.Q(-17.03)EGSSTGQSSSHGQHGSGSSQSSSYGQQGSGSGQSPSR.G	Pyro-glu from Q	Y	1213.17	3636.49	1.4	96.91	*
			R.SSSRGPYESR.S		Y	563.266	1124.52	-2.2	84.91
	Junction plakoglobin	Homo sapiens	R.TMQNTSDLDTAR.C		Y	676.81	1351.6	1.2	99.87
			R.LAEPSQLLKSAIVHLINYQDDAELATR.A		Y	752.906	3007.6	-0.4	98.7
			A.TQVEGQATNLQR.L		Y	672.848	1343.68	1	93.18
			L.ATQVEGQATNLQR.L		Y	708.367	1414.72	1.4	82.41
100061H
	Serum albumin	Homo sapiens	K.TC(+57.02)VADESAENC(+57.02)DK.S	Carbamidomethylation	Y	749.793	1497.57	0.5	99.94
			K.DVFLGM(+15.99)FLYEYAR.R	Oxidation (M)	Y	820.396	1638.78	1.5	99.91
			K.ALVLIAFAQYLQQC(+57.02)PFEDHVK.L	Carbamidomethylation	Y	830.768	2489.28	1.6	99.91
			K.RM(+15.99)PC(+57.02)AEDYLSVVLNQLC(+57.02)VLHEK.T	Oxidation (M); Carbamidomethylation	Y	673.334	2689.3	1.6	99.86
			R.RHPDYSVVLLLR.L		Y	489.953	1466.84	0.2	99.81
			R.HPYFYAPELLFFAK.R		Y	581.636	1741.89	0.3	99.76
			K.VFDEFKPLVEEPQNLIK.Q		Y	682.37	2044.09	0.8	99.71
			R.ETYGEM(+15.99)ADC(+57.02)C(+57.02)AK.Q	Oxidation (M); Carbamidomethylation	Y	725.768	1449.52	0.9	99.52
			R.RHPYFYAPELLFFAK.R		Y	633.67	1897.99	0.8	99.19
			K.KVPQVSTPTLVEVSR.N		Y	547.318	1638.93	1.9	97.08
			K.AAFTEC(+57.02)C(+57.02)QAADK.A	Carbamidomethylation	Y	686.287	1370.56	0.1	96.44
			R.MPC(+57.02)AEDYLSVVLNQLC(+57.02)VLHEK.T	Carbamidomethylation	Y	840.077	2517.21	1	95.04
			K.C(+57.02)C(+57.02)TESLVNR.R	Carbamidomethylation	Y	569.753	1137.49	0	71.66
	V-set and immunoglobulin domain-containing protein 8	Homo sapiens	R.INGDGQEVLYLAEGDNVR.L		Y	981.484	1960.95	2.5	99.94
			R.FAASDPSQYDASINLM(+15.99)NLQVSDTATYEC(+57.02)R.V	Oxidation (M); Carbamidomethylation	Y	1095.15	3282.44	-3.4	99.87
			R.INHGSLPHLQQR.V		Y	467.257	1398.75	0.8	99.79
			R.LGC(+57.02)PYVLDPEDYGPNGLDIEWM(+15.99)QVNSDPAHHR.E	Carbamidomethylation; Oxidation (M)	Y	928.422	3709.66	0.6	99.64
			R.LGC(+57.02)PYVLDPEDYGPN(+.98)GLDIEWM(+15.99)QVNSDPAHHR.E	Carbamidomethylation; Deamidation (NQ); Oxidation (M)	Y	928.673	3710.64	6.4	99.59
			R.ADDGLYQC(+57.02)TVANNVGYSVC(+57.02)VVEVK.V	Carbamidomethylation	Y	887.415	2659.23	-1	78.07
	Glyceraldehyde-3-phosphate dehydrogenase	Homo sapiens	R.VPTANVSVVDLTC(+57.02)R.L	Carbamidomethylation	Y	765.902	1529.79	0.9	99.94
			K.LVINGNPITIFQER.D		Y	807.455	1612.89	0.8	99.94
			R.GALQNIIPASTGAAK.A		Y	706.401	1410.78	3.2	99.89
			K.VIHDNFGIVEGLMTTVHAITATQK.T		Y	649.596	2594.35	1.3	99.73
			K.GILGYTEHQVVSSDFNSDTHSSTFDAGAGIALNDHFVK.L		Y	1009.98	4035.89	0.2	99.6
			R.GALQ(+.98)NIIPASTGAAK.A	Deamidation (NQ)	Y	706.901	1411.77	14.8	92.04
	Prolactin-inducible protein	Homo sapiens	K.SVRPNDEVTAVLAVQTELK.E		Y	690.38	2068.12	0.7	99.94
			R.TVQIAAVVDVIR.E		Y	642.388	1282.76	0.6	99.94
			K.TYLISSIPLQGAFNYK.Y		Y	907.989	1813.96	1.1	99.86
			R.ELGIC(+57.02)PDDAAVIPIK.N	Carbamidomethylation	Y	805.927	1609.84	0.4	99.82
			K.SVRPNDEVTAVLAVQ(+.98)TELK.E	Deamidation (NQ)	Y	690.714	2069.1	9.6	99.15
			R.FYTIEILK.V		Y	513.798	1025.58	1	97.43
	Histidine ammonia-lyase	Homo sapiens	R.Q(-17.03)ADIVAALTLEVLK.G	Pyro-glu from Q	Y	733.928	1465.84	1.2	99.91
			K.ALDYLAIGIHELAAISER.R		Y	652.359	1954.05	1.7	99.89
			K.YVLEAHGLKPVILKPK.E		Y	452.032	1804.1	0.1	99.41
			R.QADIVAALTLEVLK.G		Y	742.441	1482.87	0.7	98.65
	Serpin B12	Homo sapiens	K.FC(+57.02)FDLFQEIGKDDR.H	Carbamidomethylation	Y	597.279	1788.81	1	99.93
			K.DAINAETVLVLVNAVYFK.A		Y	660.367	1978.08	1	99.92
			R.SWVEFNANHPFLFFIR.H		Y	675.345	2023.01	0.9	98.19
	Polyubiquitin-B	Homo sapiens	K.TITLEVEPSDTIENVK.A		Y	894.469	1786.92	1.6	99.93
			K.ESTLHLVLR.L		Y	534.314	1066.61	-0.1	99.93
			K.IQDKEGIPPDQQR.L		Y	508.599	1522.77	-0.2	86.44
	Annexin A2	Homo sapiens	K.SALSGHLETVILGLLK.T		Y	550.998	1649.97	1	99.93
			K.TPAQYDASELK.A		Y	611.801	1221.59	0.3	67.13
			K.GVDEVTIVNILTNR.S		Y	771.929	1541.84	1.6	54
	Protein S100-A8	Homo sapiens	K.ALNSIIDVYHK.Y		Y	424.903	1271.69	-0.6	99.88
			K.LLETEC(+57.02)PQYIR.K	Carbamidomethylation	Y	711.36	1420.7	2	99.87
	Lysozyme C	Homo sapiens	R.STDYGIFQINSR.Y		Y	700.845	1399.67	1	99.94
			K.TPGAVNAC(+57.02)HLSC(+57.02)SALLQDNIADAVAC(+57.02)AK.R	Carbamidomethylation	Y	976.467	2926.37	2.2	99.88
	Heat shock protein beta-1	Homo sapiens	R.VSLDVNHFAPDELTVK.T		Y	595.313	1782.92	0.5	99.85
			R.Q(-17.03)DEHGYISR.C	Pyro-glu from Q	Y	544.243	1086.47	-0.6	98.61
	Lysozyme g-like protein 2	Homo sapiens	R.HC(+57.02)VDPAVIAAIISR.E	Carbamidomethylation	Y	507.945	1520.81	0.2	99.94
			K.TSGATC(+57.02)DANSVM(+15.99)NC(+57.02)GIR.G	Carbamidomethylation; Oxidation (M)	Y	915.384	1828.75	1.6	97.72
	Immunoglobulin kappa light chain	Homo sapiens	K.SGTASVVC(+57.02)LLNNFYPR.E	Carbamidomethylation	Y	899.452	1796.89	1.1	99.92
			K.VDNALQSGNSQESVTEQDSK.D		Y	712.662	2134.96	0.8	92.75
	Protein S100-A9	Homo sapiens	R.NIETIINTFHQYSVK.L		Y	903.974	1805.93	1.4	99.94
			K.LGHPDTLNQGEFK.E		Y	485.913	1454.72	0.2	91.64
	Histone H4	Homo sapiens	K.VFLENVIR.D		Y	495.293	988.571	0.2	99.4
			R.DAVTYTEHAK.R		Y	567.775	1133.54	0.6	91.05
	Thioredoxin	Homo sapiens	K.VGEFSGANK.E		Y	454.727	907.44	-0.5	98.63
			K.M(+15.99)IKPFFHSLSEK.Y	Oxidation (M)	Y	493.927	1478.76	0.2	55.89
	Hornerin	Homo sapiens	R.YGQQGSGSGQSPSR.G		Y	698.316	1394.62	0.6	99.94
			R.GSGSGQSPSYGR.H		Y	570.258	1138.5	0.4	99.94
			R.HGSGSGQSSSYGPYGSGSGWSSSR.G		Y	773.661	2317.96	1.2	99.94
			R.GPYESGSGHSSGLGHR.E		Y	528.91	1583.71	0.3	99.94
			R.Q(-17.03)SLGHGQHGSGSGQSPSPSR.G	Pyro-glu from Q	Y	644.297	1929.87	1.3	99.94
			Q.QGSGSGQSPSR.G		Y	524.244	1046.47	-0.1	99.93	*
			R.GPYESGSGHSSGLGHQESR.S		Y	643.621	1927.84	0.7	99.93
			R.Q(-17.03)GSGSGQSPGHGQR.G	Pyro-glu from Q	Y	661.796	1321.58	1	99.92
			R.QSSSYGPHGYGSGR.S		Y	480.548	1438.62	0.3	99.87
			R.GEQHGSSSGSSSSYGQHGSGSR.Q		Y	531.474	2121.87	-0.6	99.86
			R.QSLGHGQHGSGSGQSPSPSR.G		Y	649.973	1946.89	1.5	99.71
			R.Q(-17.03)SSSYGQHESASR.H	Pyro-glu from Q	Y	703.801	1405.59	1.6	99.68
			R.HGSGSGQSSSYSPYGSGSGWSSSR.G		Y	783.665	2347.97	2.1	99.62
			R.Q(-17.03)SSSYGPHGYGSGR.S	Pyro-glu from Q	Y	711.806	1421.6	0.6	99.55
			R.HGSGLGHSSSHGQHGSGSGR.S		Y	472.216	1884.83	0.8	99.25
			R.HGSGSGHSSSYGQHGSGSGWSSSSGR.H		Y	620.011	2476.01	0.7	99.21
			R.HGSGSGQSSSYGPYR.S		Y	763.835	1525.65	0.9	98.09
			Q.HGSTSGQASSSGQHGSSSR.Q		Y	601.266	1800.77	1.7	98.09	*
			R.Q(-17.03)SLGHGQ(+.98)HGSGSGQSPSPSR.G	Pyro-glu from Q; Deamidation (NQ)	Y	644.624	1930.85	-0.5	97.6
			R.Q(-17.03)SLGHGQHGSGSGQ(+.98)SPSPSR.G	Pyro-glu from Q; Deamidation (NQ)	Y	644.624	1930.85	-0.6	97.58
			R.HSSGRGQHSSGSGQSPGHGQR.G		Y	522.742	2086.94	0.8	96.68
			R.HGSSSGSSSR.Y		Y	474.71	947.406	-0.6	92.29
	Junction plakoglobin	Homo sapiens	K.TLVTQNSGVEALIHAILR.A		Y	645.706	1934.1	0.8	99.94
			R.LNTIPLFVQLLYSSVENIQR.V		Y	783.107	2346.29	1.4	99.93
			R.AGDKDDITEPAVC(+57.02)ALR.H	Carbamidomethylation	Y	577.617	1729.83	-0.3	99.91
			R.LNTIPLFVQLLYSSVEN(+.98)IQR.V	Deamidation (NQ)	Y	783.434	2347.28	1.2	99.88
			R.TM(+15.99)QNTSDLDTAR.C	Oxidation (M)	Y	684.807	1367.6	0.6	99.75
			K.ILVNQLSVDDVNVLTC(+57.02)ATGTLSNLTC(+57.02)NNSK.N	Carbamidomethylation	Y	1088.55	3262.62	5.2	99.69
			K.SGGIPALVR.M		Y	435.263	868.513	-0.8	99.12
			R.VAAGVLC(+57.02)ELAQDK.E	Carbamidomethylation	Y	687.358	1372.7	-0.1	98.31
			K.SAIVHLINYQDDAELATR.A		Y	677.016	2028.03	-0.2	97.6
			R.M(+15.99)LSSPVESVLFYAITTLHNLLLYQEGAK.M	Oxidation (M)	Y	789.17	3152.65	1.5	97.08
			K.LIILANGGPQALVQIMR.N		Y	904.035	1806.05	0.8	96.45
			R.ISEDKNPDYR.K		Y	412.867	1235.58	0	91.23
			R.LVQNC(+57.02)LWTLR.N	Carbamidomethylation	Y	651.854	1301.69	0.9	87.37
			R.LNYGIPAIVK.L		Y	544.329	1086.64	0	61.85
	Desmoglein-1	Homo sapiens	K.IHSDC(+57.02)AANQQVTYR.I	Carbamidomethylation	Y	554.927	1661.76	0.5	99.93
			K.ASAISVTVLNVIEGPVFRPGSK.T		Y	747.759	2240.25	1.2	99.93
			R.ISGVGIDQPPYGIFVINQK.T		Y	1023.06	2044.1	2.1	99.92
			K.TYVVTGNM(+15.99)GSNDK.V	Oxidation (M)	Y	701.32	1400.62	0.6	99.79
			R.EVTPFFIIYC(+57.02)R.A	Carbamidomethylation	Y	722.869	1443.72	1.3	99.58
			K.LKASAISVTVLNVIEGPVFRPGSK.T		Y	621.366	2481.43	0.9	99.43
			R.VIAPSSSLPTSLTIHHPR.E		Y	479.02	1912.05	-0.3	98.3
			R.DGSNVIVTER.V		Y	545.281	1088.55	1.9	95.42
			R.ESSNVVVTER.V		Y	560.285	1118.56	-0.8	95.11
			R.Q(-17.03)EPSDSPM(+15.99)FIINR.N	Pyro-glu from Q; Oxidation (M)	Y	766.856	1531.7	0.1	92.07
			R.DGGADGM(+15.99)SAEC(+57.02)EC(+57.02)NIK.I	Oxidation (M); Carbamidomethylation	Y	865.327	1728.64	0.3	83.86
	Protein-glutamine gamma-glutamyltransferase E	Homo sapiens	R.DIILDNPTLTLEVLNEAR.V		Y	1020.06	2038.09	1.7	99.94
			R.SQGVFQC(+57.02)GPASVIGVR.E	Carbamidomethylation	Y	831.427	1660.84	1.8	99.94
			K.VPDESEVVVER.D		Y	629.32	1256.62	0.2	99.94
			R.DAATDVASR.N		Y	453.22	904.425	0.3	99.88
			R.ITWLYDNTTGK.Q		Y	656.333	1310.65	0.3	99.79
			K.IDVPTLGPK.E		Y	470.279	938.544	-0.1	99.26
			K.Q(-17.03)LLADFSC(+57.02)NKFPAIK.A	Pyro-glu from Q; Carbamidomethylation	Y	867.948	1733.88	0.8	93.39
			R.EEYVQEDAGIIFVGSTNR.I		Y	1013.99	2025.96	2.1	92.63
	Keratinocyte proline-rich protein	Homo sapiens	R.TSFSPC(+57.02)VPQC(+57.02)QTQGSYGSFTEQHR.S	Carbamidomethylation	Y	930.406	2788.2	0.1	99.92
			R.RFEPC(+57.02)SSSYLPLRPSEGFPNYC(+57.02)TPPR.R	Carbamidomethylation	Y	779.371	3113.45	1.6	99.88
			R.GRPAVC(+57.02)QPQGR.F	Carbamidomethylation	Y	409.212	1224.61	-0.3	99.88
			R.RFEPC(+57.02)SSSYLPLRPSEGFPN(+.98)YC(+57.02)TPPR.R	Carbamidomethylation; Deamidation (NQ)	Y	779.619	3114.43	4.5	99.52
			R.C(+57.02)PVEIPPIR.R	Carbamidomethylation	Y	540.797	1079.58	0.7	99.35
			R.RLQLFPR.S		Y	465.287	928.561	-0.6	98.97
			R.LRPEPC(+57.02)ISLEPR.P	Carbamidomethylation	Y	489.598	1465.77	0.8	93.8
			R.RSEPIYNSR.C		Y	561.289	1120.56	0.1	87.18
	Desmocollin-1	Homo sapiens	K.IEDDNDNAPYFEHR.V		Y	578.916	1733.73	-0.4	99.94
			K.HFSIHPDTGVITTTTPFLDR.E		Y	752.388	2254.14	1.3	99.93
			R.QVILQVGVINEAQFSK.A		Y	887	1771.98	0.9	99.88
			R.Q(-17.03)VILQVGVINEAQFSK.A	Pyro-glu from Q	Y	878.486	1754.96	0.3	99.2
			R.VTIFTVPENC(+57.02)R.S	Carbamidomethylation	Y	668.34	1334.67	0.6	98.4
	Protein S100-A3	Homo sapiens	R.SLAC(+57.02)LC(+57.02)LYC(+57.02)HEYFK.D	Carbamidomethylation	Y	621.946	1862.82	0.8	99.34
			R.PLEQAVAAIVC(+57.02)TFQEYAGR.C	Carbamidomethylation	Y	708.359	2122.05	1.4	98.05
			K.FM(+15.99)SVLDTNKDC(+57.02)EVDFVEYVR.S	Oxidation (M); Carbamidomethylation	Y	828.047	2481.12	0.3	97.43
			K.DC(+57.02)PSEPPC(+57.02)SQ	Carbamidomethylation	Y	588.719	1175.42	0.5	95.48
			M.ARPLEQAVAAIVC(+57.02)TFQEYAGR.C	Carbamidomethylation	Y	784.071	2349.19	0.6	93.6
			K.DC(+57.02)PSEPPC(+57.02)SQ(+.98)	Carbamidomethylation; Deamidation (NQ)	Y	589.211	1176.41	1.1	91.68
	Protein S100-A7	Homo sapiens	K.KIDFSEFLSLLGDIATDYHK.Q		Y	771.399	2311.17	0.6	99.94
			K.IDFSEFLSLLGDIATDYHK.Q		Y	728.701	2183.08	1.2	99.88
			K.ENFPNFLSAC(+57.02)DK.K	Carbamidomethylation	Y	721.325	1440.63	1	99.81
			K.GTNYLADVFEK.K		Y	628.812	1255.61	1.2	95.14
			K.QSHGAAPC(+57.02)SGGSQ	Carbamidomethylation	Y	622.26	1242.5	1.1	91.71
			K.GTNYLADVFEKK.D		Y	462.241	1383.7	-0.6	54.43
	Annexin A1	Homo sapiens	K.GLGTDEDTLIEILASR.T		Y	851.948	1701.88	2.1	99.94
			K.GVDEATIIDILTK.R		Y	694.388	1386.76	1	99.92
			K.ALTGHLEEVVLALLKTPAQFDADELR.A		Y	713.141	2848.53	1.2	99.72
			K.GVDEATIIDILTKR.N		Y	515.294	1542.86	-0.5	99.65
			K.ALTGHLEEVVLALLK.T		Y	803.483	1604.95	0.8	99.07
			K.ALTGHLEEVVLALLKTPAQ(+.98)FDADELR.A	Deamidation (NQ)	Y	713.391	2849.52	6.8	79.41
	Dermcidin	Homo sapiens	K.LGKDAVEDLESVGK.G		Y	730.386	1458.76	0.6	99.94
			K.GAVHDVKDVLDSVL		Y	733.897	1465.78	1.1	99.93
			K.DAVEDLESVGK.G		Y	581.286	1160.56	1.3	99.91
			K.ENAGEDPGLAR.Q		Y	564.768	1127.52	0.5	99.85
	Arginase-1	Homo sapiens	R.ISLVLGGDHSLAIGSISGHAR.V		Y	687.381	2059.12	1.6	99.94
			R.TVNTAVAITLAC(+57.02)FGLAR.E	Carbamidomethylation	Y	889.487	1776.96	1.8	99.93
			K.DYGDLPFADIPNDSPFQIVK.N		Y	1126.05	2250.08	1.2	99.27
	Small proline-rich protein 2E	Homo sapiens	K.C(+57.02)PEPC(+57.02)PPPK.C	Carbamidomethylation	Y	541.248	1080.47	8.1	99.87
			K.C(+57.02)PPVTPSPPC(+57.02)QPK.C	Carbamidomethylation	Y	732.853	1463.69	0.9	99.64
			K.C(+57.02)PQPC(+57.02)PPQQC(+57.02)QQK.C	Carbamidomethylation	Y	828.359	1654.7	1.5	95.56
	Gasdermin-A	Homo sapiens	R.GDLTPLDSLIDFKR.F		Y	530.623	1588.85	1	99.9
			K.AEAC(+57.02)FSLPFFAPLGLQGSINHK.E	Carbamidomethylation	Y	802.075	2403.2	-0.6	99.82
	Galectin-7	Homo sapiens	R.GQPFEVLIIASDDGFK.A		Y	868.45	1734.88	1.3	99.91
			R.FHVNLLC(+57.02)GEEQGSDAALHFNPR.L	Carbamidomethylation	Y	628.552	2510.18	0.8	98.92
	Fatty acid-binding protein 5	Homo sapiens	K.LVVEC(+57.02)VM(+15.99)NNVTC(+57.02)TR.I	Carbamidomethylation; Oxidation (M)	Y	855.903	1709.79	1.1	99.93
			K.TTQFSC(+57.02)TLGEK.F	Carbamidomethylation	Y	636.301	1270.59	0.4	98.46
100087C
	no id.
100087D
	Dermcidin	Homo sapiens	K.DAVEDLESVGK.G		Y	581.286	1160.56	1.5	99.07
			K.LGKDAVEDLESVGK.G		Y	487.26	1458.76	0.5	97.25
100088B
	Keratin type II cytoskeletal 1	Homo sapiens	R.SLVNLGGSK.S		Y	437.753	873.492	-0.7	78.76
			R.GGSGGGGGGSSGGR.G		Y	503.718	1005.42	-0.1	79.2
			R.GSGGGSSGGSIGGR.G		Y	546.755	1091.5	0.6	98.09
			K.SKAEAESLYQSK.Y		Y	447.561	1339.66	0.3	98.08
			R.TNAENEFVTIKK.D		Y	697.37	1392.72	-0.3	98.08
			R.SGGGFSSGSAGIINYQR.R		Y	829.401	1656.79	0.7	98.1
			R.SLVNLGGSKSISISVAR.G		Y	563.328	1686.96	-1	97.79
			R.FSSC(+57.02)GGGGGSFGAGGGFGSR.S	Carbamidomethylation	Y	883.372	1764.73	0.8	98.1
			R.SGGGGGRFSSC(+57.02)GGGGGSFGAGGGFGSR.S	Carbamidomethylation	Y	765.331	2292.97	1.9	98.1
			R.SLDLDSIIAEVKAQYEDIAQK.S		Y	783.746	2348.21	1.7	98.1
			R.GGGGGGYGSGGSSYGSGGGSYGSGGGGGGGR.G		Y	1192.48	2382.94	1.3	98.1
			R.SLDLDSIIAEVKAQYEDIAQKSK.A		Y	641.842	2563.34	0.8	98.1
			R.SLDLDSIIAEVKAQYEDIAQKSKAEAESLYQSK.Y		Y	918.474	3669.86	1.6	98.09
			K.SLNNQFASFIDKVRFLEQQNQVLQTKWELLQQVDTSTR.T		Y	1138.85	4551.35	3	98.1
	Keratin type I cytoskeletal 9	Homo sapiens	S.GGGGGGGLGSGGSIR.S		Y	573.287	1144.56	0.5	93.25
			R.GGSGGSHGGGSGFGGE.S		Y	632.253	1262.49	-0.5	97.02	*
			L.SRSGGGGGGGLGSGGSIR.S		Y	492.582	1474.72	0.1	98.09
			R.GGSGGSYGGGGSGGGYGGGSGSR.G		Y	896.369	1790.72	1.8	98.1
			R.HGVQELEIELQSQLSK.K		Y	613.327	1836.96	-0.3	98.09
			S.SSGGGGGGGRFSSSSGYGGGSSR.V		Y	655.62	1963.84	0.9	97.04
			F.SSSGGGGGGGRFSSSSGYGGGSSR.V		Y	684.631	2050.87	0.7	95.75
			R.FSSSGGGGGGGRFSSSSGYGGGSSR.V		Y	733.654	2197.94	1.8	98
			K.EVTQLRHGVQELEIELQSQLSK.K		Y	641.848	2563.36	1.3	98.1
			K.EVTQLRHGVQELEIELQSQLSKK.A		Y	673.871	2691.46	-0.8	98.05
			R.GGGGSFGYSYGGGSGGGFSASSLGGGFGGGSR.G		Y	902.393	2704.15	1.5	98.1
			R.GGSGGSHGGGSGFGGESGGSYGGGEEASGSGGGYGGGSGK.S		Y	1075.1	3222.27	0.3	98.1
			R.GGSGGSHGGGSGFGGESGGSYGGGEEASGSGGGYGGGSGKSSHS		Y	906.116	3620.43	1.2	85.66
			K.NYSPYYNTIDDLKDQIVDLTVGNNKTLLDIDNTR.M		Y	986.745	3942.95	0.8	97.96
	Keratin type I cytoskeletal 10	Homo sapiens	R.DYSKYYK.T		Y	483.731	965.449	-3.1	88.77
			K.YENEVALR.Q		Y	497.254	992.493	1	95.76
			R.SLLEGEGSSGGGGR.G		Y	631.802	1261.59	0.3	97.6
			R.ALEESNYELEGK.I		Y	691.328	1380.64	1.1	97.47
			R.SQYEQLAEQNRK.D		Y	498.582	1492.73	-1.2	98.09
			R.SGGGGGGGGC(+57.02)GGGGGVSSLR.I	Carbamidomethylation	Y	775.343	1548.67	0.9	98.1
			R.GSSGGGC(+57.02)FGGSSGGYGGLGGFGGGSFR.G	Carbamidomethylation	Y	781.665	2341.98	-1.1	98.09
			K.TIDDLKNQILNLTTDNANILLQIDNAR.L		Y	1018.21	3051.62	0.4	98.1
			K.SKELTTEIDNNIEQISSYKSEITELRR.N		Y	799.915	3195.63	1.5	98.07
			K.YYKTIDDLKNQILNLTTDNANILLQIDNAR.L		Y	877.468	3505.84	0.4	98.1
			K.YYKTIDDLKNQILN(+.98)LTTDNANILLQIDNAR.L	Deamidation (NQ)	Y	1169.96	3506.83	7.2	97.6
			R.DYSKYYKTIDDLKNQILNLTTDNANILLQIDNAR.L		Y	1000.77	3999.06	0.6	98.1
	Keratin type II cytoskeletal 2 epidermal	Homo sapiens	K.LLEGEEC(+57.02)R.M	Carbamidomethylation	N	503.237	1004.46	-0.2	99.67
			R.STSSFSC(+57.02)LSR.H	Carbamidomethylation	Y	566.259	1130.5	1.2	97.78
			R.KLLEGEEC(+57.02)R.M	Carbamidomethylation	N	567.285	1132.55	0.2	66.82
			R.GFSSGSAVVSGGSR.R		Y	627.807	1253.6	0.2	98.09
			R.HGGGGGGFGGGGFGSR.S		Y	660.795	1319.58	-0.1	98.1
			R.TAAENDFVTLKK.D		Y	446.241	1335.7	-1.6	95.91
			R.GGSGGGGSISGGGYGSGGGSGGR.Y		Y	871.379	1740.74	0.9	98.1
			R.YGSGGGSKGGSISGGGYGSGGGK.H		Y	630.958	1889.85	0.4	98.1
			R.Q(+.98)SGSRGGSGGGGSISGGGYGSGGGSGGR.Y	Deamidation (NQ)	Y	753.331	2256.97	0.1	98.1
			R.GGSGGGGSISGGGYGSGGGSGGRYGSGGGSK.G		Y	812.357	2434.05	0.5	97.99
			R.M(+15.99)SGDLSSNVTVSVTSSTISSNVASK.A	Oxidation (M)	Y	825.404	2473.19	1.7	98.1
	Keratin type II cytoskeletal 6A	Homo sapiens	K.LLEGEEC(+57.02)R.L	Carbamidomethylation	N	503.237	1004.46	-0.2	99.67
			R.SGFSSVSVSR.S		Y	506.757	1011.5	0.3	98.06
			R.KLLEGEEC(+57.02)R.L	Carbamidomethylation	N	567.285	1132.55	0.2	66.82
			R.GSGGLGGAC(+57.02)GGAGFGSR.S	Carbamidomethylation	N	712.821	1423.63	1.1	98.1
			R.AIGGGLSSVGGGSSTIK.Y		Y	724.391	1446.77	0.1	98.1
			R.ISIGGGSC(+57.02)AISGGYGSR.A	Carbamidomethylation	N	799.884	1597.75	1.3	98.1
			R.SRGSGGLGGAC(+57.02)GGAGFGSR.S	Carbamidomethylation	N	556.593	1666.76	-0.8	95.78
			R.AIGGGLSSVGGGSSTIKYTTTSSSSR.K		Y	806.744	2417.2	2.1	98.1
	Keratin type I cytoskeletal 16	Homo sapiens	R.ISSVLAGGSC(+57.02)R.A	Carbamidomethylation	N	553.785	1105.56	-0.5	98.08
			K.ASLENSLEETK.G		N	610.804	1219.59	0	88.48
			R.TKYEHELALR.Q		Y	420.562	1258.67	-1.3	95.96
			R.APSTYGGGLSVSSR.F		Y	669.837	1337.66	0.8	98.09
			K.EVASNSELVQSSR.S		Y	703.35	1404.68	0.4	98.01
			K.TEELNKEVASNSELVQSSR.S		Y	707.355	2119.04	1.4	98.1
	Actin cytoplasmic 2	Homo sapiens	K.AGFAGDDAPR.A		N	488.727	975.441	-1.1	99.91
			R.KYSVWIGGSILASLSTFQQMWISK.Q		N	910.818	2729.43	2.2	99.94
			K.MTQIMFETFNTPAMYVAIQAVLSLYASGR.T		N	1085.21	3252.6	-0.1	99.63
			K.YSVWIGGSILASLSTFQQMWISKQEYDESGPSIVHR.K		Y	1025.76	4099.01	0.8	99.93
			R.KYSVWIGGSILASLSTFQQMWISKQEYDESGPSIVHR.K		Y	1057.79	4227.11	2	99.41
	Keratin type II cytoskeletal 5	Homo sapiens	K.LLEGEEC(+57.02)R.L	Carbamidomethylation	N	503.237	1004.46	-0.2	99.67
			R.KLLEGEEC(+57.02)R.L	Carbamidomethylation	N	567.285	1132.55	0.2	66.82
			R.TEAESWYQTK.Y		Y	621.785	1241.56	-0.7	87.22
			R.VSLAGAC(+57.02)GVGGYGSR.S	Carbamidomethylation	Y	705.845	1409.67	1.6	98.1
	Small proline-rich protein 2E	Homo sapiens	K.C(+57.02)PPVTPSPPC(+57.02)QPK.C	Carbamidomethylation	Y	732.854	1463.69	2.1	99.56
			K.QPC(+57.02)QPPPVC(+57.02)PTPK.C	Carbamidomethylation	Y	753.367	1504.72	1.8	99.51
	Histone H2A type 1-J	Homo sapiens	R.VGAGAPVYLAAVLEYLTAEILELAGNAAR.D		Y	972.537	2914.58	2.6	98.62
			R.VGAGAPVYLAAVLEYLTAEILELAGNAARDNKK.T		Y	850.966	3399.84	-1.3	92.96
100088D
	Keratin type II cytoskeletal 1	Homo sapiens	R.SLVNLGGSKSISISVAR.G		Y	563.328	1686.96	-0.4	98.08
			R.FSSC(+57.02)GGGGGSFGAGGGFGSR.S	Carbamidomethylation	Y	883.37	1764.73	-1.2	97.18
			R.SGGGGGRFSSC(+57.02)GGGGGSFGAGGGFGSR.S	Carbamidomethylation	Y	765.331	2292.97	1.3	98.1
	Keratin type I cytoskeletal 9	Homo sapiens	R.FSSSGGGGGGGRFSSSSGYGGGSSR.V		Y	733.653	2197.94	0.2	97.18
			R.GGSGGSHGGGSGFGGESGGSYGGGEEASGSGGGYGGGSGK.S		Y	1075.1	3222.27	1.1	98.1
	Keratin type II cytoskeletal 2 epidermal	Homo sapiens	R.STSSFSC(+57.02)LSR.H	Carbamidomethylation	Y	566.259	1130.5	0.1	94.06
			K.AAFGGSGGRGSSSGGGYSSGSSSYGSGGR.Q		Y	834.359	2500.06	-1.4	94.35
	Dermcidin	Homo sapiens	R.SSLLEKGLDGAKK.A		Y	449.261	1344.76	-0.2	99.79
			D.PEAASAPGSGNPC(+57.02)HEASAAQKENAGEDPGLAR.Q	Carbamidomethylation	Y	787.362	3145.41	2.4	94.33	*
