# Supplementary material for: Paleoproteomic profiling of organic residues on prehistoric pottery from Malta
Source: Amino Acids. 2021 Feb 13;53(2):295–312. doi: 10.1007/s00726-021-02946-4 (PMC7910365; doi:10.1007/s00726-021-02946-4)
Supplement: Supplementary file 3 — Supplementary file3 (XLSX 396 kb) [file 726_2021_2946_MOESM3_ESM.xlsx]

## Sheet: LEGEND
Paleoproteomic profiling of organic residues on prehistoric pottery from Malta Davide Tanasi,† Annamaria Cucina,‡ Vincenzo Cunsolo,‡,* Rosaria Saletti,‡ Antonella Di Francesco,‡ Enrico Greco,§ and Salvatore Foti‡ † Department of History, University of South Florida, SOC107 4202 E. Fowler Ave, Tampa, FL 33620, United States ‡ Laboratory of Organic Mass Spectrometry, Department of Chemical Sciences…
The Supplemetary Table S4 reports proteomic "evidence" data of the seven samples classified as 100041M, 100051A, 100051D, 100061B, 100061H, 100087C, and 100087D obtained by Max Quant search.
Legend
Sequence: The amino acid peptide sequence
Lenght: Number of amino acid in the peptide
Modifications: The identified Post-Transaltional Modifications identified along the peptide sequence
Modified sequence: Sequence representation including the post-translationalmodifications
Deamidation (NQ) Probabilities: The probability (0-1) that a deamidation occurs in a precise position
Deamidation (NQ): Number of deamidation identified in a peptide
Leading razor protein: The identifier of the best scoring protein, from the proteinGroups file this peptide is associated to
Classification : The peptide are considered as "Potential_contaminants" or "Potential_original" according to the classification of MaxQuant using cRAP contaminant database. Proteins probably present in the sample (f.e. milk related) are excluded from the cRAP classification and considered as original (in grey)
Fasta headers: Description(s) of protein(s) contained within the group
charge: The charge-state of the precursor ion
m/z: The recalibrated mass-over-charge value of the precursor ion
Mass: The predicted monoisotopic mass of the identified peptide sequence
Mass error (ppm): Mass error of the recalibrated mass-over-charge value of the precursor ion in comparison to the predicted monoisotopic mass of the identified peptide sequence
Retention time: The uncalibrated retention time in minutes in the elution profile of the precursor ion
MS/MS count: The number of sequencing events for this sequence. This number is independent of the times the AA sequence has been identified through (other) modifications
MS/MS scan number: The monoisotopic mass of the peptide.
Score: Andromeda score for the best associated MS/MS spectrum
Intensity: Summed up eXtracted Ion Current (XIC) of all isotopic clustersassociated with the identified AA sequence.
Potential contaminants: When marked with '+', this particular protein group was foundto be a commonly occurring contaminant.

## Sheet: 100041M
					All peptide with a Score<40

## Sheet: 100051A
Sequence	Length	Modifications	Modified sequence	Deamidation (NQ) Probabilities	Deamidation (NQ)	Leading razor protein	Fasta headers	Classification	Charge	m/z	Mass	Mass error [ppm]	Retention time	MS/MS count	MS/MS scan number	Score	Intensity	Potential contaminant
EAAGEVQTSKK	11	Unmodified	_EAAGEVQTSKK_		0	F6I890	Zinc finger protein 496 (Ovis aries)	Potential_original	2	574.301	1146.59	0.95878	25.77	1	7674	45.161	17534
SKAMENLFINR	11	Deamidation (NQ)	_SKAMEN(de)LFINR_	SKAMEN(1)LFINR	1	Q9BEG3	5-lipoxygenase (Bos taurus)	Potential_original	2	662.34	1322.67	-0.84614	37.602	1	11771	56.432	111020
KQVNYEVDQ	9	Unmodified	_KQVNYEVDQ_		0	Q2HXS0	Acetyl-CoA carboxylase 1 (Capra hircus)	Potential_original	2	561.775	1121.54	0.11333	28.319	1	8790	51.787	274550
FTKKTKLTEEDKNR	14	Deamidation (NQ)	_FTKKTKLTEEDKN(de)R_	FTKKTKLTEEDKN(1)R	1	B6VPY3	Alpha-S2-casein (Bubalus bubalis)	Potential_original	2	869.97	1737.93	0.67435	73.801	1	28117	42.21	22161
AWTQPKTNAIP	11	Hydroxyproline	_AWTQP(hy)KTNAIP_		0	A0A6H0DVE8	Alpha-S2-casein (Capra hircus)	Potential_original	3	414.887	1241.64	-2.4213	42.102	1	7788	41.54	48887
ITCNNHQSIR	10	3 Deamidation (NQ)	_ITCN(de)N(de)HQ(de)SIR_	ITCN(1)N(1)HQ(1)SIR	3	W5VVI0	Cathelicidin-1 (Capra hircus)	Potential_original	2	623.28	1244.55	NaN	33.785	1	10936	62.582
PPIRPPFNPPFRPPVRP	17	Deamidation (NQ),2 Hydroxyproline	_PPIRPPFN(de)PPFRP(hy)PVRP(hy)_	PPIRPPFN(1)PPFRPPVRP	1	W5VP28	Cathelicidin-2 (Capra hircus)	Potential_original	2	1007.55	2013.09	2.5203	115.61	1	28185	42.802	49098
CSQGAMWMPLYSAPIVK	17	Oxidation (M),Deamidation (NQ),2 Hydroxyproline	_CSQ(de)GAMWM(ox)P(hy)LYSAP(hy)IVK_	CSQ(1)GAMWMPLYSAPIVK	1	D0F094	Hormone-sensitive lipase (Capra hircus)	Potential_original	3	663.304	1986.89	0.60567	20.235	1	5552	40.801	124110
EGELGPEEPLTTQQPR	16	2 Hydroxyproline	_EGELGP(hy)EEP(hy)LTTQQPR_		0	CON__Q03247	Apolipoprotein E, Apo-E (Bos)	Potential_original	3	604.959	1811.85	-1.4095	25.626	1	7608	40.477	156530	+
ALNEINQFYQK	11	Unmodified	_ALNEINQFYQK_		0	A0A6B0RVH8	tr|A0A6B0RVH8|A0A6B0RVH8_9CETA Apin OS=Bos mutus OX=72004 GN=E5288_WYG009893 PE=3 SV=1;;sp|P02668|CASK_BOVIN Kappa-casein OS=Bos taurus OX=9913 GN=CSN3 PE=1 SV=1;tr|I6UFY2|I6UFY2_BOSMU Kappa-casein OS=Bos mutus grunniens OX=30521 GN=CSN3 PE=2 SV=1;tr|A0A4W	Potential_original	2	684.351	1366.69	0.12785	41.643	1	7576	55.37	174420	+
NQDKTEIPTIN	11	Unmodified	_NQDKTEIPTIN_		0	A0A6B0RVH8	tr|A0A6B0RVH8|A0A6B0RVH8_9CETA Apin OS=Bos mutus OX=72004 GN=E5288_WYG009893 PE=3 SV=1;;sp|P02668|CASK_BOVIN Kappa-casein OS=Bos taurus OX=9913 GN=CSN3 PE=1 SV=1;tr|I6UFY2|I6UFY2_BOSMU Kappa-casein OS=Bos mutus grunniens OX=30521 GN=CSN3 PE=2 SV=1;tr|A0A4W	Potential_original	2	636.825	1271.64	0.088313	37.323	1	6568	47.706	181650	+
QEQNQEQPIR	10	Unmodified	_QEQNQEQPIR_		0	A0A6B0RVH8	tr|A0A6B0RVH8|A0A6B0RVH8_9CETA Apin OS=Bos mutus OX=72004 GN=E5288_WYG009893 PE=3 SV=1;;sp|P02668|CASK_BOVIN Kappa-casein OS=Bos taurus OX=9913 GN=CSN3 PE=1 SV=1;tr|I6UFY2|I6UFY2_BOSMU Kappa-casein OS=Bos mutus grunniens OX=30521 GN=CSN3 PE=2 SV=1;tr|A0A4W	Potential_original	2	635.313	1268.61	NaN	26.925	1	8140	81.594		+
QEQNQEQPIR	10	Gln->pyro-Glu	_(gl)QEQNQEQPIR_		0	A0A6B0RVH8	tr|A0A6B0RVH8|A0A6B0RVH8_9CETA Apin OS=Bos mutus OX=72004 GN=E5288_WYG009893 PE=3 SV=1;;sp|P02668|CASK_BOVIN Kappa-casein OS=Bos taurus OX=9913 GN=CSN3 PE=1 SV=1;tr|I6UFY2|I6UFY2_BOSMU Kappa-casein OS=Bos mutus grunniens OX=30521 GN=CSN3 PE=2 SV=1;tr|A0A4W	Potential_original	2	626.799	1251.58	0.13101	26.757	1	8306	66.621	1325000	+
QEQNQEQPIR	10	Gln->pyro-Glu	_(gl)QEQNQEQPIR_		0	A0A6B0RVH8	tr|A0A6B0RVH8|A0A6B0RVH8_9CETA Apin OS=Bos mutus OX=72004 GN=E5288_WYG009893 PE=3 SV=1;;sp|P02668|CASK_BOVIN Kappa-casein OS=Bos taurus OX=9913 GN=CSN3 PE=1 SV=1;tr|I6UFY2|I6UFY2_BOSMU Kappa-casein OS=Bos mutus grunniens OX=30521 GN=CSN3 PE=2 SV=1;tr|A0A4W	Potential_original	2	626.799	1251.58	-0.062885	29.61	1	4755	45.161	1059700	+
SPAQILQWQVL	11	Unmodified	_SPAQILQWQVL_		0	A0A6B0RVH8	tr|A0A6B0RVH8|A0A6B0RVH8_9CETA Apin OS=Bos mutus OX=72004 GN=E5288_WYG009893 PE=3 SV=1;;sp|P02668|CASK_BOVIN Kappa-casein OS=Bos taurus OX=9913 GN=CSN3 PE=1 SV=1;tr|I6UFY2|I6UFY2_BOSMU Kappa-casein OS=Bos mutus grunniens OX=30521 GN=CSN3 PE=2 SV=1;tr|A0A4W	Potential_original	2	641.861	1281.71	-0.047968	54.123	1	19093	60.019	275680	+
SPAQILQWQVLSNTVPAK	18	Unmodified	_SPAQILQWQVLSNTVPAK_		0	A0A6B0RVH8	tr|A0A6B0RVH8|A0A6B0RVH8_9CETA Apin OS=Bos mutus OX=72004 GN=E5288_WYG009893 PE=3 SV=1;;sp|P02668|CASK_BOVIN Kappa-casein OS=Bos taurus OX=9913 GN=CSN3 PE=1 SV=1;tr|I6UFY2|I6UFY2_BOSMU Kappa-casein OS=Bos mutus grunniens OX=30521 GN=CSN3 PE=2 SV=1;tr|A0A4W	Potential_original	3	660.702	1979.08	0.0026487	47.179	1	16051	40.759	442830	+
YIPIQYVLSR	10	Unmodified	_YIPIQYVLSR_		0	A0A6B0RVH8	tr|A0A6B0RVH8|A0A6B0RVH8_9CETA Apin OS=Bos mutus OX=72004 GN=E5288_WYG009893 PE=3 SV=1;;sp|P02668|CASK_BOVIN Kappa-casein OS=Bos taurus OX=9913 GN=CSN3 PE=1 SV=1;tr|I6UFY2|I6UFY2_BOSMU Kappa-casein OS=Bos mutus grunniens OX=30521 GN=CSN3 PE=2 SV=1;tr|A0A4W	Potential_original	2	626.358	1250.7	-0.1918	45.856	1	15823	74.464	492000	+
YIPIQYVLSR	10	Unmodified	_YIPIQYVLSR_		0	A0A6B0RVH8	tr|A0A6B0RVH8|A0A6B0RVH8_9CETA Apin OS=Bos mutus OX=72004 GN=E5288_WYG009893 PE=3 SV=1;;sp|P02668|CASK_BOVIN Kappa-casein OS=Bos taurus OX=9913 GN=CSN3 PE=1 SV=1;tr|I6UFY2|I6UFY2_BOSMU Kappa-casein OS=Bos mutus grunniens OX=30521 GN=CSN3 PE=2 SV=1;tr|A0A4W	Potential_original	2	626.358	1250.7	-0.16703	49.381	1	9704	59.153	641120	+
DMPIQAFLL	9	Oxidation (M)	_DM(ox)PIQAFLL_		0	H2DZG3	tr|H2DZG3|H2DZG3_BOSMU Beta-casein (Fragment) OS=Bos mutus grunniens OX=30521 GN=CSN2 PE=3 SV=1;tr|H2DZG2|H2DZG2_BOSMU Beta-casein (Fragment) OS=Bos mutus grunniens OX=30521 GN=CSN2 PE=3 SV=1;;tr|Q712N8|Q712N8_CAPHI Beta-casein OS=Capra hircus OX=9925 GN=c	Potential_original	2	532.278	1062.54	-0.0032958	57.386	1	20327	49.097	107280	+
DMPIQAFLLYQEPVLGPVR	19	Hydroxyproline	_DMP(hy)IQAFLLYQEPVLGPVR_		0	H2DZG3	tr|H2DZG3|H2DZG3_BOSMU Beta-casein (Fragment) OS=Bos mutus grunniens OX=30521 GN=CSN2 PE=3 SV=1;tr|H2DZG2|H2DZG2_BOSMU Beta-casein (Fragment) OS=Bos mutus grunniens OX=30521 GN=CSN2 PE=3 SV=1;;tr|Q712N8|Q712N8_CAPHI Beta-casein OS=Capra hircus OX=9925 GN=c	Potential_original	3	734.726	2201.16	-0.17818	53.436	1	18436	47.732	399600	+
DMPIQAFLLYQEPVLGPVR	19	Oxidation (M)	_DM(ox)PIQAFLLYQEPVLGPVR_		0	H2DZG3	tr|H2DZG3|H2DZG3_BOSMU Beta-casein (Fragment) OS=Bos mutus grunniens OX=30521 GN=CSN2 PE=3 SV=1;tr|H2DZG2|H2DZG2_BOSMU Beta-casein (Fragment) OS=Bos mutus grunniens OX=30521 GN=CSN2 PE=3 SV=1;;tr|Q712N8|Q712N8_CAPHI Beta-casein OS=Capra hircus OX=9925 GN=c	Potential_original	3	734.726	2201.16	0.035465	56.521	2	11267	59.252	236840	+
LLYQEPVLGPVR	12	Unmodified	_LLYQEPVLGPVR_		0	H2DZG3	tr|H2DZG3|H2DZG3_BOSMU Beta-casein (Fragment) OS=Bos mutus grunniens OX=30521 GN=CSN2 PE=3 SV=1;tr|H2DZG2|H2DZG2_BOSMU Beta-casein (Fragment) OS=Bos mutus grunniens OX=30521 GN=CSN2 PE=3 SV=1;;tr|Q712N8|Q712N8_CAPHI Beta-casein OS=Capra hircus OX=9925 GN=c	Potential_original	2	692.403	1382.79	-0.061998	45.52	1	8559	44.309	133930	+
YPVEPFTESQ	10	Unmodified	_YPVEPFTESQ_		0	H2DZG3	tr|H2DZG3|H2DZG3_BOSMU Beta-casein (Fragment) OS=Bos mutus grunniens OX=30521 GN=CSN2 PE=3 SV=1;tr|H2DZG2|H2DZG2_BOSMU Beta-casein (Fragment) OS=Bos mutus grunniens OX=30521 GN=CSN2 PE=3 SV=1;;tr|Q712N8|Q712N8_CAPHI Beta-casein OS=Capra hircus OX=9925 GN=c	Potential_original	2	598.777	1195.54	-0.030557	43.733	1	8149	43.246	388650	+
FFVAPFPEVFGK	12	Unmodified	_FFVAPFPEVFGK_		0	CON__P02662	Alpha-S1-casein (allergen Bos d 8) [Cleaved into: Antioxidant peptide]	Potential_original	2	692.869	1383.72	0.0058181	51.853	1	17654	43.651	334060	+
QELAYFYPELFR	12	Gln->pyro-Glu	_(gl)QELAYFYPELFR_		0	CON__P02662	Alpha-S1-casein (allergen Bos d 8) [Cleaved into: Antioxidant peptide]	Potential_original	2	779.882	1557.75	-0.1675	59.534	1	21307	56.225	473500	+
QELAYFYPELFR	12	Gln->pyro-Glu	_(gl)QELAYFYPELFR_		0	CON__P02662	Alpha-S1-casein (allergen Bos d 8) [Cleaved into: Antioxidant peptide]	Potential_original	2	779.882	1557.75	-0.082611	59.441	1	21591	80.916	641400	+
QELAYFYPELFR	12	Gln->pyro-Glu	_(gl)QELAYFYPELFR_		0	CON__P02662	Alpha-S1-casein (allergen Bos d 8) [Cleaved into: Antioxidant peptide]	Potential_original	2	779.882	1557.75	0.2536	62.762	1	13835	53.567	411390	+
QGLPQEVLNENLLR	14	Gln->pyro-Glu	_(gl)QGLPQEVLNENLLR_		0	CON__P02662	Alpha-S1-casein (allergen Bos d 8) [Cleaved into: Antioxidant peptide]	Potential_original	2	803.433	1604.85	0.04038	54.08	1	10552	48.284	54831	+
IDALNENKVL	10	Unmodified	_IDALNENKVL_		0	CON__P02754	Beta-lactoglobulin, Beta-LG (allergen Bos d 5)	Potential_original	2	564.817	1127.62	0.012823	38.116	1	12029	71.692	214350	+
IDALNENKVL	10	Unmodified	_IDALNENKVL_		0	CON__P02754	Beta-lactoglobulin, Beta-LG (allergen Bos d 5)	Potential_original	2	564.817	1127.62	-0.058072	38.072	1	12643	54.722	211230	+
IDALNENKVL	10	Unmodified	_IDALNENKVL_		0	CON__P02754	Beta-lactoglobulin, Beta-LG (allergen Bos d 5)	Potential_original	2	564.817	1127.62	-0.13981	41.511	1	7682	54.776	265600	+
LSFNPTQL	8	Unmodified	_LSFNPTQL_		0	CON__P02754	Beta-lactoglobulin, Beta-LG (allergen Bos d 5)	Potential_original	1	919.488	918.481	-0.053888	49.544	1	9625	43	67458	+
LSFNPTQLEEQ	11	Unmodified	_LSFNPTQLEEQ_		0	CON__P02754	Beta-lactoglobulin, Beta-LG (allergen Bos d 5)	Potential_original	2	653.32	1304.62	0.043199	44.185	1	15104	57.598	942720	+
TPEVDDEALEK	11	Unmodified	_TPEVDDEALEK_		0	CON__P02754	Beta-lactoglobulin, Beta-LG (allergen Bos d 5)	Potential_original	2	623.296	1244.58	-0.50698	31.867	1	5247	48.091	90195	+
TPEVDDEALEKFDK	14	Unmodified	_TPEVDDEALEKFDK_		0	CON__P02754	Beta-lactoglobulin, Beta-LG (allergen Bos d 5)	Potential_original	3	545.93	1634.77	-0.07807	38.799	1	12869	168.89	1081200	+
TPEVDDEALEKFDK	14	Unmodified	_TPEVDDEALEKFDK_		0	CON__P02754	Beta-lactoglobulin, Beta-LG (allergen Bos d 5)	Potential_original	2	818.391	1634.77	0.66471	39.129	1	13197	45.829	211370	+
TPEVDDEALEKFDK	14	Unmodified	_TPEVDDEALEKFDK_		0	CON__P02754	Beta-lactoglobulin, Beta-LG (allergen Bos d 5)	Potential_original	3	545.93	1634.77	-0.071233	39.054	1	13570	79.886	1046900	+
TPEVDDEALEKFDK	14	Unmodified	_TPEVDDEALEKFDK_		0	CON__P02754	Beta-lactoglobulin, Beta-LG (allergen Bos d 5)	Potential_original	3	545.93	1634.77	-0.037869	42.638	2	7946	192.4	1404700	+
LLVVYPWTQR	10	Unmodified	_LLVVYPWTQR_		0	CON__P02070	Hemoglobin subunit beta (Beta-globin) (Hemoglobin beta chain) [Cleaved into: Spinorphin] (Bos)	Potential_original	2	637.866	1273.72	0.028575	46.148	1	15446	47.603	42023	+
IIHGNQIATNG	11	2 Deamidation (NQ)	_IIHGNQ(de)IATN(de)G_	IIHGN(0.134)Q(0.867)IATN(0.999)G	2	CON__Q2KJC7	Periostin (Periostin variant 7) (Periostin, osteoblast specific factor) (Bos)	Potential_original	2	570.288	1138.56	-0.30014	28.994	1	9178	57.859	35944	+
EKDSEFIPPSANR	13	Deamidation (NQ),Hydroxyproline	_EKDSEFIP(hy)PSAN(de)R_	EKDSEFIPPSAN(1)R	1	CON__Q28107	Coagulation factor V (Activated protein C cofactor) [Cleaved into: Coagulation factor V heavy chain; Coagulation factor V light chain] (Bos)	Potential_original	2	753.857	1505.7	-0.12716	42.159	1	14128	43.77	119690	+
GINILGMDPLSTPFDNQYYNGLCDR	25	Deamidation (NQ)	_GINILGMDPLSTPFDN(de)QYYNGLCDR_	GIN(0.001)ILGMDPLSTPFDN(0.811)Q(0.186)YYN(0.002)GLCDR	1	CON__Q3MHN2	Complement component C9 (Bos)	Potential_original	3	958.774	2873.3	NaN	35.746	1	11681	63.165		+
NIVELMRG	8	Oxidation (M),Deamidation (NQ)	_N(de)IVELM(ox)RG_	N(1)IVELMRG	1	CON__P02672	Fibrinogen alpha chain [Cleaved into: Fibrinopeptide A; Fibrinogen alpha chain] (Bos)	Potential_original	2	474.745	947.475	NaN	27.49	1	8615	69.383		+
ELHSASQR	8	Glu->pyro-Glu,Deamidation (NQ)	_(gl)ELHSASQ(de)R_	ELHSASQ(1)R	1	CON__Q9N2I2	Plasma serine protease inhibitor (Protein C inhibitor, PCI) (Serpin A5) (Bos)	Potential_original	2	455.722	909.43	-0.26603	29.659	1	4775	44.531	185630	+
TRWRSSLQPR	10	Hydroxyproline	_TRWRSSLQP(hy)R_		0	CON__A2I7N3	Serpin A3-7 (Bos)	Potential_original	3	434.906	1301.7	-1.4867	31.735	1	5227	44.309	61283	+
NGERGGPGGPGPQGPA	16	Deamidation (NQ),2 Hydroxyproline	_NGERGGP(hy)GGP(hy)GPQ(de)GPA_	N(0.011)GERGGPGGPGPQ(0.989)GPA	1	CON__P04258	Collagen alpha-1(III) chain (Bos)	Potential_original	2	719.321	1436.63	NaN	33.698	1	5623	40.015		+
LESTPPPHVMR	11	Hydroxyproline	_LESTP(hy)PPHVMR_		0	CON__Q9TRI1	Inter-alpha-trypsin inhibitor HC2 component homolog (Bos)	Potential_original	2	640.327	1278.64	-2.6333	34.698	1	5840	53.968	26626	+
GIAGLTGAR	9	Unmodified	_GIAGLTGAR_		0	CON__P04258	Collagen alpha-1(III) chain (Bos)	Potential_original	2	408.24	814.466	0.39761	27.963	1	4425	47.849	96619	+
KIQPSGGTNINEALLR	16	Deamidation (NQ)	_KIQ(de)PSGGTNINEALLR_	KIQ(0.995)PSGGTN(0.005)INEALLR	1	CON__Q9TRI1	Inter-alpha-trypsin inhibitor HC2 component homolog (Bos)	Potential_original	2	856.471	1710.93	-0.028428	43.364	1	8148	49.081	1401600	+
ETSGFGQHGLGSGQS	15	Deamidation (NQ)	_ETSGFGQHGLGSGQ(de)S_	ETSGFGQHGLGSGQ(1)S	1	CON__Q5D862	Filaggrin-2, FLG-2 (Intermediate filament-associated and psoriasis-susceptibility protein, Ifapsoriasin)	Potential_contaminants	2	725.316	1448.62	NaN	43.109	1	14253	56.404		+
HQEEESETEEDEEDTPGHK	19	Unmodified	_HQEEESETEEDEEDTPGHK_		0	CON__Q5D862	Filaggrin-2, FLG-2 (Intermediate filament-associated and psoriasis-susceptibility protein, Ifapsoriasin)	Potential_contaminants	3	752.3	2253.88	-0.023902	20.139	1	5518	48.372	149390	+
HQEEESETEEDEEDTPGHK	19	Unmodified	_HQEEESETEEDEEDTPGHK_		0	CON__Q5D862	Filaggrin-2, FLG-2 (Intermediate filament-associated and psoriasis-susceptibility protein, Ifapsoriasin)	Potential_contaminants	3	752.3	2253.88	0.060648	22.294	1	3341	73.735	252950	+
GSGSGQSPSSGQHGTGFGR	19	Unmodified	_GSGSGQSPSSGQHGTGFGR_		0	CON__Q86YZ3	Hornerin	Potential_contaminants	3	583.263	1746.77	-0.080873	22.395	1	3380	79.676	607070	+
GSGSGQSPSYGR	12	Unmodified	_GSGSGQSPSYGR_		0	CON__Q86YZ3	Hornerin	Potential_contaminants	2	570.257	1138.5	0.0041694	20.122	1	5344	52.49	175170	+
GSGSGQSPSYGR	12	Unmodified	_GSGSGQSPSYGR_		0	CON__Q86YZ3	Hornerin	Potential_contaminants	2	570.257	1138.5	0.18214	20.133	1	5517	48.44	115900	+
QGSGSGQSPGHGQR	14	Gln->pyro-Glu	_(gl)QGSGSGQSPGHGQR_		0	CON__Q86YZ3	Hornerin	Potential_contaminants	2	661.795	1321.58	0.39572	20.088	1	5328	64.224	816450	+
QSLGHGQHGSGSGQSPSPSR	20	Gln->pyro-Glu	_(gl)QSLGHGQHGSGSGQSPSPSR_		0	CON__Q86YZ3	Hornerin	Potential_contaminants	3	644.297	1929.87	-2.4299	20.355	1	5442	54.74	267290	+
QSLGHGQHGSGSGQSPSPSR	20	Gln->pyro-Glu	_(gl)QSLGHGQHGSGSGQSPSPSR_		0	CON__Q86YZ3	Hornerin	Potential_contaminants	3	644.297	1929.87	-0.41417	20.282	1	5557	121.48	428540	+
QSLGHGQHGSGSGQSPSPSR	20	Gln->pyro-Glu	_(gl)QSLGHGQHGSGSGQSPSPSR_		0	CON__Q86YZ3	Hornerin	Potential_contaminants	3	644.297	1929.87	0.38299	22.398	1	3381	67.251	221580	+
KDAEEWFNQ	9	Unmodified	_KDAEEWFNQ_		0	CON__P02535-1	Keratin, type I cytoskeletal 10 (56 kDa cytokeratin) (Cytokeratin-10, CK-10) (Keratin, type I cytoskeletal 59 kDa) (Keratin-10, K10) (Mus musculus)	Potential_contaminants	2	583.759	1165.5	0.063095	44.096	1	8383	47.082	470760	+
ALEESNYELEGK	12	Unmodified	_ALEESNYELEGK_		0	CON__P13645	Keratin, type I cytoskeletal 10 (Cytokeratin-10, CK-10) (Keratin-10, K10)	Potential_contaminants	2	691.328	1380.64	0.059186	33.232	1	10832	98.943	1311500	+
ALEESNYELEGK	12	Unmodified	_ALEESNYELEGK_		0	CON__P13645	Keratin, type I cytoskeletal 10 (Cytokeratin-10, CK-10) (Keratin-10, K10)	Potential_contaminants	2	691.328	1380.64	0.066191	33.176	1	11364	60.434	1312500	+
ALEESNYELEGK	12	Unmodified	_ALEESNYELEGK_		0	CON__P13645	Keratin, type I cytoskeletal 10 (Cytokeratin-10, CK-10) (Keratin-10, K10)	Potential_contaminants	2	691.328	1380.64	0.010049	33.41	1	5557	101.65	584530	+
ALEESNYELEGK	12	Unmodified	_ALEESNYELEGK_		0	CON__P13645	Keratin, type I cytoskeletal 10 (Cytokeratin-10, CK-10) (Keratin-10, K10)	Potential_contaminants	2	691.328	1380.64	-0.011616	36.158	3	6112	155.06	1781600	+
DAEAWFNEK	9	Unmodified	_DAEAWFNEK_		0	CON__P13645	Keratin, type I cytoskeletal 10 (Cytokeratin-10, CK-10) (Keratin-10, K10)	Potential_contaminants	2	555.249	1108.48	-0.07197	37.833	1	12182	56.721	284010	+
DAEAWFNEK	9	Unmodified	_DAEAWFNEK_		0	CON__P13645	Keratin, type I cytoskeletal 10 (Cytokeratin-10, CK-10) (Keratin-10, K10)	Potential_contaminants	2	555.249	1108.48	-0.10243	39.752	1	13453	49.097	2553300	+
DAEAWFNEK	9	Unmodified	_DAEAWFNEK_		0	CON__P13645	Keratin, type I cytoskeletal 10 (Cytokeratin-10, CK-10) (Keratin-10, K10)	Potential_contaminants	2	555.249	1108.48	-0.016215	37.689	1	12387	63.565	301650	+
DAEAWFNEK	9	Deamidation (NQ)	_DAEAWFN(de)EK_	DAEAWFN(1)EK	1	CON__P13645	Keratin, type I cytoskeletal 10 (Cytokeratin-10, CK-10) (Keratin-10, K10)	Potential_contaminants	2	555.741	1109.47	-0.60642	41.138	1	13787	78.264	15381	+
GGGFSSGGFSGGSFSR	16	Unmodified	_GGGFSSGGFSGGSFSR_		0	CON__P13645	Keratin, type I cytoskeletal 10 (Cytokeratin-10, CK-10) (Keratin-10, K10)	Potential_contaminants	2	725.821	1449.63	0.18281	37.306	1	11840	40.373	117580	+
IRLENEIQTYR	11	Unmodified	_IRLENEIQTYR_		0	CON__P13645	Keratin, type I cytoskeletal 10 (Cytokeratin-10, CK-10) (Keratin-10, K10)	Potential_contaminants	3	478.928	1433.76	-0.24879	39.779	1	12866	61.233	309850	+
IRLENEIQTYR	11	Unmodified	_IRLENEIQTYR_		0	CON__P13645	Keratin, type I cytoskeletal 10 (Cytokeratin-10, CK-10) (Keratin-10, K10)	Potential_contaminants	3	478.928	1433.76	-0.19429	43.448	1	8039	49.28	335010	+
LASYLDKVR	9	Unmodified	_LASYLDKVR_		0	CON__P13645	Keratin, type I cytoskeletal 10 (Cytokeratin-10, CK-10) (Keratin-10, K10)	Potential_contaminants	2	532.809	1063.6	-0.23638	38.468	1	12886	60.91	253410	+
LASYLDKVR	9	Unmodified	_LASYLDKVR_		0	CON__P13645	Keratin, type I cytoskeletal 10 (Cytokeratin-10, CK-10) (Keratin-10, K10)	Potential_contaminants	2	532.809	1063.6	-0.19273	38.583	1	12316	56.81	255210	+
LASYLDKVR	9	Unmodified	_LASYLDKVR_		0	CON__P13645	Keratin, type I cytoskeletal 10 (Cytokeratin-10, CK-10) (Keratin-10, K10)	Potential_contaminants	2	532.809	1063.6	-0.22767	42.725	2	7646	73.248	184600	+
LENEIQTYR	9	Unmodified	_LENEIQTYR_		0	CON__P13645	Keratin, type I cytoskeletal 10 (Cytokeratin-10, CK-10) (Keratin-10, K10)	Potential_contaminants	2	583.296	1164.58	0.65618	31.814	1	5239	90.657	224440	+
LENEIQTYR	9	Unmodified	_LENEIQTYR_		0	CON__P13645	Keratin, type I cytoskeletal 10 (Cytokeratin-10, CK-10) (Keratin-10, K10)	Potential_contaminants	2	583.296	1164.58	0.0024084	35.932	4	6037	128.69	373520	+
LKYENEVALR	10	Unmodified	_LKYENEVALR_		0	CON__P13645	Keratin, type I cytoskeletal 10 (Cytokeratin-10, CK-10) (Keratin-10, K10)	Potential_contaminants	2	617.843	1233.67	-0.14	37.935	1	12218	40.994	283180	+
LKYENEVALR	10	Unmodified	_LKYENEVALR_		0	CON__P13645	Keratin, type I cytoskeletal 10 (Cytokeratin-10, CK-10) (Keratin-10, K10)	Potential_contaminants	2	617.843	1233.67	-0.087649	37.949	1	12498	74.92	301140	+
LKYENEVALR	10	Unmodified	_LKYENEVALR_		0	CON__P13645	Keratin, type I cytoskeletal 10 (Cytokeratin-10, CK-10) (Keratin-10, K10)	Potential_contaminants	3	412.231	1233.67	-0.10744	42.031	2	7878	136.02	803190	+
LKYENEVALR	10	Unmodified	_LKYENEVALR_		0	CON__P13645	Keratin, type I cytoskeletal 10 (Cytokeratin-10, CK-10) (Keratin-10, K10)	Potential_contaminants	2	617.843	1233.67	-0.068166	42.007	1	7876	49.715	183460	+
NVQALEIELQSQLALK	16	Unmodified	_NVQALEIELQSQLALK_		0	CON__P13645	Keratin, type I cytoskeletal 10 (Cytokeratin-10, CK-10) (Keratin-10, K10)	Potential_contaminants	2	899.009	1796	-0.32068	48.663	1	16357	76.165	292150	+
QSLEASLAETEGR	13	Gln->pyro-Glu	_(gl)QSLEASLAETEGR_		0	CON__P13645	Keratin, type I cytoskeletal 10 (Cytokeratin-10, CK-10) (Keratin-10, K10)	Potential_contaminants	2	687.331	1372.65	-0.23971	41.865	1	14053	80.014	376990	+
QSLEASLAETEGR	13	Gln->pyro-Glu	_(gl)QSLEASLAETEGR_		0	CON__P13645	Keratin, type I cytoskeletal 10 (Cytokeratin-10, CK-10) (Keratin-10, K10)	Potential_contaminants	2	687.331	1372.65	0.27783	44.977	1	8497	51.092	209170	+
QSLEASLAETEGR	13	Unmodified	_QSLEASLAETEGR_		0	CON__P13645	Keratin, type I cytoskeletal 10 (Cytokeratin-10, CK-10) (Keratin-10, K10)	Potential_contaminants	2	695.844	1389.67	-0.093197	40.047	1	7250	142.19	300430	+
QSVEADINGLR	11	Unmodified	_QSVEADINGLR_		0	CON__P13645	Keratin, type I cytoskeletal 10 (Cytokeratin-10, CK-10) (Keratin-10, K10)	Potential_contaminants	2	601.312	1200.61	0.46546	36.676	1	11750	61.56	170770	+
QSVEADINGLRR	12	Unmodified	_QSVEADINGLRR_		0	CON__P13645	Keratin, type I cytoskeletal 10 (Cytokeratin-10, CK-10) (Keratin-10, K10)	Potential_contaminants	2	679.363	1356.71	0.044071	38.058	2	12093	69.276	261820	+
QSVEADINGLRR	12	Unmodified	_QSVEADINGLRR_		0	CON__P13645	Keratin, type I cytoskeletal 10 (Cytokeratin-10, CK-10) (Keratin-10, K10)	Potential_contaminants	2	679.363	1356.71	0.20047	38.26	1	12335	56.013	296190	+
SLLEGEGSSGGGGR	14	Unmodified	_SLLEGEGSSGGGGR_		0	CON__P13645	Keratin, type I cytoskeletal 10 (Cytokeratin-10, CK-10) (Keratin-10, K10)	Potential_contaminants	2	631.802	1261.59	-0.12348	31.582	2	10148	72.652	329590	+
SLLEGEGSSGGGGR	14	Unmodified	_SLLEGEGSSGGGGR_		0	CON__P13645	Keratin, type I cytoskeletal 10 (Cytokeratin-10, CK-10) (Keratin-10, K10)	Potential_contaminants	2	631.802	1261.59	-0.50612	30.334	1	4936	172.56	3022400	+
SQYEQLAEQNR	11	Unmodified	_SQYEQLAEQNR_		0	CON__P13645	Keratin, type I cytoskeletal 10 (Cytokeratin-10, CK-10) (Keratin-10, K10)	Potential_contaminants	2	683.323	1364.63	0.059906	29.793	1	4805	79.974	236130	+
SQYEQLAEQNR	11	Unmodified	_SQYEQLAEQNR_		0	CON__P13645	Keratin, type I cytoskeletal 10 (Cytokeratin-10, CK-10) (Keratin-10, K10)	Potential_contaminants	2	683.323	1364.63	-0.11944	33.016	2	5559	81.95	300640	+
SQYEQLAEQNRK	12	Unmodified	_SQYEQLAEQNRK_		0	CON__P13645	Keratin, type I cytoskeletal 10 (Cytokeratin-10, CK-10) (Keratin-10, K10)	Potential_contaminants	3	498.583	1492.73	-0.051551	23.684	1	6752	114.86	7377800	+
SQYEQLAEQNRK	12	Unmodified	_SQYEQLAEQNRK_		0	CON__P13645	Keratin, type I cytoskeletal 10 (Cytokeratin-10, CK-10) (Keratin-10, K10)	Potential_contaminants	2	747.371	1492.73	0.078072	23.678	1	6759	101.3	1323000	+
SQYEQLAEQNRK	12	Unmodified	_SQYEQLAEQNRK_		0	CON__P13645	Keratin, type I cytoskeletal 10 (Cytokeratin-10, CK-10) (Keratin-10, K10)	Potential_contaminants	3	498.583	1492.73	-0.016243	33.958	4	10595	152.64	1543500	+
SQYEQLAEQNRK	12	Unmodified	_SQYEQLAEQNRK_		0	CON__P13645	Keratin, type I cytoskeletal 10 (Cytokeratin-10, CK-10) (Keratin-10, K10)	Potential_contaminants	2	747.371	1492.73	0.14181	34.112	2	10849	99.568	276670	+
SQYEQLAEQNRK	12	Unmodified	_SQYEQLAEQNRK_		0	CON__P13645	Keratin, type I cytoskeletal 10 (Cytokeratin-10, CK-10) (Keratin-10, K10)	Potential_contaminants	2	747.371	1492.73	0.16784	23.517	1	6892	66.19	1294400	+
SQYEQLAEQNRK	12	Unmodified	_SQYEQLAEQNRK_		0	CON__P13645	Keratin, type I cytoskeletal 10 (Cytokeratin-10, CK-10) (Keratin-10, K10)	Potential_contaminants	3	498.583	1492.73	-0.027294	33.874	3	11324	111.5	1443300	+
SQYEQLAEQNRK	12	Unmodified	_SQYEQLAEQNRK_		0	CON__P13645	Keratin, type I cytoskeletal 10 (Cytokeratin-10, CK-10) (Keratin-10, K10)	Potential_contaminants	2	747.371	1492.73	0.22755	34.112	2	10963	94.801	309560	+
SQYEQLAEQNRK	12	Unmodified	_SQYEQLAEQNRK_		0	CON__P13645	Keratin, type I cytoskeletal 10 (Cytokeratin-10, CK-10) (Keratin-10, K10)	Potential_contaminants	3	498.583	1492.73	-0.039182	26.497	1	4111	93.345	5039100	+
SQYEQLAEQNRK	12	Unmodified	_SQYEQLAEQNRK_		0	CON__P13645	Keratin, type I cytoskeletal 10 (Cytokeratin-10, CK-10) (Keratin-10, K10)	Potential_contaminants	2	747.371	1492.73	0.29532	26.5	2	4136	93.561	507250	+
SQYEQLAEQNRK	12	Unmodified	_SQYEQLAEQNRK_		0	CON__P13645	Keratin, type I cytoskeletal 10 (Cytokeratin-10, CK-10) (Keratin-10, K10)	Potential_contaminants	2	747.371	1492.73	0.19505	37.2	2	6480	50.791	184850	+
SSSSGSVGESSSKGP	15	Unmodified	_SSSSGSVGESSSKGP_		0	CON__P13645	Keratin, type I cytoskeletal 10 (Cytokeratin-10, CK-10) (Keratin-10, K10)	Potential_contaminants	2	670.302	1338.59	NaN	20.123	1	5334	173.04		+
SSSSGSVGESSSKGP	15	Unmodified	_SSSSGSVGESSSKGP_		0	CON__P13645	Keratin, type I cytoskeletal 10 (Cytokeratin-10, CK-10) (Keratin-10, K10)	Potential_contaminants	2	670.302	1338.59	0.13733	20.133	1	5512	108.98	3334300	+
SSSSGSVGESSSKGP	15	Unmodified	_SSSSGSVGESSSKGP_		0	CON__P13645	Keratin, type I cytoskeletal 10 (Cytokeratin-10, CK-10) (Keratin-10, K10)	Potential_contaminants	2	670.302	1338.59	0.22073	22.242	1	3316	115.91	952230	+
VTMQNLNDR	9	Oxidation (M)	_VTM(ox)QNLNDR_		0	CON__P13645	Keratin, type I cytoskeletal 10 (Cytokeratin-10, CK-10) (Keratin-10, K10)	Potential_contaminants	2	553.767	1105.52	-0.19177	26.188	1	4070	69.598	188960	+
YENEVALR	8	Unmodified	_YENEVALR_		0	CON__P13645	Keratin, type I cytoskeletal 10 (Cytokeratin-10, CK-10) (Keratin-10, K10)	Potential_contaminants	2	497.254	992.493	0.010923	31.054	1	5077	87.323	424430	+
YENEVALR	8	Unmodified	_YENEVALR_		0	CON__P13645	Keratin, type I cytoskeletal 10 (Cytokeratin-10, CK-10) (Keratin-10, K10)	Potential_contaminants	2	497.254	992.493	0.049937	35.405	1	5973	63.306	173550	+
ALEEANADLEVK	12	Unmodified	_ALEEANADLEVK_		0	CON__P02533	Keratin, type I cytoskeletal 14 (Cytokeratin-14, CK-14) (Keratin-14, K14)	Potential_contaminants	2	651.333	1300.65	-0.0566	34.086	1	11029	50.194	290000	+
ALEEANADLEVK	12	Unmodified	_ALEEANADLEVK_		0	CON__P02533	Keratin, type I cytoskeletal 14 (Cytokeratin-14, CK-14) (Keratin-14, K14)	Potential_contaminants	2	651.333	1300.65	0.32323	37.137	1	6338	63.073	424960	+
APSTYGGGLSVSSSR	15	Unmodified	_APSTYGGGLSVSSSR_		0	CON__P02533	Keratin, type I cytoskeletal 14 (Cytokeratin-14, CK-14) (Keratin-14, K14)	Potential_contaminants	2	713.352	1424.69	0.10038	32.317	2	10033	78.692	181850	+
APSTYGGGLSVSSSR	15	Unmodified	_APSTYGGGLSVSSSR_		0	CON__P02533	Keratin, type I cytoskeletal 14 (Cytokeratin-14, CK-14) (Keratin-14, K14)	Potential_contaminants	2	713.352	1424.69	NaN	33.622	1	10558	52.247		+
APSTYGGGLSVSSSR	15	Unmodified	_APSTYGGGLSVSSSR_		0	CON__P02533	Keratin, type I cytoskeletal 14 (Cytokeratin-14, CK-14) (Keratin-14, K14)	Potential_contaminants	2	713.352	1424.69	0.10404	32.557	2	10729	61.435	204240	+
APSTYGGGLSVSSSR	15	Unmodified	_APSTYGGGLSVSSSR_		0	CON__P02533	Keratin, type I cytoskeletal 14 (Cytokeratin-14, CK-14) (Keratin-14, K14)	Potential_contaminants	2	713.352	1424.69	0.060377	35.059	1	5989	108.9	309690	+
EVATNSELVQSGK	13	Unmodified	_EVATNSELVQSGK_		0	CON__P02533	Keratin, type I cytoskeletal 14 (Cytokeratin-14, CK-14) (Keratin-14, K14)	Potential_contaminants	2	681.349	1360.68	-0.088948	29.102	1	4668	60.434	417090	+
EVATNSELVQSGK	13	Unmodified	_EVATNSELVQSGK_		0	CON__P02533	Keratin, type I cytoskeletal 14 (Cytokeratin-14, CK-14) (Keratin-14, K14)	Potential_contaminants	2	681.349	1360.68	-0.23319	31.598	1	5277	53.237	91877	+
ISSVLAGGSCR	11	Unmodified	_ISSVLAGGSCR_		0	CON__P02533	Keratin, type I cytoskeletal 14 (Cytokeratin-14, CK-14) (Keratin-14, K14)	Potential_contaminants	2	553.785	1105.55	0.61332	27.861	1	8762	72.321	56164	+
LLEGEDAHLSSSQFSSGSQSSR	22	Unmodified	_LLEGEDAHLSSSQFSSGSQSSR_		0	CON__P02533	Keratin, type I cytoskeletal 14 (Cytokeratin-14, CK-14) (Keratin-14, K14)	Potential_contaminants	3	770.36	2308.06	0.13131	40.628	1	7355	43.696	127030	+
SEISELRR	8	Unmodified	_SEISELRR_		0	CON__P02533	Keratin, type I cytoskeletal 14 (Cytokeratin-14, CK-14) (Keratin-14, K14)	Potential_contaminants	2	495.272	988.53	0.31827	23.686	1	6989	66.682	126000	+
VLDELTLAR	9	Unmodified	_VLDELTLAR_		0	CON__P02533	Keratin, type I cytoskeletal 14 (Cytokeratin-14, CK-14) (Keratin-14, K14)	Potential_contaminants	2	515.301	1028.59	0.04764	40.147	1	13419	56.81	419920	+
VLDELTLAR	9	Unmodified	_VLDELTLAR_		0	CON__P02533	Keratin, type I cytoskeletal 14 (Cytokeratin-14, CK-14) (Keratin-14, K14)	Potential_contaminants	2	515.301	1028.59	0.027352	40.109	1	13628	103.74	483350	+
VLDELTLAR	9	Unmodified	_VLDELTLAR_		0	CON__P02533	Keratin, type I cytoskeletal 14 (Cytokeratin-14, CK-14) (Keratin-14, K14)	Potential_contaminants	2	515.301	1028.59	0.063844	43.585	2	8060	138.83	500590	+
APSTYGGGLSVSSR	14	Unmodified	_APSTYGGGLSVSSR_		0	CON__P08779	Keratin, type I cytoskeletal 16 (Cytokeratin-16, CK-16) (Keratin-16, K16)	Potential_contaminants	2	669.836	1337.66	0.2126	35.521	1	6008	49.189	140080	+
DAETWFLSK	9	Unmodified	_DAETWFLSK_		0	CON__P08779	Keratin, type I cytoskeletal 16 (Cytokeratin-16, CK-16) (Keratin-16, K16)	Potential_contaminants	2	548.769	1095.52	-0.25252	44.769	1	14840	65.465	112880	+
AQVQNAQCVLR	11	3 Deamidation (NQ)	_AQ(de)VQ(de)N(de)AQCVLR_	AQ(0.999)VQ(0.984)N(0.889)AQ(0.129)CVLR	3	CON__Q9D312	Keratin, type I cytoskeletal 20 (Cytokeratin-20, CK-20) (Keratin-20, K20) (Mus musculus)	Potential_contaminants	2	645.311	1288.61	2.4087	27.944	1	8508	40.002	69403	+
EIETYHNLLEGGQEDFESSGAGK	23	Unmodified	_EIETYHNLLEGGQEDFESSGAGK_		0	CON__P35527	Keratin, type I cytoskeletal 9 (Cytokeratin-9, CK-9) (Keratin-9, K9)	Potential_contaminants	3	837.382	2509.12	-0.22346	44.913	1	8480	89.47	511740	+
FSSSSGYGGGSSR	13	Unmodified	_FSSSSGYGGGSSR_		0	CON__P35527	Keratin, type I cytoskeletal 9 (Cytokeratin-9, CK-9) (Keratin-9, K9)	Potential_contaminants	2	618.268	1234.52	-0.11923	24.808	1	3781	59.542	5112300	+
GGGGGGGLGSGGSIR	15	Unmodified	_GGGGGGGLGSGGSIR_		0	CON__P35527	Keratin, type I cytoskeletal 9 (Cytokeratin-9, CK-9) (Keratin-9, K9)	Potential_contaminants	2	573.287	1144.56	0.072069	23.942	1	7117	59.57	54689	+
GGSGGSYGGGGSGGGYGGGSGSR	23	Unmodified	_GGSGGSYGGGGSGGGYGGGSGSR_		0	CON__P35527	Keratin, type I cytoskeletal 9 (Cytokeratin-9, CK-9) (Keratin-9, K9)	Potential_contaminants	2	896.367	1790.72	-0.41152	20.396	1	5472	61.641	670120	+
GGSGGSYGGGGSGGGYGGGSGSRG	24	Unmodified	_GGSGGSYGGGGSGGGYGGGSGSRG_		0	CON__P35527	Keratin, type I cytoskeletal 9 (Cytokeratin-9, CK-9) (Keratin-9, K9)	Potential_contaminants	2	924.878	1847.74	-0.3226	20.369	1	5616	87.824	772700	+
NYGGGSGSGGGSGGGYGGGSGSR	23	Unmodified	_NYGGGSGSGGGSGGGYGGGSGSR_		0	CON__P35527	Keratin, type I cytoskeletal 9 (Cytokeratin-9, CK-9) (Keratin-9, K9)	Potential_contaminants	2	924.878	1847.74	-0.2504	22.558	1	3412	43.024	1098400	+
NYGGGSGSGGGSGGGYGGGSGSR	23	Unmodified	_NYGGGSGSGGGSGGGYGGGSGSR_		0	CON__P35527	Keratin, type I cytoskeletal 9 (Cytokeratin-9, CK-9) (Keratin-9, K9)	Potential_contaminants	2	924.878	1847.74	-0.14687	26.486	1	4149	41.359	199780	+
QFSSSYLSR	9	Gln->pyro-Glu	_(gl)QFSSSYLSR_		0	CON__P35527	Keratin, type I cytoskeletal 9 (Cytokeratin-9, CK-9) (Keratin-9, K9)	Potential_contaminants	2	529.251	1056.49	0.033607	44.477	1	8346	66.621	325400	+
QGVDADINGLR	11	Unmodified	_QGVDADINGLR_		0	CON__P35527	Keratin, type I cytoskeletal 9 (Cytokeratin-9, CK-9) (Keratin-9, K9)	Potential_contaminants	2	579.299	1156.58	-0.24132	35.406	1	6013	98.048	183240	+
QGVDADINGLR	11	Deamidation (NQ)	_QGVDADIN(de)GLR_	Q(0.002)GVDADIN(0.998)GLR	1	CON__P35527	Keratin, type I cytoskeletal 9 (Cytokeratin-9, CK-9) (Keratin-9, K9)	Potential_contaminants	2	579.791	1157.57	-0.79769	37.082	1	6430	80.231	160060	+
QGVDADINGLR	11	Gln->pyro-Glu	_(gl)QGVDADINGLR_		0	CON__P35527	Keratin, type I cytoskeletal 9 (Cytokeratin-9, CK-9) (Keratin-9, K9)	Potential_contaminants	2	570.786	1139.56	-0.011059	42.522	1	7915	53.327	1587800	+
QVLDNLTMEK	10	Oxidation (M)	_QVLDNLTM(ox)EK_		0	CON__P35527	Keratin, type I cytoskeletal 9 (Cytokeratin-9, CK-9) (Keratin-9, K9)	Potential_contaminants	2	603.805	1205.6	-0.37835	37.865	1	6668	43.442	207280	+
SGGGGGGGLGSGGSIR	16	Unmodified	_SGGGGGGGLGSGGSIR_		0	CON__P35527	Keratin, type I cytoskeletal 9 (Cytokeratin-9, CK-9) (Keratin-9, K9)	Potential_contaminants	2	616.803	1231.59	-0.32711	27.063	1	4223	101.53	14882000	+
STMQELNSR	9	Oxidation (M)	_STM(ox)QELNSR_		0	CON__P35527	Keratin, type I cytoskeletal 9 (Cytokeratin-9, CK-9) (Keratin-9, K9)	Potential_contaminants	2	541.251	1080.49	0.23626	22.338	1	3362	92.439	312210	+
STMQELNSR	9	Oxidation (M)	_STM(ox)QELNSR_		0	CON__P35527	Keratin, type I cytoskeletal 9 (Cytokeratin-9, CK-9) (Keratin-9, K9)	Potential_contaminants	2	541.251	1080.49	-0.0049861	25.494	1	3922	50.04	167360	+
STMQELNSR	9	Unmodified	_STMQELNSR_		0	CON__P35527	Keratin, type I cytoskeletal 9 (Cytokeratin-9, CK-9) (Keratin-9, K9)	Potential_contaminants	2	533.253	1064.49	0.040267	27.564	1	4331	95.502	2332600	+
STMQELNSR	9	Unmodified	_STMQELNSR_		0	CON__P35527	Keratin, type I cytoskeletal 9 (Cytokeratin-9, CK-9) (Keratin-9, K9)	Potential_contaminants	2	533.253	1064.49	0.1698	32.228	1	5436	62.546	256770	+
AEAESLYQSK	10	Unmodified	_AEAESLYQSK_		0	CON__P04264	Keratin, type II cytoskeletal 1 (67 kDa cytokeratin) (Cytokeratin-1, CK-1) (Hair alpha protein) (Keratin-1, K1) (Type-II keratin Kb1)	Potential_contaminants	2	563.275	1124.53	0.094015	28.651	1	4557	66.568	1880900	+
AEAESLYQSK	10	Unmodified	_AEAESLYQSK_		0	CON__P04264	Keratin, type II cytoskeletal 1 (67 kDa cytokeratin) (Cytokeratin-1, CK-1) (Hair alpha protein) (Keratin-1, K1) (Type-II keratin Kb1)	Potential_contaminants	2	563.275	1124.53	-0.1814	32.06	1	5455	68.371	279800	+
DVDGAYMTK	9	Unmodified	_DVDGAYMTK_		0	CON__P04264	Keratin, type II cytoskeletal 1 (67 kDa cytokeratin) (Cytokeratin-1, CK-1) (Hair alpha protein) (Keratin-1, K1) (Type-II keratin Kb1)	Potential_contaminants	2	500.226	998.438	0.072441	33.221	1	5538	55.549	236590	+
FLEQQNQVLQTK	12	Unmodified	_FLEQQNQVLQTK_		0	CON__P04264	Keratin, type II cytoskeletal 1 (67 kDa cytokeratin) (Cytokeratin-1, CK-1) (Hair alpha protein) (Keratin-1, K1) (Type-II keratin Kb1)	Potential_contaminants	2	738.396	1474.78	0.30152	32.54	1	10138	100.25	335620	+
FLEQQNQVLQTK	12	Unmodified	_FLEQQNQVLQTK_		0	CON__P04264	Keratin, type II cytoskeletal 1 (67 kDa cytokeratin) (Cytokeratin-1, CK-1) (Hair alpha protein) (Keratin-1, K1) (Type-II keratin Kb1)	Potential_contaminants	2	738.396	1474.78	0.17046	32.226	1	10346	140.17	346240	+
FSSCGGGGGSFGAGGGFGSR	20	Unmodified	_FSSCGGGGGSFGAGGGFGSR_		0	CON__P04264	Keratin, type II cytoskeletal 1 (67 kDa cytokeratin) (Cytokeratin-1, CK-1) (Hair alpha protein) (Keratin-1, K1) (Type-II keratin Kb1)	Potential_contaminants	2	883.371	1764.73	-0.053068	39.41	1	7049	46.926	173290	+
GSGGGSSGGSIGGR	14	Unmodified	_GSGGGSSGGSIGGR_		0	CON__P04264	Keratin, type II cytoskeletal 1 (67 kDa cytokeratin) (Cytokeratin-1, CK-1) (Hair alpha protein) (Keratin-1, K1) (Type-II keratin Kb1)	Potential_contaminants	2	546.755	1091.5	0.042124	20.103	1	5994	45.879	11457000	+
GSGGGSSGGSIGGR	14	Unmodified	_GSGGGSSGGSIGGR_		0	CON__P04264	Keratin, type II cytoskeletal 1 (67 kDa cytokeratin) (Cytokeratin-1, CK-1) (Hair alpha protein) (Keratin-1, K1) (Type-II keratin Kb1)	Potential_contaminants	2	546.755	1091.5	0.11273	20.114	1	6223	55.806	12854000	+
GSGGGSSGGSIGGR	14	Unmodified	_GSGGGSSGGSIGGR_		0	CON__P04264	Keratin, type II cytoskeletal 1 (67 kDa cytokeratin) (Cytokeratin-1, CK-1) (Hair alpha protein) (Keratin-1, K1) (Type-II keratin Kb1)	Potential_contaminants	2	546.755	1091.5	0.061583	22.208	1	3302	275.11	7047200	+
GSGGGSSGGSIGGRG	15	Unmodified	_GSGGGSSGGSIGGRG_		0	CON__P04264	Keratin, type II cytoskeletal 1 (67 kDa cytokeratin) (Cytokeratin-1, CK-1) (Hair alpha protein) (Keratin-1, K1) (Type-II keratin Kb1)	Potential_contaminants	2	575.266	1148.52	0.15292	20.103	1	5335	71.268	1149700	+
GSGGGSSGGSIGGRG	15	Unmodified	_GSGGGSSGGSIGGRG_		0	CON__P04264	Keratin, type II cytoskeletal 1 (67 kDa cytokeratin) (Cytokeratin-1, CK-1) (Hair alpha protein) (Keratin-1, K1) (Type-II keratin Kb1)	Potential_contaminants	2	575.266	1148.52	0.074858	20.114	1	5504	68.44	1303600	+
GSGGGSSGGSIGGRG	15	Unmodified	_GSGGGSSGGSIGGRG_		0	CON__P04264	Keratin, type II cytoskeletal 1 (67 kDa cytokeratin) (Cytokeratin-1, CK-1) (Hair alpha protein) (Keratin-1, K1) (Type-II keratin Kb1)	Potential_contaminants	2	575.266	1148.52	0.025109	22.208	1	3307	57.164	760990	+
IEISELNR	8	Unmodified	_IEISELNR_		0	CON__P04264	Keratin, type II cytoskeletal 1 (67 kDa cytokeratin) (Cytokeratin-1, CK-1) (Hair alpha protein) (Keratin-1, K1) (Type-II keratin Kb1)	Potential_contaminants	2	487.269	972.524	-0.15132	38.74	1	6900	86.472	411710	+
KAQNEDIAQK	10	Deamidation (NQ)	_KAQ(de)NEDIAQK_	KAQ(0.5)N(0.5)EDIAQK	1	CON__P04264	Keratin, type II cytoskeletal 1 (67 kDa cytokeratin) (Cytokeratin-1, CK-1) (Hair alpha protein) (Keratin-1, K1) (Type-II keratin Kb1)	Potential_contaminants	2	573.293	1144.57	-0.257	29.281	1	4699	44.98	177020	+
LALDLEIATYR	11	Unmodified	_LALDLEIATYR_		0	CON__P04264	Keratin, type II cytoskeletal 1 (67 kDa cytokeratin) (Cytokeratin-1, CK-1) (Hair alpha protein) (Keratin-1, K1) (Type-II keratin Kb1)	Potential_contaminants	2	639.359	1276.7	-0.16998	49.152	1	9541	46.406	54996	+
LLRDYQELMNTK	12	Oxidation (M)	_LLRDYQELM(ox)NTK_		0	CON__P04264	Keratin, type II cytoskeletal 1 (67 kDa cytokeratin) (Cytokeratin-1, CK-1) (Hair alpha protein) (Keratin-1, K1) (Type-II keratin Kb1)	Potential_contaminants	3	513.933	1538.78	0.0072236	38.515	1	12748	55.261	102210	+
LRSEIDNVKK	10	Unmodified	_LRSEIDNVKK_		0	CON__P04264	Keratin, type II cytoskeletal 1 (67 kDa cytokeratin) (Cytokeratin-1, CK-1) (Hair alpha protein) (Keratin-1, K1) (Type-II keratin Kb1)	Potential_contaminants	3	401.235	1200.68	-0.12553	20.366	1	5450	86.344	398160	+
LRSEIDNVKK	10	Unmodified	_LRSEIDNVKK_		0	CON__P04264	Keratin, type II cytoskeletal 1 (67 kDa cytokeratin) (Cytokeratin-1, CK-1) (Hair alpha protein) (Keratin-1, K1) (Type-II keratin Kb1)	Potential_contaminants	3	401.235	1200.68	-0.074196	20.288	1	5569	74.962	504430	+
NKYEDEINKR	10	Unmodified	_NKYEDEINKR_		0	CON__P04264	Keratin, type II cytoskeletal 1 (67 kDa cytokeratin) (Cytokeratin-1, CK-1) (Hair alpha protein) (Keratin-1, K1) (Type-II keratin Kb1)	Potential_contaminants	3	436.89	1307.65	0.10427	23.395	1	3558	74.841	210290	+
NSKIEISELNR	11	Unmodified	_NSKIEISELNR_		0	CON__P04264	Keratin, type II cytoskeletal 1 (67 kDa cytokeratin) (Cytokeratin-1, CK-1) (Hair alpha protein) (Keratin-1, K1) (Type-II keratin Kb1)	Potential_contaminants	2	651.854	1301.69	-0.16838	37.633	1	12022	55.461	97007	+
QISNLQQSISDAEQR	15	Unmodified	_QISNLQQSISDAEQR_		0	CON__P04264	Keratin, type II cytoskeletal 1 (67 kDa cytokeratin) (Cytokeratin-1, CK-1) (Hair alpha protein) (Keratin-1, K1) (Type-II keratin Kb1)	Potential_contaminants	2	858.929	1715.84	0.022202	37.171	1	11896	77.597	152820	+
QISNLQQSISDAEQR	15	Unmodified	_QISNLQQSISDAEQR_		0	CON__P04264	Keratin, type II cytoskeletal 1 (67 kDa cytokeratin) (Cytokeratin-1, CK-1) (Hair alpha protein) (Keratin-1, K1) (Type-II keratin Kb1)	Potential_contaminants	2	858.929	1715.84	NaN	37.041	1	12160	78.342		+
QISNLQQSISDAEQR	15	Gln->pyro-Glu	_(gl)QISNLQQSISDAEQR_		0	CON__P04264	Keratin, type II cytoskeletal 1 (67 kDa cytokeratin) (Cytokeratin-1, CK-1) (Hair alpha protein) (Keratin-1, K1) (Type-II keratin Kb1)	Potential_contaminants	2	850.416	1698.82	-0.37151	43.791	1	14511	85.845	293890	+
QISNLQQSISDAEQR	15	Gln->pyro-Glu	_(gl)QISNLQQSISDAEQR_		0	CON__P04264	Keratin, type II cytoskeletal 1 (67 kDa cytokeratin) (Cytokeratin-1, CK-1) (Hair alpha protein) (Keratin-1, K1) (Type-II keratin Kb1)	Potential_contaminants	2	850.416	1698.82	-0.38485	43.804	1	14861	73.848	288030	+
SGGGFSSGSAGIINYQRR	18	Unmodified	_SGGGFSSGSAGIINYQRR_		0	CON__P04264	Keratin, type II cytoskeletal 1 (67 kDa cytokeratin) (Cytokeratin-1, CK-1) (Hair alpha protein) (Keratin-1, K1) (Type-II keratin Kb1)	Potential_contaminants	3	605.303	1812.89	-0.52246	38.627	1	12342	53.169	135740	+
SISISVAR	8	Unmodified	_SISISVAR_		0	CON__P04264	Keratin, type II cytoskeletal 1 (67 kDa cytokeratin) (Cytokeratin-1, CK-1) (Hair alpha protein) (Keratin-1, K1) (Type-II keratin Kb1)	Potential_contaminants	2	416.748	831.481	0.80402	33.942	1	5652	89.55	3202700	+
SKAEAESLYQSK	12	Unmodified	_SKAEAESLYQSK_		0	CON__P04264	Keratin, type II cytoskeletal 1 (67 kDa cytokeratin) (Cytokeratin-1, CK-1) (Hair alpha protein) (Keratin-1, K1) (Type-II keratin Kb1)	Potential_contaminants	2	670.838	1339.66	0.15474	25.772	1	3955	91.123	1262300	+
SKAEAESLYQSK	12	Unmodified	_SKAEAESLYQSK_		0	CON__P04264	Keratin, type II cytoskeletal 1 (67 kDa cytokeratin) (Cytokeratin-1, CK-1) (Hair alpha protein) (Keratin-1, K1) (Type-II keratin Kb1)	Potential_contaminants	2	670.838	1339.66	0.23678	38.025	1	6371	50.484	256990	+
SLDLDSIIAEVK	12	Unmodified	_SLDLDSIIAEVK_		0	CON__P04264	Keratin, type II cytoskeletal 1 (67 kDa cytokeratin) (Cytokeratin-1, CK-1) (Hair alpha protein) (Keratin-1, K1) (Type-II keratin Kb1)	Potential_contaminants	2	651.861	1301.71	0.046528	53.166	2	10503	171.85	6853600	+
SLDLDSIIAEVK	12	Unmodified	_SLDLDSIIAEVK_		0	CON__P04264	Keratin, type II cytoskeletal 1 (67 kDa cytokeratin) (Cytokeratin-1, CK-1) (Hair alpha protein) (Keratin-1, K1) (Type-II keratin Kb1)	Potential_contaminants	2	651.861	1301.71	0.20082	54.931	1	10736	55.084	112590	+
SLNNQFASFIDK	12	Unmodified	_SLNNQFASFIDK_		0	CON__P04264	Keratin, type II cytoskeletal 1 (67 kDa cytokeratin) (Cytokeratin-1, CK-1) (Hair alpha protein) (Keratin-1, K1) (Type-II keratin Kb1)	Potential_contaminants	2	692.349	1382.68	0.055761	43.302	1	14612	97.597	852660	+
SLNNQFASFIDK	12	Unmodified	_SLNNQFASFIDK_		0	CON__P04264	Keratin, type II cytoskeletal 1 (67 kDa cytokeratin) (Cytokeratin-1, CK-1) (Hair alpha protein) (Keratin-1, K1) (Type-II keratin Kb1)	Potential_contaminants	2	692.349	1382.68	0.10725	43.174	1	14839	126.71	1050700	+
SLNNQFASFIDK	12	Unmodified	_SLNNQFASFIDK_		0	CON__P04264	Keratin, type II cytoskeletal 1 (67 kDa cytokeratin) (Cytokeratin-1, CK-1) (Hair alpha protein) (Keratin-1, K1) (Type-II keratin Kb1)	Potential_contaminants	2	692.349	1382.68	0.092814	46.839	2	9088	119.53	975730	+
SLVNLGGSK	9	Unmodified	_SLVNLGGSK_		0	CON__P04264	Keratin, type II cytoskeletal 1 (67 kDa cytokeratin) (Cytokeratin-1, CK-1) (Hair alpha protein) (Keratin-1, K1) (Type-II keratin Kb1)	Potential_contaminants	2	437.753	873.492	-0.14976	30.967	1	9700	49.536	7573000	+
SLVNLGGSK	9	Unmodified	_SLVNLGGSK_		0	CON__P04264	Keratin, type II cytoskeletal 1 (67 kDa cytokeratin) (Cytokeratin-1, CK-1) (Hair alpha protein) (Keratin-1, K1) (Type-II keratin Kb1)	Potential_contaminants	2	437.753	873.492	-0.069682	34.248	1	5730	87.476	6548200	+
TLLEGEESR	9	Unmodified	_TLLEGEESR_		0	CON__P04264	Keratin, type II cytoskeletal 1 (67 kDa cytokeratin) (Cytokeratin-1, CK-1) (Hair alpha protein) (Keratin-1, K1) (Type-II keratin Kb1)	Potential_contaminants	2	517.262	1032.51	-0.04669	30.893	1	5040	184.38	10615000	+
TNAENEFVTIK	11	Unmodified	_TNAENEFVTIK_		0	CON__P04264	Keratin, type II cytoskeletal 1 (67 kDa cytokeratin) (Cytokeratin-1, CK-1) (Hair alpha protein) (Keratin-1, K1) (Type-II keratin Kb1)	Potential_contaminants	2	633.322	1264.63	-0.11786	33.636	1	10573	79.148	106050	+
TNAENEFVTIK	11	Unmodified	_TNAENEFVTIK_		0	CON__P04264	Keratin, type II cytoskeletal 1 (67 kDa cytokeratin) (Cytokeratin-1, CK-1) (Hair alpha protein) (Keratin-1, K1) (Type-II keratin Kb1)	Potential_contaminants	2	633.322	1264.63	-0.096535	40.003	2	7176	99.788	496040	+
TNAENEFVTIKK	12	Unmodified	_TNAENEFVTIKK_		0	CON__P04264	Keratin, type II cytoskeletal 1 (67 kDa cytokeratin) (Cytokeratin-1, CK-1) (Hair alpha protein) (Keratin-1, K1) (Type-II keratin Kb1)	Potential_contaminants	2	697.37	1392.72	-0.067802	28.382	1	8636	51.252	304180	+
TNAENEFVTIKK	12	Unmodified	_TNAENEFVTIKK_		0	CON__P04264	Keratin, type II cytoskeletal 1 (67 kDa cytokeratin) (Cytokeratin-1, CK-1) (Hair alpha protein) (Keratin-1, K1) (Type-II keratin Kb1)	Potential_contaminants	2	697.37	1392.72	0.073924	37.075	3	11713	99.343	425390	+
TNAENEFVTIKK	12	Unmodified	_TNAENEFVTIKK_		0	CON__P04264	Keratin, type II cytoskeletal 1 (67 kDa cytokeratin) (Cytokeratin-1, CK-1) (Hair alpha protein) (Keratin-1, K1) (Type-II keratin Kb1)	Potential_contaminants	2	697.37	1392.72	0.0056494	28.123	1	8866	81.525	210170	+
TNAENEFVTIKK	12	Unmodified	_TNAENEFVTIKK_		0	CON__P04264	Keratin, type II cytoskeletal 1 (67 kDa cytokeratin) (Cytokeratin-1, CK-1) (Hair alpha protein) (Keratin-1, K1) (Type-II keratin Kb1)	Potential_contaminants	2	697.37	1392.72	0.11359	37.382	2	12096	110.84	437410	+
TNAENEFVTIKK	12	Unmodified	_TNAENEFVTIKK_		0	CON__P04264	Keratin, type II cytoskeletal 1 (67 kDa cytokeratin) (Cytokeratin-1, CK-1) (Hair alpha protein) (Keratin-1, K1) (Type-II keratin Kb1)	Potential_contaminants	3	465.249	1392.72	-0.4061	31.474	1	5170	43.405	510450	+
TNAENEFVTIKK	12	Unmodified	_TNAENEFVTIKK_		0	CON__P04264	Keratin, type II cytoskeletal 1 (67 kDa cytokeratin) (Cytokeratin-1, CK-1) (Hair alpha protein) (Keratin-1, K1) (Type-II keratin Kb1)	Potential_contaminants	2	697.37	1392.72	0.13053	41.096	1	7541	70.488	326880	+
YEELQITAGR	10	Unmodified	_YEELQITAGR_		0	CON__P04264	Keratin, type II cytoskeletal 1 (67 kDa cytokeratin) (Cytokeratin-1, CK-1) (Hair alpha protein) (Keratin-1, K1) (Type-II keratin Kb1)	Potential_contaminants	2	590.304	1178.59	0.11424	36.187	1	6188	111.06	282770	+
AQYEEIAQR	9	Unmodified	_AQYEEIAQR_		0	CON__P35908v2	Keratin, type II cytoskeletal 2 epidermal	Potential_contaminants	2	554.275	1106.54	-0.0080755	30.003	1	10164	57.177	586860	+
GFSSGSAVVSGGSR	14	Unmodified	_GFSSGSAVVSGGSR_		0	CON__P35908v2	Keratin, type II cytoskeletal 2 epidermal	Potential_contaminants	2	627.807	1253.6	-0.021433	30.73	1	10105	71.555	465970	+
GFSSGSAVVSGGSR	14	Unmodified	_GFSSGSAVVSGGSR_		0	CON__P35908v2	Keratin, type II cytoskeletal 2 epidermal	Potential_contaminants	2	627.807	1253.6	0.015002	30.443	1	10311	76.655	411800	+
GFSSGSAVVSGGSR	14	Unmodified	_GFSSGSAVVSGGSR_		0	CON__P35908v2	Keratin, type II cytoskeletal 2 epidermal	Potential_contaminants	2	627.807	1253.6	-0.076992	30.042	1	4862	113.38	1373700	+
GFSSGSAVVSGGSR	14	Unmodified	_GFSSGSAVVSGGSR_		0	CON__P35908v2	Keratin, type II cytoskeletal 2 epidermal	Potential_contaminants	2	627.807	1253.6	-0.10783	33.608	3	5695	111.86	741980	+
GFSSGSAVVSGGSRR	15	Unmodified	_GFSSGSAVVSGGSRR_		0	CON__P35908v2	Keratin, type II cytoskeletal 2 epidermal	Potential_contaminants	2	705.858	1409.7	0.10953	23.752	1	7025	46.352	219030	+
GFSSGSAVVSGGSRR	15	Unmodified	_GFSSGSAVVSGGSRR_		0	CON__P35908v2	Keratin, type II cytoskeletal 2 epidermal	Potential_contaminants	3	470.908	1409.7	-0.21563	26.979	1	4225	92.781	432540	+
GGSGGGGSISGGGYGSGGGSGGR	23	Unmodified	_GGSGGGGSISGGGYGSGGGSGGR_		0	CON__P35908v2	Keratin, type II cytoskeletal 2 epidermal	Potential_contaminants	2	871.378	1740.74	-0.030279	24.017	1	6854	85.619	233320	+
GGSGGGGSISGGGYGSGGGSGGR	23	Unmodified	_GGSGGGGSISGGGYGSGGGSGGR_		0	CON__P35908v2	Keratin, type II cytoskeletal 2 epidermal	Potential_contaminants	2	871.378	1740.74	-0.12432	24.889	1	7300	42.257	195980	+
GGSGGGGSISGGGYGSGGGSGGR	23	Unmodified	_GGSGGGGSISGGGYGSGGGSGGR_		0	CON__P35908v2	Keratin, type II cytoskeletal 2 epidermal	Potential_contaminants	2	871.378	1740.74	-0.14908	22.405	1	6378	101.42	1794200	+
GGSGGGGSISGGGYGSGGGSGGR	23	Unmodified	_GGSGGGGSISGGGYGSGGGSGGR_		0	CON__P35908v2	Keratin, type II cytoskeletal 2 epidermal	Potential_contaminants	2	871.378	1740.74	0.027307	24.675	1	7545	45.384	234810	+
GGSGGGGSISGGGYGSGGGSGGR	23	Unmodified	_GGSGGGGSISGGGYGSGGGSGGR_		0	CON__P35908v2	Keratin, type II cytoskeletal 2 epidermal	Potential_contaminants	2	871.378	1740.74	-0.11115	25.058	1	3849	124.5	2667800	+
GGSGGGGSISGGGYGSGGGSGGR	23	Unmodified	_GGSGGGGSISGGGYGSGGGSGGR_		0	CON__P35908v2	Keratin, type II cytoskeletal 2 epidermal	Potential_contaminants	2	871.378	1740.74	0.016802	27.423	2	4408	50.387	457180	+
GGSISGGGYGSGGGK	15	Unmodified	_GGSISGGGYGSGGGK_		0	CON__P35908v2	Keratin, type II cytoskeletal 2 epidermal	Potential_contaminants	2	599.278	1196.54	0.042474	27.238	1	4281	46.73	198940	+
HGGGGGGFGGGGFGSR	16	Unmodified	_HGGGGGGFGGGGFGSR_		0	CON__P35908v2	Keratin, type II cytoskeletal 2 epidermal	Potential_contaminants	3	440.866	1319.58	-0.17749	37.208	1	12075	45.873	397090	+
HGGGGGGFGGGGFGSR	16	Unmodified	_HGGGGGGFGGGGFGSR_		0	CON__P35908v2	Keratin, type II cytoskeletal 2 epidermal	Potential_contaminants	3	440.866	1319.58	0.027411	28.571	1	4547	44.691	406110	+
HGGGGGGFGGGGFGSR	16	Unmodified	_HGGGGGGFGGGGFGSR_		0	CON__P35908v2	Keratin, type II cytoskeletal 2 epidermal	Potential_contaminants	3	440.866	1319.58	-0.10079	41.019	1	7388	44.294	401790	+
SISISVAGGGGGFGAAGGFGGR	22	Unmodified	_SISISVAGGGGGFGAAGGFGGR_		0	CON__P35908v2	Keratin, type II cytoskeletal 2 epidermal	Potential_contaminants	2	919.961	1837.91	-0.30923	43.085	1	14453	83.877	394860	+
SISISVAGGGGGFGAAGGFGGR	22	Unmodified	_SISISVAGGGGGFGAAGGFGGR_		0	CON__P35908v2	Keratin, type II cytoskeletal 2 epidermal	Potential_contaminants	2	919.961	1837.91	-0.28109	43.058	2	14787	115.24	400610	+
SISISVAGGGGGFGAAGGFGGR	22	Unmodified	_SISISVAGGGGGFGAAGGFGGR_		0	CON__P35908v2	Keratin, type II cytoskeletal 2 epidermal	Potential_contaminants	2	919.961	1837.91	-0.03341	46.294	2	8942	59.607	347920	+
SLVGLGGTK	9	Unmodified	_SLVGLGGTK_		0	CON__P35908v2	Keratin, type II cytoskeletal 2 epidermal	Potential_contaminants	2	416.25	830.486	NaN	33.996	1	5686	127.46		+
TAAENDFVTLK	11	Unmodified	_TAAENDFVTLK_		0	CON__P35908v2	Keratin, type II cytoskeletal 2 epidermal	Potential_contaminants	2	604.812	1207.61	0.46555	37.166	1	11894	59.931	184840	+
TAAENDFVTLK	11	Unmodified	_TAAENDFVTLK_		0	CON__P35908v2	Keratin, type II cytoskeletal 2 epidermal	Potential_contaminants	2	604.812	1207.61	0.059917	40.502	1	7383	70.399	225620	+
VDLLNQEIEFLK	12	Unmodified	_VDLLNQEIEFLK_		0	CON__P35908v2	Keratin, type II cytoskeletal 2 epidermal	Potential_contaminants	2	730.903	1459.79	0.010806	48.95	1	16781	88.134	1867700	+
VDLLNQEIEFLK	12	Unmodified	_VDLLNQEIEFLK_		0	CON__P35908v2	Keratin, type II cytoskeletal 2 epidermal	Potential_contaminants	2	730.903	1459.79	-0.011102	48.88	1	16841	119.22	631370	+
VDLLNQEIEFLK	12	Unmodified	_VDLLNQEIEFLK_		0	CON__P35908v2	Keratin, type II cytoskeletal 2 epidermal	Potential_contaminants	2	730.903	1459.79	0.010275	49.825	1	17270	71.221	240480	+
VDLLNQEIEFLK	12	Unmodified	_VDLLNQEIEFLK_		0	CON__P35908v2	Keratin, type II cytoskeletal 2 epidermal	Potential_contaminants	2	730.903	1459.79	0.085346	51.168	1	17760	41.283	70309	+
VDPEIQNVK	9	Unmodified	_VDPEIQNVK_		0	CON__P35908v2	Keratin, type II cytoskeletal 2 epidermal	Potential_contaminants	2	521.282	1040.55	-0.097177	29.871	1	4836	119.21	1928900	+
YEELQVTVGR	10	Unmodified	_YEELQVTVGR_		0	CON__P35908v2	Keratin, type II cytoskeletal 2 epidermal	Potential_contaminants	2	597.312	1192.61	-0.024696	39.567	2	7142	122.33	436040	+
YGSGGGSKGGSISGGGYGSGGGK	23	Unmodified	_YGSGGGSKGGSISGGGYGSGGGK_		0	CON__P35908v2	Keratin, type II cytoskeletal 2 epidermal	Potential_contaminants	3	630.957	1889.85	0.077234	20.42	1	5475	89.462	231880	+
AQYEEIANR	9	Unmodified	_AQYEEIANR_		0	CON__P13647	Keratin, type II cytoskeletal 5 (58 kDa cytokeratin) (Cytokeratin-5, CK-5) (Keratin-5, K5) (Type-II keratin Kb5)	Potential_contaminants	2	547.267	1092.52	0.18023	28.781	1	4589	73.248	875810	+
AQYEEIANR	9	Unmodified	_AQYEEIANR_		0	CON__P13647	Keratin, type II cytoskeletal 5 (58 kDa cytokeratin) (Cytokeratin-5, CK-5) (Keratin-5, K5) (Type-II keratin Kb5)	Potential_contaminants	2	547.267	1092.52	-0.056959	32.354	1	5379	67.169	201550	+
ISISTSGGSFR	11	Unmodified	_ISISTSGGSFR_		0	CON__P13647	Keratin, type II cytoskeletal 5 (58 kDa cytokeratin) (Cytokeratin-5, CK-5) (Keratin-5, K5) (Type-II keratin Kb5)	Potential_contaminants	2	556.291	1110.57	-0.022293	35.645	1	11935	65.305	390760	+
ISISTSGGSFR	11	Unmodified	_ISISTSGGSFR_		0	CON__P13647	Keratin, type II cytoskeletal 5 (58 kDa cytokeratin) (Cytokeratin-5, CK-5) (Keratin-5, K5) (Type-II keratin Kb5)	Potential_contaminants	2	556.291	1110.57	-0.18591	38.896	4	6861	96.665	410300	+
QLDSIVGER	9	Unmodified	_QLDSIVGER_		0	CON__P13647	Keratin, type II cytoskeletal 5 (58 kDa cytokeratin) (Cytokeratin-5, CK-5) (Keratin-5, K5) (Type-II keratin Kb5)	Potential_contaminants	2	508.772	1015.53	-0.20549	34.743	1	11077	49.715	122360	+
QLDSIVGER	9	Unmodified	_QLDSIVGER_		0	CON__P13647	Keratin, type II cytoskeletal 5 (58 kDa cytokeratin) (Cytokeratin-5, CK-5) (Keratin-5, K5) (Type-II keratin Kb5)	Potential_contaminants	2	508.772	1015.53	-0.11068	37.98	2	6662	57.96	242330	+
QLDSIVGER	9	Gln->pyro-Glu	_(gl)QLDSIVGER_		0	CON__P13647	Keratin, type II cytoskeletal 5 (58 kDa cytokeratin) (Cytokeratin-5, CK-5) (Keratin-5, K5) (Type-II keratin Kb5)	Potential_contaminants	2	500.259	998.503	-0.034314	42.696	1	14023	68.016	249380	+
QLDSIVGER	9	Gln->pyro-Glu	_(gl)QLDSIVGER_		0	CON__P13647	Keratin, type II cytoskeletal 5 (58 kDa cytokeratin) (Cytokeratin-5, CK-5) (Keratin-5, K5) (Type-II keratin Kb5)	Potential_contaminants	2	500.259	998.503	0.091029	42.587	1	14362	52.786	208230	+
QLDSIVGER	9	Gln->pyro-Glu	_(gl)QLDSIVGER_		0	CON__P13647	Keratin, type II cytoskeletal 5 (58 kDa cytokeratin) (Cytokeratin-5, CK-5) (Keratin-5, K5) (Type-II keratin Kb5)	Potential_contaminants	2	500.259	998.503	0.27528	45.693	2	8702	50.04	127160	+
SAITPSVSR	9	Hydroxyproline	_SAITP(hy)SVSR_		0	CON__P13647	Keratin, type II cytoskeletal 5 (58 kDa cytokeratin) (Cytokeratin-5, CK-5) (Keratin-5, K5) (Type-II keratin Kb5)	Potential_contaminants	2	467.254	932.493	-0.022437	28.961	1	4636	58.782	574380	+
SFSTASAITPSVSR	14	Unmodified	_SFSTASAITPSVSR_		0	CON__P13647	Keratin, type II cytoskeletal 5 (58 kDa cytokeratin) (Cytokeratin-5, CK-5) (Keratin-5, K5) (Type-II keratin Kb5)	Potential_contaminants	2	705.865	1409.72	-0.01496	35.871	2	11236	62.408	167610	+
SFSTASAITPSVSR	14	Unmodified	_SFSTASAITPSVSR_		0	CON__P13647	Keratin, type II cytoskeletal 5 (58 kDa cytokeratin) (Cytokeratin-5, CK-5) (Keratin-5, K5) (Type-II keratin Kb5)	Potential_contaminants	2	705.865	1409.72	-0.50613	36.731	1	12041	46.592	82734	+
SFSTASAITPSVSR	14	Unmodified	_SFSTASAITPSVSR_		0	CON__P13647	Keratin, type II cytoskeletal 5 (58 kDa cytokeratin) (Cytokeratin-5, CK-5) (Keratin-5, K5) (Type-II keratin Kb5)	Potential_contaminants	2	705.865	1409.72	0.28731	35.75	1	11561	72.2	179550	+
SFSTASAITPSVSR	14	Unmodified	_SFSTASAITPSVSR_		0	CON__P13647	Keratin, type II cytoskeletal 5 (58 kDa cytokeratin) (Cytokeratin-5, CK-5) (Keratin-5, K5) (Type-II keratin Kb5)	Potential_contaminants	2	705.865	1409.72	0.41593	39.157	1	6911	77.64	202970	+
TSFTSVSR	8	Unmodified	_TSFTSVSR_		0	CON__P13647	Keratin, type II cytoskeletal 5 (58 kDa cytokeratin) (Cytokeratin-5, CK-5) (Keratin-5, K5) (Type-II keratin Kb5)	Potential_contaminants	2	442.727	883.44	0.30904	28.635	1	4568	110.81	633680	+
WTLLQEQGTK	10	Unmodified	_WTLLQEQGTK_		0	CON__P13647	Keratin, type II cytoskeletal 5 (58 kDa cytokeratin) (Cytokeratin-5, CK-5) (Keratin-5, K5) (Type-II keratin Kb5)	Potential_contaminants	2	602.322	1202.63	0.1053	43.13	1	8048	71.614	279000	+
YEELQQTAGR	10	Unmodified	_YEELQQTAGR_		0	CON__P13647	Keratin, type II cytoskeletal 5 (58 kDa cytokeratin) (Cytokeratin-5, CK-5) (Keratin-5, K5) (Type-II keratin Kb5)	Potential_contaminants	2	597.791	1193.57	0.17844	24.934	1	7563	159.58	700460	+
YEELQQTAGR	10	Unmodified	_YEELQQTAGR_		0	CON__P13647	Keratin, type II cytoskeletal 5 (58 kDa cytokeratin) (Cytokeratin-5, CK-5) (Keratin-5, K5) (Type-II keratin Kb5)	Potential_contaminants	2	597.791	1193.57	0.16664	27.999	1	4430	99.815	644330	+
TAAENEFVTLKK	12	Unmodified	_TAAENEFVTLKK_		0	CON__P48668	Keratin, type II cytoskeletal 6C	Potential_contaminants	3	450.914	1349.72	-0.78607	37.747	1	12470	59.367	83555	+
YEELQVTAGR	10	Unmodified	_YEELQVTAGR_		0	CON__P48668	Keratin, type II cytoskeletal 6C	Potential_contaminants	2	583.296	1164.58	0.24711	30.371	1	9349	66.621	57830	+
ADTLTDEINFLR	12	Unmodified	_ADTLTDEINFLR_		0	CON__P48668	Keratin, type II cytoskeletal 6C (Cytokeratin-6C, CK-6C) (Cytokeratin-6E, CK-6E) (Keratin K6h) (Keratin-6C, K6C) (Type-II keratin Kb12)	Potential_contaminants	2	704.359	1406.7	-0.14795	46.614	1	16041	94.692	249800	+
AEIDSVKKQ	9	Unmodified	_AEIDSVKKQ_		0	CON__O95678	Keratin, type II cytoskeletal 75 (Cytokeratin-75, CK-75) (Keratin-6 hair follicle, hK6hf) (Keratin-75, K75) (Type II keratin-K6hf) (Type-II keratin Kb18)	Potential_contaminants	2	509.282	1016.55	0.033491	28.043	1	4444	60.972	228260	+
SAEYGSSLQSSR	12	Unmodified	_SAEYGSSLQSSR_		0	CON__Q6KB66-1	Keratin, type II cytoskeletal 80 (Cytokeratin-80, CK-80) (Keratin-80, K80) (Type-II keratin Kb20)	Potential_contaminants	2	636.297	1270.58	0.55509	24.589	1	7182	45.598	81503	+
SAEYGSSLQSSR	12	Unmodified	_SAEYGSSLQSSR_		0	CON__Q6KB66-1	Keratin, type II cytoskeletal 80 (Cytokeratin-80, CK-80) (Keratin-80, K80) (Type-II keratin Kb20)	Potential_contaminants	2	636.297	1270.58	0.57504	24.398	1	7317	66.19	66658	+
LSSPATLNSR	10	Unmodified	_LSSPATLNSR_		0	CON__P00761	Trypsin, EC 3.4.21.4 (Sus scrofa)	Potential_contaminants	2	523.285	1044.56	-0.21133	26.842	1	8071	143.73	5169000	+
LSSPATLNSR	10	Unmodified	_LSSPATLNSR_		0	CON__P00761	Trypsin, EC 3.4.21.4 (Sus scrofa)	Potential_contaminants	2	523.285	1044.56	-0.067619	30.277	4	9481	143.28	1126800	+
LSSPATLNSR	10	Unmodified	_LSSPATLNSR_		0	CON__P00761	Trypsin, EC 3.4.21.4 (Sus scrofa)	Potential_contaminants	2	523.285	1044.56	-0.12667	26.597	1	8232	98.582	4651600	+
LSSPATLNSR	10	Unmodified	_LSSPATLNSR_		0	CON__P00761	Trypsin, EC 3.4.21.4 (Sus scrofa)	Potential_contaminants	2	523.285	1044.56	-0.050484	30.468	3	9737	114.89	1213800	+
LSSPATLNSR	10	Deamidation (NQ)	_LSSPATLN(de)SR_	LSSPATLN(1)SR	1	CON__P00761	Trypsin, EC 3.4.21.4 (Sus scrofa)	Potential_contaminants	2	523.777	1045.54	0.034211	27.906	1	8479	64.654	283120	+
LSSPATLNSR	10	Deamidation (NQ)	_LSSPATLN(de)SR_	LSSPATLN(1)SR	1	CON__P00761	Trypsin, EC 3.4.21.4 (Sus scrofa)	Potential_contaminants	2	523.777	1045.54	0.097648	27.72	1	8689	70.908	304840	+
VATVSLPR	8	Unmodified	_VATVSLPR_		0	CON__P00761	Trypsin, EC 3.4.21.4 (Sus scrofa)	Potential_contaminants	2	421.758	841.502	-0.11943	30.262	1	9569	63.565	5382600	+
VATVSLPR	8	Unmodified	_VATVSLPR_		0	CON__P00761	Trypsin, EC 3.4.21.4 (Sus scrofa)	Potential_contaminants	2	421.758	841.502	0.0091206	33.692	1	5591	111.01	3415600	+
VATVSLPR	8	Unmodified	_VATVSLPR_		0	CON__P00761	Trypsin, EC 3.4.21.4 (Sus scrofa)	Potential_contaminants	2	421.758	841.502	NaN	35.747	1	6088	67.981		+
YVNWIQQTIAAN	12	Unmodified	_YVNWIQQTIAAN_		0	CON__P00761	Trypsin, EC 3.4.21.4 (Sus scrofa)	Potential_contaminants	2	710.865	1419.71	-0.09793	49.078	1	16572	53.775	278560	+
SLGNVNFTVSA	11	Unmodified	_SLGNVNFTVSA_		0	CON__ENSEMBL:ENSBTAP00000024146		Potential_contaminants	2	554.785	1107.56	-0.24265	38.761	1	12602	56.81	276110	+
AVLVDLEPGTMDSI	14	Hydroxyproline	_AVLVDLEP(hy)GTMDSI_		0	CON__ENSEMBL:ENSBTAP00000025008		Potential_contaminants	3	492.581	1474.72	0.6954	34.767	1	11008	40.767	96361	+
NTKVEISELNR	11	Unmodified	_NTKVEISELNR_		0	CON__ENSEMBL:ENSBTAP00000038253		Potential_contaminants	3	434.905	1301.69	-0.10412	41.105	1	7741	49.28	287520	+
SLLEGQDANR	10	Unmodified	_SLLEGQDANR_		0	CON__ENSEMBL:ENSP00000377550		Potential_contaminants	2	551.778	1101.54	-0.062971	30.641	1	4986	49.418	247760	+
AQYEEIAQR	9	Unmodified	_AQYEEIAQR_		0	CON__P35908v2	Keratin, type II cytoskeletal 2 epidermal	Potential_contaminants	2	554.275	1106.54	-0.06063	29.804	2	8496	74.127	582630	+

## Sheet: 100051D
Sequence	Length	Modifications	Modified sequence	Deamidation (NQ) Probabilities	Deamidation (NQ)	Leading razor protein	Fasta headers	Classification	Charge	m/z	Mass	Mass error [ppm]	Retention time	MS/MS count	MS/MS scan number	Score	Intensity	Potential contaminant
DMPIQAFLLYQEPVLGPVR	19	Oxidation (M)	_DM(ox)PIQAFLLYQEPVLGPVR_		0	A0A1U9XAP9	tr|A0A1U9XAP9|A0A1U9XAP9_BOSIN Beta-casein OS=Bos indicus OX=9915 PE=3 SV=1;tr|A0A452DHW7|A0A452DHW7_BOVIN Beta-casein OS=Bos taurus OX=9913 GN=CSN2 PE=1 SV=1;tr|H2DZG3|H2DZG3_BOSMU Beta-casein (Fragment) OS=Bos mutus grunniens OX=30521 GN=CSN2 PE=3 SV=1;t	Potential_original	3	734.726	2201.16	0.10204	64.389	1	17752	77.554	1098300	+
AVPYPQR	7	Unmodified	_AVPYPQR_		0	A0A1U9XAP9	tr|A0A1U9XAP9|A0A1U9XAP9_BOSIN Beta-casein OS=Bos indicus OX=9915 PE=3 SV=1;tr|A0A452DHW7|A0A452DHW7_BOVIN Beta-casein OS=Bos taurus OX=9913 GN=CSN2 PE=1 SV=1;tr|H2DZG3|H2DZG3_BOSMU Beta-casein (Fragment) OS=Bos mutus grunniens OX=30521 GN=CSN2 PE=3 SV=1;t	Potential_original	2	415.73	829.445	NaN	39.088	1	14054	47.045		+
AVPYPQR	7	Unmodified	_AVPYPQR_		0	A0A1U9XAP9	tr|A0A1U9XAP9|A0A1U9XAP9_BOSIN Beta-casein OS=Bos indicus OX=9915 PE=3 SV=1;tr|A0A452DHW7|A0A452DHW7_BOVIN Beta-casein OS=Bos taurus OX=9913 GN=CSN2 PE=1 SV=1;tr|H2DZG3|H2DZG3_BOSMU Beta-casein (Fragment) OS=Bos mutus grunniens OX=30521 GN=CSN2 PE=3 SV=1;t	Potential_original	2	415.73	829.445	0.26213	27.083	1	7154	58.661	681670	+
DMPIQAFLLYQEPVLGPVR	19	Unmodified	_DMPIQAFLLYQEPVLGPVR_		0	A0A1U9XAP9	tr|A0A1U9XAP9|A0A1U9XAP9_BOSIN Beta-casein OS=Bos indicus OX=9915 PE=3 SV=1;tr|A0A452DHW7|A0A452DHW7_BOVIN Beta-casein OS=Bos taurus OX=9913 GN=CSN2 PE=1 SV=1;tr|H2DZG3|H2DZG3_BOSMU Beta-casein (Fragment) OS=Bos mutus grunniens OX=30521 GN=CSN2 PE=3 SV=1;t	Potential_original	3	729.394	2185.16	0.56126	66.311	1	18645	59.585	505320	+
AVPYPQR	7	Unmodified	_AVPYPQR_		0	A0A1U9XAP9	tr|A0A1U9XAP9|A0A1U9XAP9_BOSIN Beta-casein OS=Bos indicus OX=9915 PE=3 SV=1;tr|A0A452DHW7|A0A452DHW7_BOVIN Beta-casein OS=Bos taurus OX=9913 GN=CSN2 PE=1 SV=1;tr|H2DZG3|H2DZG3_BOSMU Beta-casein (Fragment) OS=Bos mutus grunniens OX=30521 GN=CSN2 PE=3 SV=1;t	Potential_original	2	415.73	829.445	NaN	40.106	1	14302	60.404		+
AVPYPQR	7	Unmodified	_AVPYPQR_		0	A0A1U9XAP9	tr|A0A1U9XAP9|A0A1U9XAP9_BOSIN Beta-casein OS=Bos indicus OX=9915 PE=3 SV=1;tr|A0A452DHW7|A0A452DHW7_BOVIN Beta-casein OS=Bos taurus OX=9913 GN=CSN2 PE=1 SV=1;tr|H2DZG3|H2DZG3_BOSMU Beta-casein (Fragment) OS=Bos mutus grunniens OX=30521 GN=CSN2 PE=3 SV=1;t	Potential_original	2	415.73	829.445	NaN	38.82	1	13774	60.404		+
YPVEPFTER	9	Unmodified	_YPVEPFTER_		0	A0A1U9XAP9	tr|A0A1U9XAP9|A0A1U9XAP9_BOSIN Beta-casein OS=Bos indicus OX=9915 PE=3 SV=1;tr|A0A452DHW7|A0A452DHW7_BOVIN Beta-casein OS=Bos taurus OX=9913 GN=CSN2 PE=1 SV=1;tr|H2DZG3|H2DZG3_BOSMU Beta-casein (Fragment) OS=Bos mutus grunniens OX=30521 GN=CSN2 PE=3 SV=1;t	Potential_original	2	569.282	1136.55	1.1341	62.325	1	16623	64.207	1325500	+
AVPYPQR	7	Unmodified	_AVPYPQR_		0	A0A1U9XAP9	tr|A0A1U9XAP9|A0A1U9XAP9_BOSIN Beta-casein OS=Bos indicus OX=9915 PE=3 SV=1;tr|A0A452DHW7|A0A452DHW7_BOVIN Beta-casein OS=Bos taurus OX=9913 GN=CSN2 PE=1 SV=1;tr|H2DZG3|H2DZG3_BOSMU Beta-casein (Fragment) OS=Bos mutus grunniens OX=30521 GN=CSN2 PE=3 SV=1;t	Potential_original	2	415.73	829.445	0.34123	62.121	1	16386	71.359	20347000	+
DMPIQAFLLYQEPVLGPVR	19	Unmodified	_DMPIQAFLLYQEPVLGPVR_		0	A0A1U9XAP9	tr|A0A1U9XAP9|A0A1U9XAP9_BOSIN Beta-casein OS=Bos indicus OX=9915 PE=3 SV=1;tr|A0A452DHW7|A0A452DHW7_BOVIN Beta-casein OS=Bos taurus OX=9913 GN=CSN2 PE=1 SV=1;tr|H2DZG3|H2DZG3_BOSMU Beta-casein (Fragment) OS=Bos mutus grunniens OX=30521 GN=CSN2 PE=3 SV=1;t	Potential_original	2	1093.59	2185.16	0.11973	66.305	1	18652	77.527	473960	+
AVPYPQR	7	Unmodified	_AVPYPQR_		0	A0A1U9XAP9	tr|A0A1U9XAP9|A0A1U9XAP9_BOSIN Beta-casein OS=Bos indicus OX=9915 PE=3 SV=1;tr|A0A452DHW7|A0A452DHW7_BOVIN Beta-casein OS=Bos taurus OX=9913 GN=CSN2 PE=1 SV=1;tr|H2DZG3|H2DZG3_BOSMU Beta-casein (Fragment) OS=Bos mutus grunniens OX=30521 GN=CSN2 PE=3 SV=1;t	Potential_original	2	415.73	829.445	0.15766	24.283	1	9424	81.716	392880	+
AVPYPQR	7	Unmodified	_AVPYPQR_		0	A0A1U9XAP9	tr|A0A1U9XAP9|A0A1U9XAP9_BOSIN Beta-casein OS=Bos indicus OX=9915 PE=3 SV=1;tr|A0A452DHW7|A0A452DHW7_BOVIN Beta-casein OS=Bos taurus OX=9913 GN=CSN2 PE=1 SV=1;tr|H2DZG3|H2DZG3_BOSMU Beta-casein (Fragment) OS=Bos mutus grunniens OX=30521 GN=CSN2 PE=3 SV=1;t	Potential_original	2	415.73	829.445	0.8758	24.145	1	9545	87.582	253590	+
AVPYPQR	7	Unmodified	_AVPYPQR_		0	A0A1U9XAP9	tr|A0A1U9XAP9|A0A1U9XAP9_BOSIN Beta-casein OS=Bos indicus OX=9915 PE=3 SV=1;tr|A0A452DHW7|A0A452DHW7_BOVIN Beta-casein OS=Bos taurus OX=9913 GN=CSN2 PE=1 SV=1;tr|H2DZG3|H2DZG3_BOSMU Beta-casein (Fragment) OS=Bos mutus grunniens OX=30521 GN=CSN2 PE=3 SV=1;t	Potential_original	2	415.73	829.445	0.12258	26.356	1	4562	94.95	487750	+
AVPYPQR	7	Unmodified	_AVPYPQR_		0	A0A1U9XAP9	tr|A0A1U9XAP9|A0A1U9XAP9_BOSIN Beta-casein OS=Bos indicus OX=9915 PE=3 SV=1;tr|A0A452DHW7|A0A452DHW7_BOVIN Beta-casein OS=Bos taurus OX=9913 GN=CSN2 PE=1 SV=1;tr|H2DZG3|H2DZG3_BOSMU Beta-casein (Fragment) OS=Bos mutus grunniens OX=30521 GN=CSN2 PE=3 SV=1;t	Potential_original	2	415.73	829.445	0.22253	24.125	1	9504	95.378	410420	+
AVPYPQR	7	Unmodified	_AVPYPQR_		0	A0A1U9XAP9	tr|A0A1U9XAP9|A0A1U9XAP9_BOSIN Beta-casein OS=Bos indicus OX=9915 PE=3 SV=1;tr|A0A452DHW7|A0A452DHW7_BOVIN Beta-casein OS=Bos taurus OX=9913 GN=CSN2 PE=1 SV=1;tr|H2DZG3|H2DZG3_BOSMU Beta-casein (Fragment) OS=Bos mutus grunniens OX=30521 GN=CSN2 PE=3 SV=1;t	Potential_original	2	415.73	829.445	0.49742	65.504	1	21230	103.41	17515000	+
TRQAPLLPPGSGRQNEK	17	3 Deamidation (NQ),2 Hydroxyproline	_TRQ(de)APLLP(hy)P(hy)GSGRQ(de)N(de)EK_	TRQ(1)APLLPPGSGRQ(1)N(1)EK	3	A0A6B0RR40	tr|A0A6B0RR40|A0A6B0RR40_9CETA Alpha-S1-casein OS=Bos mutus OX=72004 GN=E5288_WYG009861 PE=3 SV=1	Potential_original	2	942.477	1882.94	2.0744	62.959	1	16946	56.551	4325600
YIPIQYVLSR	10	Unmodified	_YIPIQYVLSR_		0	A0A6B0RVH8	tr|A0A6B0RVH8|A0A6B0RVH8_9CETA Apin OS=Bos mutus OX=72004 GN=E5288_WYG009893 PE=3 SV=1;;tr|L8I6J3|L8I6J3_9CETA Alpha-S2-casein (Fragment) OS=Bos mutus OX=72004 GN=M91_02161 PE=3 SV=1;sp|P02663|CASA2_BOVIN Alpha-S2-casein OS=Bos taurus OX=9913 GN=CSN1S2 PE=	Potential_original	2	626.358	1250.7	NaN	51.665	1	18543	47.198		+
YIPIQYVLSR	10	Unmodified	_YIPIQYVLSR_		0	A0A6B0RVH8	tr|A0A6B0RVH8|A0A6B0RVH8_9CETA Apin OS=Bos mutus OX=72004 GN=E5288_WYG009893 PE=3 SV=1;;tr|L8I6J3|L8I6J3_9CETA Alpha-S2-casein (Fragment) OS=Bos mutus OX=72004 GN=M91_02161 PE=3 SV=1;sp|P02663|CASA2_BOVIN Alpha-S2-casein OS=Bos taurus OX=9913 GN=CSN1S2 PE=	Potential_original	2	626.358	1250.7	0.22445	52.798	2	19445	47.823	261540	+
YIPIQYVLSR	10	Unmodified	_YIPIQYVLSR_		0	A0A6B0RVH8	tr|A0A6B0RVH8|A0A6B0RVH8_9CETA Apin OS=Bos mutus OX=72004 GN=E5288_WYG009893 PE=3 SV=1;;tr|L8I6J3|L8I6J3_9CETA Alpha-S2-casein (Fragment) OS=Bos mutus OX=72004 GN=M91_02161 PE=3 SV=1;sp|P02663|CASA2_BOVIN Alpha-S2-casein OS=Bos taurus OX=9913 GN=CSN1S2 PE=	Potential_original	2	626.358	1250.7	0.13096	52.295	1	18606	50.04	227370	+
FALPQYLK	8	Unmodified	_FALPQYLK_		0	A0A6B0RVH8	tr|A0A6B0RVH8|A0A6B0RVH8_9CETA Apin OS=Bos mutus OX=72004 GN=E5288_WYG009893 PE=3 SV=1;;tr|L8I6J3|L8I6J3_9CETA Alpha-S2-casein (Fragment) OS=Bos mutus OX=72004 GN=M91_02161 PE=3 SV=1;sp|P02663|CASA2_BOVIN Alpha-S2-casein OS=Bos taurus OX=9913 GN=CSN1S2 PE=	Potential_original	2	490.284	978.554	-0.21094	50.425	1	18163	51.572	195060	+
ALNEINQFYQK	11	Unmodified	_ALNEINQFYQK_		0	A0A6B0RVH8	tr|A0A6B0RVH8|A0A6B0RVH8_9CETA Apin OS=Bos mutus OX=72004 GN=E5288_WYG009893 PE=3 SV=1;;tr|L8I6J3|L8I6J3_9CETA Alpha-S2-casein (Fragment) OS=Bos mutus OX=72004 GN=M91_02161 PE=3 SV=1;sp|P02663|CASA2_BOVIN Alpha-S2-casein OS=Bos taurus OX=9913 GN=CSN1S2 PE=	Potential_original	2	684.351	1366.69	-0.1258	48.923	1	17749	53.756	388310	+
FPQYLQYLYQGPIVLNPWDQVK	22	Unmodified	_FPQYLQYLYQGPIVLNPWDQVK_		0	A0A6B0RVH8	tr|A0A6B0RVH8|A0A6B0RVH8_9CETA Apin OS=Bos mutus OX=72004 GN=E5288_WYG009893 PE=3 SV=1;;tr|L8I6J3|L8I6J3_9CETA Alpha-S2-casein (Fragment) OS=Bos mutus OX=72004 GN=M91_02161 PE=3 SV=1;sp|P02663|CASA2_BOVIN Alpha-S2-casein OS=Bos taurus OX=9913 GN=CSN1S2 PE=	Potential_original	3	903.807	2708.4	-0.047414	66.447	1	18728	68.189	1420200	+
YIPIQYVLSR	10	Unmodified	_YIPIQYVLSR_		0	A0A6B0RVH8	tr|A0A6B0RVH8|A0A6B0RVH8_9CETA Apin OS=Bos mutus OX=72004 GN=E5288_WYG009893 PE=3 SV=1;;tr|L8I6J3|L8I6J3_9CETA Alpha-S2-casein (Fragment) OS=Bos mutus OX=72004 GN=M91_02161 PE=3 SV=1;sp|P02663|CASA2_BOVIN Alpha-S2-casein OS=Bos taurus OX=9913 GN=CSN1S2 PE=	Potential_original	2	626.358	1250.7	0.033792	54.9	1	20443	81.594	463010	+
YIPIQYVLSR	10	Unmodified	_YIPIQYVLSR_		0	A0A6B0RVH8	tr|A0A6B0RVH8|A0A6B0RVH8_9CETA Apin OS=Bos mutus OX=72004 GN=E5288_WYG009893 PE=3 SV=1;;tr|L8I6J3|L8I6J3_9CETA Alpha-S2-casein (Fragment) OS=Bos mutus OX=72004 GN=M91_02161 PE=3 SV=1;sp|P02663|CASA2_BOVIN Alpha-S2-casein OS=Bos taurus OX=9913 GN=CSN1S2 PE=	Potential_original	2	626.358	1250.7	0.14884	66.62	1	22084	88.37	14325000	+
YIPIQYVLSR	10	Unmodified	_YIPIQYVLSR_		0	A0A6B0RVH8	tr|A0A6B0RVH8|A0A6B0RVH8_9CETA Apin OS=Bos mutus OX=72004 GN=E5288_WYG009893 PE=3 SV=1;;tr|L8I6J3|L8I6J3_9CETA Alpha-S2-casein (Fragment) OS=Bos mutus OX=72004 GN=M91_02161 PE=3 SV=1;sp|P02663|CASA2_BOVIN Alpha-S2-casein OS=Bos taurus OX=9913 GN=CSN1S2 PE=	Potential_original	2	626.358	1250.7	0.21257	63.717	1	17420	128.38	10793000	+
ALNEINQFYQK	11	Unmodified	_ALNEINQFYQK_		0	A0A6B0RVH8	tr|A0A6B0RVH8|A0A6B0RVH8_9CETA Apin OS=Bos mutus OX=72004 GN=E5288_WYG009893 PE=3 SV=1;;tr|L8I6J3|L8I6J3_9CETA Alpha-S2-casein (Fragment) OS=Bos mutus OX=72004 GN=M91_02161 PE=3 SV=1;sp|P02663|CASA2_BOVIN Alpha-S2-casein OS=Bos taurus OX=9913 GN=CSN1S2 PE=	Potential_original	2	684.351	1366.69	-0.65749	65.553	1	21309	133.58	10614000	+
ALNEINQFYQK	11	Unmodified	_ALNEINQFYQK_		0	A0A6B0RVH8	tr|A0A6B0RVH8|A0A6B0RVH8_9CETA Apin OS=Bos mutus OX=72004 GN=E5288_WYG009893 PE=3 SV=1;;tr|L8I6J3|L8I6J3_9CETA Alpha-S2-casein (Fragment) OS=Bos mutus OX=72004 GN=M91_02161 PE=3 SV=1;sp|P02663|CASA2_BOVIN Alpha-S2-casein OS=Bos taurus OX=9913 GN=CSN1S2 PE=	Potential_original	2	684.351	1366.69	0.11109	62.211	1	16510	134.48	11070000	+
SPAQILQWQVLSNTVPAK	18	Unmodified	_SPAQILQWQVLSNTVPAK_		0	A0A6B0RVH8	tr|A0A6B0RVH8|A0A6B0RVH8_9CETA Apin OS=Bos mutus OX=72004 GN=E5288_WYG009893 PE=3 SV=1;;tr|L8I6J3|L8I6J3_9CETA Alpha-S2-casein (Fragment) OS=Bos mutus OX=72004 GN=M91_02161 PE=3 SV=1;sp|P02663|CASA2_BOVIN Alpha-S2-casein OS=Bos taurus OX=9913 GN=CSN1S2 PE=	Potential_original	2	990.549	1979.08	0.39527	66.358	1	21858	190.57	4252700	+
HIQKDDVPSER	11	Hydroxyproline	_HIQKDDVP(hy)SER_		0	B5B3R8	tr|B5B3R8|B5B3R8_BOVIN Alpha-S1-casein OS=Bos taurus OX=9913 GN=CSN1S1 PE=2 SV=1	Potential_original	3	447.225	1338.65	NaN	63.094	1	17044	46.73
HIQKDDVPSER	11	Hydroxyproline	_HIQKDDVP(hy)SER_		0	B5B3R8	tr|B5B3R8|B5B3R8_BOVIN Alpha-S1-casein OS=Bos taurus OX=9913 GN=CSN1S1 PE=2 SV=1	Potential_original	2	670.334	1338.65	NaN	63.063	1	17016	60.019
DRAVDLIQK	9	Unmodified	_DRAVDLIQK_		0	CON__P01030	Complement C4 [Cleaved into: Complement C4 alpha chain; C4a anaphylatoxin; Complement C4 gamma chain] (Bos)	Potential_original	2	529.304	1056.59	0.24554	63.009	1	17048	62.546	8031400	+
VPQLEIVPNSAEERLHSMK	19	2 Deamidation (NQ),2 Hydroxyproline	_VP(hy)Q(de)LEIVP(hy)N(de)SAEERLHSMK_	VPQ(1)LEIVPN(1)SAEERLHSMK	2	CON__P02662	Alpha-S1-casein (allergen Bos d 8) [Cleaved into: Antioxidant peptide]	Potential_original	2	1106.05	2210.09	2.6505	66.258	1	21667	61.48	41896000	+
YLGYLEQLLR	10	Deamidation (NQ)	_YLGYLEQ(de)LLR_	YLGYLEQ(1)LLR	1	CON__P02662	Alpha-S1-casein (allergen Bos d 8) [Cleaved into: Antioxidant peptide]	Potential_original	2	634.848	1267.68	0.22596	68.034	1	22762	77.732	369050	+
YLGYLEQLLR	10	Unmodified	_YLGYLEQLLR_		0	CON__P02662	Alpha-S1-casein (allergen Bos d 8) [Cleaved into: Antioxidant peptide] (Bos)	Potential_original	2	634.356	1266.7	-0.20331	57.875	1	21823	44.753	167170	+
HIQKEDVPSER	11	Unmodified	_HIQKEDVPSER_		0	CON__P02662	Alpha-S1-casein (allergen Bos d 8) [Cleaved into: Antioxidant peptide] (Bos)	Potential_original	3	446.565	1336.67	0.49925	66.313	1	21788	59.265	6408000	+
FFVAPFPEVFGK	12	Unmodified	_FFVAPFPEVFGK_		0	CON__P02662	Alpha-S1-casein (allergen Bos d 8) [Cleaved into: Antioxidant peptide] (Bos)	Potential_original	2	692.869	1383.72	0.10557	56.592	1	20858	65.305	91738	+
HQGLPQEVLNENLLR	15	Unmodified	_HQGLPQEVLNENLLR_		0	CON__P02662	Alpha-S1-casein (allergen Bos d 8) [Cleaved into: Antioxidant peptide] (Bos)	Potential_original	3	587.32	1758.94	0.73622	63.279	1	17165	65.511	2787300	+
EDVPSER	7	Unmodified	_EDVPSER_		0	CON__P02662	Alpha-S1-casein (allergen Bos d 8) [Cleaved into: Antioxidant peptide] (Bos)	Potential_original	2	416.196	830.377	0.74224	55.367	1	16320	79.116	397010	+
FFVAPFPEVFGK	12	Unmodified	_FFVAPFPEVFGK_		0	CON__P02662	Alpha-S1-casein (allergen Bos d 8) [Cleaved into: Antioxidant peptide] (Bos)	Potential_original	2	692.869	1383.72	0.038921	65.905	1	18469	89.029	2814300	+
HIQKEDVPSER	11	Unmodified	_HIQKEDVPSER_		0	CON__P02662	Alpha-S1-casein (allergen Bos d 8) [Cleaved into: Antioxidant peptide] (Bos)	Potential_original	3	446.565	1336.67	0.15444	63.125	1	17117	94.82	8377600	+
FFVAPFPEVFGK	12	Unmodified	_FFVAPFPEVFGK_		0	CON__P02662	Alpha-S1-casein (allergen Bos d 8) [Cleaved into: Antioxidant peptide] (Bos)	Potential_original	2	692.869	1383.72	-0.069483	68.028	1	22738	103.26	3357000	+
YLGYLEQLLR	10	Unmodified	_YLGYLEQLLR_		0	CON__P02662	Alpha-S1-casein (allergen Bos d 8) [Cleaved into: Antioxidant peptide] (Bos)	Potential_original	2	634.356	1266.7	-0.089666	65.439	1	18240	138.54	12314000	+
YLGYLEQLLR	10	Unmodified	_YLGYLEQLLR_		0	CON__P02662	Alpha-S1-casein (allergen Bos d 8) [Cleaved into: Antioxidant peptide] (Bos)	Potential_original	2	634.356	1266.7	0.19047	67.617	1	22555	167.24	15119000	+
QEQNQEQPIR	10	Gln->pyro-Glu	_(gl)QEQNQEQPIR_		0	CON__P02668	Kappa-casein [Cleaved into: Casoxin-C; Casoxin-6; Casoxin-A; Casoxin-B; Casoplatelin] (Bos)	Potential_original	2	626.799	1251.58	0.089652	27.575	1	10527	63.076	145110	+
QEQNQEQPIR	10	Gln->pyro-Glu	_(gl)QEQNQEQPIR_		0	CON__P02668	Kappa-casein [Cleaved into: Casoxin-C; Casoxin-6; Casoxin-A; Casoxin-B; Casoplatelin] (Bos)	Potential_original	2	626.799	1251.58	0.38141	26.628	1	10345	63.426	1037700	+
QEQNQEQPIR	10	Gln->pyro-Glu	_(gl)QEQNQEQPIR_		0	CON__P02668	Kappa-casein [Cleaved into: Casoxin-C; Casoxin-6; Casoxin-A; Casoxin-B; Casoplatelin] (Bos)	Potential_original	2	626.799	1251.58	-0.18954	27.377	1	10418	81.972	123990	+
QEQNQEQPIR	10	Gln->pyro-Glu	_(gl)QEQNQEQPIR_		0	CON__P02668	Kappa-casein [Cleaved into: Casoxin-C; Casoxin-6; Casoxin-A; Casoxin-B; Casoplatelin] (Bos)	Potential_original	2	626.799	1251.58	2.3537	26.688	1	10102	133.99	950220	+
QEQNQEQPIR	10	Gln->pyro-Glu	_(gl)QEQNQEQPIR_		0	CON__P02668	Kappa-casein [Cleaved into: Casoxin-C; Casoxin-6; Casoxin-A; Casoxin-B; Casoplatelin] (Bos)	Potential_original	2	626.799	1251.58	0.11951	26.815	1	10265	178.55	698110	+
QEQNQEQPIR	10	Unmodified	_QEQNQEQPIR_		0	CON__P02668	Kappa-casein [Cleaved into: Casoxin-C; Casoxin-6; Casoxin-A; Casoxin-B; Casoplatelin] (Bos)	Potential_original	2	635.313	1268.61	0.31874	28.086	1	7538	133.13	60357	+
IRSCKGSCSR	10	Unmodified	_IRSCKGSCSR_		0	CON__P02672	Fibrinogen alpha chain [Cleaved into: Fibrinopeptide A; Fibrinogen alpha chain] (Bos)	Potential_original	2	605.793	1209.57	-0.11926	62.885	1	16999	43.246	20758000	+
YICDNQDTISSK	12	Unmodified	_YICDNQDTISSK_		0	CON__P02769	Albumin (BSA) (allergen Bos d 6)	Potential_original	2	722.325	1442.63	NaN	58.469	1	14625	43.77		+
RPCFSALTPDETYVPK	16	Unmodified	_RPCFSALTPDETYVPK_		0	CON__P02769	Albumin (BSA) (allergen Bos d 6)	Potential_original	3	627.645	1879.91	NaN	50.441	1	18001	45.434		+
HPYFYAPELLYYANK	15	Unmodified	_HPYFYAPELLYYANK_		0	CON__P02769	Albumin (BSA) (allergen Bos d 6)	Potential_original	3	630.314	1887.92	0.088598	54.866	2	19951	49.333	97557	+
GAAGPPGPPGSAGTPGLQGMPGER	24	Oxidation (M),Deamidation (NQ),3 Hydroxyproline	_GAAGPPGPP(hy)GSAGTP(hy)GLQ(de)GM(ox)P(hy)GER_	GAAGPPGPPGSAGTPGLQ(1)GMPGER	1	CON__P04258	Collagen alpha-1(III) chain (Bos)	Potential_original	2	1091	2179.98	-2.0213	65.59	1	21323	59.75	21362000	+
VAPLGEEFREGARQK	15	Hydroxyproline	_VAP(hy)LGEEFREGARQK_		0	CON__P15497	Apolipoprotein A-I, Apo-AI, ApoA-I (Apolipoprotein A1) [Cleaved into: Proapolipoprotein A-I, ProapoA-I; Truncated apolipoprotein A-I] (Bos)	Potential_original	2	851.947	1701.88	-0.094584	67.04	1	22280	45.433	2365100	+
VAPLGEEFREGARQK	15	Hydroxyproline	_VAP(hy)LGEEFREGARQK_		0	CON__P15497	Apolipoprotein A-I, Apo-AI, ApoA-I (Apolipoprotein A1) [Cleaved into: Proapolipoprotein A-I, ProapoA-I; Truncated apolipoprotein A-I] (Bos)	Potential_original	2	851.947	1701.88	0.1701	64.977	1	18025	58.223	1835500	+
PSDEQLK	7	Unmodified	_PSDEQLK_		0	CON__Q05B55	IGK protein (Bos)	Potential_original	2	408.709	815.402	0.8771	49.433	1	18027	80.555	39681	+
SLHMLLMLALNR	12	Oxidation (M)	_SLHMLLM(ox)LALNR_		0	CON__Q2YDI2	Origin recognition complex subunit 4 (Bos)	Potential_original	2	714.397	1426.78	-0.76755	48.462	1	17060	40.352	182440	+
EKSRLSHLIK	10	Glu->pyro-Glu	_(gl)EKSRLSHLIK_		0	CON__Q3MHN5	Vitamin D-binding protein, DBP, VDB (Gc-globulin) (Group-specific component) (Bos)	Potential_original	2	596.862	1191.71	-1.5619	63.719	1	17486	61.679	999600	+
LEQAEKK	7	Unmodified	_LEQAEKK_		0	CON__Q3SX28	Tropomyosin beta chain (Beta-tropomyosin) (Tropomyosin-2) (Bos taurus)	Potential_original	2	423.24	844.465	0.69384	62.814	1	16795	68.398	3971800	+
NVIFVIDKSGSMMGRK	16	Deamidation (NQ)	_N(de)VIFVIDKSGSMMGRK_	N(1)VIFVIDKSGSMMGRK	1	CON__Q3T052	Inter-alpha-trypsin inhibitor heavy chain H4, ITI heavy chain H4, ITI-HC4, Inter-alpha-inhibitor heavy chain 4 (Bos)	Potential_original	2	891.966	1781.92	-3.3839	66.28	1	21767	50.791	2739900	+
EAFEQEAK	8	Unmodified	_EAFEQEAK_		0	CON__Q95M17	Acidic mammalian chitinase, AMCase, EC 3.2.1.14 (Chitin-binding protein b04, CBPb04) (Bos)	Potential_original	2	476.225	950.435	-0.11915	47.108	3	17063	49.442	832790	+
ELELQMGNALFIGK	14	Oxidation (M),Glu->pyro-Glu,Deamidation (NQ)	_(gl)ELELQM(ox)GN(de)ALFIGK_	ELELQ(0.002)MGN(0.998)ALFIGK	1	CON__Q9TT36	Thyroxine-binding globulin (Serpin A7) (T4-binding globulin) (Bos)	Potential_original	2	781.4	1560.79	NaN	51.759	1	18585	43.512		+
TMKVLKLLGNKR	12	Unmodified	_TMKVLKLLGNKR_		0	E1BBG2	MICAL-like protein 1 (Bos taurus)	Potential_original	2	700.942	1399.87	NaN	60.671	1	18855	41.08
LESQQSNRRKK	11	2 Deamidation (NQ)	_LESQ(de)Q(de)SNRRKK_	LESQ(0.978)Q(0.997)SN(0.024)RRKK	2	P21214	Transforming growth factor beta-2 proprotein (Milk growth factor, MGF) [Cleaved into: Latency-associated peptide, LAP; Transforming growth factor beta-2, TGF-beta-2] (Bos taurus)	Potential_original	3	459.248	1374.72	-3.4473	66.392	1	21749	47.971	1148700
ERSDEEYYAK	10	Unmodified	_ERSDEEYYAK_		0	P21214	Transforming growth factor beta-2 proprotein (Milk growth factor, MGF) [Cleaved into: Latency-associated peptide, LAP; Transforming growth factor beta-2, TGF-beta-2] (Bos taurus)	Potential_original	2	645.286	1288.56	1.7863	26.727	1	7060	60.91	34111
QGPIPELLK	9	2 Hydroxyproline	_QGP(hy)IP(hy)ELLK_		0	P80209	Cathepsin D, EC 3.4.23.5 (Bos taurus)	Potential_original	2	513.795	1025.58	NaN	66.631	1	22062	56.721
VGLAEAARL	9	Unmodified	_VGLAEAARL_		0	P80209	Cathepsin D, EC 3.4.23.5 (Bos taurus)	Potential_original	2	450.269	898.524	-0.041545	46.689	1	16862	41.227	1712500
VGLAEAARL	9	Unmodified	_VGLAEAARL_		0	P80209	Cathepsin D, EC 3.4.23.5 (Bos taurus)	Potential_original	2	450.269	898.524	0.43103	62.211	1	16460	42.914	85586000
STDYGIFQINSR	12	Unmodified	_STDYGIFQINSR_		0	Q6B411	Lysozyme C, milk isozyme, EC 3.2.1.17 (1,4-beta-N-acetylmuramidase C) (Bos taurus)	Potential_original	2	700.844	1399.67	0.30416	48.879	1	17460	46.352	143330
STDYGIFQINSR	12	Unmodified	_STDYGIFQINSR_		0	Q6B411	Lysozyme C, milk isozyme, EC 3.2.1.17 (1,4-beta-N-acetylmuramidase C) (Bos taurus)	Potential_original	2	700.844	1399.67	-0.037489	65.679	1	21416	194.94	2669500
GPFPILV	7	Unmodified	_GPFPILV_		0	Q712N8	Beta-casein (Capra hircus)	Potential_original	1	742.45	741.443	0.21748	56.213	1	21227	71.753	926770
QVSPGSTRKQLQDQEIR	17	Deamidation (NQ)	_QVSPGSTRKQLQDQ(de)EIR_	Q(0.001)VSPGSTRKQ(0.004)LQ(0.422)DQ(0.573)EIR	1	Q865B7	Peroxisome proliferator-activated receptor gamma coactivator 1-alpha, PGC-1-alpha, PPAR-gamma coactivator 1-alpha, PPARGC-1-alpha (Bos taurus)	Potential_original	3	657.68	1970.02	-2.4076	54.236	1	20221	40.857	111500
SVYSSVPLLNSKDPIDR	17	Hydroxyproline	_SVYSSVP(hy)LLNSKDPIDR_		0	R4HHY3	Acetyl-CoA carboxylase 1, EC 6.4.1.2 (Capra hircus)	Potential_original	2	953.499	1904.98	0.28426	62.308	1	16561	42.976	6128800
TDLEMQIEQLNEELAYLKK	19	Deamidation (NQ)	_TDLEMQIEQLN(de)EELAYLKK_	TDLEMQ(0.3)IEQ(0.3)LN(0.401)EELAYLKK	1	CON__A2A4G1	Mus musculus	Potential_contaminants	3	770.391	2308.15	0.52628	66.017	1	18542	41.348	605740	+
ALEQANTELEVK	12	Deamidation (NQ)	_ALEQ(de)ANTELEVK_	ALEQ(0.842)AN(0.158)TELEVK	1	CON__A2A4G1	Mus musculus	Potential_contaminants	2	673.346	1344.68	-0.14521	42.724	1	15083	133.23	819630	+
ALEQANTELEVK	12	Deamidation (NQ)	_ALEQ(de)ANTELEVK_	ALEQ(0.996)AN(0.004)TELEVK	1	CON__A2A4G1	Mus musculus	Potential_contaminants	2	673.346	1344.68	-0.047576	45.404	1	16322	169.76	1332700	+
FPGQLNADLR	10	Unmodified	_FPGQLNADLR_		0	CON__ENSEMBL:ENSBTAP00000025008		Potential_contaminants	2	565.801	1129.59	-0.33248	65.98	1	21492	46.462	450410	+
EPIPHFFTESSPK	13	Unmodified	_EPIPHFFTESSPK_		0	CON__ENSEMBL:ENSBTAP00000031360		Potential_contaminants	3	505.921	1514.74	1.0179	66.775	1	22175	44.829	3661500	+
AEAEALYQTK	10	Unmodified	_AEAEALYQTK_		0	CON__ENSEMBL:ENSBTAP00000038253		Potential_contaminants	2	562.285	1122.56	-0.2643	61.617	1	16190	44.98	309080	+
LLEGEEQR	8	Unmodified	_LLEGEEQR_		0	CON__O43790	Keratin, type II cuticular Hb6 (Hair keratin K2.11) (Keratin-86, K86) (Type II hair keratin Hb6) (Type-II keratin Kb26)	Potential_contaminants	2	487.251	972.488	-0.090277	26.297	1	6884	50.607	143280	+
LSSPATLNSR	10	Deamidation (NQ)	_LSSPATLN(de)SR_	LSSPATLN(1)SR	1	CON__P00761	Trypsin, EC 3.4.21.4 (Sus scrofa)	Potential_contaminants	2	523.777	1045.54	-0.072294	63.52	1	20017	62.823	485040	+
SCAAAGTECLISGWGNTK	18	Unmodified	_SCAAAGTECLISGWGNTK_		0	CON__P00761	Trypsin, EC 3.4.21.4 (Sus scrofa)	Potential_contaminants	2	941.925	1881.83	0.47481	47.233	1	16923	40.475	213100	+
LSSPATLNSR	10	Unmodified	_LSSPATLNSR_		0	CON__P00761	Trypsin, EC 3.4.21.4 (Sus scrofa)	Potential_contaminants	2	523.285	1044.56	0.12784	26.023	1	10123	42.338	1005800	+
VATVSLPR	8	Unmodified	_VATVSLPR_		0	CON__P00761	Trypsin, EC 3.4.21.4 (Sus scrofa)	Potential_contaminants	2	421.758	841.502	-0.16735	62.211	1	16448	45.952	1497200000	+
VATVSLPR	8	Unmodified	_VATVSLPR_		0	CON__P00761	Trypsin, EC 3.4.21.4 (Sus scrofa)	Potential_contaminants	2	421.758	841.502	0.37697	46.564	1	16787	58.782	144540	+
VATVSLPR	8	Unmodified	_VATVSLPR_		0	CON__P00761	Trypsin, EC 3.4.21.4 (Sus scrofa)	Potential_contaminants	2	421.758	841.502	0.68137	29.736	1	11399	60.478	233670	+
VATVSLPR	8	Unmodified	_VATVSLPR_		0	CON__P00761	Trypsin, EC 3.4.21.4 (Sus scrofa)	Potential_contaminants	2	421.758	841.502	0.18332	30.214	1	11284	64.207	591140	+
VATVSLPR	8	Unmodified	_VATVSLPR_		0	CON__P00761	Trypsin, EC 3.4.21.4 (Sus scrofa)	Potential_contaminants	2	421.758	841.502	0.16005	30.258	1	11204	74.255	591780	+
IITHPNFNGNTLDNDIMLIK	20	Unmodified	_IITHPNFNGNTLDNDIMLIK_		0	CON__P00761	Trypsin, EC 3.4.21.4 (Sus scrofa)	Potential_contaminants	3	761.732	2282.17	-0.02327	66.582	1	22003	76.118	13363000	+
SCAAAGTECLISGWGNTK	18	Unmodified	_SCAAAGTECLISGWGNTK_		0	CON__P00761	Trypsin, EC 3.4.21.4 (Sus scrofa)	Potential_contaminants	2	941.925	1881.83	-0.49549	65.504	1	21259	102.63	3970600	+
LSSPATLNSR	10	Unmodified	_LSSPATLNSR_		0	CON__P00761	Trypsin, EC 3.4.21.4 (Sus scrofa)	Potential_contaminants	2	523.285	1044.56	-0.13012	26.335	1	10106	109.48	1391600	+
SCAAAGTECLISGWGNTK	18	Unmodified	_SCAAAGTECLISGWGNTK_		0	CON__P00761	Trypsin, EC 3.4.21.4 (Sus scrofa)	Potential_contaminants	2	941.925	1881.83	-0.32572	62.167	1	16470	110.44	6651400	+
IITHPNFNGNTLDNDIMLIK	20	Unmodified	_IITHPNFNGNTLDNDIMLIK_		0	CON__P00761	Trypsin, EC 3.4.21.4 (Sus scrofa)	Potential_contaminants	3	761.732	2282.17	-0.53468	63.871	1	17507	114.9	29229000	+
LSSPATLNSR	10	Unmodified	_LSSPATLNSR_		0	CON__P00761	Trypsin, EC 3.4.21.4 (Sus scrofa)	Potential_contaminants	2	523.285	1044.56	-0.17896	65.468	1	21067	120.87	212710000	+
LSSPATLNSR	10	Unmodified	_LSSPATLNSR_		0	CON__P00761	Trypsin, EC 3.4.21.4 (Sus scrofa)	Potential_contaminants	2	523.285	1044.56	-0.41328	62.121	1	16294	120.87	379460000	+
VATVSLPR	8	Unmodified	_VATVSLPR_		0	CON__P00761	Trypsin, EC 3.4.21.4 (Sus scrofa)	Potential_contaminants	2	421.758	841.502	-0.0937	65.59	1	21292	133.81	1706100000	+
SSGSSYPSLLQCLK	14	Unmodified	_SSGSSYPSLLQCLK_		0	CON__P00761	Trypsin, EC 3.4.21.4 (Sus scrofa)	Potential_contaminants	2	763.88	1525.74	0.26546	62.854	1	16851	135.86	4712200	+
LGEHNIDVLEGNEQFINAAK	20	Unmodified	_LGEHNIDVLEGNEQFINAAK_		0	CON__P00761	Trypsin, EC 3.4.21.4 (Sus scrofa)	Potential_contaminants	2	1106.06	2210.1	-0.59874	63.091	1	17169	137.46	49772000	+
VATVSLPR	8	Unmodified	_VATVSLPR_		0	CON__P00761	Trypsin, EC 3.4.21.4 (Sus scrofa)	Potential_contaminants	2	421.758	841.502	0.038208	46.646	5	17073	143.85	30567000	+
LGEHNIDVLEGNEQFINAAK	20	Unmodified	_LGEHNIDVLEGNEQFINAAK_		0	CON__P00761	Trypsin, EC 3.4.21.4 (Sus scrofa)	Potential_contaminants	3	737.706	2210.1	-0.61626	50.534	4	18240	151.58	17593000	+
SSGSSYPSLLQCLK	14	Unmodified	_SSGSSYPSLLQCLK_		0	CON__P00761	Trypsin, EC 3.4.21.4 (Sus scrofa)	Potential_contaminants	2	763.88	1525.74	0.26606	65.821	1	21447	160.77	1626200	+
LGEHNIDVLEGNEQFINAAK	20	Unmodified	_LGEHNIDVLEGNEQFINAAK_		0	CON__P00761	Trypsin, EC 3.4.21.4 (Sus scrofa)	Potential_contaminants	2	1106.06	2210.1	-0.90384	66.258	1	21783	276.34	41896000	+
EVATNSELVQSGK	13	Deamidation (NQ)	_EVATN(de)SELVQSGK_	EVATN(0.995)SELVQ(0.005)SGK	1	CON__P02533	Keratin, type I cytoskeletal 14 (Cytokeratin-14, CK-14) (Keratin-14, K14)	Potential_contaminants	2	681.841	1361.67	NaN	60.361	1	18705	77.062		+
EVATNSELVQSGK	13	Deamidation (NQ)	_EVATN(de)SELVQSGK_	EVATN(1)SELVQSGK	1	CON__P02533	Keratin, type I cytoskeletal 14 (Cytokeratin-14, CK-14) (Keratin-14, K14)	Potential_contaminants	2	681.841	1361.67	-0.26965	55.177	1	16149	120.06	2466600	+
QRPAEIK	7	Gln->pyro-Glu	_(gl)QRPAEIK_		0	CON__P02533	Keratin, type I cytoskeletal 14 (Cytokeratin-14, CK-14) (Keratin-14, K14)	Potential_contaminants	2	412.735	823.455	0.23736	25.228	1	6499	45.952	1190500	+
QRPAEIKDYSPYFK	14	Gln->pyro-Glu	_(gl)QRPAEIKDYSPYFK_		0	CON__P02533	Keratin, type I cytoskeletal 14 (Cytokeratin-14, CK-14) (Keratin-14, K14)	Potential_contaminants	3	575.626	1723.86	-0.48545	49.523	1	17529	49.482	342490	+
QRPAEIK	7	Gln->pyro-Glu	_(gl)QRPAEIK_		0	CON__P02533	Keratin, type I cytoskeletal 14 (Cytokeratin-14, CK-14) (Keratin-14, K14)	Potential_contaminants	2	412.735	823.455	-0.12776	38.963	2	14215	58.604	854410	+
QRPAEIK	7	Gln->pyro-Glu	_(gl)QRPAEIK_		0	CON__P02533	Keratin, type I cytoskeletal 14 (Cytokeratin-14, CK-14) (Keratin-14, K14)	Potential_contaminants	2	412.735	823.455	0.23248	65.468	1	21101	60.972	23172000	+
QRPAEIK	7	Gln->pyro-Glu	_(gl)QRPAEIK_		0	CON__P02533	Keratin, type I cytoskeletal 14 (Cytokeratin-14, CK-14) (Keratin-14, K14)	Potential_contaminants	2	412.735	823.455	0.020582	38.278	2	13533	65.803	864710	+
QRPAEIK	7	Gln->pyro-Glu	_(gl)QRPAEIK_		0	CON__P02533	Keratin, type I cytoskeletal 14 (Cytokeratin-14, CK-14) (Keratin-14, K14)	Potential_contaminants	2	412.735	823.455	0.049222	62.119	1	16317	69.998	21425000	+
QRPAEIKDYSPYFK	14	Gln->pyro-Glu	_(gl)QRPAEIKDYSPYFK_		0	CON__P02533	Keratin, type I cytoskeletal 14 (Cytokeratin-14, CK-14) (Keratin-14, K14)	Potential_contaminants	3	575.626	1723.86	-0.38315	52.93	1	19572	78.401	431360	+
CEMEQQNQEYK	11	Oxidation (M)	_CEM(ox)EQQNQEYK_		0	CON__P02533	Keratin, type I cytoskeletal 14 (Cytokeratin-14, CK-14) (Keratin-14, K14)	Potential_contaminants	2	751.798	1501.58	0.91517	51.457	1	11496	46.457	85428	+
GQVGGDVNVEMDAAPGVDLSR	21	Oxidation (M)	_GQVGGDVNVEM(ox)DAAPGVDLSR_		0	CON__P02533	Keratin, type I cytoskeletal 14 (Cytokeratin-14, CK-14) (Keratin-14, K14)	Potential_contaminants	2	1051.49	2100.97	-0.33449	59.191	1	17881	48.177	569180	+
ADLEMQIESLKEELAYLK	18	Oxidation (M)	_ADLEM(ox)QIESLKEELAYLK_		0	CON__P02533	Keratin, type I cytoskeletal 14 (Cytokeratin-14, CK-14) (Keratin-14, K14)	Potential_contaminants	3	713.701	2138.08	0.054319	65.701	1	18316	51.798	1425500	+
YCMQLAQIQEMIGSVEEQLAQLR	23	Oxidation (M)	_YCM(ox)QLAQIQEMIGSVEEQLAQLR_		0	CON__P02533	Keratin, type I cytoskeletal 14 (Cytokeratin-14, CK-14) (Keratin-14, K14)	Potential_contaminants	3	918.78	2753.32	-0.17833	70.678	1	20780	53.718	326680	+
MSVEADINGLRR	12	Oxidation (M)	_M(ox)SVEADINGLRR_		0	CON__P02533	Keratin, type I cytoskeletal 14 (Cytokeratin-14, CK-14) (Keratin-14, K14)	Potential_contaminants	3	459.57	1375.69	1.5852	62.923	1	16899	54.784	4310800	+
NHEEEMNALR	10	Oxidation (M)	_NHEEEM(ox)NALR_		0	CON__P02533	Keratin, type I cytoskeletal 14 (Cytokeratin-14, CK-14) (Keratin-14, K14)	Potential_contaminants	3	420.188	1257.54	-1.0013	66.093	1	21636	56.404	2428700	+
YCMQLAQIQEMIGSVEEQLAQLR	23	Oxidation (M)	_YCM(ox)QLAQIQEMIGSVEEQLAQLR_		0	CON__P02533	Keratin, type I cytoskeletal 14 (Cytokeratin-14, CK-14) (Keratin-14, K14)	Potential_contaminants	3	918.78	2753.32	0.20598	72.365	1	24819	61.345	264940	+
ADLEMQIESLKEELAYLKK	19	Oxidation (M)	_ADLEM(ox)QIESLKEELAYLKK_		0	CON__P02533	Keratin, type I cytoskeletal 14 (Cytokeratin-14, CK-14) (Keratin-14, K14)	Potential_contaminants	3	756.399	2266.18	0.19836	65.27	1	18155	63.46	930510	+
ADLEMQIESLKEELAYLK	18	Oxidation (M)	_ADLEM(ox)QIESLKEELAYLK_		0	CON__P02533	Keratin, type I cytoskeletal 14 (Cytokeratin-14, CK-14) (Keratin-14, K14)	Potential_contaminants	3	713.701	2138.08	-0.41767	67.51	1	22498	98.508	1378800	+
ADLEMQIESLKEELAYLKK	19	Oxidation (M)	_ADLEM(ox)QIESLKEELAYLKK_		0	CON__P02533	Keratin, type I cytoskeletal 14 (Cytokeratin-14, CK-14) (Keratin-14, K14)	Potential_contaminants	4	567.551	2266.18	-0.12848	65.314	1	18160	101.05	3236500	+
ADLEMQIESLKEELAYLKK	19	Oxidation (M)	_ADLEM(ox)QIESLKEELAYLKK_		0	CON__P02533	Keratin, type I cytoskeletal 14 (Cytokeratin-14, CK-14) (Keratin-14, K14)	Potential_contaminants	4	567.551	2266.18	0.11537	67.234	1	22366	112.57	3309700	+
QFTSSSSMK	9	Oxidation (M),Gln->pyro-Glu	_(gl)QFTSSSSM(ox)K_		0	CON__P02533	Keratin, type I cytoskeletal 14 (Cytokeratin-14, CK-14) (Keratin-14, K14)	Potential_contaminants	2	501.216	1000.42	0.33084	30.008	1	8185	66.692	1438700	+
ASLENSLEETKGR	13	Unmodified	_ASLENSLEETKGR_		0	CON__P02533	Keratin, type I cytoskeletal 14 (Cytokeratin-14, CK-14) (Keratin-14, K14)	Potential_contaminants	3	478.579	1432.72	-0.13	46.741	1	16463	41.967	186040	+
ADLEMQIESLKEELAYLK	18	Unmodified	_ADLEMQIESLKEELAYLK_		0	CON__P02533	Keratin, type I cytoskeletal 14 (Cytokeratin-14, CK-14) (Keratin-14, K14)	Potential_contaminants	2	1062.05	2122.09	-0.14366	65.696	1	18387	42.317	248460	+
DYSPYFK	7	Unmodified	_DYSPYFK_		0	CON__P02533	Keratin, type I cytoskeletal 14 (Cytokeratin-14, CK-14) (Keratin-14, K14)	Potential_contaminants	1	919.42	918.412	0.37033	45.023	1	16051	43.124	172550	+
APSTYGGGLSVSSSR	15	Unmodified	_APSTYGGGLSVSSSR_		0	CON__P02533	Keratin, type I cytoskeletal 14 (Cytokeratin-14, CK-14) (Keratin-14, K14)	Potential_contaminants	2	713.352	1424.69	-0.2602	29.029	1	10845	43.897	74391	+
YCMQLAQIQEMIGSVEEQLAQLR	23	Unmodified	_YCMQLAQIQEMIGSVEEQLAQLR_		0	CON__P02533	Keratin, type I cytoskeletal 14 (Cytokeratin-14, CK-14) (Keratin-14, K14)	Potential_contaminants	3	913.449	2737.32	-0.10155	71.732	1	21204	44.441	1316500	+
ADLEMQIESLK	11	Unmodified	_ADLEMQIESLK_		0	CON__P02533	Keratin, type I cytoskeletal 14 (Cytokeratin-14, CK-14) (Keratin-14, K14)	Potential_contaminants	2	638.826	1275.64	0.52926	65.689	1	21355	47.706	501430	+
DAEEWFFTK	9	Unmodified	_DAEEWFFTK_		0	CON__P02533	Keratin, type I cytoskeletal 14 (Cytokeratin-14, CK-14) (Keratin-14, K14)	Potential_contaminants	2	586.767	1171.52	0.21257	51.728	1	18394	48.794	1659900	+
VLDELTLAR	9	Unmodified	_VLDELTLAR_		0	CON__P02533	Keratin, type I cytoskeletal 14 (Cytokeratin-14, CK-14) (Keratin-14, K14)	Potential_contaminants	2	515.301	1028.59	-0.2985	66.263	1	21884	49.423	306430000	+
LEQEIATYR	9	Unmodified	_LEQEIATYR_		0	CON__P02533	Keratin, type I cytoskeletal 14 (Cytokeratin-14, CK-14) (Keratin-14, K14)	Potential_contaminants	2	561.793	1121.57	-0.15783	29.124	1	10877	50.04	83917	+
SEISELRR	8	Unmodified	_SEISELRR_		0	CON__P02533	Keratin, type I cytoskeletal 14 (Cytokeratin-14, CK-14) (Keratin-14, K14)	Potential_contaminants	2	495.272	988.53	0.08044	23.265	1	9287	50.703	262870	+
ASLENSLEETKGR	13	Unmodified	_ASLENSLEETKGR_		0	CON__P02533	Keratin, type I cytoskeletal 14 (Cytokeratin-14, CK-14) (Keratin-14, K14)	Potential_contaminants	3	478.579	1432.72	-0.22281	50.266	1	18556	51.726	411020	+
SEISELRR	8	Unmodified	_SEISELRR_		0	CON__P02533	Keratin, type I cytoskeletal 14 (Cytokeratin-14, CK-14) (Keratin-14, K14)	Potential_contaminants	2	495.272	988.53	-0.12046	46.711	1	16743	51.854	933990	+
DYSPYFK	7	Unmodified	_DYSPYFK_		0	CON__P02533	Keratin, type I cytoskeletal 14 (Cytokeratin-14, CK-14) (Keratin-14, K14)	Potential_contaminants	1	919.42	918.412	0.27069	44.275	1	15667	52.636	140210	+
ILTATVDNANVLLQIDNAR	19	Unmodified	_ILTATVDNANVLLQIDNAR_		0	CON__P02533	Keratin, type I cytoskeletal 14 (Cytokeratin-14, CK-14) (Keratin-14, K14)	Potential_contaminants	2	1027.57	2053.12	1.0037	50.059	1	17817	52.891	130590	+
VLDELTLAR	9	Unmodified	_VLDELTLAR_		0	CON__P02533	Keratin, type I cytoskeletal 14 (Cytokeratin-14, CK-14) (Keratin-14, K14)	Potential_contaminants	2	515.301	1028.59	-0.016565	50.706	1	19491	52.937	10175000	+
KDAEEWFFTK	10	Unmodified	_KDAEEWFFTK_		0	CON__P02533	Keratin, type I cytoskeletal 14 (Cytokeratin-14, CK-14) (Keratin-14, K14)	Potential_contaminants	3	434.212	1299.61	0.071594	63.528	1	17355	53.211	1629600	+
GQVGGDVNVEMDAAPGVDLSR	21	Unmodified	_GQVGGDVNVEMDAAPGVDLSR_		0	CON__P02533	Keratin, type I cytoskeletal 14 (Cytokeratin-14, CK-14) (Keratin-14, K14)	Potential_contaminants	2	1043.5	2084.98	-0.023823	61.762	1	16129	53.981	1047400	+
MSVEADINGLR	11	Unmodified	_MSVEADINGLR_		0	CON__P02533	Keratin, type I cytoskeletal 14 (Cytokeratin-14, CK-14) (Keratin-14, K14)	Potential_contaminants	2	602.803	1203.59	NaN	45.564	1	15950	54.066		+
GSCGIGGGIGGGSSR	15	Unmodified	_GSCGIGGGIGGGSSR_		0	CON__P02533	Keratin, type I cytoskeletal 14 (Cytokeratin-14, CK-14) (Keratin-14, K14)	Potential_contaminants	2	639.796	1277.58	-0.074102	27.637	1	4903	56.122	1380700	+
DYSPYFK	7	Unmodified	_DYSPYFK_		0	CON__P02533	Keratin, type I cytoskeletal 14 (Cytokeratin-14, CK-14) (Keratin-14, K14)	Potential_contaminants	2	460.213	918.412	0.02638	62.308	1	16578	57.102	159410000	+
KDAEEWFFTK	10	Unmodified	_KDAEEWFFTK_		0	CON__P02533	Keratin, type I cytoskeletal 14 (Cytokeratin-14, CK-14) (Keratin-14, K14)	Potential_contaminants	2	650.814	1299.61	-0.090192	63.55	1	17390	58.699	1765200	+
VVSTHEQVLR	10	Unmodified	_VVSTHEQVLR_		0	CON__P02533	Keratin, type I cytoskeletal 14 (Cytokeratin-14, CK-14) (Keratin-14, K14)	Potential_contaminants	2	584.328	1166.64	0.11209	47.453	1	16852	61.56	349860	+
ISSVLAGGSCR	11	Unmodified	_ISSVLAGGSCR_		0	CON__P02533	Keratin, type I cytoskeletal 14 (Cytokeratin-14, CK-14) (Keratin-14, K14)	Potential_contaminants	2	553.785	1105.55	-0.0016558	27.629	1	10480	63.076	822490	+
SEISELRR	8	Unmodified	_SEISELRR_		0	CON__P02533	Keratin, type I cytoskeletal 14 (Cytokeratin-14, CK-14) (Keratin-14, K14)	Potential_contaminants	2	495.272	988.53	0.53564	23.035	1	9252	63.48	201790	+
GQVGGDVNVEMDAAPGVDLSR	21	Unmodified	_GQVGGDVNVEMDAAPGVDLSR_		0	CON__P02533	Keratin, type I cytoskeletal 14 (Cytokeratin-14, CK-14) (Keratin-14, K14)	Potential_contaminants	2	1043.5	2084.98	0.32364	63.875	1	20347	66.246	543400	+
ASLENSLEETKGR	13	Unmodified	_ASLENSLEETKGR_		0	CON__P02533	Keratin, type I cytoskeletal 14 (Cytokeratin-14, CK-14) (Keratin-14, K14)	Potential_contaminants	3	478.579	1432.72	-0.29901	47.235	1	16628	66.708	222980	+
SEISELRR	8	Unmodified	_SEISELRR_		0	CON__P02533	Keratin, type I cytoskeletal 14 (Cytokeratin-14, CK-14) (Keratin-14, K14)	Potential_contaminants	2	495.272	988.53	-0.18216	23.388	1	9202	68.422	294680	+
ISSVLAGGSCR	11	Unmodified	_ISSVLAGGSCR_		0	CON__P02533	Keratin, type I cytoskeletal 14 (Cytokeratin-14, CK-14) (Keratin-14, K14)	Potential_contaminants	2	553.785	1105.55	0.21375	27.133	1	10468	70.1	595370	+
VLDELTLAR	9	Unmodified	_VLDELTLAR_		0	CON__P02533	Keratin, type I cytoskeletal 14 (Cytokeratin-14, CK-14) (Keratin-14, K14)	Potential_contaminants	2	515.301	1028.59	-0.25165	49.08	1	17422	71.379	260710	+
VLDELTLAR	9	Unmodified	_VLDELTLAR_		0	CON__P02533	Keratin, type I cytoskeletal 14 (Cytokeratin-14, CK-14) (Keratin-14, K14)	Potential_contaminants	2	515.301	1028.59	0.063672	48.06	1	17971	71.501	5077600	+
NHEEEMNALR	10	Unmodified	_NHEEEMNALR_		0	CON__P02533	Keratin, type I cytoskeletal 14 (Cytokeratin-14, CK-14) (Keratin-14, K14)	Potential_contaminants	2	621.78	1241.55	NaN	46.473	1	16319	73.248		+
IRDWYQR	7	Unmodified	_IRDWYQR_		0	CON__P02533	Keratin, type I cytoskeletal 14 (Cytokeratin-14, CK-14) (Keratin-14, K14)	Potential_contaminants	2	518.77	1035.53	0.36535	66.407	1	21907	76.774	22006000	+
VVSTHEQVLR	10	Unmodified	_VVSTHEQVLR_		0	CON__P02533	Keratin, type I cytoskeletal 14 (Cytokeratin-14, CK-14) (Keratin-14, K14)	Potential_contaminants	2	584.328	1166.64	-0.0020102	63.003	1	16966	79.489	17364000	+
ADLEMQIESLKEELAYLKK	19	Unmodified	_ADLEMQIESLKEELAYLKK_		0	CON__P02533	Keratin, type I cytoskeletal 14 (Cytokeratin-14, CK-14) (Keratin-14, K14)	Potential_contaminants	3	751.068	2250.18	-0.10665	65.297	1	18171	80.738	3626900	+
QRPAEIK	7	Unmodified	_QRPAEIK_		0	CON__P02533	Keratin, type I cytoskeletal 14 (Cytokeratin-14, CK-14) (Keratin-14, K14)	Potential_contaminants	2	421.248	840.482	-0.31542	66.174	1	21691	83.377	14438000	+
DYSPYFK	7	Unmodified	_DYSPYFK_		0	CON__P02533	Keratin, type I cytoskeletal 14 (Cytokeratin-14, CK-14) (Keratin-14, K14)	Potential_contaminants	2	460.213	918.412	0.026428	44.504	3	15390	84.359	1630900	+
IRDWYQR	7	Unmodified	_IRDWYQR_		0	CON__P02533	Keratin, type I cytoskeletal 14 (Cytokeratin-14, CK-14) (Keratin-14, K14)	Potential_contaminants	2	518.77	1035.53	-0.0052155	63.202	1	17135	89.142	22990000	+
DYSPYFK	7	Unmodified	_DYSPYFK_		0	CON__P02533	Keratin, type I cytoskeletal 14 (Cytokeratin-14, CK-14) (Keratin-14, K14)	Potential_contaminants	2	460.213	918.412	-0.094969	45.052	2	16012	92.191	1663400	+
ADLEMQIESLKEELAYLKK	19	Unmodified	_ADLEMQIESLKEELAYLKK_		0	CON__P02533	Keratin, type I cytoskeletal 14 (Cytokeratin-14, CK-14) (Keratin-14, K14)	Potential_contaminants	4	563.553	2250.18	-0.27909	65.292	1	18163	93.427	6278800	+
TRLEQEIATYR	11	Unmodified	_TRLEQEIATYR_		0	CON__P02533	Keratin, type I cytoskeletal 14 (Cytokeratin-14, CK-14) (Keratin-14, K14)	Potential_contaminants	3	460.581	1378.72	0.022775	49.506	1	17539	93.839	1087200	+
ILTATVDNANVLLQIDNAR	19	Unmodified	_ILTATVDNANVLLQIDNAR_		0	CON__P02533	Keratin, type I cytoskeletal 14 (Cytokeratin-14, CK-14) (Keratin-14, K14)	Potential_contaminants	3	685.38	2053.12	0.040828	51.343	2	18764	96.487	2161700	+
TKYETELNLR	10	Unmodified	_TKYETELNLR_		0	CON__P02533	Keratin, type I cytoskeletal 14 (Cytokeratin-14, CK-14) (Keratin-14, K14)	Potential_contaminants	2	633.838	1265.66	0.11085	66.263	1	21781	99.013	48771000	+
TRLEQEIATYR	11	Unmodified	_TRLEQEIATYR_		0	CON__P02533	Keratin, type I cytoskeletal 14 (Cytokeratin-14, CK-14) (Keratin-14, K14)	Potential_contaminants	3	460.581	1378.72	0.10914	50.125	1	17917	99.732	1135600	+
DYSPYFK	7	Unmodified	_DYSPYFK_		0	CON__P02533	Keratin, type I cytoskeletal 14 (Cytokeratin-14, CK-14) (Keratin-14, K14)	Potential_contaminants	2	460.213	918.412	0.091316	47.746	2	17475	104.11	3208600	+
QRPAEIK	7	Unmodified	_QRPAEIK_		0	CON__P02533	Keratin, type I cytoskeletal 14 (Cytokeratin-14, CK-14) (Keratin-14, K14)	Potential_contaminants	2	421.248	840.482	-0.24887	62.924	1	16892	104.11	15263000	+
ADLEMQIESLKEELAYLKK	19	Unmodified	_ADLEMQIESLKEELAYLKK_		0	CON__P02533	Keratin, type I cytoskeletal 14 (Cytokeratin-14, CK-14) (Keratin-14, K14)	Potential_contaminants	4	563.553	2250.18	0.018121	67.281	1	22394	106.19	3815700	+
VVSTHEQVLR	10	Unmodified	_VVSTHEQVLR_		0	CON__P02533	Keratin, type I cytoskeletal 14 (Cytokeratin-14, CK-14) (Keratin-14, K14)	Potential_contaminants	2	584.328	1166.64	-0.031656	66.217	1	21735	106.88	23581000	+
SEISELRR	8	Unmodified	_SEISELRR_		0	CON__P02533	Keratin, type I cytoskeletal 14 (Cytokeratin-14, CK-14) (Keratin-14, K14)	Potential_contaminants	2	495.272	988.53	-0.16965	66.217	1	21729	113.41	74495000	+
LLEGEDAHLSSSQFSSGSQSSR	22	Unmodified	_LLEGEDAHLSSSQFSSGSQSSR_		0	CON__P02533	Keratin, type I cytoskeletal 14 (Cytokeratin-14, CK-14) (Keratin-14, K14)	Potential_contaminants	3	770.36	2308.06	0.023231	46.304	3	16475	115.02	3304800	+
TKYETELNLR	10	Unmodified	_TKYETELNLR_		0	CON__P02533	Keratin, type I cytoskeletal 14 (Cytokeratin-14, CK-14) (Keratin-14, K14)	Potential_contaminants	3	422.894	1265.66	0.12031	48.171	1	17048	115.23	1497500	+
ALEEANADLEVK	12	Unmodified	_ALEEANADLEVK_		0	CON__P02533	Keratin, type I cytoskeletal 14 (Cytokeratin-14, CK-14) (Keratin-14, K14)	Potential_contaminants	2	651.333	1300.65	-0.053715	41.649	2	14206	115.7	3666200	+
ADLEMQIESLKEELAYLK	18	Unmodified	_ADLEMQIESLKEELAYLK_		0	CON__P02533	Keratin, type I cytoskeletal 14 (Cytokeratin-14, CK-14) (Keratin-14, K14)	Potential_contaminants	3	708.37	2122.09	0.24781	65.682	1	18352	116.78	3506200	+
APSTYGGGLSVSSSR	15	Unmodified	_APSTYGGGLSVSSSR_		0	CON__P02533	Keratin, type I cytoskeletal 14 (Cytokeratin-14, CK-14) (Keratin-14, K14)	Potential_contaminants	2	713.352	1424.69	-0.1042	40.574	1	14350	118.61	2466600	+
SEISELR	7	Unmodified	_SEISELR_		0	CON__P02533	Keratin, type I cytoskeletal 14 (Cytokeratin-14, CK-14) (Keratin-14, K14)	Potential_contaminants	2	417.222	832.429	0.21102	41.677	1	14585	119.56	334650	+
LLEGEDAHLSSSQFSSGSQSSR	22	Unmodified	_LLEGEDAHLSSSQFSSGSQSSR_		0	CON__P02533	Keratin, type I cytoskeletal 14 (Cytokeratin-14, CK-14) (Keratin-14, K14)	Potential_contaminants	2	1155.04	2308.06	0.32166	62.776	1	16825	120.7	4793500	+
TRLEQEIATYR	11	Unmodified	_TRLEQEIATYR_		0	CON__P02533	Keratin, type I cytoskeletal 14 (Cytokeratin-14, CK-14) (Keratin-14, K14)	Potential_contaminants	3	460.581	1378.72	0.51556	63.091	1	17045	122.18	34976000	+
TRLEQEIATYR	11	Unmodified	_TRLEQEIATYR_		0	CON__P02533	Keratin, type I cytoskeletal 14 (Cytokeratin-14, CK-14) (Keratin-14, K14)	Potential_contaminants	3	460.581	1378.72	0.19584	66.313	1	21795	123.26	25615000	+
ASLENSLEETK	11	Unmodified	_ASLENSLEETK_		0	CON__P02533	Keratin, type I cytoskeletal 14 (Cytokeratin-14, CK-14) (Keratin-14, K14)	Potential_contaminants	2	610.804	1219.59	-0.082967	65.262	1	20918	123.86	38237000	+
SEISELR	7	Unmodified	_SEISELR_		0	CON__P02533	Keratin, type I cytoskeletal 14 (Cytokeratin-14, CK-14) (Keratin-14, K14)	Potential_contaminants	2	417.222	832.429	0.80814	26.447	1	10263	124.34	360870	+
ILTATVDNANVLLQIDNAR	19	Unmodified	_ILTATVDNANVLLQIDNAR_		0	CON__P02533	Keratin, type I cytoskeletal 14 (Cytokeratin-14, CK-14) (Keratin-14, K14)	Potential_contaminants	3	685.38	2053.12	-0.1527	51.048	2	18383	125.51	1929500	+
ILTATVDNANVLLQIDNAR	19	Unmodified	_ILTATVDNANVLLQIDNAR_		0	CON__P02533	Keratin, type I cytoskeletal 14 (Cytokeratin-14, CK-14) (Keratin-14, K14)	Potential_contaminants	2	1027.57	2053.12	-0.015741	51.334	2	18661	125.53	1496900	+
ADLEMQIESLKEELAYLKK	19	Unmodified	_ADLEMQIESLKEELAYLKK_		0	CON__P02533	Keratin, type I cytoskeletal 14 (Cytokeratin-14, CK-14) (Keratin-14, K14)	Potential_contaminants	3	751.068	2250.18	-0.13951	67.276	1	22387	126.91	2607500	+
GSCGIGGGIGGGSSR	15	Unmodified	_GSCGIGGGIGGGSSR_		0	CON__P02533	Keratin, type I cytoskeletal 14 (Cytokeratin-14, CK-14) (Keratin-14, K14)	Potential_contaminants	2	639.796	1277.58	-0.16007	58.895	3	14637	128.88	6249700	+
SEISELRR	8	Unmodified	_SEISELRR_		0	CON__P02533	Keratin, type I cytoskeletal 14 (Cytokeratin-14, CK-14) (Keratin-14, K14)	Potential_contaminants	2	495.272	988.53	0.063905	62.959	1	16959	129.68	61825000	+
ISSVLAGGSCR	11	Unmodified	_ISSVLAGGSCR_		0	CON__P02533	Keratin, type I cytoskeletal 14 (Cytokeratin-14, CK-14) (Keratin-14, K14)	Potential_contaminants	2	553.785	1105.55	0.041989	41.428	3	14444	134.23	2122100	+
LLEGEDAHLSSSQFSSGSQSSR	22	Unmodified	_LLEGEDAHLSSSQFSSGSQSSR_		0	CON__P02533	Keratin, type I cytoskeletal 14 (Cytokeratin-14, CK-14) (Keratin-14, K14)	Potential_contaminants	2	1155.04	2308.06	-0.45373	66.044	1	21585	136.81	2894300	+
LLEGEDAHLSSSQFSSGSQSSR	22	Unmodified	_LLEGEDAHLSSSQFSSGSQSSR_		0	CON__P02533	Keratin, type I cytoskeletal 14 (Cytokeratin-14, CK-14) (Keratin-14, K14)	Potential_contaminants	3	770.36	2308.06	-0.026332	46.982	2	16925	138.46	3472600	+
ADLEMQIESLKEELAYLK	18	Unmodified	_ADLEMQIESLKEELAYLK_		0	CON__P02533	Keratin, type I cytoskeletal 14 (Cytokeratin-14, CK-14) (Keratin-14, K14)	Potential_contaminants	3	708.37	2122.09	-0.20379	67.628	1	22546	138.81	2108700	+
SEISELRR	8	Unmodified	_SEISELRR_		0	CON__P02533	Keratin, type I cytoskeletal 14 (Cytokeratin-14, CK-14) (Keratin-14, K14)	Potential_contaminants	2	495.272	988.53	-0.014566	50.412	2	18494	143.61	1834300	+
CEMEQQNQEYK	11	Unmodified	_CEMEQQNQEYK_		0	CON__P02533	Keratin, type I cytoskeletal 14 (Cytokeratin-14, CK-14) (Keratin-14, K14)	Potential_contaminants	2	743.8	1485.59	-0.13192	24.154	1	6184	146.11	916060	+
SEISELRR	8	Unmodified	_SEISELRR_		0	CON__P02533	Keratin, type I cytoskeletal 14 (Cytokeratin-14, CK-14) (Keratin-14, K14)	Potential_contaminants	2	495.272	988.53	-0.1071	47.464	1	16889	147.52	923960	+
SEISELR	7	Unmodified	_SEISELR_		0	CON__P02533	Keratin, type I cytoskeletal 14 (Cytokeratin-14, CK-14) (Keratin-14, K14)	Potential_contaminants	2	417.222	832.429	0.035586	26.969	1	10201	149.4	582890	+
TKYETELNLR	10	Unmodified	_TKYETELNLR_		0	CON__P02533	Keratin, type I cytoskeletal 14 (Cytokeratin-14, CK-14) (Keratin-14, K14)	Potential_contaminants	2	633.838	1265.66	0.16787	48.196	1	16979	151.44	784320	+
ILTATVDNANVLLQIDNAR	19	Unmodified	_ILTATVDNANVLLQIDNAR_		0	CON__P02533	Keratin, type I cytoskeletal 14 (Cytokeratin-14, CK-14) (Keratin-14, K14)	Potential_contaminants	2	1027.57	2053.12	0.008521	50.978	2	18232	155.98	1406900	+
SEISELR	7	Unmodified	_SEISELR_		0	CON__P02533	Keratin, type I cytoskeletal 14 (Cytokeratin-14, CK-14) (Keratin-14, K14)	Potential_contaminants	2	417.222	832.429	0.93141	65.553	1	21243	162.51	36578000	+
LLEGEDAHLSSSQFSSGSQSSR	22	Unmodified	_LLEGEDAHLSSSQFSSGSQSSR_		0	CON__P02533	Keratin, type I cytoskeletal 14 (Cytokeratin-14, CK-14) (Keratin-14, K14)	Potential_contaminants	3	770.36	2308.06	-0.094881	66.036	1	21542	163.15	98871000	+
ALEEANADLEVK	12	Unmodified	_ALEEANADLEVK_		0	CON__P02533	Keratin, type I cytoskeletal 14 (Cytokeratin-14, CK-14) (Keratin-14, K14)	Potential_contaminants	2	651.333	1300.65	-0.32102	62.121	1	16377	163.38	182180000	+
LLEGEDAHLSSSQFSSGSQSSR	22	Unmodified	_LLEGEDAHLSSSQFSSGSQSSR_		0	CON__P02533	Keratin, type I cytoskeletal 14 (Cytokeratin-14, CK-14) (Keratin-14, K14)	Potential_contaminants	3	770.36	2308.06	-0.06988	49.891	3	18200	166.34	6929400	+
LLEGEDAHLSSSQFSSGSQSSR	22	Unmodified	_LLEGEDAHLSSSQFSSGSQSSR_		0	CON__P02533	Keratin, type I cytoskeletal 14 (Cytokeratin-14, CK-14) (Keratin-14, K14)	Potential_contaminants	3	770.36	2308.06	0.02002	62.776	1	16778	166.38	109160000	+
SEISELR	7	Unmodified	_SEISELR_		0	CON__P02533	Keratin, type I cytoskeletal 14 (Cytokeratin-14, CK-14) (Keratin-14, K14)	Potential_contaminants	2	417.222	832.429	0.2319	26.893	1	10277	167.82	404040	+
ASLENSLEETKGR	13	Unmodified	_ASLENSLEETKGR_		0	CON__P02533	Keratin, type I cytoskeletal 14 (Cytokeratin-14, CK-14) (Keratin-14, K14)	Potential_contaminants	3	478.579	1432.72	-0.2591	66.134	1	21662	167.84	6703600	+
TKYETELNLR	10	Unmodified	_TKYETELNLR_		0	CON__P02533	Keratin, type I cytoskeletal 14 (Cytokeratin-14, CK-14) (Keratin-14, K14)	Potential_contaminants	3	422.894	1265.66	0.1003	48.934	1	17546	169.93	1546400	+
ILTATVDNANVLLQIDNAR	19	Unmodified	_ILTATVDNANVLLQIDNAR_		0	CON__P02533	Keratin, type I cytoskeletal 14 (Cytokeratin-14, CK-14) (Keratin-14, K14)	Potential_contaminants	2	1027.57	2053.12	0.024268	53.423	1	19947	170.26	3855700	+
ISSVLAGGSCR	11	Unmodified	_ISSVLAGGSCR_		0	CON__P02533	Keratin, type I cytoskeletal 14 (Cytokeratin-14, CK-14) (Keratin-14, K14)	Potential_contaminants	2	553.785	1105.55	-0.22433	65.504	1	21231	172.59	163920000	+
ASLENSLEETK	11	Unmodified	_ASLENSLEETK_		0	CON__P02533	Keratin, type I cytoskeletal 14 (Cytokeratin-14, CK-14) (Keratin-14, K14)	Potential_contaminants	2	610.804	1219.59	-0.11884	41.912	3	14744	176.33	2753400	+
ASLENSLEETK	11	Unmodified	_ASLENSLEETK_		0	CON__P02533	Keratin, type I cytoskeletal 14 (Cytokeratin-14, CK-14) (Keratin-14, K14)	Potential_contaminants	2	610.804	1219.59	-0.26307	62.093	1	16272	176.38	100110000	+
LEQEIATYR	9	Unmodified	_LEQEIATYR_		0	CON__P02533	Keratin, type I cytoskeletal 14 (Cytokeratin-14, CK-14) (Keratin-14, K14)	Potential_contaminants	2	561.793	1121.57	0.49228	45.266	3	16363	180.87	2782300	+
ISSVLAGGSCR	11	Unmodified	_ISSVLAGGSCR_		0	CON__P02533	Keratin, type I cytoskeletal 14 (Cytokeratin-14, CK-14) (Keratin-14, K14)	Potential_contaminants	2	553.785	1105.55	-0.031566	45.031	4	16296	182.39	3976700	+
ILTATVDNANVLLQIDNAR	19	Unmodified	_ILTATVDNANVLLQIDNAR_		0	CON__P02533	Keratin, type I cytoskeletal 14 (Cytokeratin-14, CK-14) (Keratin-14, K14)	Potential_contaminants	3	685.38	2053.12	-0.080172	53.393	2	20000	183.6	5011300	+
LEQEIATYR	9	Unmodified	_LEQEIATYR_		0	CON__P02533	Keratin, type I cytoskeletal 14 (Cytokeratin-14, CK-14) (Keratin-14, K14)	Potential_contaminants	2	561.793	1121.57	1.1882	62.167	1	16412	185.72	157760000	+
TRLEQEIATYR	11	Unmodified	_TRLEQEIATYR_		0	CON__P02533	Keratin, type I cytoskeletal 14 (Cytokeratin-14, CK-14) (Keratin-14, K14)	Potential_contaminants	2	690.368	1378.72	0.44791	63.091	1	17071	185.99	34314000	+
ISSVLAGGSCR	11	Unmodified	_ISSVLAGGSCR_		0	CON__P02533	Keratin, type I cytoskeletal 14 (Cytokeratin-14, CK-14) (Keratin-14, K14)	Potential_contaminants	2	553.785	1105.55	0.011073	42.247	4	14793	187.22	2236500	+
ILTATVDNANVLLQIDNAR	19	Unmodified	_ILTATVDNANVLLQIDNAR_		0	CON__P02533	Keratin, type I cytoskeletal 14 (Cytokeratin-14, CK-14) (Keratin-14, K14)	Potential_contaminants	3	685.38	2053.12	-0.57068	66.263	1	21720	190.8	104900000	+
CEMEQQNQEYK	11	Unmodified	_CEMEQQNQEYK_		0	CON__P02533	Keratin, type I cytoskeletal 14 (Cytokeratin-14, CK-14) (Keratin-14, K14)	Potential_contaminants	2	743.8	1485.59	-0.11303	23.562	1	3887	194.94	1776300	+
TKYETELNLR	10	Unmodified	_TKYETELNLR_		0	CON__P02533	Keratin, type I cytoskeletal 14 (Cytokeratin-14, CK-14) (Keratin-14, K14)	Potential_contaminants	3	422.894	1265.66	0.20195	63.024	1	16988	197.21	48395000	+
ASLENSLEETKGR	13	Unmodified	_ASLENSLEETKGR_		0	CON__P02533	Keratin, type I cytoskeletal 14 (Cytokeratin-14, CK-14) (Keratin-14, K14)	Potential_contaminants	3	478.579	1432.72	-0.12764	62.879	1	16864	202.18	7192800	+
TKYETELNLR	10	Unmodified	_TKYETELNLR_		0	CON__P02533	Keratin, type I cytoskeletal 14 (Cytokeratin-14, CK-14) (Keratin-14, K14)	Potential_contaminants	2	633.838	1265.66	0.56215	63.037	2	16992	209.58	41823000	+
TKYETELNLR	10	Unmodified	_TKYETELNLR_		0	CON__P02533	Keratin, type I cytoskeletal 14 (Cytokeratin-14, CK-14) (Keratin-14, K14)	Potential_contaminants	3	422.894	1265.66	0.041944	66.263	1	21752	215.83	48789000	+
VLDELTLAR	9	Unmodified	_VLDELTLAR_		0	CON__P02533	Keratin, type I cytoskeletal 14 (Cytokeratin-14, CK-14) (Keratin-14, K14)	Potential_contaminants	2	515.301	1028.59	-0.0010662	63.009	1	16961	217.64	363290000	+
DAEEWFFTK	9	Unmodified	_DAEEWFFTK_		0	CON__P02533	Keratin, type I cytoskeletal 14 (Cytokeratin-14, CK-14) (Keratin-14, K14)	Potential_contaminants	2	586.767	1171.52	0.36169	63.279	1	17189	219.56	99588000	+
ISSVLAGGSCR	11	Unmodified	_ISSVLAGGSCR_		0	CON__P02533	Keratin, type I cytoskeletal 14 (Cytokeratin-14, CK-14) (Keratin-14, K14)	Potential_contaminants	2	553.785	1105.55	-0.26737	62.167	1	16409	223.32	135480000	+
ILTATVDNANVLLQIDNAR	19	Unmodified	_ILTATVDNANVLLQIDNAR_		0	CON__P02533	Keratin, type I cytoskeletal 14 (Cytokeratin-14, CK-14) (Keratin-14, K14)	Potential_contaminants	3	685.38	2053.12	0.28097	63.075	1	17007	250.38	99431000	+
ILTATVDNANVLLQIDNAR	19	Unmodified	_ILTATVDNANVLLQIDNAR_		0	CON__P02533	Keratin, type I cytoskeletal 14 (Cytokeratin-14, CK-14) (Keratin-14, K14)	Potential_contaminants	2	1027.57	2053.12	0.73762	63.043	1	17039	284.91	93370000	+
ILTATVDNANVLLQIDNAR	19	Unmodified	_ILTATVDNANVLLQIDNAR_		0	CON__P02533	Keratin, type I cytoskeletal 14 (Cytokeratin-14, CK-14) (Keratin-14, K14)	Potential_contaminants	2	1027.57	2053.12	-0.25901	66.262	1	21714	297.03	105250000	+
QCANLQAAIADAEQR	15	Gln->pyro-Glu	_(gl)QCANLQAAIADAEQR_		0	CON__P02538	Keratin, type II cytoskeletal 6A (Cytokeratin-6A, CK-6A) (Cytokeratin-6D, CK-6D) (Keratin-6A, K6A) (Type-II keratin Kb6) (allergen Hom s 5)	Potential_contaminants	2	821.386	1640.76	NaN	47.94	1	17412	40.373		+
QCANLQAAIADAEQR	15	Gln->pyro-Glu	_(gl)QCANLQAAIADAEQR_		0	CON__P02538	Keratin, type II cytoskeletal 6A (Cytokeratin-6A, CK-6A) (Cytokeratin-6D, CK-6D) (Keratin-6A, K6A) (Type-II keratin Kb6) (allergen Hom s 5)	Potential_contaminants	2	821.386	1640.76	0.26161	46.121	1	15975	57.175	578390	+
QCANLQAAIADAEQR	15	Gln->pyro-Glu	_(gl)QCANLQAAIADAEQR_		0	CON__P02538	Keratin, type II cytoskeletal 6A (Cytokeratin-6A, CK-6A) (Cytokeratin-6D, CK-6D) (Keratin-6A, K6A) (Type-II keratin Kb6) (allergen Hom s 5)	Potential_contaminants	2	821.386	1640.76	0.067059	46.166	1	16541	82.362	642290	+
QCANLQAAIADAEQR	15	Gln->pyro-Glu	_(gl)QCANLQAAIADAEQR_		0	CON__P02538	Keratin, type II cytoskeletal 6A (Cytokeratin-6A, CK-6A) (Cytokeratin-6D, CK-6D) (Keratin-6A, K6A) (Type-II keratin Kb6) (allergen Hom s 5)	Potential_contaminants	2	821.386	1640.76	0.12586	53.46	2	15592	110.98	1658000	+
QEIAEINR	8	Gln->pyro-Glu	_(gl)QEIAEINR_		0	CON__P02538	Keratin, type II cytoskeletal 6A (Cytokeratin-6A, CK-6A) (Cytokeratin-6D, CK-6D) (Keratin-6A, K6A) (Type-II keratin Kb6) (allergen Hom s 5)	Potential_contaminants	2	478.246	954.477	0.022161	44.942	2	12461	128.61	1268200	+
QCANLQAAIADAEQR	15	Gln->pyro-Glu	_(gl)QCANLQAAIADAEQR_		0	CON__P02538	Keratin, type II cytoskeletal 6A (Cytokeratin-6A, CK-6A) (Cytokeratin-6D, CK-6D) (Keratin-6A, K6A) (Type-II keratin Kb6) (allergen Hom s 5)	Potential_contaminants	2	821.386	1640.76	0.033483	46.903	1	17121	132.86	721760	+
QCANLQAAIADAEQR	15	Unmodified	_QCANLQAAIADAEQR_		0	CON__P02538	Keratin, type II cytoskeletal 6A (Cytokeratin-6A, CK-6A) (Cytokeratin-6D, CK-6D) (Keratin-6A, K6A) (Type-II keratin Kb6) (allergen Hom s 5)	Potential_contaminants	2	829.899	1657.78	0.92335	62.103	1	16444	40.113	13406000	+
NTKQEIAEINR	11	Unmodified	_NTKQEIAEINR_		0	CON__P02538	Keratin, type II cytoskeletal 6A (Cytokeratin-6A, CK-6A) (Cytokeratin-6D, CK-6D) (Keratin-6A, K6A) (Type-II keratin Kb6) (allergen Hom s 5)	Potential_contaminants	3	439.237	1314.69	0.097933	49.638	1	18220	41.218	145850	+
QCANLQAAIADAEQR	15	Unmodified	_QCANLQAAIADAEQR_		0	CON__P02538	Keratin, type II cytoskeletal 6A (Cytokeratin-6A, CK-6A) (Cytokeratin-6D, CK-6D) (Keratin-6A, K6A) (Type-II keratin Kb6) (allergen Hom s 5)	Potential_contaminants	2	829.899	1657.78	-0.014992	46.389	1	16497	42.083	218360	+
AEEREQIK	8	Unmodified	_AEEREQIK_		0	CON__P02538	Keratin, type II cytoskeletal 6A (Cytokeratin-6A, CK-6A) (Cytokeratin-6D, CK-6D) (Keratin-6A, K6A) (Type-II keratin Kb6) (allergen Hom s 5)	Potential_contaminants	2	501.764	1001.51	0.13364	62.814	1	16832	45.972	1725600	+
SLYGLGGSK	9	Unmodified	_SLYGLGGSK_		0	CON__P02538	Keratin, type II cytoskeletal 6A (Cytokeratin-6A, CK-6A) (Cytokeratin-6D, CK-6D) (Keratin-6A, K6A) (Type-II keratin Kb6) (allergen Hom s 5)	Potential_contaminants	2	441.24	880.465	0.12866	31.137	1	11503	46.457	116690	+
SRAEAESWYQTK	12	Unmodified	_SRAEAESWYQTK_		0	CON__P02538	Keratin, type II cytoskeletal 6A (Cytokeratin-6A, CK-6A) (Cytokeratin-6D, CK-6D) (Keratin-6A, K6A) (Type-II keratin Kb6) (allergen Hom s 5)	Potential_contaminants	3	485.9	1454.68	0.2178	47.401	1	16658	48.467	254800	+
SLYGLGGSK	9	Unmodified	_SLYGLGGSK_		0	CON__P02538	Keratin, type II cytoskeletal 6A (Cytokeratin-6A, CK-6A) (Cytokeratin-6D, CK-6D) (Keratin-6A, K6A) (Type-II keratin Kb6) (allergen Hom s 5)	Potential_contaminants	2	441.24	880.465	0.071733	31.008	1	11582	49.418	133640	+
GSGGLGGACGGAGFGSR	17	Unmodified	_GSGGLGGACGGAGFGSR_		0	CON__P02538	Keratin, type II cytoskeletal 6A (Cytokeratin-6A, CK-6A) (Cytokeratin-6D, CK-6D) (Keratin-6A, K6A) (Type-II keratin Kb6) (allergen Hom s 5)	Potential_contaminants	2	712.82	1423.63	-0.00073744	61.434	1	15859	51.092	9609200	+
YTTTSSSSR	9	Unmodified	_YTTTSSSSR_		0	CON__P02538	Keratin, type II cytoskeletal 6A (Cytokeratin-6A, CK-6A) (Cytokeratin-6D, CK-6D) (Keratin-6A, K6A) (Type-II keratin Kb6) (allergen Hom s 5)	Potential_contaminants	2	495.23	988.446	NaN	31.654	1	11672	51.346		+
YTTTSSSSR	9	Unmodified	_YTTTSSSSR_		0	CON__P02538	Keratin, type II cytoskeletal 6A (Cytokeratin-6A, CK-6A) (Cytokeratin-6D, CK-6D) (Keratin-6A, K6A) (Type-II keratin Kb6) (allergen Hom s 5)	Potential_contaminants	2	495.23	988.446	-0.25927	33.29	1	12267	55.549	124440	+
SLYGLGGSKR	10	Unmodified	_SLYGLGGSKR_		0	CON__P02538	Keratin, type II cytoskeletal 6A (Cytokeratin-6A, CK-6A) (Cytokeratin-6D, CK-6D) (Keratin-6A, K6A) (Type-II keratin Kb6) (allergen Hom s 5)	Potential_contaminants	2	519.291	1036.57	-0.15119	66.313	2	21837	58.246	12053000	+
GMQDLVEDFK	10	Unmodified	_GMQDLVEDFK_		0	CON__P02538	Keratin, type II cytoskeletal 6A (Cytokeratin-6A, CK-6A) (Cytokeratin-6D, CK-6D) (Keratin-6A, K6A) (Type-II keratin Kb6) (allergen Hom s 5)	Potential_contaminants	2	591.279	1180.54	NaN	66.283	1	21758	58.433		+
QEIAEINR	8	Unmodified	_QEIAEINR_		0	CON__P02538	Keratin, type II cytoskeletal 6A (Cytokeratin-6A, CK-6A) (Cytokeratin-6D, CK-6D) (Keratin-6A, K6A) (Type-II keratin Kb6) (allergen Hom s 5)	Potential_contaminants	2	486.759	971.504	-0.1156	25.951	1	9896	58.782	511860	+
GFSANSAR	8	Unmodified	_GFSANSAR_		0	CON__P02538	Keratin, type II cytoskeletal 6A (Cytokeratin-6A, CK-6A) (Cytokeratin-6D, CK-6D) (Keratin-6A, K6A) (Type-II keratin Kb6) (allergen Hom s 5)	Potential_contaminants	2	405.199	808.383	NaN	38.551	1	13918	58.981		+
SGFSSVSVSR	10	Unmodified	_SGFSSVSVSR_		0	CON__P02538	Keratin, type II cytoskeletal 6A (Cytokeratin-6A, CK-6A) (Cytokeratin-6D, CK-6D) (Keratin-6A, K6A) (Type-II keratin Kb6) (allergen Hom s 5)	Potential_contaminants	2	506.757	1011.5	-0.11682	28.334	1	10617	59.426	115290	+
SRAEAESWYQTK	12	Unmodified	_SRAEAESWYQTK_		0	CON__P02538	Keratin, type II cytoskeletal 6A (Cytokeratin-6A, CK-6A) (Cytokeratin-6D, CK-6D) (Keratin-6A, K6A) (Type-II keratin Kb6) (allergen Hom s 5)	Potential_contaminants	3	485.9	1454.68	0.20887	51.098	1	18706	61.532	476460	+
SGFSSVSVSR	10	Unmodified	_SGFSSVSVSR_		0	CON__P02538	Keratin, type II cytoskeletal 6A (Cytokeratin-6A, CK-6A) (Cytokeratin-6D, CK-6D) (Keratin-6A, K6A) (Type-II keratin Kb6) (allergen Hom s 5)	Potential_contaminants	2	506.757	1011.5	-0.40467	62.126	1	16455	61.593	43389000	+
SLYGLGGSKR	10	Unmodified	_SLYGLGGSKR_		0	CON__P02538	Keratin, type II cytoskeletal 6A (Cytokeratin-6A, CK-6A) (Cytokeratin-6D, CK-6D) (Keratin-6A, K6A) (Type-II keratin Kb6) (allergen Hom s 5)	Potential_contaminants	2	519.291	1036.57	0.20506	63.095	1	17078	61.691	11480000	+
GFSANSAR	8	Unmodified	_GFSANSAR_		0	CON__P02538	Keratin, type II cytoskeletal 6A (Cytokeratin-6A, CK-6A) (Cytokeratin-6D, CK-6D) (Keratin-6A, K6A) (Type-II keratin Kb6) (allergen Hom s 5)	Potential_contaminants	2	405.199	808.383	NaN	37.724	1	13496	62.464		+
SRAEAESWYQTK	12	Unmodified	_SRAEAESWYQTK_		0	CON__P02538	Keratin, type II cytoskeletal 6A (Cytokeratin-6A, CK-6A) (Cytokeratin-6D, CK-6D) (Keratin-6A, K6A) (Type-II keratin Kb6) (allergen Hom s 5)	Potential_contaminants	3	485.9	1454.68	0.075461	48.151	1	17001	62.528	366380	+
RGFSANSAR	9	Unmodified	_RGFSANSAR_		0	CON__P02538	Keratin, type II cytoskeletal 6A (Cytokeratin-6A, CK-6A) (Cytokeratin-6D, CK-6D) (Keratin-6A, K6A) (Type-II keratin Kb6) (allergen Hom s 5)	Potential_contaminants	2	483.249	964.484	0.12386	20.482	1	5128	63.419	289210	+
LRSEIDHVKK	10	Unmodified	_LRSEIDHVKK_		0	CON__P02538	Keratin, type II cytoskeletal 6A (Cytokeratin-6A, CK-6A) (Cytokeratin-6D, CK-6D) (Keratin-6A, K6A) (Type-II keratin Kb6) (allergen Hom s 5)	Potential_contaminants	3	408.907	1223.7	0.01081	20.412	1	3252	63.426	270090	+
RGFSANSAR	9	Unmodified	_RGFSANSAR_		0	CON__P02538	Keratin, type II cytoskeletal 6A (Cytokeratin-6A, CK-6A) (Cytokeratin-6D, CK-6D) (Keratin-6A, K6A) (Type-II keratin Kb6) (allergen Hom s 5)	Potential_contaminants	2	483.249	964.484	-0.025444	66.174	1	21697	63.426	6684400	+
SGFSSVSVSR	10	Unmodified	_SGFSSVSVSR_		0	CON__P02538	Keratin, type II cytoskeletal 6A (Cytokeratin-6A, CK-6A) (Cytokeratin-6D, CK-6D) (Keratin-6A, K6A) (Type-II keratin Kb6) (allergen Hom s 5)	Potential_contaminants	2	506.757	1011.5	-0.15278	41.41	2	14230	63.426	834170	+
QCANLQAAIADAEQR	15	Unmodified	_QCANLQAAIADAEQR_		0	CON__P02538	Keratin, type II cytoskeletal 6A (Cytokeratin-6A, CK-6A) (Cytokeratin-6D, CK-6D) (Keratin-6A, K6A) (Type-II keratin Kb6) (allergen Hom s 5)	Potential_contaminants	2	829.899	1657.78	-0.51611	52.361	1	11664	64.121	226730	+
YTTTSSSSR	9	Unmodified	_YTTTSSSSR_		0	CON__P02538	Keratin, type II cytoskeletal 6A (Cytokeratin-6A, CK-6A) (Cytokeratin-6D, CK-6D) (Keratin-6A, K6A) (Type-II keratin Kb6) (allergen Hom s 5)	Potential_contaminants	2	495.23	988.446	0.0819	37.034	1	13659	64.265	132920	+
NKLEGLEDALQK	12	Unmodified	_NKLEGLEDALQK_		0	CON__P02538	Keratin, type II cytoskeletal 6A (Cytokeratin-6A, CK-6A) (Cytokeratin-6D, CK-6D) (Keratin-6A, K6A) (Type-II keratin Kb6) (allergen Hom s 5)	Potential_contaminants	3	453.249	1356.72	0.28281	50.477	1	18261	66.023	1094700	+
RGFSANSAR	9	Unmodified	_RGFSANSAR_		0	CON__P02538	Keratin, type II cytoskeletal 6A (Cytokeratin-6A, CK-6A) (Cytokeratin-6D, CK-6D) (Keratin-6A, K6A) (Type-II keratin Kb6) (allergen Hom s 5)	Potential_contaminants	2	483.249	964.484	-0.40521	62.928	1	16923	66.962	7747900	+
QCANLQAAIADAEQR	15	Unmodified	_QCANLQAAIADAEQR_		0	CON__P02538	Keratin, type II cytoskeletal 6A (Cytokeratin-6A, CK-6A) (Cytokeratin-6D, CK-6D) (Keratin-6A, K6A) (Type-II keratin Kb6) (allergen Hom s 5)	Potential_contaminants	2	829.899	1657.78	0.40684	46.102	1	16136	67.519	226690	+
KQCANLQAAIADAEQR	16	Unmodified	_KQCANLQAAIADAEQR_		0	CON__P02538	Keratin, type II cytoskeletal 6A (Cytokeratin-6A, CK-6A) (Cytokeratin-6D, CK-6D) (Keratin-6A, K6A) (Type-II keratin Kb6) (allergen Hom s 5)	Potential_contaminants	3	596.3	1785.88	0.71593	51.874	1	19195	69.431	329800	+
SLYGLGGSK	9	Unmodified	_SLYGLGGSK_		0	CON__P02538	Keratin, type II cytoskeletal 6A (Cytokeratin-6A, CK-6A) (Cytokeratin-6D, CK-6D) (Keratin-6A, K6A) (Type-II keratin Kb6) (allergen Hom s 5)	Potential_contaminants	2	441.24	880.465	-0.055732	44.992	2	15811	70.816	594610	+
GFSANSAR	8	Unmodified	_GFSANSAR_		0	CON__P02538	Keratin, type II cytoskeletal 6A (Cytokeratin-6A, CK-6A) (Cytokeratin-6D, CK-6D) (Keratin-6A, K6A) (Type-II keratin Kb6) (allergen Hom s 5)	Potential_contaminants	2	405.199	808.383	0.22536	42.471	2	15390	71.296	338080	+
QEIAEINR	8	Unmodified	_QEIAEINR_		0	CON__P02538	Keratin, type II cytoskeletal 6A (Cytokeratin-6A, CK-6A) (Cytokeratin-6D, CK-6D) (Keratin-6A, K6A) (Type-II keratin Kb6) (allergen Hom s 5)	Potential_contaminants	2	486.759	971.504	0.05284	64.927	1	21114	74.127	4477300	+
QEIAEINR	8	Unmodified	_QEIAEINR_		0	CON__P02538	Keratin, type II cytoskeletal 6A (Cytokeratin-6A, CK-6A) (Cytokeratin-6D, CK-6D) (Keratin-6A, K6A) (Type-II keratin Kb6) (allergen Hom s 5)	Potential_contaminants	2	486.759	971.504	0.10913	25.931	1	9999	74.255	351630	+
QEIAEINR	8	Unmodified	_QEIAEINR_		0	CON__P02538	Keratin, type II cytoskeletal 6A (Cytokeratin-6A, CK-6A) (Cytokeratin-6D, CK-6D) (Keratin-6A, K6A) (Type-II keratin Kb6) (allergen Hom s 5)	Potential_contaminants	2	486.759	971.504	0.42814	28.037	1	5022	75.213	711960	+
GMQDLVEDFK	10	Unmodified	_GMQDLVEDFK_		0	CON__P02538	Keratin, type II cytoskeletal 6A (Cytokeratin-6A, CK-6A) (Cytokeratin-6D, CK-6D) (Keratin-6A, K6A) (Type-II keratin Kb6) (allergen Hom s 5)	Potential_contaminants	2	591.279	1180.54	0.27409	63.009	1	17015	76.827	5502200	+
AEAESWYQTK	10	Unmodified	_AEAESWYQTK_		0	CON__P02538	Keratin, type II cytoskeletal 6A (Cytokeratin-6A, CK-6A) (Cytokeratin-6D, CK-6D) (Keratin-6A, K6A) (Type-II keratin Kb6) (allergen Hom s 5)	Potential_contaminants	2	606.78	1211.55	0.35472	41.944	1	14751	81.525	326610	+
SRAEAESWYQTK	12	Unmodified	_SRAEAESWYQTK_		0	CON__P02538	Keratin, type II cytoskeletal 6A (Cytokeratin-6A, CK-6A) (Cytokeratin-6D, CK-6D) (Keratin-6A, K6A) (Type-II keratin Kb6) (allergen Hom s 5)	Potential_contaminants	3	485.9	1454.68	0.42666	62.923	1	16922	82.202	10810000	+
SLYGLGGSK	9	Unmodified	_SLYGLGGSK_		0	CON__P02538	Keratin, type II cytoskeletal 6A (Cytokeratin-6A, CK-6A) (Cytokeratin-6D, CK-6D) (Keratin-6A, K6A) (Type-II keratin Kb6) (allergen Hom s 5)	Potential_contaminants	2	441.24	880.465	-0.013588	44.248	2	15374	82.279	589400	+
LEGLEDALQK	10	Unmodified	_LEGLEDALQK_		0	CON__P02538	Keratin, type II cytoskeletal 6A (Cytokeratin-6A, CK-6A) (Cytokeratin-6D, CK-6D) (Keratin-6A, K6A) (Type-II keratin Kb6) (allergen Hom s 5)	Potential_contaminants	2	558.301	1114.59	-0.21526	48.679	1	17518	82.426	276480	+
QCANLQAAIADAEQR	15	Unmodified	_QCANLQAAIADAEQR_		0	CON__P02538	Keratin, type II cytoskeletal 6A (Cytokeratin-6A, CK-6A) (Cytokeratin-6D, CK-6D) (Keratin-6A, K6A) (Type-II keratin Kb6) (allergen Hom s 5)	Potential_contaminants	2	829.899	1657.78	0.17098	53.428	1	15234	83.617	453150	+
QEIAEINR	8	Unmodified	_QEIAEINR_		0	CON__P02538	Keratin, type II cytoskeletal 6A (Cytokeratin-6A, CK-6A) (Cytokeratin-6D, CK-6D) (Keratin-6A, K6A) (Type-II keratin Kb6) (allergen Hom s 5)	Potential_contaminants	2	486.759	971.504	0.35562	25.7	1	10047	84.916	368940	+
SLYGLGGSK	9	Unmodified	_SLYGLGGSK_		0	CON__P02538	Keratin, type II cytoskeletal 6A (Cytokeratin-6A, CK-6A) (Cytokeratin-6D, CK-6D) (Keratin-6A, K6A) (Type-II keratin Kb6) (allergen Hom s 5)	Potential_contaminants	2	441.24	880.465	0.056246	47.82	2	17378	86.67	1085900	+
NKLEGLEDALQK	12	Unmodified	_NKLEGLEDALQK_		0	CON__P02538	Keratin, type II cytoskeletal 6A (Cytokeratin-6A, CK-6A) (Cytokeratin-6D, CK-6D) (Keratin-6A, K6A) (Type-II keratin Kb6) (allergen Hom s 5)	Potential_contaminants	3	453.249	1356.72	0.054112	49.616	1	17834	87.641	919830	+
GFSANSAR	8	Unmodified	_GFSANSAR_		0	CON__P02538	Keratin, type II cytoskeletal 6A (Cytokeratin-6A, CK-6A) (Cytokeratin-6D, CK-6D) (Keratin-6A, K6A) (Type-II keratin Kb6) (allergen Hom s 5)	Potential_contaminants	2	405.199	808.383	0.12085	62.088	1	16330	87.754	8947000	+
NKLEGLEDALQK	12	Unmodified	_NKLEGLEDALQK_		0	CON__P02538	Keratin, type II cytoskeletal 6A (Cytokeratin-6A, CK-6A) (Cytokeratin-6D, CK-6D) (Keratin-6A, K6A) (Type-II keratin Kb6) (allergen Hom s 5)	Potential_contaminants	3	453.249	1356.72	0.27542	52.756	2	19839	88.803	2166800	+
TAAENEFVTLKK	12	Unmodified	_TAAENEFVTLKK_		0	CON__P02538	Keratin, type II cytoskeletal 6A (Cytokeratin-6A, CK-6A) (Cytokeratin-6D, CK-6D) (Keratin-6A, K6A) (Type-II keratin Kb6) (allergen Hom s 5)	Potential_contaminants	2	675.867	1349.72	-0.053465	47.823	1	16974	89.171	342610	+
GFSANSAR	8	Unmodified	_GFSANSAR_		0	CON__P02538	Keratin, type II cytoskeletal 6A (Cytokeratin-6A, CK-6A) (Cytokeratin-6D, CK-6D) (Keratin-6A, K6A) (Type-II keratin Kb6) (allergen Hom s 5)	Potential_contaminants	2	405.199	808.383	0.075901	65.43	1	21150	89.369	5019800	+
SGFSSVSVSR	10	Unmodified	_SGFSSVSVSR_		0	CON__P02538	Keratin, type II cytoskeletal 6A (Cytokeratin-6A, CK-6A) (Cytokeratin-6D, CK-6D) (Keratin-6A, K6A) (Type-II keratin Kb6) (allergen Hom s 5)	Potential_contaminants	2	506.757	1011.5	-0.14363	41.71	1	14861	89.886	906210	+
QCANLQAAIADAEQR	15	Unmodified	_QCANLQAAIADAEQR_		0	CON__P02538	Keratin, type II cytoskeletal 6A (Cytokeratin-6A, CK-6A) (Cytokeratin-6D, CK-6D) (Keratin-6A, K6A) (Type-II keratin Kb6) (allergen Hom s 5)	Potential_contaminants	3	553.602	1657.78	-0.13033	65.109	1	21046	90.707	956290	+
SLYGLGGSK	9	Unmodified	_SLYGLGGSK_		0	CON__P02538	Keratin, type II cytoskeletal 6A (Cytokeratin-6A, CK-6A) (Cytokeratin-6D, CK-6D) (Keratin-6A, K6A) (Type-II keratin Kb6) (allergen Hom s 5)	Potential_contaminants	2	441.24	880.465	-0.27343	65.639	1	21377	91.069	36038000	+
TAAENEFVTLKK	12	Unmodified	_TAAENEFVTLKK_		0	CON__P02538	Keratin, type II cytoskeletal 6A (Cytokeratin-6A, CK-6A) (Cytokeratin-6D, CK-6D) (Keratin-6A, K6A) (Type-II keratin Kb6) (allergen Hom s 5)	Potential_contaminants	2	675.867	1349.72	0.21891	51.193	3	19121	91.658	640170	+
TAAENEFVTLKK	12	Unmodified	_TAAENEFVTLKK_		0	CON__P02538	Keratin, type II cytoskeletal 6A (Cytokeratin-6A, CK-6A) (Cytokeratin-6D, CK-6D) (Keratin-6A, K6A) (Type-II keratin Kb6) (allergen Hom s 5)	Potential_contaminants	2	675.867	1349.72	0.0057135	48.566	1	17312	93.442	345120	+
QCANLQAAIADAEQR	15	Unmodified	_QCANLQAAIADAEQR_		0	CON__P02538	Keratin, type II cytoskeletal 6A (Cytokeratin-6A, CK-6A) (Cytokeratin-6D, CK-6D) (Keratin-6A, K6A) (Type-II keratin Kb6) (allergen Hom s 5)	Potential_contaminants	3	553.602	1657.78	-0.034685	62.101	1	16335	97.203	5248300	+
QEIAEINR	8	Unmodified	_QEIAEINR_		0	CON__P02538	Keratin, type II cytoskeletal 6A (Cytokeratin-6A, CK-6A) (Cytokeratin-6D, CK-6D) (Keratin-6A, K6A) (Type-II keratin Kb6) (allergen Hom s 5)	Potential_contaminants	2	486.759	971.504	0.34818	28.673	1	7766	97.798	640750	+
GSGGLGGACGGAGFGSR	17	Unmodified	_GSGGLGGACGGAGFGSR_		0	CON__P02538	Keratin, type II cytoskeletal 6A (Cytokeratin-6A, CK-6A) (Cytokeratin-6D, CK-6D) (Keratin-6A, K6A) (Type-II keratin Kb6) (allergen Hom s 5)	Potential_contaminants	2	712.82	1423.63	0.30971	44.148	2	16323	104.7	2095600	+
TAAENEFVTLKK	12	Unmodified	_TAAENEFVTLKK_		0	CON__P02538	Keratin, type II cytoskeletal 6A (Cytokeratin-6A, CK-6A) (Cytokeratin-6D, CK-6D) (Keratin-6A, K6A) (Type-II keratin Kb6) (allergen Hom s 5)	Potential_contaminants	3	450.914	1349.72	-0.090057	47.799	3	16939	104.94	1367700	+
ISIGGGSCAISGGYGSR	17	Unmodified	_ISIGGGSCAISGGYGSR_		0	CON__P02538	Keratin, type II cytoskeletal 6A (Cytokeratin-6A, CK-6A) (Cytokeratin-6D, CK-6D) (Keratin-6A, K6A) (Type-II keratin Kb6) (allergen Hom s 5)	Potential_contaminants	2	799.883	1597.75	0.25621	65.419	1	21070	107.37	21125000	+
NKLEGLEDALQK	12	Unmodified	_NKLEGLEDALQK_		0	CON__P02538	Keratin, type II cytoskeletal 6A (Cytokeratin-6A, CK-6A) (Cytokeratin-6D, CK-6D) (Keratin-6A, K6A) (Type-II keratin Kb6) (allergen Hom s 5)	Potential_contaminants	3	453.249	1356.72	0.2426	66.264	1	21785	108.68	23710000	+
NKLEGLEDALQK	12	Unmodified	_NKLEGLEDALQK_		0	CON__P02538	Keratin, type II cytoskeletal 6A (Cytokeratin-6A, CK-6A) (Cytokeratin-6D, CK-6D) (Keratin-6A, K6A) (Type-II keratin Kb6) (allergen Hom s 5)	Potential_contaminants	3	453.249	1356.72	0.33161	63.048	1	17043	114.76	30702000	+
AIGGGLSSVGGGSSTIK	17	Unmodified	_AIGGGLSSVGGGSSTIK_		0	CON__P02538	Keratin, type II cytoskeletal 6A (Cytokeratin-6A, CK-6A) (Cytokeratin-6D, CK-6D) (Keratin-6A, K6A) (Type-II keratin Kb6) (allergen Hom s 5)	Potential_contaminants	2	724.391	1446.77	0.047207	46.182	3	16537	119.21	2586900	+
NKLEGLEDALQK	12	Unmodified	_NKLEGLEDALQK_		0	CON__P02538	Keratin, type II cytoskeletal 6A (Cytokeratin-6A, CK-6A) (Cytokeratin-6D, CK-6D) (Keratin-6A, K6A) (Type-II keratin Kb6) (allergen Hom s 5)	Potential_contaminants	2	679.37	1356.72	0.25633	52.804	2	19791	119.27	1695000	+
NKLEGLEDALQK	12	Unmodified	_NKLEGLEDALQK_		0	CON__P02538	Keratin, type II cytoskeletal 6A (Cytokeratin-6A, CK-6A) (Cytokeratin-6D, CK-6D) (Keratin-6A, K6A) (Type-II keratin Kb6) (allergen Hom s 5)	Potential_contaminants	2	679.37	1356.72	0.23789	49.682	2	17420	120.45	847600	+
SLYGLGGSK	9	Unmodified	_SLYGLGGSK_		0	CON__P02538	Keratin, type II cytoskeletal 6A (Cytokeratin-6A, CK-6A) (Cytokeratin-6D, CK-6D) (Keratin-6A, K6A) (Type-II keratin Kb6) (allergen Hom s 5)	Potential_contaminants	2	441.24	880.465	-0.36299	62.261	1	16539	121.09	49665000	+
TAAENEFVTLKK	12	Unmodified	_TAAENEFVTLKK_		0	CON__P02538	Keratin, type II cytoskeletal 6A (Cytokeratin-6A, CK-6A) (Cytokeratin-6D, CK-6D) (Keratin-6A, K6A) (Type-II keratin Kb6) (allergen Hom s 5)	Potential_contaminants	3	450.914	1349.72	0.024575	51.264	2	18606	122.33	2754000	+
LRSEIDHVKK	10	Unmodified	_LRSEIDHVKK_		0	CON__P02538	Keratin, type II cytoskeletal 6A (Cytokeratin-6A, CK-6A) (Cytokeratin-6D, CK-6D) (Keratin-6A, K6A) (Type-II keratin Kb6) (allergen Hom s 5)	Potential_contaminants	3	408.907	1223.7	-0.041417	63.632	1	17389	123.62	9486500	+
ISIGGGSCAISGGYGSR	17	Unmodified	_ISIGGGSCAISGGYGSR_		0	CON__P02538	Keratin, type II cytoskeletal 6A (Cytokeratin-6A, CK-6A) (Cytokeratin-6D, CK-6D) (Keratin-6A, K6A) (Type-II keratin Kb6) (allergen Hom s 5)	Potential_contaminants	2	799.883	1597.75	0.052403	43.594	4	15289	125.53	1565100	+
ISIGGGSCAISGGYGSR	17	Unmodified	_ISIGGGSCAISGGYGSR_		0	CON__P02538	Keratin, type II cytoskeletal 6A (Cytokeratin-6A, CK-6A) (Cytokeratin-6D, CK-6D) (Keratin-6A, K6A) (Type-II keratin Kb6) (allergen Hom s 5)	Potential_contaminants	2	799.883	1597.75	0.00056368	43.133	3	15223	127.78	1584700	+
LEGLEDALQK	10	Unmodified	_LEGLEDALQK_		0	CON__P02538	Keratin, type II cytoskeletal 6A (Cytokeratin-6A, CK-6A) (Cytokeratin-6D, CK-6D) (Keratin-6A, K6A) (Type-II keratin Kb6) (allergen Hom s 5)	Potential_contaminants	2	558.301	1114.59	0.32212	62.261	1	16551	130.75	9201200	+
AEAESWYQTK	10	Unmodified	_AEAESWYQTK_		0	CON__P02538	Keratin, type II cytoskeletal 6A (Cytokeratin-6A, CK-6A) (Cytokeratin-6D, CK-6D) (Keratin-6A, K6A) (Type-II keratin Kb6) (allergen Hom s 5)	Potential_contaminants	2	606.78	1211.55	NaN	65.555	1	21264	134.77		+
YTTTSSSSR	9	Unmodified	_YTTTSSSSR_		0	CON__P02538	Keratin, type II cytoskeletal 6A (Cytokeratin-6A, CK-6A) (Cytokeratin-6D, CK-6D) (Keratin-6A, K6A) (Type-II keratin Kb6) (allergen Hom s 5)	Potential_contaminants	2	495.23	988.446	0.017937	55.171	1	16186	137.9	4776200	+
QEIAEINR	8	Unmodified	_QEIAEINR_		0	CON__P02538	Keratin, type II cytoskeletal 6A (Cytokeratin-6A, CK-6A) (Cytokeratin-6D, CK-6D) (Keratin-6A, K6A) (Type-II keratin Kb6) (allergen Hom s 5)	Potential_contaminants	2	486.759	971.504	NaN	61.866	1	16249	138.83		+
ISIGGGSCAISGGYGSR	17	Unmodified	_ISIGGGSCAISGGYGSR_		0	CON__P02538	Keratin, type II cytoskeletal 6A (Cytokeratin-6A, CK-6A) (Cytokeratin-6D, CK-6D) (Keratin-6A, K6A) (Type-II keratin Kb6) (allergen Hom s 5)	Potential_contaminants	2	799.883	1597.75	-0.027771	46.282	4	16621	143.55	2839200	+
TAAENEFVTLK	11	Unmodified	_TAAENEFVTLK_		0	CON__P02538	Keratin, type II cytoskeletal 6A (Cytokeratin-6A, CK-6A) (Cytokeratin-6D, CK-6D) (Keratin-6A, K6A) (Type-II keratin Kb6) (allergen Hom s 5)	Potential_contaminants	2	611.819	1221.62	-1.6806	62.242	1	16501	145.46	36303000	+
AEAESWYQTK	10	Unmodified	_AEAESWYQTK_		0	CON__P02538	Keratin, type II cytoskeletal 6A (Cytokeratin-6A, CK-6A) (Cytokeratin-6D, CK-6D) (Keratin-6A, K6A) (Type-II keratin Kb6) (allergen Hom s 5)	Potential_contaminants	2	606.78	1211.55	0.18583	45.755	2	16566	152.34	963660	+
ADTLTDEINFLR	12	Unmodified	_ADTLTDEINFLR_		0	CON__P02538	Keratin, type II cytoskeletal 6A (Cytokeratin-6A, CK-6A) (Cytokeratin-6D, CK-6D) (Keratin-6A, K6A) (Type-II keratin Kb6) (allergen Hom s 5)	Potential_contaminants	2	704.359	1406.7	0.094202	53.893	2	20275	152.97	5291900	+
TAAENEFVTLKK	12	Unmodified	_TAAENEFVTLKK_		0	CON__P02538	Keratin, type II cytoskeletal 6A (Cytokeratin-6A, CK-6A) (Cytokeratin-6D, CK-6D) (Keratin-6A, K6A) (Type-II keratin Kb6) (allergen Hom s 5)	Potential_contaminants	3	450.914	1349.72	-0.02984	62.959	1	16962	156.01	56858000	+
AIGGGLSSVGGGSSTIK	17	Unmodified	_AIGGGLSSVGGGSSTIK_		0	CON__P02538	Keratin, type II cytoskeletal 6A (Cytokeratin-6A, CK-6A) (Cytokeratin-6D, CK-6D) (Keratin-6A, K6A) (Type-II keratin Kb6) (allergen Hom s 5)	Potential_contaminants	2	724.391	1446.77	0.16097	62.121	1	16378	158.86	71469000	+
TAAENEFVTLKK	12	Unmodified	_TAAENEFVTLKK_		0	CON__P02538	Keratin, type II cytoskeletal 6A (Cytokeratin-6A, CK-6A) (Cytokeratin-6D, CK-6D) (Keratin-6A, K6A) (Type-II keratin Kb6) (allergen Hom s 5)	Potential_contaminants	3	450.914	1349.72	-0.17196	66.215	1	21688	167.84	42926000	+
AIGGGLSSVGGGSSTIK	17	Unmodified	_AIGGGLSSVGGGSSTIK_		0	CON__P02538	Keratin, type II cytoskeletal 6A (Cytokeratin-6A, CK-6A) (Cytokeratin-6D, CK-6D) (Keratin-6A, K6A) (Type-II keratin Kb6) (allergen Hom s 5)	Potential_contaminants	2	724.391	1446.77	-0.05249	65.504	1	21207	171.62	61759000	+
AIGGGLSSVGGGSSTIK	17	Unmodified	_AIGGGLSSVGGGSSTIK_		0	CON__P02538	Keratin, type II cytoskeletal 6A (Cytokeratin-6A, CK-6A) (Cytokeratin-6D, CK-6D) (Keratin-6A, K6A) (Type-II keratin Kb6) (allergen Hom s 5)	Potential_contaminants	2	724.391	1446.77	-0.0076348	42.928	4	14898	179.35	1332100	+
TAAENEFVTLK	11	Unmodified	_TAAENEFVTLK_		0	CON__P02538	Keratin, type II cytoskeletal 6A (Cytokeratin-6A, CK-6A) (Cytokeratin-6D, CK-6D) (Keratin-6A, K6A) (Type-II keratin Kb6) (allergen Hom s 5)	Potential_contaminants	2	611.819	1221.62	-1.1312	65.592	1	21300	183.67	52692000	+
TAAENEFVTLK	11	Unmodified	_TAAENEFVTLK_		0	CON__P02538	Keratin, type II cytoskeletal 6A (Cytokeratin-6A, CK-6A) (Cytokeratin-6D, CK-6D) (Keratin-6A, K6A) (Type-II keratin Kb6) (allergen Hom s 5)	Potential_contaminants	2	611.819	1221.62	-0.34977	48.55	1	17639	183.67	1392000	+
NKLEGLEDALQK	12	Unmodified	_NKLEGLEDALQK_		0	CON__P02538	Keratin, type II cytoskeletal 6A (Cytokeratin-6A, CK-6A) (Cytokeratin-6D, CK-6D) (Keratin-6A, K6A) (Type-II keratin Kb6) (allergen Hom s 5)	Potential_contaminants	2	679.37	1356.72	1.0142	66.264	1	21782	196.11	30728000	+
TAAENEFVTLKK	12	Unmodified	_TAAENEFVTLKK_		0	CON__P02538	Keratin, type II cytoskeletal 6A (Cytokeratin-6A, CK-6A) (Cytokeratin-6D, CK-6D) (Keratin-6A, K6A) (Type-II keratin Kb6) (allergen Hom s 5)	Potential_contaminants	2	675.867	1349.72	-0.057075	62.959	1	16932	198.61	16271000	+
AEAESWYQTK	10	Unmodified	_AEAESWYQTK_		0	CON__P02538	Keratin, type II cytoskeletal 6A (Cytokeratin-6A, CK-6A) (Cytokeratin-6D, CK-6D) (Keratin-6A, K6A) (Type-II keratin Kb6) (allergen Hom s 5)	Potential_contaminants	2	606.78	1211.55	-0.029821	62.121	1	16414	199.68	32457000	+
TAAENEFVTLKK	12	Unmodified	_TAAENEFVTLKK_		0	CON__P02538	Keratin, type II cytoskeletal 6A (Cytokeratin-6A, CK-6A) (Cytokeratin-6D, CK-6D) (Keratin-6A, K6A) (Type-II keratin Kb6) (allergen Hom s 5)	Potential_contaminants	2	675.867	1349.72	-0.34899	66.217	1	21693	203.02	15015000	+
ADTLTDEINFLR	12	Unmodified	_ADTLTDEINFLR_		0	CON__P02538	Keratin, type II cytoskeletal 6A (Cytokeratin-6A, CK-6A) (Cytokeratin-6D, CK-6D) (Keratin-6A, K6A) (Type-II keratin Kb6) (allergen Hom s 5)	Potential_contaminants	2	704.359	1406.7	0.010615	51.367	3	18490	215.93	2549400	+
NKLEGLEDALQK	12	Unmodified	_NKLEGLEDALQK_		0	CON__P02538	Keratin, type II cytoskeletal 6A (Cytokeratin-6A, CK-6A) (Cytokeratin-6D, CK-6D) (Keratin-6A, K6A) (Type-II keratin Kb6) (allergen Hom s 5)	Potential_contaminants	2	679.37	1356.72	0.88724	63.047	1	17041	224.75	38247000	+
ISIGGGSCAISGGYGSR	17	Unmodified	_ISIGGGSCAISGGYGSR_		0	CON__P02538	Keratin, type II cytoskeletal 6A (Cytokeratin-6A, CK-6A) (Cytokeratin-6D, CK-6D) (Keratin-6A, K6A) (Type-II keratin Kb6) (allergen Hom s 5)	Potential_contaminants	2	799.883	1597.75	-0.050872	62.121	1	16360	265.75	71410000	+
ETYGEMADCCAK	12	Oxidation (M)	_ETYGEM(ox)ADCCAK_		0	CON__P02768-1	Albumin (Homo sapiens)	Potential_contaminants	2	725.768	1449.52	-0.34642	23.911	1	6093	42.802	313610	+
ETYGEMADCCAK	12	Oxidation (M)	_ETYGEM(ox)ADCCAK_		0	CON__P02768-1	Albumin (Homo sapiens)	Potential_contaminants	2	725.768	1449.52	-0.27828	23.382	1	3843	52.167	312270	+
DVFLGMFLYEYAR	13	Oxidation (M)	_DVFLGM(ox)FLYEYAR_		0	CON__P02768-1	Albumin (Homo sapiens)	Potential_contaminants	2	820.395	1638.78	0.50053	67.531	1	22549	68.536	925680	+
DVFLGMFLYEYAR	13	Oxidation (M)	_DVFLGM(ox)FLYEYAR_		0	CON__P02768-1	Albumin (Homo sapiens)	Potential_contaminants	2	820.395	1638.78	0.041762	65.539	1	18297	77.64	606070	+
ADDKETCFAEEGKK	14	Unmodified	_ADDKETCFAEEGKK_		0	CON__P02768-1	Albumin (Homo sapiens)	Potential_contaminants	3	543.247	1626.72	-0.039985	22.752	1	5727	40.941	65541	+
TYETTLEK	8	Unmodified	_TYETTLEK_		0	CON__P02768-1	Albumin (Homo sapiens)	Potential_contaminants	2	492.748	983.481	0.061442	27.315	1	4833	47.657	163440	+
KVPQVSTPTLVEVSR	15	Unmodified	_KVPQVSTPTLVEVSR_		0	CON__P02768-1	Albumin (Homo sapiens)	Potential_contaminants	3	547.317	1638.93	0.19207	48.74	1	17387	48.216	163900	+
ADDKETCFAEEGKK	14	Unmodified	_ADDKETCFAEEGKK_		0	CON__P02768-1	Albumin (Homo sapiens)	Potential_contaminants	3	543.247	1626.72	NaN	20.197	1	8518	48.823		+
LVNEVTEFAK	10	Unmodified	_LVNEVTEFAK_		0	CON__P02768-1	Albumin (Homo sapiens)	Potential_contaminants	2	575.311	1148.61	3.6568	62.272	1	16559	51.059	5964800	+
TYETTLEK	8	Unmodified	_TYETTLEK_		0	CON__P02768-1	Albumin (Homo sapiens)	Potential_contaminants	2	492.748	983.481	0.06549	25.2	1	9682	51.335	88444	+
ALVLIAFAQYLQQCPFEDHVK	21	Unmodified	_ALVLIAFAQYLQQCPFEDHVK_		0	CON__P02768-1	Albumin (Homo sapiens)	Potential_contaminants	3	830.767	2489.28	0.331	69.997	1	23672	52.866	760960	+
TCVADESAENCDK	13	Unmodified	_TCVADESAENCDK_		0	CON__P02768-1	Albumin (Homo sapiens)	Potential_contaminants	2	749.793	1497.57	-0.3419	22.518	1	5599	55.258	1268500	+
TCVADESAENCDK	13	Unmodified	_TCVADESAENCDK_		0	CON__P02768-1	Albumin (Homo sapiens)	Potential_contaminants	2	749.793	1497.57	-0.29312	21.992	1	3522	60.255	195300	+
RHPDYSVVLLLR	12	Unmodified	_RHPDYSVVLLLR_		0	CON__P02768-1	Albumin (Homo sapiens)	Potential_contaminants	3	489.953	1466.84	-0.43082	65.331	1	18203	75.088	271180	+
HPYFYAPELLFFAK	14	Unmodified	_HPYFYAPELLFFAK_		0	CON__P02768-1	Albumin (Homo sapiens)	Potential_contaminants	3	581.636	1741.89	0.3544	69.235	1	23335	86.772	205720	+
ATGGGLSSVGGGSSTIK	17	Unmodified	_ATGGGLSSVGGGSSTIK_		0	CON__P04259	Keratin, type II cytoskeletal 6B (Cytokeratin-6B, CK-6B) (Keratin-6B, K6B) (Type-II keratin Kb10)	Potential_contaminants	2	718.373	1434.73	-0.010328	40.032	2	14435	46.481	410990	+
ATGGGLSSVGGGSSTIK	17	Unmodified	_ATGGGLSSVGGGSSTIK_		0	CON__P04259	Keratin, type II cytoskeletal 6B (Cytokeratin-6B, CK-6B) (Keratin-6B, K6B) (Type-II keratin Kb10)	Potential_contaminants	2	718.373	1434.73	-0.15554	39.524	2	14065	60.345	327990	+
ATGGGLSSVGGGSSTIK	17	Unmodified	_ATGGGLSSVGGGSSTIK_		0	CON__P04259	Keratin, type II cytoskeletal 6B (Cytokeratin-6B, CK-6B) (Keratin-6B, K6B) (Type-II keratin Kb10)	Potential_contaminants	2	718.373	1434.73	-0.095313	42.955	2	15583	77.644	628040	+
ATGGGLSSVGGGSSTIK	17	Unmodified	_ATGGGLSSVGGGSSTIK_		0	CON__P04259	Keratin, type II cytoskeletal 6B (Cytokeratin-6B, CK-6B) (Keratin-6B, K6B) (Type-II keratin Kb10)	Potential_contaminants	2	718.373	1434.73	0.3218	59.225	1	15067	78.903	1029800	+
ATGGGLSSVGGGSSTIK	17	Unmodified	_ATGGGLSSVGGGSSTIK_		0	CON__P04259	Keratin, type II cytoskeletal 6B (Cytokeratin-6B, CK-6B) (Keratin-6B, K6B) (Type-II keratin Kb10)	Potential_contaminants	2	718.373	1434.73	-0.075325	60.785	1	19038	80.96	1042800	+
NMQDMVEDYR	10	2 Oxidation (M)	_NM(ox)QDM(ox)VEDYR_		0	CON__P04264	Keratin, type II cytoskeletal 1 (67 kDa cytokeratin) (Cytokeratin-1, CK-1) (Hair alpha protein) (Keratin-1, K1) (Type-II keratin Kb1)	Potential_contaminants	2	666.763	1331.51	-0.24716	55.526	1	13223	93.178	628180	+
QISNLQQSISDAEQR	15	Deamidation (NQ)	_QISNLQ(de)QSISDAEQR_	QISN(0.045)LQ(0.913)Q(0.035)SISDAEQ(0.006)R	1	CON__P04264	Keratin, type II cytoskeletal 1 (67 kDa cytokeratin) (Cytokeratin-1, CK-1) (Hair alpha protein) (Keratin-1, K1) (Type-II keratin Kb1)	Potential_contaminants	2	859.421	1716.83	2.3856	48.143	1	17500	56.551	101410	+
QISNLQQSISDAEQR	15	Deamidation (NQ)	_QISNLQ(de)QSISDAEQR_	QISN(0.045)LQ(0.913)Q(0.035)SISDAEQ(0.006)R	1	CON__P04264	Keratin, type II cytoskeletal 1 (67 kDa cytokeratin) (Cytokeratin-1, CK-1) (Hair alpha protein) (Keratin-1, K1) (Type-II keratin Kb1)	Potential_contaminants	2	859.421	1716.83	2.7382	48.267	1	17500	56.551	149390	+
NKLNDLEDALQQAK	14	Deamidation (NQ)	_NKLN(de)DLEDALQQAK_	N(0.051)KLN(0.668)DLEDALQ(0.255)Q(0.027)AK	1	CON__P04264	Keratin, type II cytoskeletal 1 (67 kDa cytokeratin) (Cytokeratin-1, CK-1) (Hair alpha protein) (Keratin-1, K1) (Type-II keratin Kb1)	Potential_contaminants	2	800.912	1599.81	NaN	52.287	1	18982	66.595		+
SLNNQFASFIDK	12	Deamidation (NQ)	_SLN(de)NQFASFIDK_	SLN(0.379)N(0.379)Q(0.241)FASFIDK	1	CON__P04264	Keratin, type II cytoskeletal 1 (67 kDa cytokeratin) (Cytokeratin-1, CK-1) (Hair alpha protein) (Keratin-1, K1) (Type-II keratin Kb1)	Potential_contaminants	2	692.841	1383.67	-0.75946	51.593	1	18790	70.977	365660	+
AEAESLYQSK	10	Deamidation (NQ)	_AEAESLYQ(de)SK_	AEAESLYQ(1)SK	1	CON__P04264	Keratin, type II cytoskeletal 1 (67 kDa cytokeratin) (Cytokeratin-1, CK-1) (Hair alpha protein) (Keratin-1, K1) (Type-II keratin Kb1)	Potential_contaminants	2	563.767	1125.52	-0.25136	26.135	1	10060	74.464	104810	+
SLNNQFASFIDK	12	Deamidation (NQ)	_SLNNQ(de)FASFIDK_	SLN(0.281)N(0.281)Q(0.437)FASFIDK	1	CON__P04264	Keratin, type II cytoskeletal 1 (67 kDa cytokeratin) (Cytokeratin-1, CK-1) (Hair alpha protein) (Keratin-1, K1) (Type-II keratin Kb1)	Potential_contaminants	2	692.841	1383.67	-1.1909	51.006	1	18531	79.659	429880	+
QISNLQQSISDAEQR	15	Deamidation (NQ)	_QISNLQ(de)QSISDAEQR_	QISN(0.004)LQ(0.493)Q(0.493)SISDAEQ(0.01)R	1	CON__P04264	Keratin, type II cytoskeletal 1 (67 kDa cytokeratin) (Cytokeratin-1, CK-1) (Hair alpha protein) (Keratin-1, K1) (Type-II keratin Kb1)	Potential_contaminants	2	859.421	1716.83	-0.45553	65.229	1	21109	82.505	331870	+
NKYEDEINKR	10	Deamidation (NQ)	_N(de)KYEDEINKR_	N(0.965)KYEDEIN(0.035)KR	1	CON__P04264	Keratin, type II cytoskeletal 1 (67 kDa cytokeratin) (Cytokeratin-1, CK-1) (Hair alpha protein) (Keratin-1, K1) (Type-II keratin Kb1)	Potential_contaminants	3	437.218	1308.63	-0.27039	66.055	1	21596	94.692	3690000	+
QISNLQQSISDAEQR	15	Deamidation (NQ)	_QISNLQQ(de)SISDAEQR_	QISNLQ(0.002)Q(0.763)SISDAEQ(0.235)R	1	CON__P04264	Keratin, type II cytoskeletal 1 (67 kDa cytokeratin) (Cytokeratin-1, CK-1) (Hair alpha protein) (Keratin-1, K1) (Type-II keratin Kb1)	Potential_contaminants	2	859.421	1716.83	0.1538	64.289	1	20539	108.56	384980	+
AEAESLYQSK	10	Deamidation (NQ)	_AEAESLYQ(de)SK_	AEAESLYQ(1)SK	1	CON__P04264	Keratin, type II cytoskeletal 1 (67 kDa cytokeratin) (Cytokeratin-1, CK-1) (Hair alpha protein) (Keratin-1, K1) (Type-II keratin Kb1)	Potential_contaminants	2	563.767	1125.52	0.31792	28.614	1	7767	111.46	132890	+
THNLEPYFESFINNLR	16	Deamidation (NQ)	_THNLEPYFESFIN(de)NLR_	THNLEPYFESFIN(0.782)N(0.218)LR	1	CON__P04264	Keratin, type II cytoskeletal 1 (67 kDa cytokeratin) (Cytokeratin-1, CK-1) (Hair alpha protein) (Keratin-1, K1) (Type-II keratin Kb1)	Potential_contaminants	3	665.658	1993.95	0.14666	64.194	1	17679	113.67	1328900	+
NKYEDEINKR	10	Deamidation (NQ)	_N(de)KYEDEINKR_	N(1)KYEDEINKR	1	CON__P04264	Keratin, type II cytoskeletal 1 (67 kDa cytokeratin) (Cytokeratin-1, CK-1) (Hair alpha protein) (Keratin-1, K1) (Type-II keratin Kb1)	Potential_contaminants	3	437.218	1308.63	0.15641	62.776	1	16824	144.77	3430400	+
QISNLQQSISDAEQR	15	Gln->pyro-Glu	_(gl)QISNLQQSISDAEQR_		0	CON__P04264	Keratin, type II cytoskeletal 1 (67 kDa cytokeratin) (Cytokeratin-1, CK-1) (Hair alpha protein) (Keratin-1, K1) (Type-II keratin Kb1)	Potential_contaminants	2	850.416	1698.82	0.11037	45.652	2	16789	142.89	7167600	+
DVDGAYMTK	9	Oxidation (M)	_DVDGAYM(ox)TK_		0	CON__P04264	Keratin, type II cytoskeletal 1 (67 kDa cytokeratin) (Cytokeratin-1, CK-1) (Hair alpha protein) (Keratin-1, K1) (Type-II keratin Kb1)	Potential_contaminants	2	508.224	1014.43	-0.27574	55.172	1	16035	59.35	2541800	+
DYQELMNTK	9	Oxidation (M)	_DYQELM(ox)NTK_		0	CON__P04264	Keratin, type II cytoskeletal 1 (67 kDa cytokeratin) (Cytokeratin-1, CK-1) (Hair alpha protein) (Keratin-1, K1) (Type-II keratin Kb1)	Potential_contaminants	2	579.261	1156.51	-0.018272	27.466	1	4863	63.534	1599700	+
MSGECAPNVSVSVSTSHTTISGGGSR	26	Oxidation (M)	_M(ox)SGECAPNVSVSVSTSHTTISGGGSR_		0	CON__P04264	Keratin, type II cytoskeletal 1 (67 kDa cytokeratin) (Cytokeratin-1, CK-1) (Hair alpha protein) (Keratin-1, K1) (Type-II keratin Kb1)	Potential_contaminants	3	861.059	2580.15	-0.21749	44.252	1	15375	84.602	550210	+
MSGECAPNVSVSVSTSHTTISGGGSR	26	Oxidation (M)	_M(ox)SGECAPNVSVSVSTSHTTISGGGSR_		0	CON__P04264	Keratin, type II cytoskeletal 1 (67 kDa cytokeratin) (Cytokeratin-1, CK-1) (Hair alpha protein) (Keratin-1, K1) (Type-II keratin Kb1)	Potential_contaminants	3	861.059	2580.15	-0.4432	62.12	1	16388	198.1	25096000	+
MSGECAPNVSVSVSTSHTTISGGGSR	26	Oxidation (M)	_M(ox)SGECAPNVSVSVSTSHTTISGGGSR_		0	CON__P04264	Keratin, type II cytoskeletal 1 (67 kDa cytokeratin) (Cytokeratin-1, CK-1) (Hair alpha protein) (Keratin-1, K1) (Type-II keratin Kb1)	Potential_contaminants	3	861.059	2580.15	-0.60549	65.468	1	21213	231.89	23690000	+
MSGECAPNVSVSVSTSHTTISGGGSR	26	Oxidation (M),Deamidation (NQ)	_M(ox)SGECAPN(de)VSVSVSTSHTTISGGGSR_	MSGECAPN(1)VSVSVSTSHTTISGGGSR	1	CON__P04264	Keratin, type II cytoskeletal 1 (67 kDa cytokeratin) (Cytokeratin-1, CK-1) (Hair alpha protein) (Keratin-1, K1) (Type-II keratin Kb1)	Potential_contaminants	3	861.387	2581.14	NaN	45.583	1	15959	49.176		+
LRSEIDNVKK	10	Unmodified	_LRSEIDNVKK_		0	CON__P04264	Keratin, type II cytoskeletal 1 (67 kDa cytokeratin) (Cytokeratin-1, CK-1) (Hair alpha protein) (Keratin-1, K1) (Type-II keratin Kb1)	Potential_contaminants	2	601.349	1200.68	0.17121	52.818	1	19529	42.338	244290	+
SLVNLGGSK	9	Unmodified	_SLVNLGGSK_		0	CON__P04264	Keratin, type II cytoskeletal 1 (67 kDa cytokeratin) (Cytokeratin-1, CK-1) (Hair alpha protein) (Keratin-1, K1) (Type-II keratin Kb1)	Potential_contaminants	1	874.499	873.492	0.16686	44.67	2	15894	43.442	127490	+
LALDLEIATYR	11	Unmodified	_LALDLEIATYR_		0	CON__P04264	Keratin, type II cytoskeletal 1 (67 kDa cytokeratin) (Cytokeratin-1, CK-1) (Hair alpha protein) (Keratin-1, K1) (Type-II keratin Kb1)	Potential_contaminants	2	639.359	1276.7	-0.10053	56.834	1	21599	43.958	114500	+
GSYGSGGSSYGSGGGSYGSGGGGGGHGSYGSGSSSGGYR	39	Unmodified	_GSYGSGGSSYGSGGGSYGSGGGGGGHGSYGSGSSSGGYR_		0	CON__P04264	Keratin, type II cytoskeletal 1 (67 kDa cytokeratin) (Cytokeratin-1, CK-1) (Hair alpha protein) (Keratin-1, K1) (Type-II keratin Kb1)	Potential_contaminants	3	1104.77	3311.3	-0.050119	42.856	3	15040	44.215	1340700	+
SLDLDSIIAEVK	12	Unmodified	_SLDLDSIIAEVK_		0	CON__P04264	Keratin, type II cytoskeletal 1 (67 kDa cytokeratin) (Cytokeratin-1, CK-1) (Hair alpha protein) (Keratin-1, K1) (Type-II keratin Kb1)	Potential_contaminants	3	434.91	1301.71	-0.32411	55.999	1	21053	45.357	141130	+
LRSEIDNVKK	10	Unmodified	_LRSEIDNVKK_		0	CON__P04264	Keratin, type II cytoskeletal 1 (67 kDa cytokeratin) (Cytokeratin-1, CK-1) (Hair alpha protein) (Keratin-1, K1) (Type-II keratin Kb1)	Potential_contaminants	3	401.235	1200.68	0.029203	23.38	1	5912	45.764	1019900	+
SLDLDSIIAEVK	12	Unmodified	_SLDLDSIIAEVK_		0	CON__P04264	Keratin, type II cytoskeletal 1 (67 kDa cytokeratin) (Cytokeratin-1, CK-1) (Hair alpha protein) (Keratin-1, K1) (Type-II keratin Kb1)	Potential_contaminants	2	651.861	1301.71	0.86098	67.245	1	22401	45.908	285640	+
QISNLQQSISDAEQR	15	Unmodified	_QISNLQQSISDAEQR_		0	CON__P04264	Keratin, type II cytoskeletal 1 (67 kDa cytokeratin) (Cytokeratin-1, CK-1) (Hair alpha protein) (Keratin-1, K1) (Type-II keratin Kb1)	Potential_contaminants	2	858.929	1715.84	-1.4154	62.81	1	19911	46.706	137680	+
DVDGAYMTK	9	Unmodified	_DVDGAYMTK_		0	CON__P04264	Keratin, type II cytoskeletal 1 (67 kDa cytokeratin) (Cytokeratin-1, CK-1) (Hair alpha protein) (Keratin-1, K1) (Type-II keratin Kb1)	Potential_contaminants	2	500.226	998.438	-0.037584	60.109	1	15107	47.082	1523300	+
DYQELMNTK	9	Unmodified	_DYQELMNTK_		0	CON__P04264	Keratin, type II cytoskeletal 1 (67 kDa cytokeratin) (Cytokeratin-1, CK-1) (Hair alpha protein) (Keratin-1, K1) (Type-II keratin Kb1)	Potential_contaminants	2	571.263	1140.51	0.030231	45.152	1	16416	47.187	233280	+
LRSEIDNVKK	10	Unmodified	_LRSEIDNVKK_		0	CON__P04264	Keratin, type II cytoskeletal 1 (67 kDa cytokeratin) (Cytokeratin-1, CK-1) (Hair alpha protein) (Keratin-1, K1) (Type-II keratin Kb1)	Potential_contaminants	2	601.349	1200.68	0.092636	49.848	1	17720	49.418	127080	+
LRSEIDNVKK	10	Unmodified	_LRSEIDNVKK_		0	CON__P04264	Keratin, type II cytoskeletal 1 (67 kDa cytokeratin) (Cytokeratin-1, CK-1) (Hair alpha protein) (Keratin-1, K1) (Type-II keratin Kb1)	Potential_contaminants	2	601.349	1200.68	0.031885	49.044	1	17269	49.418	148890	+
SLVNLGGSK	9	Unmodified	_SLVNLGGSK_		0	CON__P04264	Keratin, type II cytoskeletal 1 (67 kDa cytokeratin) (Cytokeratin-1, CK-1) (Hair alpha protein) (Keratin-1, K1) (Type-II keratin Kb1)	Potential_contaminants	1	874.499	873.492	0.45922	47.553	1	17082	49.418	357560	+
WELLQQVDTSTR	12	Unmodified	_WELLQQVDTSTR_		0	CON__P04264	Keratin, type II cytoskeletal 1 (67 kDa cytokeratin) (Cytokeratin-1, CK-1) (Hair alpha protein) (Keratin-1, K1) (Type-II keratin Kb1)	Potential_contaminants	2	738.378	1474.74	-2.2642	66.238	1	21627	49.466	132010000	+
SLVNLGGSK	9	Unmodified	_SLVNLGGSK_		0	CON__P04264	Keratin, type II cytoskeletal 1 (67 kDa cytokeratin) (Cytokeratin-1, CK-1) (Hair alpha protein) (Keratin-1, K1) (Type-II keratin Kb1)	Potential_contaminants	2	437.753	873.492	-0.71565	65.59	1	21383	49.536	196070000	+
THNLEPYFESFINNLR	16	Unmodified	_THNLEPYFESFINNLR_		0	CON__P04264	Keratin, type II cytoskeletal 1 (67 kDa cytokeratin) (Cytokeratin-1, CK-1) (Hair alpha protein) (Keratin-1, K1) (Type-II keratin Kb1)	Potential_contaminants	4	499.25	1992.97	0.27257	65.617	1	18288	51.495	245290	+
SEIDNVKK	8	Unmodified	_SEIDNVKK_		0	CON__P04264	Keratin, type II cytoskeletal 1 (67 kDa cytokeratin) (Cytokeratin-1, CK-1) (Hair alpha protein) (Keratin-1, K1) (Type-II keratin Kb1)	Potential_contaminants	2	466.756	931.497	NaN	43.595	1	15235	52.786		+
LRSEIDNVKK	10	Unmodified	_LRSEIDNVKK_		0	CON__P04264	Keratin, type II cytoskeletal 1 (67 kDa cytokeratin) (Cytokeratin-1, CK-1) (Hair alpha protein) (Keratin-1, K1) (Type-II keratin Kb1)	Potential_contaminants	3	401.235	1200.68	NaN	50.361	1	17964	54.343		+
LRSEIDNVK	9	Unmodified	_LRSEIDNVK_		0	CON__P04264	Keratin, type II cytoskeletal 1 (67 kDa cytokeratin) (Cytokeratin-1, CK-1) (Hair alpha protein) (Keratin-1, K1) (Type-II keratin Kb1)	Potential_contaminants	2	537.301	1072.59	-0.041268	50.235	1	18403	55.064	1112900	+
SGGGFSSGSAGIINYQR	17	Unmodified	_SGGGFSSGSAGIINYQR_		0	CON__P04264	Keratin, type II cytoskeletal 1 (67 kDa cytokeratin) (Cytokeratin-1, CK-1) (Hair alpha protein) (Keratin-1, K1) (Type-II keratin Kb1)	Potential_contaminants	2	829.4	1656.79	-1.1685	65.171	1	20992	57.567	3449100	+
NKYEDEINKR	10	Unmodified	_NKYEDEINKR_		0	CON__P04264	Keratin, type II cytoskeletal 1 (67 kDa cytokeratin) (Cytokeratin-1, CK-1) (Hair alpha protein) (Keratin-1, K1) (Type-II keratin Kb1)	Potential_contaminants	3	436.89	1307.65	-0.14234	51.283	1	18398	58.63	200900	+
LALDLEIATYR	11	Unmodified	_LALDLEIATYR_		0	CON__P04264	Keratin, type II cytoskeletal 1 (67 kDa cytokeratin) (Cytokeratin-1, CK-1) (Hair alpha protein) (Keratin-1, K1) (Type-II keratin Kb1)	Potential_contaminants	2	639.359	1276.7	NaN	64.846	1	17982	59.426		+
KQISNLQQSISDAEQR	16	Unmodified	_KQISNLQQSISDAEQR_		0	CON__P04264	Keratin, type II cytoskeletal 1 (67 kDa cytokeratin) (Cytokeratin-1, CK-1) (Hair alpha protein) (Keratin-1, K1) (Type-II keratin Kb1)	Potential_contaminants	3	615.654	1843.94	-0.29362	47.793	1	17131	61.127	416650	+
LALDLEIATYR	11	Unmodified	_LALDLEIATYR_		0	CON__P04264	Keratin, type II cytoskeletal 1 (67 kDa cytokeratin) (Cytokeratin-1, CK-1) (Hair alpha protein) (Keratin-1, K1) (Type-II keratin Kb1)	Potential_contaminants	2	639.359	1276.7	0.035624	51.508	2	18064	63.184	3823000	+
GSGGGSSGGSIGGR	14	Unmodified	_GSGGGSSGGSIGGR_		0	CON__P04264	Keratin, type II cytoskeletal 1 (67 kDa cytokeratin) (Cytokeratin-1, CK-1) (Hair alpha protein) (Keratin-1, K1) (Type-II keratin Kb1)	Potential_contaminants	2	546.755	1091.5	-0.080855	33.341	1	12888	64.224	602790	+
DVDGAYMTK	9	Unmodified	_DVDGAYMTK_		0	CON__P04264	Keratin, type II cytoskeletal 1 (67 kDa cytokeratin) (Cytokeratin-1, CK-1) (Hair alpha protein) (Keratin-1, K1) (Type-II keratin Kb1)	Potential_contaminants	2	500.226	998.438	0.042687	28.983	1	5359	64.42	2884100	+
SLDLDSIIAEVK	12	Unmodified	_SLDLDSIIAEVK_		0	CON__P04264	Keratin, type II cytoskeletal 1 (67 kDa cytokeratin) (Cytokeratin-1, CK-1) (Hair alpha protein) (Keratin-1, K1) (Type-II keratin Kb1)	Potential_contaminants	2	651.861	1301.71	0.071423	56.083	1	21719	65.347	16360000	+
NKYEDEINKR	10	Unmodified	_NKYEDEINKR_		0	CON__P04264	Keratin, type II cytoskeletal 1 (67 kDa cytokeratin) (Cytokeratin-1, CK-1) (Hair alpha protein) (Keratin-1, K1) (Type-II keratin Kb1)	Potential_contaminants	3	436.89	1307.65	0.075788	52.351	1	20356	65.627	15120000	+
TNAENEFVTIK	11	Unmodified	_TNAENEFVTIK_		0	CON__P04264	Keratin, type II cytoskeletal 1 (67 kDa cytokeratin) (Cytokeratin-1, CK-1) (Hair alpha protein) (Keratin-1, K1) (Type-II keratin Kb1)	Potential_contaminants	2	633.322	1264.63	0.077633	45.068	2	15438	66.92	2695600	+
RRVDQLK	7	Unmodified	_RRVDQLK_		0	CON__P04264	Keratin, type II cytoskeletal 1 (67 kDa cytokeratin) (Cytokeratin-1, CK-1) (Hair alpha protein) (Keratin-1, K1) (Type-II keratin Kb1)	Potential_contaminants	2	457.78	913.546	0.32696	20.243	1	3175	68.398	1369100	+
GSGGGSSGGSIGGR	14	Unmodified	_GSGGGSSGGSIGGR_		0	CON__P04264	Keratin, type II cytoskeletal 1 (67 kDa cytokeratin) (Cytokeratin-1, CK-1) (Hair alpha protein) (Keratin-1, K1) (Type-II keratin Kb1)	Potential_contaminants	2	546.755	1091.5	-0.11731	34.501	1	12031	68.44	660640	+
NKYEDEINKR	10	Unmodified	_NKYEDEINKR_		0	CON__P04264	Keratin, type II cytoskeletal 1 (67 kDa cytokeratin) (Cytokeratin-1, CK-1) (Hair alpha protein) (Keratin-1, K1) (Type-II keratin Kb1)	Potential_contaminants	3	436.89	1307.65	0.17716	23.143	1	3783	68.626	1596500	+
GGGGGGYGSGGSSYGSGGGSYGSGGGGGGGR	31	Unmodified	_GGGGGGYGSGGSSYGSGGGSYGSGGGGGGGR_		0	CON__P04264	Keratin, type II cytoskeletal 1 (67 kDa cytokeratin) (Cytokeratin-1, CK-1) (Hair alpha protein) (Keratin-1, K1) (Type-II keratin Kb1)	Potential_contaminants	2	1192.48	2382.94	-0.095245	34.771	3	12685	69.612	655450	+
NKLNDLEDALQQAK	14	Unmodified	_NKLNDLEDALQQAK_		0	CON__P04264	Keratin, type II cytoskeletal 1 (67 kDa cytokeratin) (Cytokeratin-1, CK-1) (Hair alpha protein) (Keratin-1, K1) (Type-II keratin Kb1)	Potential_contaminants	3	533.949	1598.83	0.34451	53.887	1	19545	70.272	159530	+
SGGGFSSGSAGIINYQR	17	Unmodified	_SGGGFSSGSAGIINYQR_		0	CON__P04264	Keratin, type II cytoskeletal 1 (67 kDa cytokeratin) (Cytokeratin-1, CK-1) (Hair alpha protein) (Keratin-1, K1) (Type-II keratin Kb1)	Potential_contaminants	2	829.4	1656.79	0.4433	44.587	2	15592	70.412	377790	+
GGGGGGYGSGGSSYGSGGGSYGSGGGGGGGR	31	Unmodified	_GGGGGGYGSGGSSYGSGGGSYGSGGGGGGGR_		0	CON__P04264	Keratin, type II cytoskeletal 1 (67 kDa cytokeratin) (Cytokeratin-1, CK-1) (Hair alpha protein) (Keratin-1, K1) (Type-II keratin Kb1)	Potential_contaminants	3	795.322	2382.94	-0.076062	49.95	2	10794	71.296	3359200	+
LRSEIDNVKK	10	Unmodified	_LRSEIDNVKK_		0	CON__P04264	Keratin, type II cytoskeletal 1 (67 kDa cytokeratin) (Cytokeratin-1, CK-1) (Hair alpha protein) (Keratin-1, K1) (Type-II keratin Kb1)	Potential_contaminants	3	401.235	1200.68	-0.13405	22.271	1	3597	72.2	1711000	+
YEELQITAGR	10	Unmodified	_YEELQITAGR_		0	CON__P04264	Keratin, type II cytoskeletal 1 (67 kDa cytokeratin) (Cytokeratin-1, CK-1) (Hair alpha protein) (Keratin-1, K1) (Type-II keratin Kb1)	Potential_contaminants	2	590.304	1178.59	-0.22673	47.643	1	16872	75.378	71211	+
NKLNDLEDALQQAK	14	Unmodified	_NKLNDLEDALQQAK_		0	CON__P04264	Keratin, type II cytoskeletal 1 (67 kDa cytokeratin) (Cytokeratin-1, CK-1) (Hair alpha protein) (Keratin-1, K1) (Type-II keratin Kb1)	Potential_contaminants	3	533.949	1598.83	0.42367	52.572	1	18970	78.615	146650	+
TNAENEFVTIK	11	Unmodified	_TNAENEFVTIK_		0	CON__P04264	Keratin, type II cytoskeletal 1 (67 kDa cytokeratin) (Cytokeratin-1, CK-1) (Hair alpha protein) (Keratin-1, K1) (Type-II keratin Kb1)	Potential_contaminants	2	633.322	1264.63	-0.063965	65.553	1	21396	79.07	143240000	+
SGGGFSSGSAGIINYQR	17	Unmodified	_SGGGFSSGSAGIINYQR_		0	CON__P04264	Keratin, type II cytoskeletal 1 (67 kDa cytokeratin) (Cytokeratin-1, CK-1) (Hair alpha protein) (Keratin-1, K1) (Type-II keratin Kb1)	Potential_contaminants	2	829.4	1656.79	0.39518	44.026	2	15479	80.69	372870	+
SLNNQFASFIDKVR	14	Unmodified	_SLNNQFASFIDKVR_		0	CON__P04264	Keratin, type II cytoskeletal 1 (67 kDa cytokeratin) (Cytokeratin-1, CK-1) (Hair alpha protein) (Keratin-1, K1) (Type-II keratin Kb1)	Potential_contaminants	3	546.958	1637.85	0.40134	63.966	1	17572	82.202	2158600	+
NKLNDLEDALQQAKEDLAR	19	Unmodified	_NKLNDLEDALQQAKEDLAR_		0	CON__P04264	Keratin, type II cytoskeletal 1 (67 kDa cytokeratin) (Cytokeratin-1, CK-1) (Hair alpha protein) (Keratin-1, K1) (Type-II keratin Kb1)	Potential_contaminants	4	546.787	2183.12	0.049816	64.589	1	17845	83.894	862780	+
LALDLEIATYR	11	Unmodified	_LALDLEIATYR_		0	CON__P04264	Keratin, type II cytoskeletal 1 (67 kDa cytokeratin) (Cytokeratin-1, CK-1) (Hair alpha protein) (Keratin-1, K1) (Type-II keratin Kb1)	Potential_contaminants	2	639.359	1276.7	0.07463	54.177	1	20911	84.17	8732800	+
GSYGSGGSSYGSGGGSYGSGGGGGGHGSYGSGSSSGGYR	39	Unmodified	_GSYGSGGSSYGSGGGSYGSGGGGGGHGSYGSGSSSGGYR_		0	CON__P04264	Keratin, type II cytoskeletal 1 (67 kDa cytokeratin) (Cytokeratin-1, CK-1) (Hair alpha protein) (Keratin-1, K1) (Type-II keratin Kb1)	Potential_contaminants	3	1104.77	3311.3	0.13642	47.046	2	16909	84.478	2317900	+
LRSEIDNVKK	10	Unmodified	_LRSEIDNVKK_		0	CON__P04264	Keratin, type II cytoskeletal 1 (67 kDa cytokeratin) (Cytokeratin-1, CK-1) (Hair alpha protein) (Keratin-1, K1) (Type-II keratin Kb1)	Potential_contaminants	2	601.349	1200.68	0.083819	63.202	1	17136	85.355	8818600	+
THNLEPYFESFINNLRR	17	Unmodified	_THNLEPYFESFINNLRR_		0	CON__P04264	Keratin, type II cytoskeletal 1 (67 kDa cytokeratin) (Cytokeratin-1, CK-1) (Hair alpha protein) (Keratin-1, K1) (Type-II keratin Kb1)	Potential_contaminants	4	538.275	2149.07	0.0030872	67.862	1	22672	86.497	9190200	+
SEIDNVK	7	Unmodified	_SEIDNVK_		0	CON__P04264	Keratin, type II cytoskeletal 1 (67 kDa cytokeratin) (Cytokeratin-1, CK-1) (Hair alpha protein) (Keratin-1, K1) (Type-II keratin Kb1)	Potential_contaminants	2	402.709	803.402	-0.069958	61.057	1	15619	92.191	870320	+
SLDLDSIIAEVK	12	Unmodified	_SLDLDSIIAEVK_		0	CON__P04264	Keratin, type II cytoskeletal 1 (67 kDa cytokeratin) (Cytokeratin-1, CK-1) (Hair alpha protein) (Keratin-1, K1) (Type-II keratin Kb1)	Potential_contaminants	3	434.91	1301.71	-0.23313	63.852	1	17534	92.247	2032800	+
THNLEPYFESFINNLRR	17	Unmodified	_THNLEPYFESFINNLRR_		0	CON__P04264	Keratin, type II cytoskeletal 1 (67 kDa cytokeratin) (Cytokeratin-1, CK-1) (Hair alpha protein) (Keratin-1, K1) (Type-II keratin Kb1)	Potential_contaminants	4	538.275	2149.07	-0.10088	66.013	1	18501	92.38	9871600	+
GSYGSGGSSYGSGGGSYGSGGGGGGHGSYGSGSSSGGYR	39	Unmodified	_GSYGSGGSSYGSGGGSYGSGGGGGGHGSYGSGSSSGGYR_		0	CON__P04264	Keratin, type II cytoskeletal 1 (67 kDa cytokeratin) (Cytokeratin-1, CK-1) (Hair alpha protein) (Keratin-1, K1) (Type-II keratin Kb1)	Potential_contaminants	3	1104.77	3311.3	0.44193	65.431	1	21203	95.968	46878000	+
NKYEDEINKR	10	Unmodified	_NKYEDEINKR_		0	CON__P04264	Keratin, type II cytoskeletal 1 (67 kDa cytokeratin) (Cytokeratin-1, CK-1) (Hair alpha protein) (Keratin-1, K1) (Type-II keratin Kb1)	Potential_contaminants	3	436.89	1307.65	-0.27408	66.313	1	22284	96.113	379370000	+
LNDLEDALQQAKEDLAR	17	Unmodified	_LNDLEDALQQAKEDLAR_		0	CON__P04264	Keratin, type II cytoskeletal 1 (67 kDa cytokeratin) (Cytokeratin-1, CK-1) (Hair alpha protein) (Keratin-1, K1) (Type-II keratin Kb1)	Potential_contaminants	3	648.001	1940.98	-0.47664	56.561	1	21178	96.489	282090	+
QISNLQQSISDAEQR	15	Unmodified	_QISNLQQSISDAEQR_		0	CON__P04264	Keratin, type II cytoskeletal 1 (67 kDa cytokeratin) (Cytokeratin-1, CK-1) (Hair alpha protein) (Keratin-1, K1) (Type-II keratin Kb1)	Potential_contaminants	2	858.929	1715.84	0.073347	61.393	2	15821	96.82	22718000	+
QISNLQQSISDAEQR	15	Unmodified	_QISNLQQSISDAEQR_		0	CON__P04264	Keratin, type II cytoskeletal 1 (67 kDa cytokeratin) (Cytokeratin-1, CK-1) (Hair alpha protein) (Keratin-1, K1) (Type-II keratin Kb1)	Potential_contaminants	3	572.955	1715.84	0.23761	43.845	1	15156	98.253	599640	+
SGGGFSSGSAGIINYQR	17	Unmodified	_SGGGFSSGSAGIINYQR_		0	CON__P04264	Keratin, type II cytoskeletal 1 (67 kDa cytokeratin) (Cytokeratin-1, CK-1) (Hair alpha protein) (Keratin-1, K1) (Type-II keratin Kb1)	Potential_contaminants	2	829.4	1656.79	-0.15461	46.976	1	17120	98.407	657010	+
LRSEIDNVKK	10	Unmodified	_LRSEIDNVKK_		0	CON__P04264	Keratin, type II cytoskeletal 1 (67 kDa cytokeratin) (Cytokeratin-1, CK-1) (Hair alpha protein) (Keratin-1, K1) (Type-II keratin Kb1)	Potential_contaminants	3	401.235	1200.68	-0.065537	20.16	1	8508	99.283	2691300	+
LNDLEDALQQAKEDLAR	17	Unmodified	_LNDLEDALQQAKEDLAR_		0	CON__P04264	Keratin, type II cytoskeletal 1 (67 kDa cytokeratin) (Cytokeratin-1, CK-1) (Hair alpha protein) (Keratin-1, K1) (Type-II keratin Kb1)	Potential_contaminants	3	648.001	1940.98	-0.28606	54.154	1	19690	99.747	190440	+
SLNNQFASFIDK	12	Unmodified	_SLNNQFASFIDK_		0	CON__P04264	Keratin, type II cytoskeletal 1 (67 kDa cytokeratin) (Cytokeratin-1, CK-1) (Hair alpha protein) (Keratin-1, K1) (Type-II keratin Kb1)	Potential_contaminants	2	692.349	1382.68	0.033419	49.734	1	17228	103.22	8353000	+
SEIDNVK	7	Unmodified	_SEIDNVK_		0	CON__P04264	Keratin, type II cytoskeletal 1 (67 kDa cytokeratin) (Cytokeratin-1, CK-1) (Hair alpha protein) (Keratin-1, K1) (Type-II keratin Kb1)	Potential_contaminants	2	402.709	803.402	-0.10076	63.168	1	19773	103.29	557040	+
LRSEIDNVKK	10	Unmodified	_LRSEIDNVKK_		0	CON__P04264	Keratin, type II cytoskeletal 1 (67 kDa cytokeratin) (Cytokeratin-1, CK-1) (Hair alpha protein) (Keratin-1, K1) (Type-II keratin Kb1)	Potential_contaminants	3	401.235	1200.68	0.18017	49.865	3	18064	103.31	2691300	+
THNLEPYFESFINNLR	16	Unmodified	_THNLEPYFESFINNLR_		0	CON__P04264	Keratin, type II cytoskeletal 1 (67 kDa cytokeratin) (Cytokeratin-1, CK-1) (Hair alpha protein) (Keratin-1, K1) (Type-II keratin Kb1)	Potential_contaminants	4	499.25	1992.97	0.44704	67.526	1	22543	103.77	330910	+
DYQELMNTK	9	Unmodified	_DYQELMNTK_		0	CON__P04264	Keratin, type II cytoskeletal 1 (67 kDa cytokeratin) (Cytokeratin-1, CK-1) (Hair alpha protein) (Keratin-1, K1) (Type-II keratin Kb1)	Potential_contaminants	2	571.263	1140.51	0.23442	61.81	1	16271	104.06	4733400	+
KQISNLQQSISDAEQR	16	Unmodified	_KQISNLQQSISDAEQR_		0	CON__P04264	Keratin, type II cytoskeletal 1 (67 kDa cytokeratin) (Cytokeratin-1, CK-1) (Hair alpha protein) (Keratin-1, K1) (Type-II keratin Kb1)	Potential_contaminants	3	615.654	1843.94	-0.23913	50.506	1	18533	105.17	668360	+
QISNLQQSISDAEQR	15	Unmodified	_QISNLQQSISDAEQR_		0	CON__P04264	Keratin, type II cytoskeletal 1 (67 kDa cytokeratin) (Cytokeratin-1, CK-1) (Hair alpha protein) (Keratin-1, K1) (Type-II keratin Kb1)	Potential_contaminants	2	858.929	1715.84	-0.13669	63.401	1	20409	106.67	12038000	+
SKAEAESLYQSK	12	Unmodified	_SKAEAESLYQSK_		0	CON__P04264	Keratin, type II cytoskeletal 1 (67 kDa cytokeratin) (Cytokeratin-1, CK-1) (Hair alpha protein) (Keratin-1, K1) (Type-II keratin Kb1)	Potential_contaminants	2	670.838	1339.66	0.023842	24.714	1	4135	107.34	955270	+
NKYEDEINKR	10	Unmodified	_NKYEDEINKR_		0	CON__P04264	Keratin, type II cytoskeletal 1 (67 kDa cytokeratin) (Cytokeratin-1, CK-1) (Hair alpha protein) (Keratin-1, K1) (Type-II keratin Kb1)	Potential_contaminants	3	436.89	1307.65	-0.15841	20.937	1	8626	107.55	915340	+
SLVNLGGSK	9	Unmodified	_SLVNLGGSK_		0	CON__P04264	Keratin, type II cytoskeletal 1 (67 kDa cytokeratin) (Cytokeratin-1, CK-1) (Hair alpha protein) (Keratin-1, K1) (Type-II keratin Kb1)	Potential_contaminants	2	437.753	873.492	-0.83333	62.261	2	16495	109.48	159250000	+
LRSEIDNVKK	10	Unmodified	_LRSEIDNVKK_		0	CON__P04264	Keratin, type II cytoskeletal 1 (67 kDa cytokeratin) (Cytokeratin-1, CK-1) (Hair alpha protein) (Keratin-1, K1) (Type-II keratin Kb1)	Potential_contaminants	2	601.349	1200.68	0.13945	66.358	1	21878	109.66	10008000	+
QISNLQQSISDAEQR	15	Unmodified	_QISNLQQSISDAEQR_		0	CON__P04264	Keratin, type II cytoskeletal 1 (67 kDa cytokeratin) (Cytokeratin-1, CK-1) (Hair alpha protein) (Keratin-1, K1) (Type-II keratin Kb1)	Potential_contaminants	2	858.929	1715.84	0.1016	51.902	2	14852	109.72	3661200	+
LRSEIDNVKK	10	Unmodified	_LRSEIDNVKK_		0	CON__P04264	Keratin, type II cytoskeletal 1 (67 kDa cytokeratin) (Cytokeratin-1, CK-1) (Hair alpha protein) (Keratin-1, K1) (Type-II keratin Kb1)	Potential_contaminants	3	401.235	1200.68	-0.026472	48.955	1	17086	110.38	2358700	+
WELLQQVDTSTR	12	Unmodified	_WELLQQVDTSTR_		0	CON__P04264	Keratin, type II cytoskeletal 1 (67 kDa cytokeratin) (Cytokeratin-1, CK-1) (Hair alpha protein) (Keratin-1, K1) (Type-II keratin Kb1)	Potential_contaminants	2	738.378	1474.74	-1.7785	63.048	2	16986	110.39	230400000	+
NKYEDEINKR	10	Unmodified	_NKYEDEINKR_		0	CON__P04264	Keratin, type II cytoskeletal 1 (67 kDa cytokeratin) (Cytokeratin-1, CK-1) (Hair alpha protein) (Keratin-1, K1) (Type-II keratin Kb1)	Potential_contaminants	2	654.831	1307.65	NaN	66.362	1	21830	111.61		+
AEAESLYQSK	10	Unmodified	_AEAESLYQSK_		0	CON__P04264	Keratin, type II cytoskeletal 1 (67 kDa cytokeratin) (Cytokeratin-1, CK-1) (Hair alpha protein) (Keratin-1, K1) (Type-II keratin Kb1)	Potential_contaminants	2	563.275	1124.53	-0.29237	27.309	1	4808	112.11	11742000	+
THNLEPYFESFINNLRR	17	Unmodified	_THNLEPYFESFINNLRR_		0	CON__P04264	Keratin, type II cytoskeletal 1 (67 kDa cytokeratin) (Cytokeratin-1, CK-1) (Hair alpha protein) (Keratin-1, K1) (Type-II keratin Kb1)	Potential_contaminants	3	717.364	2149.07	0.1403	66.014	2	18495	112.24	10797000	+
GENALKDAK	9	Unmodified	_GENALKDAK_		0	CON__P04264	Keratin, type II cytoskeletal 1 (67 kDa cytokeratin) (Cytokeratin-1, CK-1) (Hair alpha protein) (Keratin-1, K1) (Type-II keratin Kb1)	Potential_contaminants	2	473.254	944.493	-0.41795	66.093	1	21600	112.3	16970000	+
THNLEPYFESFINNLR	16	Unmodified	_THNLEPYFESFINNLR_		0	CON__P04264	Keratin, type II cytoskeletal 1 (67 kDa cytokeratin) (Cytokeratin-1, CK-1) (Hair alpha protein) (Keratin-1, K1) (Type-II keratin Kb1)	Potential_contaminants	2	997.492	1992.97	0.22879	65.59	1	18265	114.24	3395900	+
SLDLDSIIAEVK	12	Unmodified	_SLDLDSIIAEVK_		0	CON__P04264	Keratin, type II cytoskeletal 1 (67 kDa cytokeratin) (Cytokeratin-1, CK-1) (Hair alpha protein) (Keratin-1, K1) (Type-II keratin Kb1)	Potential_contaminants	2	651.861	1301.71	0.022865	63.855	1	17624	116.52	310820000	+
SISISVAR	8	Unmodified	_SISISVAR_		0	CON__P04264	Keratin, type II cytoskeletal 1 (67 kDa cytokeratin) (Cytokeratin-1, CK-1) (Hair alpha protein) (Keratin-1, K1) (Type-II keratin Kb1)	Potential_contaminants	2	416.748	831.481	1.772	62.211	1	16492	116.88	152550000	+
TNAENEFVTIKK	12	Unmodified	_TNAENEFVTIKK_		0	CON__P04264	Keratin, type II cytoskeletal 1 (67 kDa cytokeratin) (Cytokeratin-1, CK-1) (Hair alpha protein) (Keratin-1, K1) (Type-II keratin Kb1)	Potential_contaminants	2	697.37	1392.72	0.11322	47.935	2	17000	117.52	1156000	+
LRSEIDNVKK	10	Unmodified	_LRSEIDNVKK_		0	CON__P04264	Keratin, type II cytoskeletal 1 (67 kDa cytokeratin) (Cytokeratin-1, CK-1) (Hair alpha protein) (Keratin-1, K1) (Type-II keratin Kb1)	Potential_contaminants	3	401.235	1200.68	0.0022618	66.358	1	21871	117.71	152930000	+
FSSCGGGGGSFGAGGGFGSR	20	Unmodified	_FSSCGGGGGSFGAGGGFGSR_		0	CON__P04264	Keratin, type II cytoskeletal 1 (67 kDa cytokeratin) (Cytokeratin-1, CK-1) (Hair alpha protein) (Keratin-1, K1) (Type-II keratin Kb1)	Potential_contaminants	2	883.371	1764.73	-0.33822	65.252	1	20951	118.21	24121000	+
LRSEIDNVK	9	Unmodified	_LRSEIDNVK_		0	CON__P04264	Keratin, type II cytoskeletal 1 (67 kDa cytokeratin) (Cytokeratin-1, CK-1) (Hair alpha protein) (Keratin-1, K1) (Type-II keratin Kb1)	Potential_contaminants	2	537.301	1072.59	-0.21949	62.959	1	16920	120.99	27753000	+
TNAENEFVTIKK	12	Unmodified	_TNAENEFVTIKK_		0	CON__P04264	Keratin, type II cytoskeletal 1 (67 kDa cytokeratin) (Cytokeratin-1, CK-1) (Hair alpha protein) (Keratin-1, K1) (Type-II keratin Kb1)	Potential_contaminants	2	697.37	1392.72	0.097213	47.356	2	16535	121.61	1133500	+
LRSEIDNVKK	10	Unmodified	_LRSEIDNVKK_		0	CON__P04264	Keratin, type II cytoskeletal 1 (67 kDa cytokeratin) (Cytokeratin-1, CK-1) (Hair alpha protein) (Keratin-1, K1) (Type-II keratin Kb1)	Potential_contaminants	3	401.235	1200.68	-0.16885	20.125	1	8383	121.9	3507400	+
QISNLQQSISDAEQR	15	Unmodified	_QISNLQQSISDAEQR_		0	CON__P04264	Keratin, type II cytoskeletal 1 (67 kDa cytokeratin) (Cytokeratin-1, CK-1) (Hair alpha protein) (Keratin-1, K1) (Type-II keratin Kb1)	Potential_contaminants	3	572.955	1715.84	-0.090265	61.415	1	15907	125.22	11513000	+
QISNLQQSISDAEQR	15	Unmodified	_QISNLQQSISDAEQR_		0	CON__P04264	Keratin, type II cytoskeletal 1 (67 kDa cytokeratin) (Cytokeratin-1, CK-1) (Hair alpha protein) (Keratin-1, K1) (Type-II keratin Kb1)	Potential_contaminants	3	572.955	1715.84	0.03719	63.423	1	20043	125.47	5987900	+
LRSEIDNVK	9	Unmodified	_LRSEIDNVK_		0	CON__P04264	Keratin, type II cytoskeletal 1 (67 kDa cytokeratin) (Cytokeratin-1, CK-1) (Hair alpha protein) (Keratin-1, K1) (Type-II keratin Kb1)	Potential_contaminants	2	537.301	1072.59	-0.18034	66.217	1	21704	125.71	28070000	+
GSGGGSSGGSIGGR	14	Unmodified	_GSGGGSSGGSIGGR_		0	CON__P04264	Keratin, type II cytoskeletal 1 (67 kDa cytokeratin) (Cytokeratin-1, CK-1) (Hair alpha protein) (Keratin-1, K1) (Type-II keratin Kb1)	Potential_contaminants	2	546.755	1091.5	-0.061646	38.011	1	13640	127.51	840860	+
GENALKDAK	9	Unmodified	_GENALKDAK_		0	CON__P04264	Keratin, type II cytoskeletal 1 (67 kDa cytokeratin) (Cytokeratin-1, CK-1) (Hair alpha protein) (Keratin-1, K1) (Type-II keratin Kb1)	Potential_contaminants	2	473.254	944.493	-0.013818	62.814	1	16815	128.86	23135000	+
SEIDNVKK	8	Unmodified	_SEIDNVKK_		0	CON__P04264	Keratin, type II cytoskeletal 1 (67 kDa cytokeratin) (Cytokeratin-1, CK-1) (Hair alpha protein) (Keratin-1, K1) (Type-II keratin Kb1)	Potential_contaminants	2	466.756	931.497	0.03733	62.79	1	16814	128.86	18664000	+
THNLEPYFESFINNLRR	17	Unmodified	_THNLEPYFESFINNLRR_		0	CON__P04264	Keratin, type II cytoskeletal 1 (67 kDa cytokeratin) (Cytokeratin-1, CK-1) (Hair alpha protein) (Keratin-1, K1) (Type-II keratin Kb1)	Potential_contaminants	3	717.364	2149.07	-0.32814	67.864	1	22664	129.01	12439000	+
LRSEIDNVKK	10	Unmodified	_LRSEIDNVKK_		0	CON__P04264	Keratin, type II cytoskeletal 1 (67 kDa cytokeratin) (Cytokeratin-1, CK-1) (Hair alpha protein) (Keratin-1, K1) (Type-II keratin Kb1)	Potential_contaminants	3	401.235	1200.68	NaN	49.327	1	17502	129.88		+
TLLEGEESR	9	Unmodified	_TLLEGEESR_		0	CON__P04264	Keratin, type II cytoskeletal 1 (67 kDa cytokeratin) (Cytokeratin-1, CK-1) (Hair alpha protein) (Keratin-1, K1) (Type-II keratin Kb1)	Potential_contaminants	2	517.262	1032.51	-0.49249	65.553	1	21238	132.76	401000000	+
FSSCGGGGGSFGAGGGFGSR	20	Unmodified	_FSSCGGGGGSFGAGGGFGSR_		0	CON__P04264	Keratin, type II cytoskeletal 1 (67 kDa cytokeratin) (Cytokeratin-1, CK-1) (Hair alpha protein) (Keratin-1, K1) (Type-II keratin Kb1)	Potential_contaminants	2	883.371	1764.73	-0.057773	62.121	1	16306	133.48	94263000	+
LRSEIDNVKK	10	Unmodified	_LRSEIDNVKK_		0	CON__P04264	Keratin, type II cytoskeletal 1 (67 kDa cytokeratin) (Cytokeratin-1, CK-1) (Hair alpha protein) (Keratin-1, K1) (Type-II keratin Kb1)	Potential_contaminants	3	401.235	1200.68	-0.37635	63.202	1	17133	140.49	144350000	+
GGSGGGGGGSSGGR	14	Unmodified	_GGSGGGGGGSSGGR_		0	CON__P04264	Keratin, type II cytoskeletal 1 (67 kDa cytokeratin) (Cytokeratin-1, CK-1) (Hair alpha protein) (Keratin-1, K1) (Type-II keratin Kb1)	Potential_contaminants	2	503.718	1005.42	0.012741	52.605	1	14868	141.89	2178800	+
NKYEDEINKR	10	Unmodified	_NKYEDEINKR_		0	CON__P04264	Keratin, type II cytoskeletal 1 (67 kDa cytokeratin) (Cytokeratin-1, CK-1) (Hair alpha protein) (Keratin-1, K1) (Type-II keratin Kb1)	Potential_contaminants	2	654.831	1307.65	0.14471	63.121	1	17080	143.37	19610000	+
NKLNDLEDALQQAKEDLAR	19	Unmodified	_NKLNDLEDALQQAKEDLAR_		0	CON__P04264	Keratin, type II cytoskeletal 1 (67 kDa cytokeratin) (Cytokeratin-1, CK-1) (Hair alpha protein) (Keratin-1, K1) (Type-II keratin Kb1)	Potential_contaminants	3	728.713	2183.12	0.13404	66.736	1	22156	144.68	14158000	+
TNAENEFVTIK	11	Unmodified	_TNAENEFVTIK_		0	CON__P04264	Keratin, type II cytoskeletal 1 (67 kDa cytokeratin) (Cytokeratin-1, CK-1) (Hair alpha protein) (Keratin-1, K1) (Type-II keratin Kb1)	Potential_contaminants	2	633.322	1264.63	-0.25973	62.168	1	16449	154.01	141250000	+
FSSCGGGGGSFGAGGGFGSR	20	Unmodified	_FSSCGGGGGSFGAGGGFGSR_		0	CON__P04264	Keratin, type II cytoskeletal 1 (67 kDa cytokeratin) (Cytokeratin-1, CK-1) (Hair alpha protein) (Keratin-1, K1) (Type-II keratin Kb1)	Potential_contaminants	2	883.371	1764.73	-0.0026712	43.61	3	15350	156.96	2984000	+
NKLNDLEDALQQAK	14	Unmodified	_NKLNDLEDALQQAK_		0	CON__P04264	Keratin, type II cytoskeletal 1 (67 kDa cytokeratin) (Cytokeratin-1, CK-1) (Hair alpha protein) (Keratin-1, K1) (Type-II keratin Kb1)	Potential_contaminants	3	533.949	1598.83	0.19732	53.271	2	19711	163.33	6418400	+
LNDLEDALQQAKEDLAR	17	Unmodified	_LNDLEDALQQAKEDLAR_		0	CON__P04264	Keratin, type II cytoskeletal 1 (67 kDa cytokeratin) (Cytokeratin-1, CK-1) (Hair alpha protein) (Keratin-1, K1) (Type-II keratin Kb1)	Potential_contaminants	3	648.001	1940.98	0.80152	63.77	1	17470	168.41	8835700	+
NKYEDEINKR	10	Unmodified	_NKYEDEINKR_		0	CON__P04264	Keratin, type II cytoskeletal 1 (67 kDa cytokeratin) (Cytokeratin-1, CK-1) (Hair alpha protein) (Keratin-1, K1) (Type-II keratin Kb1)	Potential_contaminants	3	436.89	1307.65	0.050108	63.125	1	17068	169.76	342470000	+
TLLEGEESR	9	Unmodified	_TLLEGEESR_		0	CON__P04264	Keratin, type II cytoskeletal 1 (67 kDa cytokeratin) (Cytokeratin-1, CK-1) (Hair alpha protein) (Keratin-1, K1) (Type-II keratin Kb1)	Potential_contaminants	2	517.262	1032.51	-0.43023	62.211	1	16446	170.3	255590000	+
NKLNDLEDALQQAKEDLAR	19	Unmodified	_NKLNDLEDALQQAKEDLAR_		0	CON__P04264	Keratin, type II cytoskeletal 1 (67 kDa cytokeratin) (Cytokeratin-1, CK-1) (Hair alpha protein) (Keratin-1, K1) (Type-II keratin Kb1)	Potential_contaminants	3	728.713	2183.12	0.0077042	64.596	1	17841	170.89	9870600	+
THNLEPYFESFINNLR	16	Unmodified	_THNLEPYFESFINNLR_		0	CON__P04264	Keratin, type II cytoskeletal 1 (67 kDa cytokeratin) (Cytokeratin-1, CK-1) (Hair alpha protein) (Keratin-1, K1) (Type-II keratin Kb1)	Potential_contaminants	3	665.33	1992.97	-0.21245	65.609	2	18241	171.15	94228000	+
THNLEPYFESFINNLR	16	Unmodified	_THNLEPYFESFINNLR_		0	CON__P04264	Keratin, type II cytoskeletal 1 (67 kDa cytokeratin) (Cytokeratin-1, CK-1) (Hair alpha protein) (Keratin-1, K1) (Type-II keratin Kb1)	Potential_contaminants	2	997.492	1992.97	-0.17485	67.531	1	22496	177.04	6506200	+
TNAENEFVTIKK	12	Unmodified	_TNAENEFVTIKK_		0	CON__P04264	Keratin, type II cytoskeletal 1 (67 kDa cytokeratin) (Cytokeratin-1, CK-1) (Hair alpha protein) (Keratin-1, K1) (Type-II keratin Kb1)	Potential_contaminants	3	465.249	1392.72	-0.43949	62.886	1	16859	177.16	203400000	+
LALDLEIATYR	11	Unmodified	_LALDLEIATYR_		0	CON__P04264	Keratin, type II cytoskeletal 1 (67 kDa cytokeratin) (Cytokeratin-1, CK-1) (Hair alpha protein) (Keratin-1, K1) (Type-II keratin Kb1)	Potential_contaminants	2	639.359	1276.7	0.026882	63.406	1	17257	177.36	400900000	+
KQISNLQQSISDAEQR	16	Unmodified	_KQISNLQQSISDAEQR_		0	CON__P04264	Keratin, type II cytoskeletal 1 (67 kDa cytokeratin) (Cytokeratin-1, CK-1) (Hair alpha protein) (Keratin-1, K1) (Type-II keratin Kb1)	Potential_contaminants	3	615.654	1843.94	-0.046189	62.791	1	16796	177.39	9526800	+
QISNLQQSISDAEQR	15	Unmodified	_QISNLQQSISDAEQR_		0	CON__P04264	Keratin, type II cytoskeletal 1 (67 kDa cytokeratin) (Cytokeratin-1, CK-1) (Hair alpha protein) (Keratin-1, K1) (Type-II keratin Kb1)	Potential_contaminants	2	858.929	1715.84	0.19435	43.673	2	15125	178.1	1191300	+
SLDLDSIIAEVK	12	Unmodified	_SLDLDSIIAEVK_		0	CON__P04264	Keratin, type II cytoskeletal 1 (67 kDa cytokeratin) (Cytokeratin-1, CK-1) (Hair alpha protein) (Keratin-1, K1) (Type-II keratin Kb1)	Potential_contaminants	2	651.861	1301.71	0.22699	66.665	1	22028	185.29	321460000	+
SLNNQFASFIDK	12	Unmodified	_SLNNQFASFIDK_		0	CON__P04264	Keratin, type II cytoskeletal 1 (67 kDa cytokeratin) (Cytokeratin-1, CK-1) (Hair alpha protein) (Keratin-1, K1) (Type-II keratin Kb1)	Potential_contaminants	2	692.349	1382.68	0.094729	63.009	1	16960	187.16	472830000	+
SLVNLGGSK	9	Unmodified	_SLVNLGGSK_		0	CON__P04264	Keratin, type II cytoskeletal 1 (67 kDa cytokeratin) (Cytokeratin-1, CK-1) (Hair alpha protein) (Keratin-1, K1) (Type-II keratin Kb1)	Potential_contaminants	1	874.499	873.492	0.491	62.261	1	16486	187.5	12204000	+
THNLEPYFESFINNLR	16	Unmodified	_THNLEPYFESFINNLR_		0	CON__P04264	Keratin, type II cytoskeletal 1 (67 kDa cytokeratin) (Cytokeratin-1, CK-1) (Hair alpha protein) (Keratin-1, K1) (Type-II keratin Kb1)	Potential_contaminants	3	665.33	1992.97	-0.32884	67.531	2	22486	190.18	135560000	+
FSSCGGGGGSFGAGGGFGSR	20	Unmodified	_FSSCGGGGGSFGAGGGFGSR_		0	CON__P04264	Keratin, type II cytoskeletal 1 (67 kDa cytokeratin) (Cytokeratin-1, CK-1) (Hair alpha protein) (Keratin-1, K1) (Type-II keratin Kb1)	Potential_contaminants	2	883.371	1764.73	-0.033822	44.192	3	15711	191.63	3157500	+
KQISNLQQSISDAEQR	16	Unmodified	_KQISNLQQSISDAEQR_		0	CON__P04264	Keratin, type II cytoskeletal 1 (67 kDa cytokeratin) (Cytokeratin-1, CK-1) (Hair alpha protein) (Keratin-1, K1) (Type-II keratin Kb1)	Potential_contaminants	3	615.654	1843.94	0.060142	66.056	1	21577	193.54	9115400	+
QISNLQQSISDAEQR	15	Unmodified	_QISNLQQSISDAEQR_		0	CON__P04264	Keratin, type II cytoskeletal 1 (67 kDa cytokeratin) (Cytokeratin-1, CK-1) (Hair alpha protein) (Keratin-1, K1) (Type-II keratin Kb1)	Potential_contaminants	3	572.955	1715.84	0.10082	46.728	2	16980	198.48	1132400	+
LNDLEDALQQAKEDLAR	17	Unmodified	_LNDLEDALQQAKEDLAR_		0	CON__P04264	Keratin, type II cytoskeletal 1 (67 kDa cytokeratin) (Cytokeratin-1, CK-1) (Hair alpha protein) (Keratin-1, K1) (Type-II keratin Kb1)	Potential_contaminants	3	648.001	1940.98	-1.0041	66.541	1	22026	199.15	9172600	+
TNAENEFVTIKK	12	Unmodified	_TNAENEFVTIKK_		0	CON__P04264	Keratin, type II cytoskeletal 1 (67 kDa cytokeratin) (Cytokeratin-1, CK-1) (Hair alpha protein) (Keratin-1, K1) (Type-II keratin Kb1)	Potential_contaminants	2	697.37	1392.72	-0.23178	62.885	1	16863	199.68	54325000	+
NKLNDLEDALQQAK	14	Unmodified	_NKLNDLEDALQQAK_		0	CON__P04264	Keratin, type II cytoskeletal 1 (67 kDa cytokeratin) (Cytokeratin-1, CK-1) (Hair alpha protein) (Keratin-1, K1) (Type-II keratin Kb1)	Potential_contaminants	2	800.42	1598.83	0.38354	53.258	1	19939	199.8	4065600	+
FSSCGGGGGSFGAGGGFGSR	20	Unmodified	_FSSCGGGGGSFGAGGGFGSR_		0	CON__P04264	Keratin, type II cytoskeletal 1 (67 kDa cytokeratin) (Cytokeratin-1, CK-1) (Hair alpha protein) (Keratin-1, K1) (Type-II keratin Kb1)	Potential_contaminants	2	883.371	1764.73	-0.021207	46.794	2	16979	202.4	5090400	+
NKYEDEINK	9	Unmodified	_NKYEDEINK_		0	CON__P04264	Keratin, type II cytoskeletal 1 (67 kDa cytokeratin) (Cytokeratin-1, CK-1) (Hair alpha protein) (Keratin-1, K1) (Type-II keratin Kb1)	Potential_contaminants	2	576.78	1151.55	-1.11	62.833	1	16826	204.42	5063200	+
GSYGSGGSSYGSGGGSYGSGGGGGGHGSYGSGSSSGGYR	39	Unmodified	_GSYGSGGSSYGSGGGSYGSGGGGGGHGSYGSGSSSGGYR_		0	CON__P04264	Keratin, type II cytoskeletal 1 (67 kDa cytokeratin) (Cytokeratin-1, CK-1) (Hair alpha protein) (Keratin-1, K1) (Type-II keratin Kb1)	Potential_contaminants	3	1104.77	3311.3	0.10119	62.069	1	16357	214.46	35518000	+
NKLNDLEDALQQAK	14	Unmodified	_NKLNDLEDALQQAK_		0	CON__P04264	Keratin, type II cytoskeletal 1 (67 kDa cytokeratin) (Cytokeratin-1, CK-1) (Hair alpha protein) (Keratin-1, K1) (Type-II keratin Kb1)	Potential_contaminants	3	533.949	1598.83	0.31618	63.042	1	16990	219.97	133160000	+
SKAEAESLYQSK	12	Unmodified	_SKAEAESLYQSK_		0	CON__P04264	Keratin, type II cytoskeletal 1 (67 kDa cytokeratin) (Cytokeratin-1, CK-1) (Hair alpha protein) (Keratin-1, K1) (Type-II keratin Kb1)	Potential_contaminants	3	447.561	1339.66	-0.11193	62.813	1	16792	226.42	88696000	+
LNDLEDALQQAK	12	Unmodified	_LNDLEDALQQAK_		0	CON__P04264	Keratin, type II cytoskeletal 1 (67 kDa cytokeratin) (Cytokeratin-1, CK-1) (Hair alpha protein) (Keratin-1, K1) (Type-II keratin Kb1)	Potential_contaminants	2	679.352	1356.69	0.032759	46.703	3	16373	232.88	3816200	+
QISNLQQSISDAEQR	15	Unmodified	_QISNLQQSISDAEQR_		0	CON__P04264	Keratin, type II cytoskeletal 1 (67 kDa cytokeratin) (Cytokeratin-1, CK-1) (Hair alpha protein) (Keratin-1, K1) (Type-II keratin Kb1)	Potential_contaminants	2	858.929	1715.84	0.21887	46.803	3	16638	247.13	2116800	+
GSGGGSSGGSIGGR	14	Unmodified	_GSGGGSSGGSIGGR_		0	CON__P04264	Keratin, type II cytoskeletal 1 (67 kDa cytokeratin) (Cytokeratin-1, CK-1) (Hair alpha protein) (Keratin-1, K1) (Type-II keratin Kb1)	Potential_contaminants	2	546.755	1091.5	-0.24841	51.313	2	11423	261.35	6100300	+
LNDLEDALQQAK	12	Unmodified	_LNDLEDALQQAK_		0	CON__P04264	Keratin, type II cytoskeletal 1 (67 kDa cytokeratin) (Cytokeratin-1, CK-1) (Hair alpha protein) (Keratin-1, K1) (Type-II keratin Kb1)	Potential_contaminants	2	679.352	1356.69	0.1051	46.011	3	16071	267.29	3613800	+
LNDLEDALQQAK	12	Unmodified	_LNDLEDALQQAK_		0	CON__P04264	Keratin, type II cytoskeletal 1 (67 kDa cytokeratin) (Cytokeratin-1, CK-1) (Hair alpha protein) (Keratin-1, K1) (Type-II keratin Kb1)	Potential_contaminants	2	679.352	1356.69	-0.32649	65.553	1	21293	276.57	247570000	+
NKLNDLEDALQQAK	14	Unmodified	_NKLNDLEDALQQAK_		0	CON__P04264	Keratin, type II cytoskeletal 1 (67 kDa cytokeratin) (Cytokeratin-1, CK-1) (Hair alpha protein) (Keratin-1, K1) (Type-II keratin Kb1)	Potential_contaminants	3	533.949	1598.83	-0.036341	66.263	1	21731	283.05	95029000	+
LNDLEDALQQAK	12	Unmodified	_LNDLEDALQQAK_		0	CON__P04264	Keratin, type II cytoskeletal 1 (67 kDa cytokeratin) (Cytokeratin-1, CK-1) (Hair alpha protein) (Keratin-1, K1) (Type-II keratin Kb1)	Potential_contaminants	2	679.352	1356.69	0.019082	49.031	3	17858	305.55	6720700	+
SKAEAESLYQSK	12	Unmodified	_SKAEAESLYQSK_		0	CON__P04264	Keratin, type II cytoskeletal 1 (67 kDa cytokeratin) (Cytokeratin-1, CK-1) (Hair alpha protein) (Keratin-1, K1) (Type-II keratin Kb1)	Potential_contaminants	2	670.838	1339.66	-0.53596	62.813	1	16813	312.69	74530000	+
LNDLEDALQQAK	12	Unmodified	_LNDLEDALQQAK_		0	CON__P04264	Keratin, type II cytoskeletal 1 (67 kDa cytokeratin) (Cytokeratin-1, CK-1) (Hair alpha protein) (Keratin-1, K1) (Type-II keratin Kb1)	Potential_contaminants	2	679.352	1356.69	-0.010556	62.211	1	16459	329.07	212040000	+
NKLNDLEDALQQAK	14	Unmodified	_NKLNDLEDALQQAK_		0	CON__P04264	Keratin, type II cytoskeletal 1 (67 kDa cytokeratin) (Cytokeratin-1, CK-1) (Hair alpha protein) (Keratin-1, K1) (Type-II keratin Kb1)	Potential_contaminants	2	800.42	1598.83	0.2259	66.263	1	21734	336.16	96324000	+
NKLNDLEDALQQAK	14	Unmodified	_NKLNDLEDALQQAK_		0	CON__P04264	Keratin, type II cytoskeletal 1 (67 kDa cytokeratin) (Cytokeratin-1, CK-1) (Hair alpha protein) (Keratin-1, K1) (Type-II keratin Kb1)	Potential_contaminants	2	800.42	1598.83	0.52391	63.044	1	16993	350.4	112260000	+
IVLQIDNAR	9	Unmodified	_IVLQIDNAR_		0	CON__P08727	Keratin, type I cytoskeletal 19 (Cytokeratin-19, CK-19) (Keratin-19, K19)	Potential_contaminants	2	521.306	1040.6	0.10021	62.574	1	16691	51.346	654980	+
TDLEMQIESLNEELAYLK	18	Unmodified	_TDLEMQIESLNEELAYLK_		0	CON__P08730-1	Keratin, type I cytoskeletal 13 (47 kDa cytokeratin) (Cytokeratin-13, CK-13) (Keratin-13, K13) (Mus musculus)	Potential_contaminants	3	713.689	2138.05	0.093838	69.821	1	23598	53.169	389450	+
IIAATIENAQPILQIDNAR	19	Deamidation (NQ)	_IIAATIENAQPILQ(de)IDNAR_	IIAATIEN(0.009)AQ(0.031)PILQ(0.929)IDN(0.032)AR	1	CON__P08779	Keratin, type I cytoskeletal 16 (Cytokeratin-16, CK-16) (Keratin-16, K16)	Potential_contaminants	3	689.048	2064.12	-1.9355	51.219	1	18507	84.653	122290	+
QTRPILK	7	Gln->pyro-Glu	_(gl)QTRPILK_		0	CON__P08779	Keratin, type I cytoskeletal 16 (Cytokeratin-16, CK-16) (Keratin-16, K16)	Potential_contaminants	2	419.761	837.507	0.16953	26.135	1	10063	47.082	271620	+
QTRPILK	7	Gln->pyro-Glu	_(gl)QTRPILK_		0	CON__P08779	Keratin, type I cytoskeletal 16 (Cytokeratin-16, CK-16) (Keratin-16, K16)	Potential_contaminants	2	419.761	837.507	0.077858	26.308	1	10014	49.442	282920	+
QRPSEIK	7	Gln->pyro-Glu	_(gl)QRPSEIK_		0	CON__P08779	Keratin, type I cytoskeletal 16 (Cytokeratin-16, CK-16) (Keratin-16, K16)	Potential_contaminants	2	420.732	839.45	0.18435	37.829	1	13512	63.306	236060	+
VLQGLEIELQSQLSMK	16	Oxidation (M)	_VLQGLEIELQSQLSM(ox)K_		0	CON__P08779	Keratin, type I cytoskeletal 16 (Cytokeratin-16, CK-16) (Keratin-16, K16)	Potential_contaminants	2	916.495	1830.98	-0.56114	66.239	1	21721	56.122	1265100	+
YCMQLSQIQGLIGSVEEQLAQLR	23	Oxidation (M)	_YCM(ox)QLSQIQGLIGSVEEQLAQLR_		0	CON__P08779	Keratin, type I cytoskeletal 16 (Cytokeratin-16, CK-16) (Keratin-16, K16)	Potential_contaminants	3	894.119	2679.34	-0.12228	69.645	1	20224	81.224	1378900	+
YCMQLSQIQGLIGSVEEQLAQLR	23	Oxidation (M)	_YCM(ox)QLSQIQGLIGSVEEQLAQLR_		0	CON__P08779	Keratin, type I cytoskeletal 16 (Cytokeratin-16, CK-16) (Keratin-16, K16)	Potential_contaminants	3	894.119	2679.34	-0.25056	71.322	2	24301	94.259	1184200	+
TEELNKEVASNSELVQSSR	19	Unmodified	_TEELNKEVASNSELVQSSR_		0	CON__P08779	Keratin, type I cytoskeletal 16 (Cytokeratin-16, CK-16) (Keratin-16, K16)	Potential_contaminants	2	1060.53	2119.04	0.54923	62.733	1	16737	41.621	460190	+
LLEGEDAHLSSQQASGQSYSSR	22	Unmodified	_LLEGEDAHLSSQQASGQSYSSR_		0	CON__P08779	Keratin, type I cytoskeletal 16 (Cytokeratin-16, CK-16) (Keratin-16, K16)	Potential_contaminants	3	784.035	2349.08	NaN	47.081	1	16568	42.711		+
SEVTELRR	8	Unmodified	_SEVTELRR_		0	CON__P08779	Keratin, type I cytoskeletal 16 (Cytokeratin-16, CK-16) (Keratin-16, K16)	Potential_contaminants	2	495.272	988.53	0.065863	24.876	1	6392	44.395	157450	+
SEVTELRR	8	Unmodified	_SEVTELRR_		0	CON__P08779	Keratin, type I cytoskeletal 16 (Cytokeratin-16, CK-16) (Keratin-16, K16)	Potential_contaminants	2	495.272	988.53	-0.014566	50.412	1	18030	49.358	1834300	+
EELAYLR	7	Unmodified	_EELAYLR_		0	CON__P08779	Keratin, type I cytoskeletal 16 (Cytokeratin-16, CK-16) (Keratin-16, K16)	Potential_contaminants	2	447.24	892.465	0.045986	62.323	1	16525	50.12	2821200	+
YCMQLSQIQGLIGSVEEQLAQLR	23	Unmodified	_YCMQLSQIQGLIGSVEEQLAQLR_		0	CON__P08779	Keratin, type I cytoskeletal 16 (Cytokeratin-16, CK-16) (Keratin-16, K16)	Potential_contaminants	3	888.788	2663.34	-0.28082	70.849	1	20790	52.72	2865400	+
QTVEADVNGLRR	12	Unmodified	_QTVEADVNGLRR_		0	CON__P08779	Keratin, type I cytoskeletal 16 (Cytokeratin-16, CK-16) (Keratin-16, K16)	Potential_contaminants	3	453.244	1356.71	-0.20313	66.174	1	21632	60.691	60483000	+
DQYEQMAEK	9	Unmodified	_DQYEQMAEK_		0	CON__P08779	Keratin, type I cytoskeletal 16 (Cytokeratin-16, CK-16) (Keratin-16, K16)	Potential_contaminants	2	571.245	1140.48	-0.46152	27.095	1	7172	63.419	287760	+
QTRPILK	7	Unmodified	_QTRPILK_		0	CON__P08779	Keratin, type I cytoskeletal 16 (Cytokeratin-16, CK-16) (Keratin-16, K16)	Potential_contaminants	2	428.274	854.534	0.40054	63.042	1	17012	68.787	6355100	+
EVFTSSSSSSSR	12	Unmodified	_EVFTSSSSSSSR_		0	CON__P08779	Keratin, type I cytoskeletal 16 (Cytokeratin-16, CK-16) (Keratin-16, K16)	Potential_contaminants	2	630.789	1259.56	NaN	58.443	1	14612	70.028		+
TEELNKEVASNSELVQSSR	19	Unmodified	_TEELNKEVASNSELVQSSR_		0	CON__P08779	Keratin, type I cytoskeletal 16 (Cytokeratin-16, CK-16) (Keratin-16, K16)	Potential_contaminants	2	1060.53	2119.04	0.84309	65.59	1	21249	70.68	1296000	+
YCMQLSQIQGLIGSVEEQLAQLR	23	Unmodified	_YCMQLSQIQGLIGSVEEQLAQLR_		0	CON__P08779	Keratin, type I cytoskeletal 16 (Cytokeratin-16, CK-16) (Keratin-16, K16)	Potential_contaminants	3	888.788	2663.34	-0.1424	72.57	1	24898	75.064	2258900	+
SEVTELRR	8	Unmodified	_SEVTELRR_		0	CON__P08779	Keratin, type I cytoskeletal 16 (Cytokeratin-16, CK-16) (Keratin-16, K16)	Potential_contaminants	2	495.272	988.53	-0.12046	46.711	1	16079	79.116	933990	+
LLEGEDAHLSSQQASGQSYSSR	22	Unmodified	_LLEGEDAHLSSQQASGQSYSSR_		0	CON__P08779	Keratin, type I cytoskeletal 16 (Cytokeratin-16, CK-16) (Keratin-16, K16)	Potential_contaminants	3	784.035	2349.08	0.065874	62.744	1	16723	81.017	34262000	+
DAETWFLSK	9	Unmodified	_DAETWFLSK_		0	CON__P08779	Keratin, type I cytoskeletal 16 (Cytokeratin-16, CK-16) (Keratin-16, K16)	Potential_contaminants	2	548.769	1095.52	0.35098	50.586	2	18384	83.948	707750	+
QRPSEIK	7	Unmodified	_QRPSEIK_		0	CON__P08779	Keratin, type I cytoskeletal 16 (Cytokeratin-16, CK-16) (Keratin-16, K16)	Potential_contaminants	2	429.246	856.477	0.033774	62.887	1	16898	90.777	4500300	+
EVFTSSSSSSSR	12	Unmodified	_EVFTSSSSSSSR_		0	CON__P08779	Keratin, type I cytoskeletal 16 (Cytokeratin-16, CK-16) (Keratin-16, K16)	Potential_contaminants	2	630.789	1259.56	1.1334	60.142	3	18662	91.584	1096300	+
EVASNSELVQSSR	13	Unmodified	_EVASNSELVQSSR_		0	CON__P08779	Keratin, type I cytoskeletal 16 (Cytokeratin-16, CK-16) (Keratin-16, K16)	Potential_contaminants	2	703.35	1404.68	0.20638	41.403	1	14980	91.937	532570	+
EVASNSELVQSSR	13	Unmodified	_EVASNSELVQSSR_		0	CON__P08779	Keratin, type I cytoskeletal 16 (Cytokeratin-16, CK-16) (Keratin-16, K16)	Potential_contaminants	2	703.35	1404.68	-0.12903	37.621	1	13371	94.767	388330	+
LLEGEDAHLSSQQASGQSYSSR	22	Unmodified	_LLEGEDAHLSSQQASGQSYSSR_		0	CON__P08779	Keratin, type I cytoskeletal 16 (Cytokeratin-16, CK-16) (Keratin-16, K16)	Potential_contaminants	3	784.035	2349.08	-0.046989	46.049	2	16532	95.622	975460	+
TEELNKEVASNSELVQSSR	19	Unmodified	_TEELNKEVASNSELVQSSR_		0	CON__P08779	Keratin, type I cytoskeletal 16 (Cytokeratin-16, CK-16) (Keratin-16, K16)	Potential_contaminants	3	707.354	2119.04	-0.034106	46.165	3	16134	96.012	664100	+
SEVTELR	7	Unmodified	_SEVTELR_		0	CON__P08779	Keratin, type I cytoskeletal 16 (Cytokeratin-16, CK-16) (Keratin-16, K16)	Potential_contaminants	2	417.222	832.429	0.21102	41.677	1	14093	97.602	334650	+
DAETWFLSK	9	Unmodified	_DAETWFLSK_		0	CON__P08779	Keratin, type I cytoskeletal 16 (Cytokeratin-16, CK-16) (Keratin-16, K16)	Potential_contaminants	2	548.769	1095.52	0.26124	52.855	1	19405	100.02	1194500	+
TEELNKEVASNSELVQSSR	19	Unmodified	_TEELNKEVASNSELVQSSR_		0	CON__P08779	Keratin, type I cytoskeletal 16 (Cytokeratin-16, CK-16) (Keratin-16, K16)	Potential_contaminants	3	707.354	2119.04	0.0017986	45.477	1	15957	102.84	640580	+
EVASNSELVQSSR	13	Unmodified	_EVASNSELVQSSR_		0	CON__P08779	Keratin, type I cytoskeletal 16 (Cytokeratin-16, CK-16) (Keratin-16, K16)	Potential_contaminants	2	703.35	1404.68	-0.023485	25.825	1	9972	103.08	397210	+
DAETWFLSK	9	Unmodified	_DAETWFLSK_		0	CON__P08779	Keratin, type I cytoskeletal 16 (Cytokeratin-16, CK-16) (Keratin-16, K16)	Potential_contaminants	2	548.769	1095.52	0.25867	50.093	2	18030	104.01	702980	+
APSTYGGGLSVSSR	14	Unmodified	_APSTYGGGLSVSSR_		0	CON__P08779	Keratin, type I cytoskeletal 16 (Cytokeratin-16, CK-16) (Keratin-16, K16)	Potential_contaminants	2	669.836	1337.66	0.063367	63.949	1	20236	104.07	4689000	+
EVFTSSSSSSSR	12	Unmodified	_EVFTSSSSSSSR_		0	CON__P08779	Keratin, type I cytoskeletal 16 (Cytokeratin-16, CK-16) (Keratin-16, K16)	Potential_contaminants	2	630.789	1259.56	NaN	42.464	1	15488	109.44		+
TDLEMQIEGLKEELAYLR	18	Unmodified	_TDLEMQIEGLKEELAYLR_		0	CON__P08779	Keratin, type I cytoskeletal 16 (Cytokeratin-16, CK-16) (Keratin-16, K16)	Potential_contaminants	3	717.705	2150.09	-0.23952	67.661	1	22597	110.32	1478600	+
EVFTSSSSSSSR	12	Unmodified	_EVFTSSSSSSSR_		0	CON__P08779	Keratin, type I cytoskeletal 16 (Cytokeratin-16, CK-16) (Keratin-16, K16)	Potential_contaminants	2	630.789	1259.56	-0.10527	41.818	2	15164	112.71	619550	+
SEVTELR	7	Unmodified	_SEVTELR_		0	CON__P08779	Keratin, type I cytoskeletal 16 (Cytokeratin-16, CK-16) (Keratin-16, K16)	Potential_contaminants	2	417.222	832.429	0.013838	27.189	1	4796	115.46	200100	+
SEVTELR	7	Unmodified	_SEVTELR_		0	CON__P08779	Keratin, type I cytoskeletal 16 (Cytokeratin-16, CK-16) (Keratin-16, K16)	Potential_contaminants	2	417.222	832.429	0.30671	27.934	1	7468	119.56	1158300	+
SEVTELR	7	Unmodified	_SEVTELR_		0	CON__P08779	Keratin, type I cytoskeletal 16 (Cytokeratin-16, CK-16) (Keratin-16, K16)	Potential_contaminants	2	417.222	832.429	0.16608	42.372	1	14802	119.57	402140	+
TEELNKEVASNSELVQSSR	19	Unmodified	_TEELNKEVASNSELVQSSR_		0	CON__P08779	Keratin, type I cytoskeletal 16 (Cytokeratin-16, CK-16) (Keratin-16, K16)	Potential_contaminants	3	707.354	2119.04	-0.018415	48.929	2	17785	120.79	1345700	+
IIAATIENAQPILQIDNAR	19	Unmodified	_IIAATIENAQPILQIDNAR_		0	CON__P08779	Keratin, type I cytoskeletal 16 (Cytokeratin-16, CK-16) (Keratin-16, K16)	Potential_contaminants	2	1032.58	2063.14	-0.088045	49.589	2	17665	121.04	655780	+
SEVTELR	7	Unmodified	_SEVTELR_		0	CON__P08779	Keratin, type I cytoskeletal 16 (Cytokeratin-16, CK-16) (Keratin-16, K16)	Potential_contaminants	2	417.222	832.429	0.14116	24.736	1	9679	121.29	265240	+
EVASNSELVQSSR	13	Unmodified	_EVASNSELVQSSR_		0	CON__P08779	Keratin, type I cytoskeletal 16 (Cytokeratin-16, CK-16) (Keratin-16, K16)	Potential_contaminants	2	703.35	1404.68	0.33613	25.637	1	10028	123.11	306250	+
LLEGEDAHLSSQQASGQSYSSR	22	Unmodified	_LLEGEDAHLSSQQASGQSYSSR_		0	CON__P08779	Keratin, type I cytoskeletal 16 (Cytokeratin-16, CK-16) (Keratin-16, K16)	Potential_contaminants	3	784.035	2349.08	0.021739	45.383	3	15747	123.43	1022100	+
EVASNSELVQSSR	13	Unmodified	_EVASNSELVQSSR_		0	CON__P08779	Keratin, type I cytoskeletal 16 (Cytokeratin-16, CK-16) (Keratin-16, K16)	Potential_contaminants	2	703.35	1404.68	0.069156	38.329	2	13895	123.51	339460	+
TEELNKEVASNSELVQSSR	19	Unmodified	_TEELNKEVASNSELVQSSR_		0	CON__P08779	Keratin, type I cytoskeletal 16 (Cytokeratin-16, CK-16) (Keratin-16, K16)	Potential_contaminants	3	707.354	2119.04	-0.18655	65.585	1	21434	124.2	10638000	+
TKYEHELALR	10	Unmodified	_TKYEHELALR_		0	CON__P08779	Keratin, type I cytoskeletal 16 (Cytokeratin-16, CK-16) (Keratin-16, K16)	Potential_contaminants	3	420.563	1258.67	-0.011235	66.494	1	21968	126.03	84778000	+
IIAATIENAQPILQIDNAR	19	Unmodified	_IIAATIENAQPILQIDNAR_		0	CON__P08779	Keratin, type I cytoskeletal 16 (Cytokeratin-16, CK-16) (Keratin-16, K16)	Potential_contaminants	3	688.72	2063.14	0.064053	49.993	2	18126	126.84	1124600	+
LLEGEDAHLSSQQASGQSYSSR	22	Unmodified	_LLEGEDAHLSSQQASGQSYSSR_		0	CON__P08779	Keratin, type I cytoskeletal 16 (Cytokeratin-16, CK-16) (Keratin-16, K16)	Potential_contaminants	3	784.035	2349.08	0.21354	65.949	2	21468	127.58	14471000	+
IIAATIENAQPILQIDNAR	19	Unmodified	_IIAATIENAQPILQIDNAR_		0	CON__P08779	Keratin, type I cytoskeletal 16 (Cytokeratin-16, CK-16) (Keratin-16, K16)	Potential_contaminants	2	1032.58	2063.14	0.21074	49.982	1	18056	137.81	670580	+
EVASNSELVQSSR	13	Unmodified	_EVASNSELVQSSR_		0	CON__P08779	Keratin, type I cytoskeletal 16 (Cytokeratin-16, CK-16) (Keratin-16, K16)	Potential_contaminants	2	703.35	1404.68	-0.19318	25.791	1	9852	143.5	410930	+
DAETWFLSK	9	Unmodified	_DAETWFLSK_		0	CON__P08779	Keratin, type I cytoskeletal 16 (Cytokeratin-16, CK-16) (Keratin-16, K16)	Potential_contaminants	2	548.769	1095.52	0.19859	66.358	1	21833	146.81	31541000	+
APSTYGGGLSVSSR	14	Unmodified	_APSTYGGGLSVSSR_		0	CON__P08779	Keratin, type I cytoskeletal 16 (Cytokeratin-16, CK-16) (Keratin-16, K16)	Potential_contaminants	2	669.836	1337.66	0.05125	61.646	1	15989	147.28	6276800	+
IIAATIENAQPILQIDNAR	19	Unmodified	_IIAATIENAQPILQIDNAR_		0	CON__P08779	Keratin, type I cytoskeletal 16 (Cytokeratin-16, CK-16) (Keratin-16, K16)	Potential_contaminants	2	1032.58	2063.14	0.1828	52.16	1	19356	147.35	1204300	+
APSTYGGGLSVSSR	14	Unmodified	_APSTYGGGLSVSSR_		0	CON__P08779	Keratin, type I cytoskeletal 16 (Cytokeratin-16, CK-16) (Keratin-16, K16)	Potential_contaminants	2	669.836	1337.66	0.059963	40.468	1	14148	151.79	947590	+
IIAATIENAQPILQIDNAR	19	Unmodified	_IIAATIENAQPILQIDNAR_		0	CON__P08779	Keratin, type I cytoskeletal 16 (Cytokeratin-16, CK-16) (Keratin-16, K16)	Potential_contaminants	3	688.72	2063.14	-0.090689	52.112	2	19373	153.36	2214100	+
SEVTELR	7	Unmodified	_SEVTELR_		0	CON__P08779	Keratin, type I cytoskeletal 16 (Cytokeratin-16, CK-16) (Keratin-16, K16)	Potential_contaminants	2	417.222	832.429	0.088269	24.849	1	9582	154.09	227190	+
EVASNSELVQSSR	13	Unmodified	_EVASNSELVQSSR_		0	CON__P08779	Keratin, type I cytoskeletal 16 (Cytokeratin-16, CK-16) (Keratin-16, K16)	Potential_contaminants	2	703.35	1404.68	-0.095438	56.014	3	13539	154.84	881740	+
IIAATIENAQPILQIDNAR	19	Unmodified	_IIAATIENAQPILQIDNAR_		0	CON__P08779	Keratin, type I cytoskeletal 16 (Cytokeratin-16, CK-16) (Keratin-16, K16)	Potential_contaminants	3	688.72	2063.14	-0.38635	65.922	1	21451	165.16	18651000	+
DAETWFLSK	9	Unmodified	_DAETWFLSK_		0	CON__P08779	Keratin, type I cytoskeletal 16 (Cytokeratin-16, CK-16) (Keratin-16, K16)	Potential_contaminants	2	548.769	1095.52	-0.023481	63.172	1	17115	175.44	39005000	+
IIAATIENAQPILQIDNAR	19	Unmodified	_IIAATIENAQPILQIDNAR_		0	CON__P08779	Keratin, type I cytoskeletal 16 (Cytokeratin-16, CK-16) (Keratin-16, K16)	Potential_contaminants	3	688.72	2063.14	-0.14584	62.885	1	16841	191.41	53013000	+
EVFTSSSSSSSR	12	Unmodified	_EVFTSSSSSSSR_		0	CON__P08779	Keratin, type I cytoskeletal 16 (Cytokeratin-16, CK-16) (Keratin-16, K16)	Potential_contaminants	2	630.789	1259.56	-0.058906	25.512	1	6606	192.64	3622300	+
IIAATIENAQPILQIDNAR	19	Unmodified	_IIAATIENAQPILQIDNAR_		0	CON__P08779	Keratin, type I cytoskeletal 16 (Cytokeratin-16, CK-16) (Keratin-16, K16)	Potential_contaminants	3	688.72	2063.14	-0.25039	49.562	3	17503	198.51	976460	+
IIAATIENAQPILQIDNAR	19	Unmodified	_IIAATIENAQPILQIDNAR_		0	CON__P08779	Keratin, type I cytoskeletal 16 (Cytokeratin-16, CK-16) (Keratin-16, K16)	Potential_contaminants	2	1032.58	2063.14	0.148	65.939	1	21452	220.32	10471000	+
IIAATIENAQPILQIDNAR	19	Unmodified	_IIAATIENAQPILQIDNAR_		0	CON__P08779	Keratin, type I cytoskeletal 16 (Cytokeratin-16, CK-16) (Keratin-16, K16)	Potential_contaminants	2	1032.58	2063.14	-0.080186	62.885	1	16845	242.4	37939000	+
NVSTGDVNVEMNAAPGVDLTQLLNNMR	27	2 Oxidation (M)	_NVSTGDVNVEM(ox)NAAPGVDLTQLLNNM(ox)R_		0	CON__P13645	Keratin, type I cytoskeletal 10 (Cytokeratin-10, CK-10) (Keratin-10, K10)	Potential_contaminants	3	968.799	2903.38	-0.082512	62.211	1	16516	63.823	9383000	+
SKELTTEIDNNIEQISSYK	19	Deamidation (NQ)	_SKELTTEIDN(de)NIEQISSYK_	SKELTTEIDN(0.486)N(0.486)IEQ(0.027)ISSYK	1	CON__P13645	Keratin, type I cytoskeletal 10 (Cytokeratin-10, CK-10) (Keratin-10, K10)	Potential_contaminants	3	738.366	2212.07	1.6129	50.904	1	18479	41.53	381630	+
ELTTEIDNNIEQISSYK	17	Deamidation (NQ)	_ELTTEIDNNIEQ(de)ISSYK_	ELTTEIDN(0.062)N(0.241)IEQ(0.697)ISSYK	1	CON__P13645	Keratin, type I cytoskeletal 10 (Cytokeratin-10, CK-10) (Keratin-10, K10)	Potential_contaminants	2	999.481	1996.95	1.5425	46.67	1	16392	48.115	110350	+
NQILNLTTDNANILLQIDNAR	21	Deamidation (NQ)	_N(de)QILNLTTDNANILLQIDNAR_	N(0.445)Q(0.445)ILN(0.048)LTTDN(0.01)AN(0.051)ILLQ(0.002)IDNAR	1	CON__P13645	Keratin, type I cytoskeletal 10 (Cytokeratin-10, CK-10) (Keratin-10, K10)	Potential_contaminants	3	790.087	2367.24	0.034833	65.922	1	21514	50.539	1970200	+
NVQALEIELQSQLALK	16	Deamidation (NQ)	_NVQALEIELQSQ(de)LALK_	N(0.005)VQ(0.001)ALEIELQ(0.44)SQ(0.554)LALK	1	CON__P13645	Keratin, type I cytoskeletal 10 (Cytokeratin-10, CK-10) (Keratin-10, K10)	Potential_contaminants	3	600.003	1796.99	NaN	66.74	1	22137	53.861		+
SKELTTEIDNNIEQISSYK	19	Deamidation (NQ)	_SKELTTEIDN(de)NIEQISSYK_	SKELTTEIDN(0.837)N(0.118)IEQ(0.045)ISSYK	1	CON__P13645	Keratin, type I cytoskeletal 10 (Cytokeratin-10, CK-10) (Keratin-10, K10)	Potential_contaminants	3	738.366	2212.07	1.3049	48.464	1	17216	53.958	265600	+
DAEAWFNEK	9	Deamidation (NQ)	_DAEAWFN(de)EK_	DAEAWFN(1)EK	1	CON__P13645	Keratin, type I cytoskeletal 10 (Cytokeratin-10, CK-10) (Keratin-10, K10)	Potential_contaminants	2	555.741	1109.47	-0.97115	62.387	1	16579	55.112	951900	+
HGNSHQGEPR	10	Deamidation (NQ)	_HGNSHQ(de)GEPR_	HGN(0.044)SHQ(0.956)GEPR	1	CON__P13645	Keratin, type I cytoskeletal 10 (Cytokeratin-10, CK-10) (Keratin-10, K10)	Potential_contaminants	2	560.25	1118.49	-0.3209	62.928	1	17055	56.432	1854000	+
YCVQLSQIQAQISALEEQLQQIR	23	Deamidation (NQ)	_YCVQLSQIQAQISALEEQLQ(de)QIR_	YCVQ(0.001)LSQ(0.001)IQAQISALEEQ(0.407)LQ(0.488)Q(0.103)IR	1	CON__P13645	Keratin, type I cytoskeletal 10 (Cytokeratin-10, CK-10) (Keratin-10, K10)	Potential_contaminants	3	916.473	2746.4	0.12883	68.064	1	19437	59.537	2507500	+
ELTTEIDNNIEQISSYK	17	Deamidation (NQ)	_ELTTEIDN(de)NIEQISSYK_	ELTTEIDN(0.491)N(0.491)IEQ(0.019)ISSYK	1	CON__P13645	Keratin, type I cytoskeletal 10 (Cytokeratin-10, CK-10) (Keratin-10, K10)	Potential_contaminants	2	999.481	1996.95	2.0242	65.18	1	21141	60.628	1522600	+
TIDDLKNQILNLTTDNANILLQIDNAR	27	Deamidation (NQ)	_TIDDLKNQILNLTTDNAN(de)ILLQIDNAR_	TIDDLKN(0.004)Q(0.004)ILN(0.006)LTTDN(0.137)AN(0.826)ILLQ(0.024)IDN(0.001)AR	1	CON__P13645	Keratin, type I cytoskeletal 10 (Cytokeratin-10, CK-10) (Keratin-10, K10)	Potential_contaminants	3	1018.54	3052.6	0.54836	66.823	1	18921	83.701	1623300	+
TIDDLKNQILNLTTDNANILLQIDNAR	27	Deamidation (NQ)	_TIDDLKN(de)QILNLTTDNANILLQIDNAR_	TIDDLKN(0.528)Q(0.383)ILN(0.035)LTTDN(0.003)AN(0.03)ILLQ(0.022)IDNAR	1	CON__P13645	Keratin, type I cytoskeletal 10 (Cytokeratin-10, CK-10) (Keratin-10, K10)	Potential_contaminants	3	1018.54	3052.6	0.33491	68.461	1	22947	96.351	3260700	+
NVQALEIELQSQLALK	16	Deamidation (NQ)	_NVQALEIELQSQ(de)LALK_	NVQALEIELQ(0.425)SQ(0.575)LALK	1	CON__P13645	Keratin, type I cytoskeletal 10 (Cytokeratin-10, CK-10) (Keratin-10, K10)	Potential_contaminants	3	600.003	1796.99	0.86692	55.525	2	20516	103.6	375540	+
NVQALEIELQSQLALK	16	Deamidation (NQ)	_NVQALEIELQ(de)SQLALK_	NVQALEIELQ(0.5)SQ(0.5)LALK	1	CON__P13645	Keratin, type I cytoskeletal 10 (Cytokeratin-10, CK-10) (Keratin-10, K10)	Potential_contaminants	3	600.003	1796.99	-0.17399	64.217	1	17696	136.57	1462600	+
NVQALEIELQSQLALK	16	Deamidation (NQ)	_NVQ(de)ALEIELQSQLALK_	N(0.021)VQ(0.979)ALEIELQSQLALK	1	CON__P13645	Keratin, type I cytoskeletal 10 (Cytokeratin-10, CK-10) (Keratin-10, K10)	Potential_contaminants	2	899.501	1796.99	0.14972	63.999	1	17525	147.33	2243900	+
YCVQLSQIQAQISALEEQLQQIR	23	Deamidation (NQ)	_YCVQLSQIQAQISALEEQ(de)LQQIR_	YCVQLSQIQAQISALEEQ(0.746)LQ(0.21)Q(0.044)IR	1	CON__P13645	Keratin, type I cytoskeletal 10 (Cytokeratin-10, CK-10) (Keratin-10, K10)	Potential_contaminants	3	916.473	2746.4	-0.038249	69.575	1	23475	158.15	6369000	+
QSLEASLAETEGR	13	Gln->pyro-Glu	_(gl)QSLEASLAETEGR_		0	CON__P13645	Keratin, type I cytoskeletal 10 (Cytokeratin-10, CK-10) (Keratin-10, K10)	Potential_contaminants	2	687.331	1372.65	-0.091009	43.446	2	15150	88.155	4270900	+
QSVEADINGLRR	12	Gln->pyro-Glu	_(gl)QSVEADINGLRR_		0	CON__P13645	Keratin, type I cytoskeletal 10 (Cytokeratin-10, CK-10) (Keratin-10, K10)	Potential_contaminants	2	670.849	1339.68	0.18917	65.553	1	21232	108.31	123320000	+
QSVEADINGLRR	12	Gln->pyro-Glu	_(gl)QSVEADINGLRR_		0	CON__P13645	Keratin, type I cytoskeletal 10 (Cytokeratin-10, CK-10) (Keratin-10, K10)	Potential_contaminants	2	670.849	1339.68	-0.12698	62.167	1	16452	111.27	83450000	+
ADLEMQIESLTEELAYLK	18	Oxidation (M)	_ADLEM(ox)QIESLTEELAYLK_		0	CON__P13645	Keratin, type I cytoskeletal 10 (Cytokeratin-10, CK-10) (Keratin-10, K10)	Potential_contaminants	2	1056.52	2111.03	0.4144	68.452	1	19644	40.725	2918500	+
NHEEEMKDLR	10	Oxidation (M)	_NHEEEM(ox)KDLR_		0	CON__P13645	Keratin, type I cytoskeletal 10 (Cytokeratin-10, CK-10) (Keratin-10, K10)	Potential_contaminants	3	439.535	1315.58	-0.1856	47.902	1	17032	45.158	280220	+
VTMQNLNDR	9	Oxidation (M)	_VTM(ox)QNLNDR_		0	CON__P13645	Keratin, type I cytoskeletal 10 (Cytokeratin-10, CK-10) (Keratin-10, K10)	Potential_contaminants	2	553.767	1105.52	0.19352	39.989	1	14251	46.129	306170	+
NHEEEMKDLR	10	Oxidation (M)	_NHEEEM(ox)KDLR_		0	CON__P13645	Keratin, type I cytoskeletal 10 (Cytokeratin-10, CK-10) (Keratin-10, K10)	Potential_contaminants	3	439.535	1315.58	-0.15693	66.28	1	21791	54.343	10030000	+
ADLEMQIESLTEELAYLK	18	Oxidation (M)	_ADLEM(ox)QIESLTEELAYLK_		0	CON__P13645	Keratin, type I cytoskeletal 10 (Cytokeratin-10, CK-10) (Keratin-10, K10)	Potential_contaminants	3	704.685	2111.03	-0.12142	70.091	1	23711	79.326	3363700	+
NHEEEMKDLR	10	Oxidation (M)	_NHEEEM(ox)KDLR_		0	CON__P13645	Keratin, type I cytoskeletal 10 (Cytokeratin-10, CK-10) (Keratin-10, K10)	Potential_contaminants	3	439.535	1315.58	0.15979	20.056	1	3104	87.298	2733900	+
NHEEEMKDLR	10	Oxidation (M)	_NHEEEM(ox)KDLR_		0	CON__P13645	Keratin, type I cytoskeletal 10 (Cytokeratin-10, CK-10) (Keratin-10, K10)	Potential_contaminants	3	439.535	1315.58	-0.30704	20.041	1	4960	93.561	10492000	+
ADLEMQIESLTEELAYLK	18	Oxidation (M)	_ADLEM(ox)QIESLTEELAYLK_		0	CON__P13645	Keratin, type I cytoskeletal 10 (Cytokeratin-10, CK-10) (Keratin-10, K10)	Potential_contaminants	2	1056.52	2111.03	0.43614	70.083	1	23712	135.02	3022000	+
ADLEMQIESLTEELAYLKK	19	Oxidation (M)	_ADLEM(ox)QIESLTEELAYLKK_		0	CON__P13645	Keratin, type I cytoskeletal 10 (Cytokeratin-10, CK-10) (Keratin-10, K10)	Potential_contaminants	3	747.384	2239.13	0.25487	68.205	1	22794	142.4	17505000	+
ADLEMQIESLTEELAYLK	18	Oxidation (M)	_ADLEM(ox)QIESLTEELAYLK_		0	CON__P13645	Keratin, type I cytoskeletal 10 (Cytokeratin-10, CK-10) (Keratin-10, K10)	Potential_contaminants	3	704.685	2111.03	0.0041042	68.453	1	19645	153.92	3872800	+
ADLEMQIESLTEELAYLKK	19	Oxidation (M)	_ADLEM(ox)QIESLTEELAYLKK_		0	CON__P13645	Keratin, type I cytoskeletal 10 (Cytokeratin-10, CK-10) (Keratin-10, K10)	Potential_contaminants	3	747.384	2239.13	-0.08781	66.274	1	18620	168.16	19691000	+
VLDELTLTK	9	Unmodified	_VLDELTLTK_		0	CON__P13645	Keratin, type I cytoskeletal 10 (Cytokeratin-10, CK-10) (Keratin-10, K10)	Potential_contaminants	2	516.303	1030.59	-0.26934	52.632	1	19491	41.448	74435	+
GSLGGGFSSGGFSGGSFSR	19	Unmodified	_GSLGGGFSSGGFSGGSFSR_		0	CON__P13645	Keratin, type I cytoskeletal 10 (Cytokeratin-10, CK-10) (Keratin-10, K10)	Potential_contaminants	2	854.39	1706.76	0.55883	37.732	1	13707	44.132	138850	+
QSVEADINGLR	11	Unmodified	_QSVEADINGLR_		0	CON__P13645	Keratin, type I cytoskeletal 10 (Cytokeratin-10, CK-10) (Keratin-10, K10)	Potential_contaminants	2	601.312	1200.61	-0.17207	43.856	1	15686	44.425	297580	+
QSLEASLAETEGR	13	Unmodified	_QSLEASLAETEGR_		0	CON__P13645	Keratin, type I cytoskeletal 10 (Cytokeratin-10, CK-10) (Keratin-10, K10)	Potential_contaminants	2	695.844	1389.67	-0.80756	43.465	1	15196	44.564	796160	+
GSSGGGCFGGSSGGYGGLGGFGGGSFR	27	Unmodified	_GSSGGGCFGGSSGGYGGLGGFGGGSFR_		0	CON__P13645	Keratin, type I cytoskeletal 10 (Cytokeratin-10, CK-10) (Keratin-10, K10)	Potential_contaminants	3	781.666	2341.98	0.11412	50.703	2	18816	44.712	1587900	+
GSSGGGCFGGSSGGYGGLGGFGGGSFR	27	Unmodified	_GSSGGGCFGGSSGGYGGLGGFGGGSFR_		0	CON__P13645	Keratin, type I cytoskeletal 10 (Cytokeratin-10, CK-10) (Keratin-10, K10)	Potential_contaminants	3	781.666	2341.98	-0.014242	48.01	1	16954	44.931	805900	+
ADLEMQIESLTEELAYLK	18	Unmodified	_ADLEMQIESLTEELAYLK_		0	CON__P13645	Keratin, type I cytoskeletal 10 (Cytokeratin-10, CK-10) (Keratin-10, K10)	Potential_contaminants	3	699.354	2095.04	-0.46189	69.972	1	23655	47.904	1421400	+
DAEAWFNEK	9	Unmodified	_DAEAWFNEK_		0	CON__P13645	Keratin, type I cytoskeletal 10 (Cytokeratin-10, CK-10) (Keratin-10, K10)	Potential_contaminants	2	555.249	1108.48	-0.095188	49.286	1	18557	48.794	4800900	+
NQILNLTTDNANILLQIDNAR	21	Unmodified	_NQILNLTTDNANILLQIDNAR_		0	CON__P13645	Keratin, type I cytoskeletal 10 (Cytokeratin-10, CK-10) (Keratin-10, K10)	Potential_contaminants	2	1184.13	2366.26	-0.86452	54.217	1	19783	49.988	605690	+
VLDELTLTK	9	Unmodified	_VLDELTLTK_		0	CON__P13645	Keratin, type I cytoskeletal 10 (Cytokeratin-10, CK-10) (Keratin-10, K10)	Potential_contaminants	2	516.303	1030.59	-0.24412	66.134	1	21884	51.059	188380000	+
IRLENEIQTYR	11	Unmodified	_IRLENEIQTYR_		0	CON__P13645	Keratin, type I cytoskeletal 10 (Cytokeratin-10, CK-10) (Keratin-10, K10)	Potential_contaminants	3	478.928	1433.76	-0.054145	66.313	1	21909	53.6	63040000	+
SGGGGGGGGCGGGGGVSSLR	20	Unmodified	_SGGGGGGGGCGGGGGVSSLR_		0	CON__P13645	Keratin, type I cytoskeletal 10 (Cytokeratin-10, CK-10) (Keratin-10, K10)	Potential_contaminants	2	775.342	1548.67	-0.072028	25.266	1	4269	54.234	896810	+
ALEESNYELEGK	12	Unmodified	_ALEESNYELEGK_		0	CON__P13645	Keratin, type I cytoskeletal 10 (Cytokeratin-10, CK-10) (Keratin-10, K10)	Potential_contaminants	2	691.328	1380.64	-0.10886	30.308	1	11338	54.722	153620	+
SLLEGEGSSGGGGR	14	Unmodified	_SLLEGEGSSGGGGR_		0	CON__P13645	Keratin, type I cytoskeletal 10 (Cytokeratin-10, CK-10) (Keratin-10, K10)	Potential_contaminants	2	631.802	1261.59	-0.19299	26.896	1	10144	55.721	3666700	+
QSLEASLAETEGR	13	Unmodified	_QSLEASLAETEGR_		0	CON__P13645	Keratin, type I cytoskeletal 10 (Cytokeratin-10, CK-10) (Keratin-10, K10)	Potential_contaminants	2	695.844	1389.67	0.041495	44.45	1	14983	57.225	1325600	+
SQYEQLAEQNRK	12	Unmodified	_SQYEQLAEQNRK_		0	CON__P13645	Keratin, type I cytoskeletal 10 (Cytokeratin-10, CK-10) (Keratin-10, K10)	Potential_contaminants	3	498.583	1492.73	0.10533	45.456	1	16679	62.338	4221400	+
SGGGGGGGGCGGGGGVSSLR	20	Unmodified	_SGGGGGGGGCGGGGGVSSLR_		0	CON__P13645	Keratin, type I cytoskeletal 10 (Cytokeratin-10, CK-10) (Keratin-10, K10)	Potential_contaminants	2	775.342	1548.67	-0.6728	54.054	1	12633	62.861	472740	+
GSSGGGCFGGSSGGYGGLGGFGGGSFR	27	Unmodified	_GSSGGGCFGGSSGGYGGLGGFGGGSFR_		0	CON__P13645	Keratin, type I cytoskeletal 10 (Cytokeratin-10, CK-10) (Keratin-10, K10)	Potential_contaminants	2	1172	2341.98	-0.21587	47.878	1	16849	65.097	1161800	+
YENEVALR	8	Unmodified	_YENEVALR_		0	CON__P13645	Keratin, type I cytoskeletal 10 (Cytokeratin-10, CK-10) (Keratin-10, K10)	Potential_contaminants	2	497.254	992.493	0.20907	27.15	1	10479	66.799	464820	+
VTMQNLNDR	9	Unmodified	_VTMQNLNDR_		0	CON__P13645	Keratin, type I cytoskeletal 10 (Cytokeratin-10, CK-10) (Keratin-10, K10)	Potential_contaminants	2	545.769	1089.52	1.7778	65.528	1	21148	68.224	8637400	+
YCVQLSQIQAQISALEEQLQQIR	23	Unmodified	_YCVQLSQIQAQISALEEQLQQIR_		0	CON__P13645	Keratin, type I cytoskeletal 10 (Cytokeratin-10, CK-10) (Keratin-10, K10)	Potential_contaminants	4	687.36	2745.41	0.15678	67.069	1	19017	68.42	294490	+
YENEVALR	8	Unmodified	_YENEVALR_		0	CON__P13645	Keratin, type I cytoskeletal 10 (Cytokeratin-10, CK-10) (Keratin-10, K10)	Potential_contaminants	2	497.254	992.493	0.22939	29.858	1	5642	69.383	130440	+
QSVEADINGLR	11	Unmodified	_QSVEADINGLR_		0	CON__P13645	Keratin, type I cytoskeletal 10 (Cytokeratin-10, CK-10) (Keratin-10, K10)	Potential_contaminants	2	601.312	1200.61	-0.055768	47.087	1	16894	70.552	498180	+
YCVQLSQIQAQISALEEQLQQIR	23	Unmodified	_YCVQLSQIQAQISALEEQLQQIR_		0	CON__P13645	Keratin, type I cytoskeletal 10 (Cytokeratin-10, CK-10) (Keratin-10, K10)	Potential_contaminants	2	1373.71	2745.41	0.49353	68.601	1	23007	71.08	6555500	+
IRLENEIQTYR	11	Unmodified	_IRLENEIQTYR_		0	CON__P13645	Keratin, type I cytoskeletal 10 (Cytokeratin-10, CK-10) (Keratin-10, K10)	Potential_contaminants	3	478.928	1433.76	0.07167	52.683	1	19830	73.9	4653500	+
IKEWYEK	7	Unmodified	_IKEWYEK_		0	CON__P13645	Keratin, type I cytoskeletal 10 (Cytokeratin-10, CK-10) (Keratin-10, K10)	Potential_contaminants	2	498.263	994.512	0.055803	26.235	1	9989	73.975	122400	+
YENEVALR	8	Unmodified	_YENEVALR_		0	CON__P13645	Keratin, type I cytoskeletal 10 (Cytokeratin-10, CK-10) (Keratin-10, K10)	Potential_contaminants	2	497.254	992.493	-0.022987	41.604	1	14134	74.415	1290300	+
LENEIQTYR	9	Unmodified	_LENEIQTYR_		0	CON__P13645	Keratin, type I cytoskeletal 10 (Cytokeratin-10, CK-10) (Keratin-10, K10)	Potential_contaminants	2	583.296	1164.58	0.0082528	65.504	1	21392	76.221	260070000	+
ADLEMQIESLTEELAYLK	18	Unmodified	_ADLEMQIESLTEELAYLK_		0	CON__P13645	Keratin, type I cytoskeletal 10 (Cytokeratin-10, CK-10) (Keratin-10, K10)	Potential_contaminants	2	1048.53	2095.04	0.43408	69.974	1	23663	78.814	1410200	+
SQYEQLAEQNRK	12	Unmodified	_SQYEQLAEQNRK_		0	CON__P13645	Keratin, type I cytoskeletal 10 (Cytokeratin-10, CK-10) (Keratin-10, K10)	Potential_contaminants	3	498.583	1492.73	-0.16348	48.689	2	17311	80.245	8350700	+
IRLENEIQTYR	11	Unmodified	_IRLENEIQTYR_		0	CON__P13645	Keratin, type I cytoskeletal 10 (Cytokeratin-10, CK-10) (Keratin-10, K10)	Potential_contaminants	3	478.928	1433.76	0.0057763	49.167	1	17217	81.525	2345800	+
QSVEADINGLRR	12	Unmodified	_QSVEADINGLRR_		0	CON__P13645	Keratin, type I cytoskeletal 10 (Cytokeratin-10, CK-10) (Keratin-10, K10)	Potential_contaminants	3	453.244	1356.71	-0.39101	62.928	1	16862	83.045	88451000	+
ADLEMQIESLTEELAYLKK	19	Unmodified	_ADLEMQIESLTEELAYLKK_		0	CON__P13645	Keratin, type I cytoskeletal 10 (Cytokeratin-10, CK-10) (Keratin-10, K10)	Potential_contaminants	3	742.052	2223.13	0.32659	66.237	1	18596	84.581	17276000	+
TIDDLKNQILNLTTDNANILLQIDNAR	27	Unmodified	_TIDDLKNQILNLTTDNANILLQIDNAR_		0	CON__P13645	Keratin, type I cytoskeletal 10 (Cytokeratin-10, CK-10) (Keratin-10, K10)	Potential_contaminants	4	763.912	3051.62	-0.18327	65.553	1	18271	85.182	3571700	+
SQYEQLAEQNRK	12	Unmodified	_SQYEQLAEQNRK_		0	CON__P13645	Keratin, type I cytoskeletal 10 (Cytokeratin-10, CK-10) (Keratin-10, K10)	Potential_contaminants	3	498.583	1492.73	-0.052578	23.191	1	9268	85.924	1428700	+
DAEAWFNEK	9	Unmodified	_DAEAWFNEK_		0	CON__P13645	Keratin, type I cytoskeletal 10 (Cytokeratin-10, CK-10) (Keratin-10, K10)	Potential_contaminants	2	555.249	1108.48	0.014215	46.807	1	17249	86.67	2874200	+
IKEWYEK	7	Unmodified	_IKEWYEK_		0	CON__P13645	Keratin, type I cytoskeletal 10 (Cytokeratin-10, CK-10) (Keratin-10, K10)	Potential_contaminants	2	498.263	994.512	-0.24633	52.324	2	19562	86.833	1194000	+
LASYLDK	7	Unmodified	_LASYLDK_		0	CON__P13645	Keratin, type I cytoskeletal 10 (Cytokeratin-10, CK-10) (Keratin-10, K10)	Potential_contaminants	1	809.44	808.433	0.17788	41.953	3	15205	87.323	824820	+
NQILNLTTDNANILLQIDNAR	21	Unmodified	_NQILNLTTDNANILLQIDNAR_		0	CON__P13645	Keratin, type I cytoskeletal 10 (Cytokeratin-10, CK-10) (Keratin-10, K10)	Potential_contaminants	3	789.759	2366.26	-0.7266	54.364	3	20107	87.496	2796000	+
SEITELRR	8	Unmodified	_SEITELRR_		0	CON__P13645	Keratin, type I cytoskeletal 10 (Cytokeratin-10, CK-10) (Keratin-10, K10)	Potential_contaminants	2	502.28	1002.55	0.10347	50.674	2	18331	87.754	2434000	+
LASYLDK	7	Unmodified	_LASYLDK_		0	CON__P13645	Keratin, type I cytoskeletal 10 (Cytokeratin-10, CK-10) (Keratin-10, K10)	Potential_contaminants	2	405.224	808.433	-0.12731	30.193	1	5768	88.029	4874800	+
SQYEQLAEQNRK	12	Unmodified	_SQYEQLAEQNRK_		0	CON__P13645	Keratin, type I cytoskeletal 10 (Cytokeratin-10, CK-10) (Keratin-10, K10)	Potential_contaminants	2	747.371	1492.73	-0.030164	23.193	1	9160	88.681	192310	+
AETECQNTEYQQLLDIK	17	Unmodified	_AETECQNTEYQQLLDIK_		0	CON__P13645	Keratin, type I cytoskeletal 10 (Cytokeratin-10, CK-10) (Keratin-10, K10)	Potential_contaminants	3	694.993	2081.96	-0.20441	47.175	3	16723	88.992	1086600	+
LAADDFR	7	Unmodified	_LAADDFR_		0	CON__P13645	Keratin, type I cytoskeletal 10 (Cytokeratin-10, CK-10) (Keratin-10, K10)	Potential_contaminants	2	404.203	806.392	-0.21377	31.089	1	6107	90.986	900250	+
SEITELRR	8	Unmodified	_SEITELRR_		0	CON__P13645	Keratin, type I cytoskeletal 10 (Cytokeratin-10, CK-10) (Keratin-10, K10)	Potential_contaminants	2	502.28	1002.55	0.065316	47.596	2	16682	91.9	1260600	+
SEITELRR	8	Unmodified	_SEITELRR_		0	CON__P13645	Keratin, type I cytoskeletal 10 (Cytokeratin-10, CK-10) (Keratin-10, K10)	Potential_contaminants	2	502.28	1002.55	0.11558	46.86	1	16304	92.47	1160900	+
SGGGGGGGGCGGGGGVSSLR	20	Unmodified	_SGGGGGGGGCGGGGGVSSLR_		0	CON__P13645	Keratin, type I cytoskeletal 10 (Cytokeratin-10, CK-10) (Keratin-10, K10)	Potential_contaminants	2	775.342	1548.67	0.33132	56.371	1	16719	93.237	351440	+
LKYENEVALR	10	Unmodified	_LKYENEVALR_		0	CON__P13645	Keratin, type I cytoskeletal 10 (Cytokeratin-10, CK-10) (Keratin-10, K10)	Potential_contaminants	2	617.843	1233.67	0.03134	48.348	1	17008	93.598	1079900	+
LASYLDK	7	Unmodified	_LASYLDK_		0	CON__P13645	Keratin, type I cytoskeletal 10 (Cytokeratin-10, CK-10) (Keratin-10, K10)	Potential_contaminants	2	405.224	808.433	-1.0176	62.261	1	16490	94.006	396750000	+
SGGGGGGGGCGGGGGVSSLR	20	Unmodified	_SGGGGGGGGCGGGGGVSSLR_		0	CON__P13645	Keratin, type I cytoskeletal 10 (Cytokeratin-10, CK-10) (Keratin-10, K10)	Potential_contaminants	2	775.342	1548.67	-0.66259	55.332	1	16234	95.428	781700	+
IKEWYEK	7	Unmodified	_IKEWYEK_		0	CON__P13645	Keratin, type I cytoskeletal 10 (Cytokeratin-10, CK-10) (Keratin-10, K10)	Potential_contaminants	2	498.263	994.512	-0.085523	68.303	1	19597	95.531	276000	+
QSLEASLAETEGR	13	Unmodified	_QSLEASLAETEGR_		0	CON__P13645	Keratin, type I cytoskeletal 10 (Cytokeratin-10, CK-10) (Keratin-10, K10)	Potential_contaminants	2	695.844	1389.67	0.14187	45.018	1	15550	96.756	1386300	+
LAADDFR	7	Unmodified	_LAADDFR_		0	CON__P13645	Keratin, type I cytoskeletal 10 (Cytokeratin-10, CK-10) (Keratin-10, K10)	Potential_contaminants	2	404.203	806.392	1.1734	62.261	1	16535	97.071	520510000	+
SQYEQLAEQNRK	12	Unmodified	_SQYEQLAEQNRK_		0	CON__P13645	Keratin, type I cytoskeletal 10 (Cytokeratin-10, CK-10) (Keratin-10, K10)	Potential_contaminants	2	747.371	1492.73	0.012609	23.19	1	9282	97.597	224000	+
GSSGGGCFGGSSGGYGGLGGFGGGSFR	27	Unmodified	_GSSGGGCFGGSSGGYGGLGGFGGGSFR_		0	CON__P13645	Keratin, type I cytoskeletal 10 (Cytokeratin-10, CK-10) (Keratin-10, K10)	Potential_contaminants	2	1172	2341.98	-0.033261	50.72	1	18738	99.092	2211000	+
LKYENEVALR	10	Unmodified	_LKYENEVALR_		0	CON__P13645	Keratin, type I cytoskeletal 10 (Cytokeratin-10, CK-10) (Keratin-10, K10)	Potential_contaminants	2	617.843	1233.67	0.16347	49.032	1	17600	99.688	1333900	+
NVQALEIELQSQLALK	16	Unmodified	_NVQALEIELQSQLALK_		0	CON__P13645	Keratin, type I cytoskeletal 10 (Cytokeratin-10, CK-10) (Keratin-10, K10)	Potential_contaminants	2	899.009	1796	-0.29302	54.133	1	19599	99.732	1264200	+
ELTTEIDNNIEQISSYK	17	Unmodified	_ELTTEIDNNIEQISSYK_		0	CON__P13645	Keratin, type I cytoskeletal 10 (Cytokeratin-10, CK-10) (Keratin-10, K10)	Potential_contaminants	2	998.989	1995.96	-0.56039	62.211	1	16350	99.941	149820000	+
IRLENEIQTYR	11	Unmodified	_IRLENEIQTYR_		0	CON__P13645	Keratin, type I cytoskeletal 10 (Cytokeratin-10, CK-10) (Keratin-10, K10)	Potential_contaminants	3	478.928	1433.76	0.098258	63.119	1	17070	108.68	76652000	+
IRLENEIQTYR	11	Unmodified	_IRLENEIQTYR_		0	CON__P13645	Keratin, type I cytoskeletal 10 (Cytokeratin-10, CK-10) (Keratin-10, K10)	Potential_contaminants	3	478.928	1433.76	0.1356	50.003	1	18121	111.5	2260300	+
IKEWYEK	7	Unmodified	_IKEWYEK_		0	CON__P13645	Keratin, type I cytoskeletal 10 (Cytokeratin-10, CK-10) (Keratin-10, K10)	Potential_contaminants	2	498.263	994.512	-0.24889	49.609	1	17749	111.65	643370	+
IKEWYEK	7	Unmodified	_IKEWYEK_		0	CON__P13645	Keratin, type I cytoskeletal 10 (Cytokeratin-10, CK-10) (Keratin-10, K10)	Potential_contaminants	2	498.263	994.512	-0.30315	48.777	1	17303	111.65	592990	+
AETECQNTEYQQLLDIK	17	Unmodified	_AETECQNTEYQQLLDIK_		0	CON__P13645	Keratin, type I cytoskeletal 10 (Cytokeratin-10, CK-10) (Keratin-10, K10)	Potential_contaminants	3	694.993	2081.96	-0.13471	50.115	3	18155	112.12	2274300	+
ELTTEIDNNIEQISSYK	17	Unmodified	_ELTTEIDNNIEQISSYK_		0	CON__P13645	Keratin, type I cytoskeletal 10 (Cytokeratin-10, CK-10) (Keratin-10, K10)	Potential_contaminants	2	998.989	1995.96	NaN	64.794	1	20874	113.07		+
GSLGGGFSSGGFSGGSFSR	19	Unmodified	_GSLGGGFSSGGFSGGSFSR_		0	CON__P13645	Keratin, type I cytoskeletal 10 (Cytokeratin-10, CK-10) (Keratin-10, K10)	Potential_contaminants	2	854.39	1706.76	0.089321	49.721	1	18287	113.37	6619800	+
YENEVALR	8	Unmodified	_YENEVALR_		0	CON__P13645	Keratin, type I cytoskeletal 10 (Cytokeratin-10, CK-10) (Keratin-10, K10)	Potential_contaminants	2	497.254	992.493	-0.093304	45.371	1	16583	113.41	2159200	+
AETECQNTEYQQLLDIK	17	Unmodified	_AETECQNTEYQQLLDIK_		0	CON__P13645	Keratin, type I cytoskeletal 10 (Cytokeratin-10, CK-10) (Keratin-10, K10)	Potential_contaminants	3	694.993	2081.96	-0.21664	47.749	3	17013	113.67	1076000	+
SLLEGEGSSGGGGR	14	Unmodified	_SLLEGEGSSGGGGR_		0	CON__P13645	Keratin, type I cytoskeletal 10 (Cytokeratin-10, CK-10) (Keratin-10, K10)	Potential_contaminants	2	631.802	1261.59	-0.10965	62.121	1	16274	114.89	63308000	+
ALEESNYELEGK	12	Unmodified	_ALEESNYELEGK_		0	CON__P13645	Keratin, type I cytoskeletal 10 (Cytokeratin-10, CK-10) (Keratin-10, K10)	Potential_contaminants	2	691.328	1380.64	-0.16566	62.086	1	16165	116.52	92955000	+
GSSGGGCFGGSSGGYGGLGGFGGGSFR	27	Unmodified	_GSSGGGCFGGSSGGYGGLGGFGGGSFR_		0	CON__P13645	Keratin, type I cytoskeletal 10 (Cytokeratin-10, CK-10) (Keratin-10, K10)	Potential_contaminants	2	1172	2341.98	0.088556	65.504	1	21263	117.84	55738000	+
SEITELRR	8	Unmodified	_SEITELRR_		0	CON__P13645	Keratin, type I cytoskeletal 10 (Cytokeratin-10, CK-10) (Keratin-10, K10)	Potential_contaminants	2	502.28	1002.55	-0.35371	66.217	1	21706	118.74	87795000	+
SEITELRR	8	Unmodified	_SEITELRR_		0	CON__P13645	Keratin, type I cytoskeletal 10 (Cytokeratin-10, CK-10) (Keratin-10, K10)	Potential_contaminants	2	502.28	1002.55	0.077767	62.96	1	16919	119.17	61903000	+
SEITELR	7	Unmodified	_SEITELR_		0	CON__P13645	Keratin, type I cytoskeletal 10 (Cytokeratin-10, CK-10) (Keratin-10, K10)	Potential_contaminants	2	424.23	846.445	-0.14126	45.922	2	16712	119.57	1521300	+
SEITELR	7	Unmodified	_SEITELR_		0	CON__P13645	Keratin, type I cytoskeletal 10 (Cytokeratin-10, CK-10) (Keratin-10, K10)	Potential_contaminants	2	424.23	846.445	-0.69286	65.565	1	21294	122.79	53911000	+
VTMQNLNDR	9	Unmodified	_VTMQNLNDR_		0	CON__P13645	Keratin, type I cytoskeletal 10 (Cytokeratin-10, CK-10) (Keratin-10, K10)	Potential_contaminants	2	545.769	1089.52	1.1665	62.089	1	16293	123.98	19765000	+
SEITELR	7	Unmodified	_SEITELR_		0	CON__P13645	Keratin, type I cytoskeletal 10 (Cytokeratin-10, CK-10) (Keratin-10, K10)	Potential_contaminants	2	424.23	846.445	-0.2117	42.631	1	14961	124.89	811070	+
LKYENEVALR	10	Unmodified	_LKYENEVALR_		0	CON__P13645	Keratin, type I cytoskeletal 10 (Cytokeratin-10, CK-10) (Keratin-10, K10)	Potential_contaminants	2	617.843	1233.67	0.47069	63.093	1	17040	126.31	55848000	+
IKEWYEK	7	Unmodified	_IKEWYEK_		0	CON__P13645	Keratin, type I cytoskeletal 10 (Cytokeratin-10, CK-10) (Keratin-10, K10)	Potential_contaminants	2	498.263	994.512	0.15894	63.125	1	17111	127.84	40428000	+
SEITELR	7	Unmodified	_SEITELR_		0	CON__P13645	Keratin, type I cytoskeletal 10 (Cytokeratin-10, CK-10) (Keratin-10, K10)	Potential_contaminants	1	847.452	846.445	0.14018	65.557	1	21279	128.38	8052800	+
LASYLDK	7	Unmodified	_LASYLDK_		0	CON__P13645	Keratin, type I cytoskeletal 10 (Cytokeratin-10, CK-10) (Keratin-10, K10)	Potential_contaminants	1	809.44	808.433	0.75433	62.26	1	16429	134.06	41123000	+
ADLEMQIESLTEELAYLK	18	Unmodified	_ADLEMQIESLTEELAYLK_		0	CON__P13645	Keratin, type I cytoskeletal 10 (Cytokeratin-10, CK-10) (Keratin-10, K10)	Potential_contaminants	2	1048.53	2095.04	0.32735	68.316	1	19589	134.18	2045100	+
TIDDLKNQILNLTTDNANILLQIDNAR	27	Unmodified	_TIDDLKNQILNLTTDNANILLQIDNAR_		0	CON__P13645	Keratin, type I cytoskeletal 10 (Cytokeratin-10, CK-10) (Keratin-10, K10)	Potential_contaminants	3	1018.21	3051.62	-0.012065	65.548	1	18256	134.53	55799000	+
SQYEQLAEQNRK	12	Unmodified	_SQYEQLAEQNRK_		0	CON__P13645	Keratin, type I cytoskeletal 10 (Cytokeratin-10, CK-10) (Keratin-10, K10)	Potential_contaminants	2	747.371	1492.73	0.017933	44.835	3	15552	134.57	734080	+
LENEIQTYR	9	Unmodified	_LENEIQTYR_		0	CON__P13645	Keratin, type I cytoskeletal 10 (Cytokeratin-10, CK-10) (Keratin-10, K10)	Potential_contaminants	2	583.296	1164.58	-0.22993	62.167	1	16381	134.77	190460000	+
NVQALEIELQSQLALK	16	Unmodified	_NVQALEIELQSQLALK_		0	CON__P13645	Keratin, type I cytoskeletal 10 (Cytokeratin-10, CK-10) (Keratin-10, K10)	Potential_contaminants	3	599.675	1796	0.10828	54.122	1	19607	134.88	1409900	+
RVLDELTLTK	10	Unmodified	_RVLDELTLTK_		0	CON__P13645	Keratin, type I cytoskeletal 10 (Cytokeratin-10, CK-10) (Keratin-10, K10)	Potential_contaminants	2	594.353	1186.69	0.47076	66.444	1	21957	140.83	10525000	+
RVLDELTLTK	10	Unmodified	_RVLDELTLTK_		0	CON__P13645	Keratin, type I cytoskeletal 10 (Cytokeratin-10, CK-10) (Keratin-10, K10)	Potential_contaminants	2	594.353	1186.69	0.33171	63.274	1	17224	142.36	11372000	+
TIDDLKNQILNLTTDNANILLQIDNAR	27	Unmodified	_TIDDLKNQILNLTTDNANILLQIDNAR_		0	CON__P13645	Keratin, type I cytoskeletal 10 (Cytokeratin-10, CK-10) (Keratin-10, K10)	Potential_contaminants	3	1018.21	3051.62	-0.1688	67.402	1	22428	145.19	80492000	+
YENEVALR	8	Unmodified	_YENEVALR_		0	CON__P13645	Keratin, type I cytoskeletal 10 (Cytokeratin-10, CK-10) (Keratin-10, K10)	Potential_contaminants	2	497.254	992.493	-0.13515	62.184	1	16450	147.69	68384000	+
LKYENEVALR	10	Unmodified	_LKYENEVALR_		0	CON__P13645	Keratin, type I cytoskeletal 10 (Cytokeratin-10, CK-10) (Keratin-10, K10)	Potential_contaminants	2	617.843	1233.67	0.048945	66.313	1	21823	148.94	67183000	+
IKEWYEK	7	Unmodified	_IKEWYEK_		0	CON__P13645	Keratin, type I cytoskeletal 10 (Cytokeratin-10, CK-10) (Keratin-10, K10)	Potential_contaminants	2	498.263	994.512	0.037579	66.358	1	21829	150.17	32367000	+
TIDDLKNQILNLTTDNANILLQIDNAR	27	Unmodified	_TIDDLKNQILNLTTDNANILLQIDNAR_		0	CON__P13645	Keratin, type I cytoskeletal 10 (Cytokeratin-10, CK-10) (Keratin-10, K10)	Potential_contaminants	4	763.912	3051.62	0.29653	67.413	1	22454	151.16	4949300	+
NVQALEIELQSQLALK	16	Unmodified	_NVQALEIELQSQLALK_		0	CON__P13645	Keratin, type I cytoskeletal 10 (Cytokeratin-10, CK-10) (Keratin-10, K10)	Potential_contaminants	3	599.675	1796	0.21091	54.316	2	20026	153.2	2697800	+
SEITELR	7	Unmodified	_SEITELR_		0	CON__P13645	Keratin, type I cytoskeletal 10 (Cytokeratin-10, CK-10) (Keratin-10, K10)	Potential_contaminants	2	424.23	846.445	-0.94467	62.21	1	16457	153.88	69720000	+
LKYENEVALR	10	Unmodified	_LKYENEVALR_		0	CON__P13645	Keratin, type I cytoskeletal 10 (Cytokeratin-10, CK-10) (Keratin-10, K10)	Potential_contaminants	3	412.231	1233.67	0.13708	63.091	1	17038	154.84	119270000	+
AETECQNTEYQQLLDIK	17	Unmodified	_AETECQNTEYQQLLDIK_		0	CON__P13645	Keratin, type I cytoskeletal 10 (Cytokeratin-10, CK-10) (Keratin-10, K10)	Potential_contaminants	2	1041.99	2081.96	-0.09573	47.285	2	16993	155.42	3356300	+
IRLENEIQTYR	11	Unmodified	_IRLENEIQTYR_		0	CON__P13645	Keratin, type I cytoskeletal 10 (Cytokeratin-10, CK-10) (Keratin-10, K10)	Potential_contaminants	2	717.889	1433.76	-0.14446	66.315	1	21828	163.9	27996000	+
SLLEGEGSSGGGGR	14	Unmodified	_SLLEGEGSSGGGGR_		0	CON__P13645	Keratin, type I cytoskeletal 10 (Cytokeratin-10, CK-10) (Keratin-10, K10)	Potential_contaminants	2	631.802	1261.59	-0.029114	29.13	1	5396	169.58	2208200	+
VLDELTLTK	9	Unmodified	_VLDELTLTK_		0	CON__P13645	Keratin, type I cytoskeletal 10 (Cytokeratin-10, CK-10) (Keratin-10, K10)	Potential_contaminants	2	516.303	1030.59	-0.035701	62.885	1	16740	170.3	276100000	+
SQYEQLAEQNRK	12	Unmodified	_SQYEQLAEQNRK_		0	CON__P13645	Keratin, type I cytoskeletal 10 (Cytokeratin-10, CK-10) (Keratin-10, K10)	Potential_contaminants	3	498.583	1492.73	0.091667	62.759	1	16753	172.21	229380000	+
NVQALEIELQSQLALK	16	Unmodified	_NVQALEIELQSQLALK_		0	CON__P13645	Keratin, type I cytoskeletal 10 (Cytokeratin-10, CK-10) (Keratin-10, K10)	Potential_contaminants	3	599.675	1796	-0.15244	55.835	2	21116	176.4	4538800	+
NVQALEIELQSQLALK	16	Unmodified	_NVQALEIELQSQLALK_		0	CON__P13645	Keratin, type I cytoskeletal 10 (Cytokeratin-10, CK-10) (Keratin-10, K10)	Potential_contaminants	2	899.009	1796	-0.54274	54.371	3	20035	179.35	2234800	+
YCVQLSQIQAQISALEEQLQQIR	23	Unmodified	_YCVQLSQIQAQISALEEQLQQIR_		0	CON__P13645	Keratin, type I cytoskeletal 10 (Cytokeratin-10, CK-10) (Keratin-10, K10)	Potential_contaminants	3	916.145	2745.41	0.015036	67.078	1	18961	184.88	103120000	+
QSVEADINGLRR	12	Unmodified	_QSVEADINGLRR_		0	CON__P13645	Keratin, type I cytoskeletal 10 (Cytokeratin-10, CK-10) (Keratin-10, K10)	Potential_contaminants	2	679.363	1356.71	-0.30306	66.18	1	21658	190.57	32222000	+
ELTTEIDNNIEQISSYK	17	Unmodified	_ELTTEIDNNIEQISSYK_		0	CON__P13645	Keratin, type I cytoskeletal 10 (Cytokeratin-10, CK-10) (Keratin-10, K10)	Potential_contaminants	2	998.989	1995.96	-0.16298	48.892	2	17378	194.3	3724500	+
SQYEQLAEQNR	11	Unmodified	_SQYEQLAEQNR_		0	CON__P13645	Keratin, type I cytoskeletal 10 (Cytokeratin-10, CK-10) (Keratin-10, K10)	Potential_contaminants	2	683.323	1364.63	-0.15865	58.111	4	14431	194.94	1875600	+
DAEAWFNEK	9	Unmodified	_DAEAWFNEK_		0	CON__P13645	Keratin, type I cytoskeletal 10 (Cytokeratin-10, CK-10) (Keratin-10, K10)	Potential_contaminants	2	555.249	1108.48	-0.24996	62.308	1	16579	195.06	157420000	+
QSVEADINGLR	11	Unmodified	_QSVEADINGLR_		0	CON__P13645	Keratin, type I cytoskeletal 10 (Cytokeratin-10, CK-10) (Keratin-10, K10)	Potential_contaminants	2	601.312	1200.61	-0.021358	62.167	1	16417	196.99	45370000	+
NVQALEIELQSQLALK	16	Unmodified	_NVQALEIELQSQLALK_		0	CON__P13645	Keratin, type I cytoskeletal 10 (Cytokeratin-10, CK-10) (Keratin-10, K10)	Potential_contaminants	2	899.009	1796	-0.9911	55.809	2	21140	202	3494900	+
NVQALEIELQSQLALK	16	Unmodified	_NVQALEIELQSQLALK_		0	CON__P13645	Keratin, type I cytoskeletal 10 (Cytokeratin-10, CK-10) (Keratin-10, K10)	Potential_contaminants	3	599.675	1796	0.3228	63.557	1	17333	205.28	122440000	+
GSLGGGFSSGGFSGGSFSR	19	Unmodified	_GSLGGGFSSGGFSGGSFSR_		0	CON__P13645	Keratin, type I cytoskeletal 10 (Cytokeratin-10, CK-10) (Keratin-10, K10)	Potential_contaminants	2	854.39	1706.76	0.26535	62.211	1	16494	206.46	181720000	+
QSVEADINGLRR	12	Unmodified	_QSVEADINGLRR_		0	CON__P13645	Keratin, type I cytoskeletal 10 (Cytokeratin-10, CK-10) (Keratin-10, K10)	Potential_contaminants	2	679.363	1356.71	-0.48944	62.929	1	16888	206.49	37925000	+
ELTTEIDNNIEQISSYK	17	Unmodified	_ELTTEIDNNIEQISSYK_		0	CON__P13645	Keratin, type I cytoskeletal 10 (Cytokeratin-10, CK-10) (Keratin-10, K10)	Potential_contaminants	2	998.989	1995.96	0.053528	48.38	3	17085	208.08	3547300	+
SQYEQLAEQNRK	12	Unmodified	_SQYEQLAEQNRK_		0	CON__P13645	Keratin, type I cytoskeletal 10 (Cytokeratin-10, CK-10) (Keratin-10, K10)	Potential_contaminants	2	747.371	1492.73	0.24656	62.751	1	16766	208.84	38633000	+
IRLENEIQTYR	11	Unmodified	_IRLENEIQTYR_		0	CON__P13645	Keratin, type I cytoskeletal 10 (Cytokeratin-10, CK-10) (Keratin-10, K10)	Potential_contaminants	2	717.889	1433.76	1.0403	63.123	1	17073	217.02	28069000	+
AETECQNTEYQQLLDIK	17	Unmodified	_AETECQNTEYQQLLDIK_		0	CON__P13645	Keratin, type I cytoskeletal 10 (Cytokeratin-10, CK-10) (Keratin-10, K10)	Potential_contaminants	2	1041.99	2081.96	-0.044124	50.084	2	18358	218.94	7028600	+
GSSGGGCFGGSSGGYGGLGGFGGGSFR	27	Unmodified	_GSSGGGCFGGSSGGYGGLGGFGGGSFR_		0	CON__P13645	Keratin, type I cytoskeletal 10 (Cytokeratin-10, CK-10) (Keratin-10, K10)	Potential_contaminants	2	1172	2341.98	-0.12174	62.21	1	16456	231.38	52554000	+
SQYEQLAEQNRK	12	Unmodified	_SQYEQLAEQNRK_		0	CON__P13645	Keratin, type I cytoskeletal 10 (Cytokeratin-10, CK-10) (Keratin-10, K10)	Potential_contaminants	2	747.371	1492.73	0.046541	66.025	1	21553	233.09	35681000	+
ELTTEIDNNIEQISSYK	17	Unmodified	_ELTTEIDNNIEQISSYK_		0	CON__P13645	Keratin, type I cytoskeletal 10 (Cytokeratin-10, CK-10) (Keratin-10, K10)	Potential_contaminants	2	998.989	1995.96	-0.16971	50.871	3	18730	234.79	6609700	+
NQILNLTTDNANILLQIDNAR	21	Unmodified	_NQILNLTTDNANILLQIDNAR_		0	CON__P13645	Keratin, type I cytoskeletal 10 (Cytokeratin-10, CK-10) (Keratin-10, K10)	Potential_contaminants	2	1184.13	2366.26	0.17735	66.407	1	21872	238.88	54790000	+
NQILNLTTDNANILLQIDNAR	21	Unmodified	_NQILNLTTDNANILLQIDNAR_		0	CON__P13645	Keratin, type I cytoskeletal 10 (Cytokeratin-10, CK-10) (Keratin-10, K10)	Potential_contaminants	3	789.759	2366.26	-0.54419	63.364	1	17231	239.87	193230000	+
NVQALEIELQSQLALK	16	Unmodified	_NVQALEIELQSQLALK_		0	CON__P13645	Keratin, type I cytoskeletal 10 (Cytokeratin-10, CK-10) (Keratin-10, K10)	Potential_contaminants	3	599.675	1796	-0.060096	66.494	1	21964	247.17	138780000	+
QSLEASLAETEGR	13	Unmodified	_QSLEASLAETEGR_		0	CON__P13645	Keratin, type I cytoskeletal 10 (Cytokeratin-10, CK-10) (Keratin-10, K10)	Potential_contaminants	2	695.844	1389.67	-0.33953	62.167	1	16410	249.23	165410000	+
NQILNLTTDNANILLQIDNAR	21	Unmodified	_NQILNLTTDNANILLQIDNAR_		0	CON__P13645	Keratin, type I cytoskeletal 10 (Cytokeratin-10, CK-10) (Keratin-10, K10)	Potential_contaminants	2	1184.13	2366.26	-0.026875	63.364	1	17251	258.41	52541000	+
AETECQNTEYQQLLDIK	17	Unmodified	_AETECQNTEYQQLLDIK_		0	CON__P13645	Keratin, type I cytoskeletal 10 (Cytokeratin-10, CK-10) (Keratin-10, K10)	Potential_contaminants	2	1041.99	2081.96	-0.1073	65.504	1	21210	272.65	153880000	+
YCVQLSQIQAQISALEEQLQQIR	23	Unmodified	_YCVQLSQIQAQISALEEQLQQIR_		0	CON__P13645	Keratin, type I cytoskeletal 10 (Cytokeratin-10, CK-10) (Keratin-10, K10)	Potential_contaminants	3	916.145	2745.41	-0.19984	68.591	1	22991	278.32	111150000	+
NVQALEIELQSQLALK	16	Unmodified	_NVQALEIELQSQLALK_		0	CON__P13645	Keratin, type I cytoskeletal 10 (Cytokeratin-10, CK-10) (Keratin-10, K10)	Potential_contaminants	2	899.009	1796	0.29253	63.557	2	17329	282.21	106730000	+
AETECQNTEYQQLLDIK	17	Unmodified	_AETECQNTEYQQLLDIK_		0	CON__P13645	Keratin, type I cytoskeletal 10 (Cytokeratin-10, CK-10) (Keratin-10, K10)	Potential_contaminants	2	1041.99	2081.96	-0.18236	62.167	1	16419	287.76	159060000	+
NVQALEIELQSQLALK	16	Unmodified	_NVQALEIELQSQLALK_		0	CON__P13645	Keratin, type I cytoskeletal 10 (Cytokeratin-10, CK-10) (Keratin-10, K10)	Potential_contaminants	2	899.009	1796	-0.54206	66.494	2	21961	299.42	172900000	+
YEELQQTAGR	10	Deamidation (NQ)	_YEELQ(de)QTAGR_	YEELQ(0.885)Q(0.115)TAGR	1	CON__P13647	Keratin, type II cytoskeletal 5 (58 kDa cytokeratin) (Cytokeratin-5, CK-5) (Keratin-5, K5) (Type-II keratin Kb5)	Potential_contaminants	2	598.283	1194.55	-0.56434	60.8	1	15751	65.305	150240	+
YEELQQTAGR	10	Deamidation (NQ)	_YEELQ(de)QTAGR_	YEELQ(0.5)Q(0.5)TAGR	1	CON__P13647	Keratin, type II cytoskeletal 5 (58 kDa cytokeratin) (Cytokeratin-5, CK-5) (Keratin-5, K5) (Type-II keratin Kb5)	Potential_contaminants	2	598.283	1194.55	-0.27988	28.185	1	7580	66.568	61323	+
LAELEEALQK	10	Deamidation (NQ)	_LAELEEALQ(de)K_	LAELEEALQ(1)K	1	CON__P13647	Keratin, type II cytoskeletal 5 (58 kDa cytokeratin) (Cytokeratin-5, CK-5) (Keratin-5, K5) (Type-II keratin Kb5)	Potential_contaminants	2	572.808	1143.6	-1.8921	47.427	1	16839	67.993	29970	+
YEELQQTAGR	10	Deamidation (NQ)	_YEELQQ(de)TAGR_	YEELQ(0.032)Q(0.968)TAGR	1	CON__P13647	Keratin, type II cytoskeletal 5 (58 kDa cytokeratin) (Cytokeratin-5, CK-5) (Keratin-5, K5) (Type-II keratin Kb5)	Potential_contaminants	2	598.283	1194.55	-0.34817	25.86	1	9884	69.628	83438	+
YEELQQTAGR	10	Deamidation (NQ)	_YEELQ(de)QTAGR_	YEELQ(0.5)Q(0.5)TAGR	1	CON__P13647	Keratin, type II cytoskeletal 5 (58 kDa cytokeratin) (Cytokeratin-5, CK-5) (Keratin-5, K5) (Type-II keratin Kb5)	Potential_contaminants	2	598.283	1194.55	-0.11521	62.619	1	19733	86.136	316260	+
FLEQQNK	7	Deamidation (NQ)	_FLEQQN(de)K_	FLEQ(0.145)Q(0.005)N(0.85)K	1	CON__P13647	Keratin, type II cytoskeletal 5 (58 kDa cytokeratin) (Cytokeratin-5, CK-5) (Keratin-5, K5) (Type-II keratin Kb5)	Potential_contaminants	2	454.23	906.445	-0.86347	43.949	1	15939	101.69	143420	+
QNLEPLFEQYINNLRR	16	Gln->pyro-Glu	_(gl)QNLEPLFEQYINNLRR_		0	CON__P13647	Keratin, type II cytoskeletal 5 (58 kDa cytokeratin) (Cytokeratin-5, CK-5) (Keratin-5, K5) (Type-II keratin Kb5)	Potential_contaminants	3	677.353	2029.04	-0.77166	65.555	1	18302	40.278	1134500	+
QCANLQNAIADAEQR	15	Gln->pyro-Glu	_(gl)QCANLQNAIADAEQR_		0	CON__P13647	Keratin, type II cytoskeletal 5 (58 kDa cytokeratin) (Cytokeratin-5, CK-5) (Keratin-5, K5) (Type-II keratin Kb5)	Potential_contaminants	2	842.889	1683.76	-2.2804	52.46	2	14950	84.507	128640	+
QLDSIVGER	9	Gln->pyro-Glu	_(gl)QLDSIVGER_		0	CON__P13647	Keratin, type II cytoskeletal 5 (58 kDa cytokeratin) (Cytokeratin-5, CK-5) (Keratin-5, K5) (Type-II keratin Kb5)	Potential_contaminants	2	500.259	998.503	0.061716	44.106	1	15402	88.177	2353400	+
QNLEPLFEQYINNLR	15	Gln->pyro-Glu	_(gl)QNLEPLFEQYINNLR_		0	CON__P13647	Keratin, type II cytoskeletal 5 (58 kDa cytokeratin) (Cytokeratin-5, CK-5) (Keratin-5, K5) (Type-II keratin Kb5)	Potential_contaminants	2	937.476	1872.94	2.2417	61.26	3	23628	119.03	4247200	+
QCANLQNAIADAEQR	15	Gln->pyro-Glu	_(gl)QCANLQNAIADAEQR_		0	CON__P13647	Keratin, type II cytoskeletal 5 (58 kDa cytokeratin) (Cytokeratin-5, CK-5) (Keratin-5, K5) (Type-II keratin Kb5)	Potential_contaminants	2	842.889	1683.76	-0.37389	44.401	2	15543	134.98	872290	+
QCANLQNAIADAEQR	15	Gln->pyro-Glu	_(gl)QCANLQNAIADAEQR_		0	CON__P13647	Keratin, type II cytoskeletal 5 (58 kDa cytokeratin) (Cytokeratin-5, CK-5) (Keratin-5, K5) (Type-II keratin Kb5)	Potential_contaminants	2	842.889	1683.76	0.014859	51.291	1	14495	136.27	2620200	+
QNLEPLFEQYINNLRR	16	Gln->pyro-Glu	_(gl)QNLEPLFEQYINNLRR_		0	CON__P13647	Keratin, type II cytoskeletal 5 (58 kDa cytokeratin) (Cytokeratin-5, CK-5) (Keratin-5, K5) (Type-II keratin Kb5)	Potential_contaminants	2	1015.53	2029.04	0.34469	67.476	1	22469	136.7	31488000	+
QCANLQNAIADAEQR	15	Gln->pyro-Glu	_(gl)QCANLQNAIADAEQR_		0	CON__P13647	Keratin, type II cytoskeletal 5 (58 kDa cytokeratin) (Cytokeratin-5, CK-5) (Keratin-5, K5) (Type-II keratin Kb5)	Potential_contaminants	2	842.889	1683.76	-0.086675	45.007	1	16377	140.91	1016400	+
QCANLQNAIADAEQR	15	Gln->pyro-Glu	_(gl)QCANLQNAIADAEQR_		0	CON__P13647	Keratin, type II cytoskeletal 5 (58 kDa cytokeratin) (Cytokeratin-5, CK-5) (Keratin-5, K5) (Type-II keratin Kb5)	Potential_contaminants	2	842.889	1683.76	-0.328	44.211	2	15318	148.28	982050	+
QLDSIVGER	9	Gln->pyro-Glu	_(gl)QLDSIVGER_		0	CON__P13647	Keratin, type II cytoskeletal 5 (58 kDa cytokeratin) (Cytokeratin-5, CK-5) (Keratin-5, K5) (Type-II keratin Kb5)	Potential_contaminants	2	500.259	998.503	0.05621	44.055	1	15283	156.75	2288300	+
QLDSIVGER	9	Gln->pyro-Glu	_(gl)QLDSIVGER_		0	CON__P13647	Keratin, type II cytoskeletal 5 (58 kDa cytokeratin) (Cytokeratin-5, CK-5) (Keratin-5, K5) (Type-II keratin Kb5)	Potential_contaminants	2	500.259	998.503	-0.03598	44.848	2	16376	158.07	2638100	+
QNLEPLFEQYINNLR	15	Gln->pyro-Glu	_(gl)QNLEPLFEQYINNLR_		0	CON__P13647	Keratin, type II cytoskeletal 5 (58 kDa cytokeratin) (Cytokeratin-5, CK-5) (Keratin-5, K5) (Type-II keratin Kb5)	Potential_contaminants	2	937.476	1872.94	0.15509	67.68	1	22567	182.92	50661000	+
QNLEPLFEQYINNLR	15	Gln->pyro-Glu	_(gl)QNLEPLFEQYINNLR_		0	CON__P13647	Keratin, type II cytoskeletal 5 (58 kDa cytokeratin) (Cytokeratin-5, CK-5) (Keratin-5, K5) (Type-II keratin Kb5)	Potential_contaminants	2	937.476	1872.94	0.94018	66.061	2	18532	218.15	24153000	+
TTAENEFVMLK	11	Oxidation (M)	_TTAENEFVM(ox)LK_		0	CON__P13647	Keratin, type II cytoskeletal 5 (58 kDa cytokeratin) (Cytokeratin-5, CK-5) (Keratin-5, K5) (Type-II keratin Kb5)	Potential_contaminants	2	649.818	1297.62	NaN	44.414	1	15521	49.418		+
EYQELMNTK	9	Oxidation (M)	_EYQELM(ox)NTK_		0	CON__P13647	Keratin, type II cytoskeletal 5 (58 kDa cytokeratin) (Cytokeratin-5, CK-5) (Keratin-5, K5) (Type-II keratin Kb5)	Potential_contaminants	2	586.269	1170.52	-0.26473	23.812	1	9305	51.193	201110	+
TTAENEFVMLK	11	Oxidation (M)	_TTAENEFVM(ox)LK_		0	CON__P13647	Keratin, type II cytoskeletal 5 (58 kDa cytokeratin) (Cytokeratin-5, CK-5) (Keratin-5, K5) (Type-II keratin Kb5)	Potential_contaminants	2	649.818	1297.62	-0.047846	45.709	1	15936	53.089	171330	+
EYQELMNTK	9	Oxidation (M)	_EYQELM(ox)NTK_		0	CON__P13647	Keratin, type II cytoskeletal 5 (58 kDa cytokeratin) (Cytokeratin-5, CK-5) (Keratin-5, K5) (Type-II keratin Kb5)	Potential_contaminants	2	586.269	1170.52	0.53473	23.738	1	9450	55.064	178320	+
EYQELMNTK	9	Oxidation (M)	_EYQELM(ox)NTK_		0	CON__P13647	Keratin, type II cytoskeletal 5 (58 kDa cytokeratin) (Cytokeratin-5, CK-5) (Keratin-5, K5) (Type-II keratin Kb5)	Potential_contaminants	2	586.269	1170.52	0.11129	25.433	1	4318	63.419	759140	+
TTAENEFVMLKK	12	Oxidation (M)	_TTAENEFVM(ox)LKK_		0	CON__P13647	Keratin, type II cytoskeletal 5 (58 kDa cytokeratin) (Cytokeratin-5, CK-5) (Keratin-5, K5) (Type-II keratin Kb5)	Potential_contaminants	3	476.246	1425.72	-0.83992	62.932	1	16903	72.289	5207300	+
TTAENEFVMLK	11	Oxidation (M)	_TTAENEFVM(ox)LK_		0	CON__P13647	Keratin, type II cytoskeletal 5 (58 kDa cytokeratin) (Cytokeratin-5, CK-5) (Keratin-5, K5) (Type-II keratin Kb5)	Potential_contaminants	2	649.818	1297.62	-0.082982	48.398	2	17430	76.17	241090	+
TTAENEFVMLK	11	Oxidation (M)	_TTAENEFVM(ox)LK_		0	CON__P13647	Keratin, type II cytoskeletal 5 (58 kDa cytokeratin) (Cytokeratin-5, CK-5) (Keratin-5, K5) (Type-II keratin Kb5)	Potential_contaminants	2	649.818	1297.62	NaN	45.447	1	15904	82.75		+
EYQELMNTK	9	Oxidation (M)	_EYQELM(ox)NTK_		0	CON__P13647	Keratin, type II cytoskeletal 5 (58 kDa cytokeratin) (Cytokeratin-5, CK-5) (Keratin-5, K5) (Type-II keratin Kb5)	Potential_contaminants	2	586.269	1170.52	0.17566	26.112	1	6814	85.676	908890	+
QSSVSFR	7	Unmodified	_QSSVSFR_		0	CON__P13647	Keratin, type II cytoskeletal 5 (58 kDa cytokeratin) (Cytokeratin-5, CK-5) (Keratin-5, K5) (Type-II keratin Kb5)	Potential_contaminants	2	405.709	809.403	0.15956	40.882	1	14546	40.268	214440	+
QLDSIVGER	9	Unmodified	_QLDSIVGER_		0	CON__P13647	Keratin, type II cytoskeletal 5 (58 kDa cytokeratin) (Cytokeratin-5, CK-5) (Keratin-5, K5) (Type-II keratin Kb5)	Potential_contaminants	2	508.772	1015.53	0.056405	53.236	1	15481	40.724	153780	+
NKLAELEEALQK	12	Unmodified	_NKLAELEEALQK_		0	CON__P13647	Keratin, type II cytoskeletal 5 (58 kDa cytokeratin) (Cytokeratin-5, CK-5) (Keratin-5, K5) (Type-II keratin Kb5)	Potential_contaminants	2	693.385	1384.76	NaN	52.723	1	19185	41.704		+
GRLDSELR	8	Unmodified	_GRLDSELR_		0	CON__P13647	Keratin, type II cytoskeletal 5 (58 kDa cytokeratin) (Cytokeratin-5, CK-5) (Keratin-5, K5) (Type-II keratin Kb5)	Potential_contaminants	2	473.259	944.504	0.026852	66.263	1	21780	42.19	59956000	+
RQLDSIVGER	10	Unmodified	_RQLDSIVGER_		0	CON__P13647	Keratin, type II cytoskeletal 5 (58 kDa cytokeratin) (Cytokeratin-5, CK-5) (Keratin-5, K5) (Type-II keratin Kb5)	Potential_contaminants	2	586.823	1171.63	0.45296	47.713	1	16866	45.368	89588	+
QCANLQNAIADAEQR	15	Unmodified	_QCANLQNAIADAEQR_		0	CON__P13647	Keratin, type II cytoskeletal 5 (58 kDa cytokeratin) (Cytokeratin-5, CK-5) (Keratin-5, K5) (Type-II keratin Kb5)	Potential_contaminants	3	567.937	1700.79	0.50197	47.833	1	17286	46.41	214580	+
NKLAELEEALQK	12	Unmodified	_NKLAELEEALQK_		0	CON__P13647	Keratin, type II cytoskeletal 5 (58 kDa cytokeratin) (Cytokeratin-5, CK-5) (Keratin-5, K5) (Type-II keratin Kb5)	Potential_contaminants	2	693.385	1384.76	NaN	52.678	1	19164	49.3		+
QCANLQNAIADAEQR	15	Unmodified	_QCANLQNAIADAEQR_		0	CON__P13647	Keratin, type II cytoskeletal 5 (58 kDa cytokeratin) (Cytokeratin-5, CK-5) (Keratin-5, K5) (Type-II keratin Kb5)	Potential_contaminants	2	851.402	1700.79	-0.39651	47.159	1	17115	50.563	158770	+
GRLDSELR	8	Unmodified	_GRLDSELR_		0	CON__P13647	Keratin, type II cytoskeletal 5 (58 kDa cytokeratin) (Cytokeratin-5, CK-5) (Keratin-5, K5) (Type-II keratin Kb5)	Potential_contaminants	2	473.259	944.504	-0.069103	26.525	1	4608	51.066	187650	+
ISISTSGGSFR	11	Unmodified	_ISISTSGGSFR_		0	CON__P13647	Keratin, type II cytoskeletal 5 (58 kDa cytokeratin) (Cytokeratin-5, CK-5) (Keratin-5, K5) (Type-II keratin Kb5)	Potential_contaminants	2	556.291	1110.57	-0.072102	44.286	1	15166	51.528	1941800	+
KQCANLQNAIADAEQR	16	Unmodified	_KQCANLQNAIADAEQR_		0	CON__P13647	Keratin, type II cytoskeletal 5 (58 kDa cytokeratin) (Cytokeratin-5, CK-5) (Keratin-5, K5) (Type-II keratin Kb5)	Potential_contaminants	3	610.636	1828.88	-0.23199	51.143	1	18743	51.591	336240	+
SLYNLGGSKR	10	Unmodified	_SLYNLGGSKR_		0	CON__P13647	Keratin, type II cytoskeletal 5 (58 kDa cytokeratin) (Cytokeratin-5, CK-5) (Keratin-5, K5) (Type-II keratin Kb5)	Potential_contaminants	2	547.801	1093.59	0.2554	63.054	1	17087	51.949	7922100	+
DVDAAYMNK	9	Unmodified	_DVDAAYMNK_		0	CON__P13647	Keratin, type II cytoskeletal 5 (58 kDa cytokeratin) (Cytokeratin-5, CK-5) (Keratin-5, K5) (Type-II keratin Kb5)	Potential_contaminants	2	513.732	1025.45	0.42139	27.644	1	10641	52.786	180540	+
QCANLQNAIADAEQR	15	Unmodified	_QCANLQNAIADAEQR_		0	CON__P13647	Keratin, type II cytoskeletal 5 (58 kDa cytokeratin) (Cytokeratin-5, CK-5) (Keratin-5, K5) (Type-II keratin Kb5)	Potential_contaminants	2	851.402	1700.79	-1.1062	44.867	1	16223	53.237	106990	+
AQYEEIANR	9	Unmodified	_AQYEEIANR_		0	CON__P13647	Keratin, type II cytoskeletal 5 (58 kDa cytokeratin) (Cytokeratin-5, CK-5) (Keratin-5, K5) (Type-II keratin Kb5)	Potential_contaminants	2	547.267	1092.52	0.0803	39.191	1	14466	53.968	1668500	+
SLYNLGGSKR	10	Unmodified	_SLYNLGGSKR_		0	CON__P13647	Keratin, type II cytoskeletal 5 (58 kDa cytokeratin) (Cytokeratin-5, CK-5) (Keratin-5, K5) (Type-II keratin Kb5)	Potential_contaminants	2	547.801	1093.59	-0.13015	48.161	1	16975	54.722	225670	+
QNLEPLFEQYINNLR	15	Unmodified	_QNLEPLFEQYINNLR_		0	CON__P13647	Keratin, type II cytoskeletal 5 (58 kDa cytokeratin) (Cytokeratin-5, CK-5) (Keratin-5, K5) (Type-II keratin Kb5)	Potential_contaminants	2	945.989	1889.96	0.71892	60.891	1	22847	54.776	381770	+
FVSTTSSSR	9	Unmodified	_FVSTTSSSR_		0	CON__P13647	Keratin, type II cytoskeletal 5 (58 kDa cytokeratin) (Cytokeratin-5, CK-5) (Keratin-5, K5) (Type-II keratin Kb5)	Potential_contaminants	2	486.243	970.472	0.038495	61.468	1	15593	57.047	4161900	+
DVDAAYMNK	9	Unmodified	_DVDAAYMNK_		0	CON__P13647	Keratin, type II cytoskeletal 5 (58 kDa cytokeratin) (Cytokeratin-5, CK-5) (Keratin-5, K5) (Type-II keratin Kb5)	Potential_contaminants	2	513.732	1025.45	0.063227	59.398	1	14713	58.815	1061100	+
NMQDLVEDFKNKYEDEINKR	20	Unmodified	_NMQDLVEDFKNKYEDEINKR_		0	CON__P13647	Keratin, type II cytoskeletal 5 (58 kDa cytokeratin) (Cytokeratin-5, CK-5) (Keratin-5, K5) (Type-II keratin Kb5)	Potential_contaminants	4	632.808	2527.2	0.2919	66.838	1	22206	61.015	1580500	+
SLYNLGGSKR	10	Unmodified	_SLYNLGGSKR_		0	CON__P13647	Keratin, type II cytoskeletal 5 (58 kDa cytokeratin) (Cytokeratin-5, CK-5) (Keratin-5, K5) (Type-II keratin Kb5)	Potential_contaminants	2	547.801	1093.59	0.15114	51.86	1	19059	61.691	430320	+
QCANLQNAIADAEQR	15	Unmodified	_QCANLQNAIADAEQR_		0	CON__P13647	Keratin, type II cytoskeletal 5 (58 kDa cytokeratin) (Cytokeratin-5, CK-5) (Keratin-5, K5) (Type-II keratin Kb5)	Potential_contaminants	3	567.937	1700.79	-0.38015	63.642	1	20168	62.357	1120000	+
DVDAAYMNK	9	Unmodified	_DVDAAYMNK_		0	CON__P13647	Keratin, type II cytoskeletal 5 (58 kDa cytokeratin) (Cytokeratin-5, CK-5) (Keratin-5, K5) (Type-II keratin Kb5)	Potential_contaminants	2	513.732	1025.45	0.047413	27.858	1	10469	65.246	174110	+
GRLDSELR	8	Unmodified	_GRLDSELR_		0	CON__P13647	Keratin, type II cytoskeletal 5 (58 kDa cytokeratin) (Cytokeratin-5, CK-5) (Keratin-5, K5) (Type-II keratin Kb5)	Potential_contaminants	2	473.259	944.504	-0.1829	23.716	1	9276	65.465	451890	+
QCANLQNAIADAEQR	15	Unmodified	_QCANLQNAIADAEQR_		0	CON__P13647	Keratin, type II cytoskeletal 5 (58 kDa cytokeratin) (Cytokeratin-5, CK-5) (Keratin-5, K5) (Type-II keratin Kb5)	Potential_contaminants	2	851.402	1700.79	-0.19158	47.762	1	17542	66.023	306330	+
TEAESWYQTK	10	Unmodified	_TEAESWYQTK_		0	CON__P13647	Keratin, type II cytoskeletal 5 (58 kDa cytokeratin) (Cytokeratin-5, CK-5) (Keratin-5, K5) (Type-II keratin Kb5)	Potential_contaminants	2	621.785	1241.56	0.0099623	30.001	1	11264	66.692	130530	+
ISISTSGGSFR	11	Unmodified	_ISISTSGGSFR_		0	CON__P13647	Keratin, type II cytoskeletal 5 (58 kDa cytokeratin) (Cytokeratin-5, CK-5) (Keratin-5, K5) (Type-II keratin Kb5)	Potential_contaminants	2	556.291	1110.57	-0.054006	47.18	1	16700	66.962	3453500	+
SRTEAESWYQTK	12	Unmodified	_SRTEAESWYQTK_		0	CON__P13647	Keratin, type II cytoskeletal 5 (58 kDa cytokeratin) (Cytokeratin-5, CK-5) (Keratin-5, K5) (Type-II keratin Kb5)	Potential_contaminants	3	495.904	1484.69	0.3636	66.175	1	21677	67.846	11627000	+
SFSTASAITPSVSR	14	Unmodified	_SFSTASAITPSVSR_		0	CON__P13647	Keratin, type II cytoskeletal 5 (58 kDa cytokeratin) (Cytokeratin-5, CK-5) (Keratin-5, K5) (Type-II keratin Kb5)	Potential_contaminants	2	705.865	1409.72	-0.59927	62.121	1	16454	68.355	76456000	+
QCANLQNAIADAEQR	15	Unmodified	_QCANLQNAIADAEQR_		0	CON__P13647	Keratin, type II cytoskeletal 5 (58 kDa cytokeratin) (Cytokeratin-5, CK-5) (Keratin-5, K5) (Type-II keratin Kb5)	Potential_contaminants	2	851.402	1700.79	-1.1695	51.225	1	14382	68.44	414540	+
QCANLQNAIADAEQR	15	Unmodified	_QCANLQNAIADAEQR_		0	CON__P13647	Keratin, type II cytoskeletal 5 (58 kDa cytokeratin) (Cytokeratin-5, CK-5) (Keratin-5, K5) (Type-II keratin Kb5)	Potential_contaminants	2	851.402	1700.79	2.4362	46.022	1	16285	68.536	132870	+
QNLEPLFEQYINNLR	15	Unmodified	_QNLEPLFEQYINNLR_		0	CON__P13647	Keratin, type II cytoskeletal 5 (58 kDa cytokeratin) (Cytokeratin-5, CK-5) (Keratin-5, K5) (Type-II keratin Kb5)	Potential_contaminants	2	945.989	1889.96	0.4437	61.007	2	23191	69.346	299830	+
GRLDSELR	8	Unmodified	_GRLDSELR_		0	CON__P13647	Keratin, type II cytoskeletal 5 (58 kDa cytokeratin) (Cytokeratin-5, CK-5) (Keratin-5, K5) (Type-II keratin Kb5)	Potential_contaminants	2	473.259	944.504	0.020317	51.076	1	18540	69.598	2114300	+
SRTEAESWYQTK	12	Unmodified	_SRTEAESWYQTK_		0	CON__P13647	Keratin, type II cytoskeletal 5 (58 kDa cytokeratin) (Cytokeratin-5, CK-5) (Keratin-5, K5) (Type-II keratin Kb5)	Potential_contaminants	3	495.904	1484.69	0.36361	51.042	1	18879	69.92	548540	+
NKLAELEEALQK	12	Unmodified	_NKLAELEEALQK_		0	CON__P13647	Keratin, type II cytoskeletal 5 (58 kDa cytokeratin) (Cytokeratin-5, CK-5) (Keratin-5, K5) (Type-II keratin Kb5)	Potential_contaminants	2	693.385	1384.76	0.087895	54.972	1	20453	70.399	168610	+
SRTEAESWYQTK	12	Unmodified	_SRTEAESWYQTK_		0	CON__P13647	Keratin, type II cytoskeletal 5 (58 kDa cytokeratin) (Cytokeratin-5, CK-5) (Keratin-5, K5) (Type-II keratin Kb5)	Potential_contaminants	2	743.352	1484.69	0.24323	66.174	1	21651	70.412	5354700	+
QSSVSFR	7	Unmodified	_QSSVSFR_		0	CON__P13647	Keratin, type II cytoskeletal 5 (58 kDa cytokeratin) (Cytokeratin-5, CK-5) (Keratin-5, K5) (Type-II keratin Kb5)	Potential_contaminants	2	405.709	809.403	0.09735	27.526	1	7324	71.296	516730	+
FVSTTSSSR	9	Unmodified	_FVSTTSSSR_		0	CON__P13647	Keratin, type II cytoskeletal 5 (58 kDa cytokeratin) (Cytokeratin-5, CK-5) (Keratin-5, K5) (Type-II keratin Kb5)	Potential_contaminants	2	486.243	970.472	-0.082341	36.746	2	13502	71.877	608760	+
HEISEMNR	8	Unmodified	_HEISEMNR_		0	CON__P13647	Keratin, type II cytoskeletal 5 (58 kDa cytokeratin) (Cytokeratin-5, CK-5) (Keratin-5, K5) (Type-II keratin Kb5)	Potential_contaminants	2	508.235	1014.46	-0.053763	22.405	1	5586	73.975	193020	+
AQYEEIANR	9	Unmodified	_AQYEEIANR_		0	CON__P13647	Keratin, type II cytoskeletal 5 (58 kDa cytokeratin) (Cytokeratin-5, CK-5) (Keratin-5, K5) (Type-II keratin Kb5)	Potential_contaminants	2	547.267	1092.52	0.057199	42.474	1	15897	74.255	2696800	+
GRLDSELR	8	Unmodified	_GRLDSELR_		0	CON__P13647	Keratin, type II cytoskeletal 5 (58 kDa cytokeratin) (Cytokeratin-5, CK-5) (Keratin-5, K5) (Type-II keratin Kb5)	Potential_contaminants	2	473.259	944.504	-0.0087869	23.477	1	9347	75.043	461210	+
GRLDSELR	8	Unmodified	_GRLDSELR_		0	CON__P13647	Keratin, type II cytoskeletal 5 (58 kDa cytokeratin) (Cytokeratin-5, CK-5) (Keratin-5, K5) (Type-II keratin Kb5)	Potential_contaminants	2	473.259	944.504	-0.0072542	47.402	1	16527	75.043	1039400	+
FVSTTSSSR	9	Unmodified	_FVSTTSSSR_		0	CON__P13647	Keratin, type II cytoskeletal 5 (58 kDa cytokeratin) (Cytokeratin-5, CK-5) (Keratin-5, K5) (Type-II keratin Kb5)	Potential_contaminants	2	486.243	970.472	-0.055574	37.59	2	13749	75.213	561330	+
QLDSIVGER	9	Unmodified	_QLDSIVGER_		0	CON__P13647	Keratin, type II cytoskeletal 5 (58 kDa cytokeratin) (Cytokeratin-5, CK-5) (Keratin-5, K5) (Type-II keratin Kb5)	Potential_contaminants	2	508.772	1015.53	0.0047697	65.59	1	21413	76.064	98020000	+
NMQDLVEDFK	10	Unmodified	_NMQDLVEDFK_		0	CON__P13647	Keratin, type II cytoskeletal 5 (58 kDa cytokeratin) (Cytokeratin-5, CK-5) (Keratin-5, K5) (Type-II keratin Kb5)	Potential_contaminants	2	619.79	1237.56	0.044439	51.985	1	19429	76.17	623180	+
GRLDSELR	8	Unmodified	_GRLDSELR_		0	CON__P13647	Keratin, type II cytoskeletal 5 (58 kDa cytokeratin) (Cytokeratin-5, CK-5) (Keratin-5, K5) (Type-II keratin Kb5)	Potential_contaminants	2	473.259	944.504	-0.0081227	48.239	1	16931	78.149	1077800	+
QCANLQNAIADAEQR	15	Unmodified	_QCANLQNAIADAEQR_		0	CON__P13647	Keratin, type II cytoskeletal 5 (58 kDa cytokeratin) (Cytokeratin-5, CK-5) (Keratin-5, K5) (Type-II keratin Kb5)	Potential_contaminants	2	851.402	1700.79	-0.050345	44.457	1	15566	79.492	250560	+
VSLAGACGVGGYGSR	15	Unmodified	_VSLAGACGVGGYGSR_		0	CON__P13647	Keratin, type II cytoskeletal 5 (58 kDa cytokeratin) (Cytokeratin-5, CK-5) (Keratin-5, K5) (Type-II keratin Kb5)	Potential_contaminants	2	705.843	1409.67	-0.15884	42.939	2	15267	79.744	1651500	+
SLYNLGGSK	9	Unmodified	_SLYNLGGSK_		0	CON__P13647	Keratin, type II cytoskeletal 5 (58 kDa cytokeratin) (Cytokeratin-5, CK-5) (Keratin-5, K5) (Type-II keratin Kb5)	Potential_contaminants	2	469.751	937.487	-0.028355	44.074	2	15075	79.906	829420	+
SGGGGGGGFGR	11	Unmodified	_SGGGGGGGFGR_		0	CON__P13647	Keratin, type II cytoskeletal 5 (58 kDa cytokeratin) (Cytokeratin-5, CK-5) (Keratin-5, K5) (Type-II keratin Kb5)	Potential_contaminants	2	433.199	864.384	0.089941	41.772	1	15163	80.219	955420	+
SGGGGGGGFGR	11	Unmodified	_SGGGGGGGFGR_		0	CON__P13647	Keratin, type II cytoskeletal 5 (58 kDa cytokeratin) (Cytokeratin-5, CK-5) (Keratin-5, K5) (Type-II keratin Kb5)	Potential_contaminants	2	433.199	864.384	-0.17094	37.767	2	13511	80.219	491530	+
RQLDSIVGER	10	Unmodified	_RQLDSIVGER_		0	CON__P13647	Keratin, type II cytoskeletal 5 (58 kDa cytokeratin) (Cytokeratin-5, CK-5) (Keratin-5, K5) (Type-II keratin Kb5)	Potential_contaminants	2	586.823	1171.63	1.1604	48.301	1	17234	80.231	96005	+
DVDAAYMNK	9	Unmodified	_DVDAAYMNK_		0	CON__P13647	Keratin, type II cytoskeletal 5 (58 kDa cytokeratin) (Cytokeratin-5, CK-5) (Keratin-5, K5) (Type-II keratin Kb5)	Potential_contaminants	2	513.732	1025.45	0.083079	60.601	1	18890	81.191	557100	+
VSLAGACGVGGYGSR	15	Unmodified	_VSLAGACGVGGYGSR_		0	CON__P13647	Keratin, type II cytoskeletal 5 (58 kDa cytokeratin) (Cytokeratin-5, CK-5) (Keratin-5, K5) (Type-II keratin Kb5)	Potential_contaminants	2	705.843	1409.67	-0.10345	62.121	1	16385	84.169	83000000	+
NMQDLVEDFK	10	Unmodified	_NMQDLVEDFK_		0	CON__P13647	Keratin, type II cytoskeletal 5 (58 kDa cytokeratin) (Cytokeratin-5, CK-5) (Keratin-5, K5) (Type-II keratin Kb5)	Potential_contaminants	2	619.79	1237.56	0.048766	66.263	1	21744	85.533	20274000	+
SLYNLGGSK	9	Unmodified	_SLYNLGGSK_		0	CON__P13647	Keratin, type II cytoskeletal 5 (58 kDa cytokeratin) (Cytokeratin-5, CK-5) (Keratin-5, K5) (Type-II keratin Kb5)	Potential_contaminants	2	469.751	937.487	-0.10687	44.634	2	15859	88.37	892670	+
NMQDLVEDFK	10	Unmodified	_NMQDLVEDFK_		0	CON__P13647	Keratin, type II cytoskeletal 5 (58 kDa cytokeratin) (Cytokeratin-5, CK-5) (Keratin-5, K5) (Type-II keratin Kb5)	Potential_contaminants	2	619.79	1237.56	-0.32748	49.203	3	17438	88.819	411750	+
SGGGGGGGFGR	11	Unmodified	_SGGGGGGGFGR_		0	CON__P13647	Keratin, type II cytoskeletal 5 (58 kDa cytokeratin) (Cytokeratin-5, CK-5) (Keratin-5, K5) (Type-II keratin Kb5)	Potential_contaminants	2	433.199	864.384	-0.23128	38.44	3	13870	88.819	557030	+
AQYEEIANR	9	Unmodified	_AQYEEIANR_		0	CON__P13647	Keratin, type II cytoskeletal 5 (58 kDa cytokeratin) (Cytokeratin-5, CK-5) (Keratin-5, K5) (Type-II keratin Kb5)	Potential_contaminants	2	547.267	1092.52	-0.036539	27.388	1	4846	89.142	1413300	+
TEAESWYQTK	10	Unmodified	_TEAESWYQTK_		0	CON__P13647	Keratin, type II cytoskeletal 5 (58 kDa cytokeratin) (Cytokeratin-5, CK-5) (Keratin-5, K5) (Type-II keratin Kb5)	Potential_contaminants	2	621.785	1241.56	-0.21052	29.96	1	11145	90.15	131630	+
NMQDLVEDFK	10	Unmodified	_NMQDLVEDFK_		0	CON__P13647	Keratin, type II cytoskeletal 5 (58 kDa cytokeratin) (Cytokeratin-5, CK-5) (Keratin-5, K5) (Type-II keratin Kb5)	Potential_contaminants	2	619.79	1237.56	-0.49692	48.556	3	17733	93.111	320180	+
NMQDLVEDFKNKYEDEINKR	20	Unmodified	_NMQDLVEDFKNKYEDEINKR_		0	CON__P13647	Keratin, type II cytoskeletal 5 (58 kDa cytokeratin) (Cytokeratin-5, CK-5) (Keratin-5, K5) (Type-II keratin Kb5)	Potential_contaminants	4	632.808	2527.2	-0.096094	64.793	1	17959	93.152	1973200	+
LRAEIDNVKK	10	Unmodified	_LRAEIDNVKK_		0	CON__P13647	Keratin, type II cytoskeletal 5 (58 kDa cytokeratin) (Cytokeratin-5, CK-5) (Keratin-5, K5) (Type-II keratin Kb5)	Potential_contaminants	2	593.351	1184.69	NaN	66.381	1	21854	93.178		+
VSLAGACGVGGYGSR	15	Unmodified	_VSLAGACGVGGYGSR_		0	CON__P13647	Keratin, type II cytoskeletal 5 (58 kDa cytokeratin) (Cytokeratin-5, CK-5) (Keratin-5, K5) (Type-II keratin Kb5)	Potential_contaminants	2	705.843	1409.67	-0.107	45.881	1	16540	94.402	2988100	+
FLEQQNK	7	Unmodified	_FLEQQNK_		0	CON__P13647	Keratin, type II cytoskeletal 5 (58 kDa cytokeratin) (Cytokeratin-5, CK-5) (Keratin-5, K5) (Type-II keratin Kb5)	Potential_contaminants	2	453.738	905.461	-0.49464	62.122	1	16389	94.662	97059000	+
EYQELMNTK	9	Unmodified	_EYQELMNTK_		0	CON__P13647	Keratin, type II cytoskeletal 5 (58 kDa cytokeratin) (Cytokeratin-5, CK-5) (Keratin-5, K5) (Type-II keratin Kb5)	Potential_contaminants	2	578.271	1154.53	0.26322	62.121	1	16399	95.815	7436500	+
NMQDLVEDFK	10	Unmodified	_NMQDLVEDFK_		0	CON__P13647	Keratin, type II cytoskeletal 5 (58 kDa cytokeratin) (Cytokeratin-5, CK-5) (Keratin-5, K5) (Type-II keratin Kb5)	Potential_contaminants	2	619.79	1237.56	0.73986	63.009	1	16995	96.034	24112000	+
QCANLQNAIADAEQR	15	Unmodified	_QCANLQNAIADAEQR_		0	CON__P13647	Keratin, type II cytoskeletal 5 (58 kDa cytokeratin) (Cytokeratin-5, CK-5) (Keratin-5, K5) (Type-II keratin Kb5)	Potential_contaminants	2	851.402	1700.79	-0.3211	63.668	1	20186	96.745	1331500	+
FVSTTSSSR	9	Unmodified	_FVSTTSSSR_		0	CON__P13647	Keratin, type II cytoskeletal 5 (58 kDa cytokeratin) (Cytokeratin-5, CK-5) (Keratin-5, K5) (Type-II keratin Kb5)	Potential_contaminants	2	486.243	970.472	-0.098714	41.417	2	15234	98.629	1091500	+
VSLAGACGVGGYGSR	15	Unmodified	_VSLAGACGVGGYGSR_		0	CON__P13647	Keratin, type II cytoskeletal 5 (58 kDa cytokeratin) (Cytokeratin-5, CK-5) (Keratin-5, K5) (Type-II keratin Kb5)	Potential_contaminants	2	705.843	1409.67	-0.22096	42.662	2	14714	100.02	1755900	+
GRLDSELR	8	Unmodified	_GRLDSELR_		0	CON__P13647	Keratin, type II cytoskeletal 5 (58 kDa cytokeratin) (Cytokeratin-5, CK-5) (Keratin-5, K5) (Type-II keratin Kb5)	Potential_contaminants	2	473.259	944.504	0.47399	63.042	1	16987	101.54	64274000	+
YEELQQTAGR	10	Unmodified	_YEELQQTAGR_		0	CON__P13647	Keratin, type II cytoskeletal 5 (58 kDa cytokeratin) (Cytokeratin-5, CK-5) (Keratin-5, K5) (Type-II keratin Kb5)	Potential_contaminants	2	597.791	1193.57	NaN	26.386	1	4577	102.62		+
SGGGGGGGFGR	11	Unmodified	_SGGGGGGGFGR_		0	CON__P13647	Keratin, type II cytoskeletal 5 (58 kDa cytokeratin) (Cytokeratin-5, CK-5) (Keratin-5, K5) (Type-II keratin Kb5)	Potential_contaminants	2	433.199	864.384	0.083678	42.316	2	15487	104.06	776490	+
FLEQQNK	7	Unmodified	_FLEQQNK_		0	CON__P13647	Keratin, type II cytoskeletal 5 (58 kDa cytokeratin) (Cytokeratin-5, CK-5) (Keratin-5, K5) (Type-II keratin Kb5)	Potential_contaminants	1	906.468	905.461	-0.1601	62.167	1	16391	104.37	6043700	+
VSLAGACGVGGYGSR	15	Unmodified	_VSLAGACGVGGYGSR_		0	CON__P13647	Keratin, type II cytoskeletal 5 (58 kDa cytokeratin) (Cytokeratin-5, CK-5) (Keratin-5, K5) (Type-II keratin Kb5)	Potential_contaminants	2	705.843	1409.67	-0.35168	65.504	1	21208	104.94	101460000	+
KQCANLQNAIADAEQR	16	Unmodified	_KQCANLQNAIADAEQR_		0	CON__P13647	Keratin, type II cytoskeletal 5 (58 kDa cytokeratin) (Cytokeratin-5, CK-5) (Keratin-5, K5) (Type-II keratin Kb5)	Potential_contaminants	3	610.636	1828.88	-0.43618	66.058	1	21611	105.14	4748100	+
KQCANLQNAIADAEQR	16	Unmodified	_KQCANLQNAIADAEQR_		0	CON__P13647	Keratin, type II cytoskeletal 5 (58 kDa cytokeratin) (Cytokeratin-5, CK-5) (Keratin-5, K5) (Type-II keratin Kb5)	Potential_contaminants	3	610.636	1828.88	-0.36977	62.838	1	16846	107.13	5404000	+
QCANLQNAIADAEQR	15	Unmodified	_QCANLQNAIADAEQR_		0	CON__P13647	Keratin, type II cytoskeletal 5 (58 kDa cytokeratin) (Cytokeratin-5, CK-5) (Keratin-5, K5) (Type-II keratin Kb5)	Potential_contaminants	2	851.402	1700.79	-0.022743	61.565	1	15993	107.34	2616200	+
NKLAELEEALQK	12	Unmodified	_NKLAELEEALQK_		0	CON__P13647	Keratin, type II cytoskeletal 5 (58 kDa cytokeratin) (Cytokeratin-5, CK-5) (Keratin-5, K5) (Type-II keratin Kb5)	Potential_contaminants	2	693.385	1384.76	-0.44038	66.494	1	21976	108.47	2644800	+
SLYNLGGSK	9	Unmodified	_SLYNLGGSK_		0	CON__P13647	Keratin, type II cytoskeletal 5 (58 kDa cytokeratin) (Cytokeratin-5, CK-5) (Keratin-5, K5) (Type-II keratin Kb5)	Potential_contaminants	2	469.751	937.487	-0.022928	47.565	2	17261	111.17	1350600	+
SLYNLGGSK	9	Unmodified	_SLYNLGGSK_		0	CON__P13647	Keratin, type II cytoskeletal 5 (58 kDa cytokeratin) (Cytokeratin-5, CK-5) (Keratin-5, K5) (Type-II keratin Kb5)	Potential_contaminants	2	469.751	937.487	0.40216	65.59	1	21306	111.74	59887000	+
FLEQQNK	7	Unmodified	_FLEQQNK_		0	CON__P13647	Keratin, type II cytoskeletal 5 (58 kDa cytokeratin) (Cytokeratin-5, CK-5) (Keratin-5, K5) (Type-II keratin Kb5)	Potential_contaminants	1	906.468	905.461	-0.39284	65.504	1	21233	111.82	9374500	+
EYQELMNTK	9	Unmodified	_EYQELMNTK_		0	CON__P13647	Keratin, type II cytoskeletal 5 (58 kDa cytokeratin) (Cytokeratin-5, CK-5) (Keratin-5, K5) (Type-II keratin Kb5)	Potential_contaminants	2	578.271	1154.53	0.24261	65.468	1	21164	112.41	3056900	+
SLYNLGGSK	9	Unmodified	_SLYNLGGSK_		0	CON__P13647	Keratin, type II cytoskeletal 5 (58 kDa cytokeratin) (Cytokeratin-5, CK-5) (Keratin-5, K5) (Type-II keratin Kb5)	Potential_contaminants	2	469.751	937.487	0.344	62.26	1	16498	113.26	36908000	+
SFSTASAITPSVSR	14	Unmodified	_SFSTASAITPSVSR_		0	CON__P13647	Keratin, type II cytoskeletal 5 (58 kDa cytokeratin) (Cytokeratin-5, CK-5) (Keratin-5, K5) (Type-II keratin Kb5)	Potential_contaminants	2	705.865	1409.72	-0.87689	65.504	1	21208	113.44	95677000	+
DVDAAYMNK	9	Unmodified	_DVDAAYMNK_		0	CON__P13647	Keratin, type II cytoskeletal 5 (58 kDa cytokeratin) (Cytokeratin-5, CK-5) (Keratin-5, K5) (Type-II keratin Kb5)	Potential_contaminants	2	513.732	1025.45	0.087756	29.188	1	5405	114.78	1394300	+
NKLAELEEALQK	12	Unmodified	_NKLAELEEALQK_		0	CON__P13647	Keratin, type II cytoskeletal 5 (58 kDa cytokeratin) (Cytokeratin-5, CK-5) (Keratin-5, K5) (Type-II keratin Kb5)	Potential_contaminants	2	693.385	1384.76	0.1118	63.364	1	17286	115.18	3466100	+
SRTEAESWYQTK	12	Unmodified	_SRTEAESWYQTK_		0	CON__P13647	Keratin, type II cytoskeletal 5 (58 kDa cytokeratin) (Cytokeratin-5, CK-5) (Keratin-5, K5) (Type-II keratin Kb5)	Potential_contaminants	2	743.352	1484.69	-0.57516	62.928	1	16938	116.74	4365900	+
DVDAAYMNK	9	Unmodified	_DVDAAYMNK_		0	CON__P13647	Keratin, type II cytoskeletal 5 (58 kDa cytokeratin) (Cytokeratin-5, CK-5) (Keratin-5, K5) (Type-II keratin Kb5)	Potential_contaminants	2	513.732	1025.45	0.2674	29.722	1	8114	117.16	1353800	+
QLDSIVGER	9	Unmodified	_QLDSIVGER_		0	CON__P13647	Keratin, type II cytoskeletal 5 (58 kDa cytokeratin) (Cytokeratin-5, CK-5) (Keratin-5, K5) (Type-II keratin Kb5)	Potential_contaminants	2	508.772	1015.53	-0.054936	62.211	1	16493	122.18	158390000	+
TTAENEFVMLK	11	Unmodified	_TTAENEFVMLK_		0	CON__P13647	Keratin, type II cytoskeletal 5 (58 kDa cytokeratin) (Cytokeratin-5, CK-5) (Keratin-5, K5) (Type-II keratin Kb5)	Potential_contaminants	2	641.821	1281.63	NaN	66.149	1	21640	125.16		+
NKLAELEEALQK	12	Unmodified	_NKLAELEEALQK_		0	CON__P13647	Keratin, type II cytoskeletal 5 (58 kDa cytokeratin) (Cytokeratin-5, CK-5) (Keratin-5, K5) (Type-II keratin Kb5)	Potential_contaminants	3	462.593	1384.76	0.28788	63.363	1	17302	126.5	5579200	+
HEISEMNR	8	Unmodified	_HEISEMNR_		0	CON__P13647	Keratin, type II cytoskeletal 5 (58 kDa cytokeratin) (Cytokeratin-5, CK-5) (Keratin-5, K5) (Type-II keratin Kb5)	Potential_contaminants	2	508.235	1014.46	NaN	62.931	1	16896	130.04		+
TSFTSVSR	8	Unmodified	_TSFTSVSR_		0	CON__P13647	Keratin, type II cytoskeletal 5 (58 kDa cytokeratin) (Cytokeratin-5, CK-5) (Keratin-5, K5) (Type-II keratin Kb5)	Potential_contaminants	2	442.727	883.44	0.40015	27.52	1	4873	135.84	2507700	+
SGGGGGGGFGR	11	Unmodified	_SGGGGGGGFGR_		0	CON__P13647	Keratin, type II cytoskeletal 5 (58 kDa cytokeratin) (Cytokeratin-5, CK-5) (Keratin-5, K5) (Type-II keratin Kb5)	Potential_contaminants	2	433.199	864.384	0.078072	62.078	1	19436	139.97	2226000	+
FLEQQNK	7	Unmodified	_FLEQQNK_		0	CON__P13647	Keratin, type II cytoskeletal 5 (58 kDa cytokeratin) (Cytokeratin-5, CK-5) (Keratin-5, K5) (Type-II keratin Kb5)	Potential_contaminants	2	453.738	905.461	-0.35775	65.504	1	21227	143.85	122330000	+
FVSTTSSSR	9	Unmodified	_FVSTTSSSR_		0	CON__P13647	Keratin, type II cytoskeletal 5 (58 kDa cytokeratin) (Cytokeratin-5, CK-5) (Keratin-5, K5) (Type-II keratin Kb5)	Potential_contaminants	2	486.243	970.472	0.019822	63.866	2	20482	143.89	2689900	+
TEAESWYQTK	10	Unmodified	_TEAESWYQTK_		0	CON__P13647	Keratin, type II cytoskeletal 5 (58 kDa cytokeratin) (Cytokeratin-5, CK-5) (Keratin-5, K5) (Type-II keratin Kb5)	Potential_contaminants	2	621.785	1241.56	-0.23337	42.823	3	15133	144.77	693770	+
GLGVGFGSGGGSSSSVK	17	Unmodified	_GLGVGFGSGGGSSSSVK_		0	CON__P13647	Keratin, type II cytoskeletal 5 (58 kDa cytokeratin) (Cytokeratin-5, CK-5) (Keratin-5, K5) (Type-II keratin Kb5)	Potential_contaminants	2	720.36	1438.71	-0.08349	65.504	1	21262	145.29	60110000	+
TEAESWYQTK	10	Unmodified	_TEAESWYQTK_		0	CON__P13647	Keratin, type II cytoskeletal 5 (58 kDa cytokeratin) (Cytokeratin-5, CK-5) (Keratin-5, K5) (Type-II keratin Kb5)	Potential_contaminants	2	621.785	1241.56	NaN	41.388	1	14466	145.46		+
TEAESWYQTK	10	Unmodified	_TEAESWYQTK_		0	CON__P13647	Keratin, type II cytoskeletal 5 (58 kDa cytokeratin) (Cytokeratin-5, CK-5) (Keratin-5, K5) (Type-II keratin Kb5)	Potential_contaminants	2	621.785	1241.56	-0.18129	45.75	2	16477	148.94	1242100	+
WTLLQEQGTK	10	Unmodified	_WTLLQEQGTK_		0	CON__P13647	Keratin, type II cytoskeletal 5 (58 kDa cytokeratin) (Cytokeratin-5, CK-5) (Keratin-5, K5) (Type-II keratin Kb5)	Potential_contaminants	2	602.322	1202.63	0.075165	66.134	1	21532	156.35	107720000	+
GLGVGFGSGGGSSSSVK	17	Unmodified	_GLGVGFGSGGGSSSSVK_		0	CON__P13647	Keratin, type II cytoskeletal 5 (58 kDa cytokeratin) (Cytokeratin-5, CK-5) (Keratin-5, K5) (Type-II keratin Kb5)	Potential_contaminants	2	720.36	1438.71	0.19787	62.167	1	16421	163.71	66230000	+
SGGGGGGGFGR	11	Unmodified	_SGGGGGGGFGR_		0	CON__P13647	Keratin, type II cytoskeletal 5 (58 kDa cytokeratin) (Cytokeratin-5, CK-5) (Keratin-5, K5) (Type-II keratin Kb5)	Potential_contaminants	2	433.199	864.384	0.091928	60.39	1	15484	166.68	2878700	+
QNLEPLFEQYINNLR	15	Unmodified	_QNLEPLFEQYINNLR_		0	CON__P13647	Keratin, type II cytoskeletal 5 (58 kDa cytokeratin) (Cytokeratin-5, CK-5) (Keratin-5, K5) (Type-II keratin Kb5)	Potential_contaminants	3	630.995	1889.96	-0.4754	66.768	2	22162	174.24	6587900	+
WTLLQEQGTK	10	Unmodified	_WTLLQEQGTK_		0	CON__P13647	Keratin, type II cytoskeletal 5 (58 kDa cytokeratin) (Cytokeratin-5, CK-5) (Keratin-5, K5) (Type-II keratin Kb5)	Potential_contaminants	2	602.322	1202.63	0.13594	62.854	1	16822	179.51	157660000	+
QNLEPLFEQYINNLR	15	Unmodified	_QNLEPLFEQYINNLR_		0	CON__P13647	Keratin, type II cytoskeletal 5 (58 kDa cytokeratin) (Cytokeratin-5, CK-5) (Keratin-5, K5) (Type-II keratin Kb5)	Potential_contaminants	3	630.995	1889.96	-0.10463	64.569	1	17802	182.72	13542000	+
TTAENEFVMLK	11	Unmodified	_TTAENEFVMLK_		0	CON__P13647	Keratin, type II cytoskeletal 5 (58 kDa cytokeratin) (Cytokeratin-5, CK-5) (Keratin-5, K5) (Type-II keratin Kb5)	Potential_contaminants	2	641.821	1281.63	0.48839	62.885	1	16868	182.76	5885500	+
QNLEPLFEQYINNLR	15	Unmodified	_QNLEPLFEQYINNLR_		0	CON__P13647	Keratin, type II cytoskeletal 5 (58 kDa cytokeratin) (Cytokeratin-5, CK-5) (Keratin-5, K5) (Type-II keratin Kb5)	Potential_contaminants	2	945.989	1889.96	0.153	64.578	2	17794	185.99	24915000	+
ISISTSGGSFR	11	Unmodified	_ISISTSGGSFR_		0	CON__P13647	Keratin, type II cytoskeletal 5 (58 kDa cytokeratin) (Cytokeratin-5, CK-5) (Keratin-5, K5) (Type-II keratin Kb5)	Potential_contaminants	2	556.291	1110.57	-0.26079	62.211	1	16451	186.76	106490000	+
AQYEEIANR	9	Unmodified	_AQYEEIANR_		0	CON__P13647	Keratin, type II cytoskeletal 5 (58 kDa cytokeratin) (Cytokeratin-5, CK-5) (Keratin-5, K5) (Type-II keratin Kb5)	Potential_contaminants	2	547.267	1092.52	0.080707	60.595	2	15645	190.08	12094000	+
TSFTSVSR	8	Unmodified	_TSFTSVSR_		0	CON__P13647	Keratin, type II cytoskeletal 5 (58 kDa cytokeratin) (Cytokeratin-5, CK-5) (Keratin-5, K5) (Type-II keratin Kb5)	Potential_contaminants	2	442.727	883.44	-0.054506	62.121	1	16383	192.31	64164000	+
TEAESWYQTK	10	Unmodified	_TEAESWYQTK_		0	CON__P13647	Keratin, type II cytoskeletal 5 (58 kDa cytokeratin) (Cytokeratin-5, CK-5) (Keratin-5, K5) (Type-II keratin Kb5)	Potential_contaminants	2	621.785	1241.56	0.16761	65.504	1	21190	213.85	40495000	+
LAELEEALQK	10	Unmodified	_LAELEEALQK_		0	CON__P13647	Keratin, type II cytoskeletal 5 (58 kDa cytokeratin) (Cytokeratin-5, CK-5) (Keratin-5, K5) (Type-II keratin Kb5)	Potential_contaminants	2	572.316	1142.62	0.14609	45.895	3	16105	214.23	2297200	+
LAELEEALQK	10	Unmodified	_LAELEEALQK_		0	CON__P13647	Keratin, type II cytoskeletal 5 (58 kDa cytokeratin) (Cytokeratin-5, CK-5) (Keratin-5, K5) (Type-II keratin Kb5)	Potential_contaminants	2	572.316	1142.62	-0.074733	46.414	3	16420	214.29	2577800	+
LAELEEALQK	10	Unmodified	_LAELEEALQK_		0	CON__P13647	Keratin, type II cytoskeletal 5 (58 kDa cytokeratin) (Cytokeratin-5, CK-5) (Keratin-5, K5) (Type-II keratin Kb5)	Potential_contaminants	2	572.316	1142.62	0.45965	62.261	2	16536	214.29	176010000	+
TEAESWYQTK	10	Unmodified	_TEAESWYQTK_		0	CON__P13647	Keratin, type II cytoskeletal 5 (58 kDa cytokeratin) (Cytokeratin-5, CK-5) (Keratin-5, K5) (Type-II keratin Kb5)	Potential_contaminants	2	621.785	1241.56	-0.32314	62.121	1	16394	224.86	42746000	+
LAELEEALQK	10	Unmodified	_LAELEEALQK_		0	CON__P13647	Keratin, type II cytoskeletal 5 (58 kDa cytokeratin) (Cytokeratin-5, CK-5) (Keratin-5, K5) (Type-II keratin Kb5)	Potential_contaminants	2	572.316	1142.62	0.41731	65.59	1	21343	229.33	102750000	+
QNLEPLFEQYINNLR	15	Unmodified	_QNLEPLFEQYINNLR_		0	CON__P13647	Keratin, type II cytoskeletal 5 (58 kDa cytokeratin) (Cytokeratin-5, CK-5) (Keratin-5, K5) (Type-II keratin Kb5)	Potential_contaminants	2	945.989	1889.96	-1.5928	66.775	2	22159	257.09	12940000	+
DKIMATTIDNSRVILEIDNAR	21	Deamidation (NQ)	_DKIMATTIDN(de)SRVILEIDNAR_	DKIMATTIDN(0.99)SRVILEIDN(0.01)AR	1	CON__P19012	Keratin, type I cytoskeletal 15 (Cytokeratin-15, CK-15) (Keratin-15, K15)	Potential_contaminants	3	797.085	2388.23	1.0381	66.407	1	21926	40.622	7968600	+
DKIMATTIDNSRVILEIDNAR	21	Deamidation (NQ)	_DKIMATTIDN(de)SRVILEIDNAR_	DKIMATTIDN(0.995)SRVILEIDN(0.005)AR	1	CON__P19012	Keratin, type I cytoskeletal 15 (Cytokeratin-15, CK-15) (Keratin-15, K15)	Potential_contaminants	3	797.085	2388.23	1.2164	63.364	1	17264	48.053	11035000	+
VQFLEQQNK	9	Unmodified	_VQFLEQQNK_		0	CON__P19013	Keratin, type II cytoskeletal 4 (Cytokeratin-4, CK-4) (Keratin-4, K4) (Type-II keratin Kb4)	Potential_contaminants	2	567.301	1132.59	-0.90768	46.39	1	16845	41.448	140440	+
IDFTEFLLMVFK	12	Oxidation (M)	_IDFTEFLLM(ox)VFK_		0	CON__P20930	Filaggrin	Potential_contaminants	2	759.899	1517.78	-0.005924	72.912	1	21721	45.161	117980	+
KRPSSLER	8	Unmodified	_KRPSSLER_		0	CON__P20930	Filaggrin	Potential_contaminants	2	486.783	971.551	0.39149	20.076	1	3110	50.703	373230	+
SDLEMQYETLQEELMALKK	19	2 Oxidation (M)	_SDLEM(ox)QYETLQEELM(ox)ALKK_		0	CON__P35527	Keratin, type I cytoskeletal 9 (Cytokeratin-9, CK-9) (Keratin-9, K9)	Potential_contaminants	3	777.708	2330.1	-0.41542	56.635	1	21260	53.504	356090	+
SDLEMQYETLQEELMALKK	19	2 Oxidation (M)	_SDLEM(ox)QYETLQEELM(ox)ALKK_		0	CON__P35527	Keratin, type I cytoskeletal 9 (Cytokeratin-9, CK-9) (Keratin-9, K9)	Potential_contaminants	3	777.708	2330.1	0.17024	63.721	1	17450	166.9	7816600	+
VQALEEANNDLENK	14	Deamidation (NQ)	_VQALEEAN(de)NDLENK_	VQ(0.126)ALEEAN(0.45)N(0.368)DLEN(0.056)K	1	CON__P35527	Keratin, type I cytoskeletal 9 (Cytokeratin-9, CK-9) (Keratin-9, K9)	Potential_contaminants	2	794.378	1586.74	0.92631	61.855	1	19488	50.149	281840	+
NYSPYYNTIDDLKDQIVDLTVGNNK	25	Deamidation (NQ)	_NYSPYYNTIDDLKDQ(de)IVDLTVGNNK_	NYSPYYN(0.041)TIDDLKDQ(0.955)IVDLTVGN(0.002)N(0.002)K	1	CON__P35527	Keratin, type I cytoskeletal 9 (Cytokeratin-9, CK-9) (Keratin-9, K9)	Potential_contaminants	3	968.47	2902.39	0.50417	65.659	1	18357	67.877	1917200	+
HGVQELEIELQSQLSK	16	Deamidation (NQ)	_HGVQELEIELQ(de)SQLSK_	HGVQELEIELQ(0.963)SQ(0.037)LSK	1	CON__P35527	Keratin, type I cytoskeletal 9 (Cytokeratin-9, CK-9) (Keratin-9, K9)	Potential_contaminants	3	613.655	1837.94	0.32802	63.771	1	17473	165.24	1636900	+
QEIECQNQEYSLLLSIK	17	Gln->pyro-Glu	_(gl)QEIECQNQEYSLLLSIK_		0	CON__P35527	Keratin, type I cytoskeletal 9 (Cytokeratin-9, CK-9) (Keratin-9, K9)	Potential_contaminants	2	1039.51	2077	0.058848	53.081	1	19704	44.457	3538600	+
QVLDNLTMEK	10	Gln->pyro-Glu	_(gl)QVLDNLTMEK_		0	CON__P35527	Keratin, type I cytoskeletal 9 (Cytokeratin-9, CK-9) (Keratin-9, K9)	Potential_contaminants	2	587.295	1172.57	0.17977	55.961	1	16434	44.863	316690	+
QEIECQNQEYSLLLSIK	17	Gln->pyro-Glu	_(gl)QEIECQNQEYSLLLSIK_		0	CON__P35527	Keratin, type I cytoskeletal 9 (Cytokeratin-9, CK-9) (Keratin-9, K9)	Potential_contaminants	3	693.342	2077	-0.36242	52.976	2	19074	46.663	521260	+
QEYEQLIAK	9	Gln->pyro-Glu	_(gl)QEYEQLIAK_		0	CON__P35527	Keratin, type I cytoskeletal 9 (Cytokeratin-9, CK-9) (Keratin-9, K9)	Potential_contaminants	1	1104.56	1103.55	0.065842	43.317	1	15660	54.416	213120	+
QEIECQNQEYSLLLSIK	17	Gln->pyro-Glu	_(gl)QEIECQNQEYSLLLSIK_		0	CON__P35527	Keratin, type I cytoskeletal 9 (Cytokeratin-9, CK-9) (Keratin-9, K9)	Potential_contaminants	2	1039.51	2077	0.10956	53.77	2	20299	57.804	3910000	+
QEIECQNQEYSLLLSIK	17	Gln->pyro-Glu	_(gl)QEIECQNQEYSLLLSIK_		0	CON__P35527	Keratin, type I cytoskeletal 9 (Cytokeratin-9, CK-9) (Keratin-9, K9)	Potential_contaminants	2	1039.51	2077	0.16918	62.566	1	19644	59.227	6704100	+
QEIECQNQEYSLLLSIK	17	Gln->pyro-Glu	_(gl)QEIECQNQEYSLLLSIK_		0	CON__P35527	Keratin, type I cytoskeletal 9 (Cytokeratin-9, CK-9) (Keratin-9, K9)	Potential_contaminants	3	693.342	2077	0.020201	61.414	1	15982	75.682	879310	+
QGVDADINGLR	11	Gln->pyro-Glu	_(gl)QGVDADINGLR_		0	CON__P35527	Keratin, type I cytoskeletal 9 (Cytokeratin-9, CK-9) (Keratin-9, K9)	Potential_contaminants	2	570.786	1139.56	0.053027	40.941	1	14723	88.496	2640100	+
QGVDADINGLR	11	Gln->pyro-Glu	_(gl)QGVDADINGLR_		0	CON__P35527	Keratin, type I cytoskeletal 9 (Cytokeratin-9, CK-9) (Keratin-9, K9)	Potential_contaminants	2	570.786	1139.56	-0.0079407	40.883	1	14506	90.15	3792600	+
QEIECQNQEYSLLLSIK	17	Gln->pyro-Glu	_(gl)QEIECQNQEYSLLLSIK_		0	CON__P35527	Keratin, type I cytoskeletal 9 (Cytokeratin-9, CK-9) (Keratin-9, K9)	Potential_contaminants	2	1039.51	2077	0.40099	61.38	1	15938	100.73	3187100	+
QEYEQLIAK	9	Gln->pyro-Glu	_(gl)QEYEQLIAK_		0	CON__P35527	Keratin, type I cytoskeletal 9 (Cytokeratin-9, CK-9) (Keratin-9, K9)	Potential_contaminants	1	1104.56	1103.55	-0.26661	49.69	1	10769	105.1	703220	+
QEIECQNQEYSLLLSIK	17	Gln->pyro-Glu	_(gl)QEIECQNQEYSLLLSIK_		0	CON__P35527	Keratin, type I cytoskeletal 9 (Cytokeratin-9, CK-9) (Keratin-9, K9)	Potential_contaminants	2	1039.51	2077	-0.034389	52.956	1	19124	114.74	2942800	+
QVLDNLTMEK	10	Oxidation (M)	_QVLDNLTM(ox)EK_		0	CON__P35527	Keratin, type I cytoskeletal 9 (Cytokeratin-9, CK-9) (Keratin-9, K9)	Potential_contaminants	2	603.805	1205.6	-0.30704	42.935	1	15013	43.442	120520	+
IKFEMEQNLR	10	Oxidation (M)	_IKFEM(ox)EQNLR_		0	CON__P35527	Keratin, type I cytoskeletal 9 (Cytokeratin-9, CK-9) (Keratin-9, K9)	Potential_contaminants	3	441.896	1322.67	-0.02742	51.444	1	19134	44.318	512480	+
QVLDNLTMEK	10	Oxidation (M)	_QVLDNLTM(ox)EK_		0	CON__P35527	Keratin, type I cytoskeletal 9 (Cytokeratin-9, CK-9) (Keratin-9, K9)	Potential_contaminants	2	603.805	1205.6	-0.4179	42.421	1	14892	53.751	171890	+
MTLDDFR	7	Oxidation (M)	_M(ox)TLDDFR_		0	CON__P35527	Keratin, type I cytoskeletal 9 (Cytokeratin-9, CK-9) (Keratin-9, K9)	Potential_contaminants	2	457.208	912.401	0.87388	62.26	1	16505	68.915	22820000	+
YCGQLQMIQEQISNLEAQITDVR	23	Oxidation (M)	_YCGQLQM(ox)IQEQISNLEAQITDVR_		0	CON__P35527	Keratin, type I cytoskeletal 9 (Cytokeratin-9, CK-9) (Keratin-9, K9)	Potential_contaminants	3	918.446	2752.32	0.017057	65.466	1	18224	115.54	10841000	+
YCGQLQMIQEQISNLEAQITDVR	23	Oxidation (M)	_YCGQLQM(ox)IQEQISNLEAQITDVR_		0	CON__P35527	Keratin, type I cytoskeletal 9 (Cytokeratin-9, CK-9) (Keratin-9, K9)	Potential_contaminants	3	918.446	2752.32	-0.2433	67.287	1	22370	119.66	11263000	+
YCGQLQMIQEQISNLEAQITDVR	23	Oxidation (M),Deamidation (NQ)	_YCGQLQM(ox)IQEQISNLEAQ(de)ITDVR_	YCGQ(0.005)LQ(0.004)MIQ(0.046)EQ(0.046)ISN(0.18)LEAQ(0.719)ITDVR	1	CON__P35527	Keratin, type I cytoskeletal 9 (Cytokeratin-9, CK-9) (Keratin-9, K9)	Potential_contaminants	3	918.774	2753.3	-1.6901	68.651	1	23053	75.773	263980	+
YCGQLQMIQEQISNLEAQITDVR	23	Oxidation (M),Deamidation (NQ)	_YCGQLQM(ox)IQEQISNLEAQ(de)ITDVR_	YCGQ(0.182)LQ(0.149)MIQ(0.149)EQ(0.149)ISN(0.149)LEAQ(0.222)ITDVR	1	CON__P35527	Keratin, type I cytoskeletal 9 (Cytokeratin-9, CK-9) (Keratin-9, K9)	Potential_contaminants	3	918.774	2753.3	-0.068916	68.852	1	23114	88.945	579010	+
QVLDNLTMEK	10	Oxidation (M),Gln->pyro-Glu	_(gl)QVLDNLTM(ox)EK_		0	CON__P35527	Keratin, type I cytoskeletal 9 (Cytokeratin-9, CK-9) (Keratin-9, K9)	Potential_contaminants	2	595.292	1188.57	-0.1313	42.988	1	14977	56.632	477910	+
QVLDNLTMEK	10	Oxidation (M),Gln->pyro-Glu	_(gl)QVLDNLTM(ox)EK_		0	CON__P35527	Keratin, type I cytoskeletal 9 (Cytokeratin-9, CK-9) (Keratin-9, K9)	Potential_contaminants	2	595.292	1188.57	-0.2332	43.806	1	15932	59.931	497800	+
QFSSSYLSR	9	Unmodified	_QFSSSYLSR_		0	CON__P35527	Keratin, type I cytoskeletal 9 (Cytokeratin-9, CK-9) (Keratin-9, K9)	Potential_contaminants	2	537.764	1073.51	-3.6052	62.211	1	16507	40.058	17098000	+
DQIVDLTVGNNK	12	Unmodified	_DQIVDLTVGNNK_		0	CON__P35527	Keratin, type I cytoskeletal 9 (Cytokeratin-9, CK-9) (Keratin-9, K9)	Potential_contaminants	2	658.346	1314.68	0.36893	46.002	1	16655	41.109	116340	+
GGGGSFGYSYGGGSGGGFSASSLGGGFGGGSR	32	Unmodified	_GGGGSFGYSYGGGSGGGFSASSLGGGFGGGSR_		0	CON__P35527	Keratin, type I cytoskeletal 9 (Cytokeratin-9, CK-9) (Keratin-9, K9)	Potential_contaminants	2	1353.08	2704.15	0.77695	65.124	1	20964	41.53	2355000	+
QEIECQNQEYSLLLSIK	17	Unmodified	_QEIECQNQEYSLLLSIK_		0	CON__P35527	Keratin, type I cytoskeletal 9 (Cytokeratin-9, CK-9) (Keratin-9, K9)	Potential_contaminants	2	1048.02	2094.03	-0.22265	51.489	1	18686	41.825	474230	+
HGVQELEIELQSQLSKK	17	Unmodified	_HGVQELEIELQSQLSKK_		0	CON__P35527	Keratin, type I cytoskeletal 9 (Cytokeratin-9, CK-9) (Keratin-9, K9)	Potential_contaminants	3	656.025	1965.05	0.23974	54.74	2	19815	42.78	198380	+
DQIVDLTVGNNK	12	Unmodified	_DQIVDLTVGNNK_		0	CON__P35527	Keratin, type I cytoskeletal 9 (Cytokeratin-9, CK-9) (Keratin-9, K9)	Potential_contaminants	2	658.346	1314.68	0.17469	64.244	1	20465	47.288	477390	+
SGGGGGGGLGSGGSIR	16	Unmodified	_SGGGGGGGLGSGGSIR_		0	CON__P35527	Keratin, type I cytoskeletal 9 (Cytokeratin-9, CK-9) (Keratin-9, K9)	Potential_contaminants	2	616.803	1231.59	-0.11865	42.326	1	15886	49.243	2459900	+
VQALEEANNDLENK	14	Unmodified	_VQALEEANNDLENK_		0	CON__P35527	Keratin, type I cytoskeletal 9 (Cytokeratin-9, CK-9) (Keratin-9, K9)	Potential_contaminants	3	529.593	1585.76	-0.0045475	40.41	1	14010	51.643	516160	+
QGVDADINGLR	11	Unmodified	_QGVDADINGLR_		0	CON__P35527	Keratin, type I cytoskeletal 9 (Cytokeratin-9, CK-9) (Keratin-9, K9)	Potential_contaminants	2	579.299	1156.58	0.14424	65.504	1	21401	51.949	77429000	+
STMQELNSR	9	Unmodified	_STMQELNSR_		0	CON__P35527	Keratin, type I cytoskeletal 9 (Cytokeratin-9, CK-9) (Keratin-9, K9)	Potential_contaminants	2	533.253	1064.49	-0.071553	26.278	1	4534	52.255	574740	+
LASYLDKVQALEEANNDLENK	21	Unmodified	_LASYLDKVQALEEANNDLENK_		0	CON__P35527	Keratin, type I cytoskeletal 9 (Cytokeratin-9, CK-9) (Keratin-9, K9)	Potential_contaminants	3	793.068	2376.18	0.035354	53.882	2	20291	52.866	1387200	+
HGVQELEIELQSQLSK	16	Unmodified	_HGVQELEIELQSQLSK_		0	CON__P35527	Keratin, type I cytoskeletal 9 (Cytokeratin-9, CK-9) (Keratin-9, K9)	Potential_contaminants	2	919.486	1836.96	-0.49659	53.362	1	19279	53.001	101210	+
HGVQELEIELQSQLSK	16	Unmodified	_HGVQELEIELQSQLSK_		0	CON__P35527	Keratin, type I cytoskeletal 9 (Cytokeratin-9, CK-9) (Keratin-9, K9)	Potential_contaminants	2	919.486	1836.96	-0.026047	55.226	2	20473	53.136	618940	+
VQALEEANNDLENKIQDWYDKK	22	Unmodified	_VQALEEANNDLENKIQDWYDKK_		0	CON__P35527	Keratin, type I cytoskeletal 9 (Cytokeratin-9, CK-9) (Keratin-9, K9)	Potential_contaminants	3	888.436	2662.29	-1.0511	63.413	1	17328	53.625	1933100	+
HGVQELEIELQSQLSKK	17	Unmodified	_HGVQELEIELQSQLSKK_		0	CON__P35527	Keratin, type I cytoskeletal 9 (Cytokeratin-9, CK-9) (Keratin-9, K9)	Potential_contaminants	3	656.025	1965.05	0.081235	56.276	1	21156	53.861	421870	+
QEIECQNQEYSLLLSIK	17	Unmodified	_QEIECQNQEYSLLLSIK_		0	CON__P35527	Keratin, type I cytoskeletal 9 (Cytokeratin-9, CK-9) (Keratin-9, K9)	Potential_contaminants	2	1048.02	2094.03	0.031042	53.062	1	19253	54.343	339480	+
NYSPYYNTIDDLKDQIVDLTVGNNK	25	Unmodified	_NYSPYYNTIDDLKDQIVDLTVGNNK_		0	CON__P35527	Keratin, type I cytoskeletal 9 (Cytokeratin-9, CK-9) (Keratin-9, K9)	Potential_contaminants	3	968.142	2901.4	-0.040748	57.246	1	21457	56.468	2876900	+
HGVQELEIELQSQLSKK	17	Unmodified	_HGVQELEIELQSQLSKK_		0	CON__P35527	Keratin, type I cytoskeletal 9 (Cytokeratin-9, CK-9) (Keratin-9, K9)	Potential_contaminants	3	656.025	1965.05	-0.0025345	54.096	1	19431	56.746	209620	+
GGSGGSHGGGSGFGGESGGSYGGGEEASGSGGGYGGGSGK	40	Unmodified	_GGSGGSHGGGSGFGGESGGSYGGGEEASGSGGGYGGGSGK_		0	CON__P35527	Keratin, type I cytoskeletal 9 (Cytokeratin-9, CK-9) (Keratin-9, K9)	Potential_contaminants	3	1075.1	3222.27	-0.16554	41.898	1	14788	58.557	866770	+
GGGGSFGYSYGGGSGGGFSASSLGGGFGGGSR	32	Unmodified	_GGGGSFGYSYGGGSGGGFSASSLGGGFGGGSR_		0	CON__P35527	Keratin, type I cytoskeletal 9 (Cytokeratin-9, CK-9) (Keratin-9, K9)	Potential_contaminants	3	902.392	2704.15	-0.055647	65.16	1	20937	59.048	6951400	+
NYSPYYNTIDDLK	13	Unmodified	_NYSPYYNTIDDLK_		0	CON__P35527	Keratin, type I cytoskeletal 9 (Cytokeratin-9, CK-9) (Keratin-9, K9)	Potential_contaminants	2	803.375	1604.74	0.33115	47.52	1	17049	60.102	176800	+
QEIECQNQEYSLLLSIK	17	Unmodified	_QEIECQNQEYSLLLSIK_		0	CON__P35527	Keratin, type I cytoskeletal 9 (Cytokeratin-9, CK-9) (Keratin-9, K9)	Potential_contaminants	2	1048.02	2094.03	-0.13853	51.072	2	18318	61.235	395100	+
LASYLDKVQALEEANNDLENK	21	Unmodified	_LASYLDKVQALEEANNDLENK_		0	CON__P35527	Keratin, type I cytoskeletal 9 (Cytokeratin-9, CK-9) (Keratin-9, K9)	Potential_contaminants	3	793.068	2376.18	0.047269	51.034	1	18448	61.942	579550	+
TLLDIDNTR	9	Unmodified	_TLLDIDNTR_		0	CON__P35527	Keratin, type I cytoskeletal 9 (Cytokeratin-9, CK-9) (Keratin-9, K9)	Potential_contaminants	1	1060.56	1059.56	0.56863	65.679	1	21364	62.546	1721600	+
TLLDIDNTR	9	Unmodified	_TLLDIDNTR_		0	CON__P35527	Keratin, type I cytoskeletal 9 (Cytokeratin-9, CK-9) (Keratin-9, K9)	Potential_contaminants	2	530.785	1059.56	-0.11398	46.769	1	17160	65.224	3795900	+
FSSSSGYGGGSSR	13	Unmodified	_FSSSSGYGGGSSR_		0	CON__P35527	Keratin, type I cytoskeletal 9 (Cytokeratin-9, CK-9) (Keratin-9, K9)	Potential_contaminants	2	618.268	1234.52	-0.03306	58.955	1	17487	67.334	3818400	+
VQALEEANNDLENK	14	Unmodified	_VQALEEANNDLENK_		0	CON__P35527	Keratin, type I cytoskeletal 9 (Cytokeratin-9, CK-9) (Keratin-9, K9)	Potential_contaminants	3	529.593	1585.76	-0.025862	40.894	2	14512	69.92	712970	+
NYSPYYNTIDDLKDQIVDLTVGNNK	25	Unmodified	_NYSPYYNTIDDLKDQIVDLTVGNNK_		0	CON__P35527	Keratin, type I cytoskeletal 9 (Cytokeratin-9, CK-9) (Keratin-9, K9)	Potential_contaminants	3	968.142	2901.4	0.014625	56.782	1	20655	71.202	1714000	+
IQDWYDKK	8	Unmodified	_IQDWYDKK_		0	CON__P35527	Keratin, type I cytoskeletal 9 (Cytokeratin-9, CK-9) (Keratin-9, K9)	Potential_contaminants	2	548.277	1094.54	0.41611	48.42	2	16989	75.213	290120	+
LASYLDKVQALEEANNDLENK	21	Unmodified	_LASYLDKVQALEEANNDLENK_		0	CON__P35527	Keratin, type I cytoskeletal 9 (Cytokeratin-9, CK-9) (Keratin-9, K9)	Potential_contaminants	3	793.068	2376.18	0.2015	51.824	1	18848	76.015	634000	+
IQDWYDK	7	Unmodified	_IQDWYDK_		0	CON__P35527	Keratin, type I cytoskeletal 9 (Cytokeratin-9, CK-9) (Keratin-9, K9)	Potential_contaminants	2	484.23	966.445	0.071888	47.675	2	17379	76.774	916140	+
QEYEQLIAK	9	Unmodified	_QEYEQLIAK_		0	CON__P35527	Keratin, type I cytoskeletal 9 (Cytokeratin-9, CK-9) (Keratin-9, K9)	Potential_contaminants	2	561.295	1120.58	-4.1905	65.515	1	21290	77.318	137630000	+
IQDWYDKK	8	Unmodified	_IQDWYDKK_		0	CON__P35527	Keratin, type I cytoskeletal 9 (Cytokeratin-9, CK-9) (Keratin-9, K9)	Potential_contaminants	2	548.277	1094.54	0.3919	47.48	2	16966	79.469	342290	+
GGSGGSHGGGSGFGGESGGSYGGGEEASGSGGGYGGGSGK	40	Unmodified	_GGSGGSHGGGSGFGGESGGSYGGGEEASGSGGGYGGGSGK_		0	CON__P35527	Keratin, type I cytoskeletal 9 (Cytokeratin-9, CK-9) (Keratin-9, K9)	Potential_contaminants	3	1075.1	3222.27	-0.062396	42.318	2	14780	79.559	1144300	+
SDLEMQYETLQEELMALKK	19	Unmodified	_SDLEMQYETLQEELMALKK_		0	CON__P35527	Keratin, type I cytoskeletal 9 (Cytokeratin-9, CK-9) (Keratin-9, K9)	Potential_contaminants	3	767.045	2298.11	-0.56586	64.211	1	17688	82.482	735420	+
QEIECQNQEYSLLLSIK	17	Unmodified	_QEIECQNQEYSLLLSIK_		0	CON__P35527	Keratin, type I cytoskeletal 9 (Cytokeratin-9, CK-9) (Keratin-9, K9)	Potential_contaminants	2	1048.02	2094.03	-0.1961	53.661	1	20091	83.047	1357000	+
VQALEEANNDLENK	14	Unmodified	_VQALEEANNDLENK_		0	CON__P35527	Keratin, type I cytoskeletal 9 (Cytokeratin-9, CK-9) (Keratin-9, K9)	Potential_contaminants	3	529.593	1585.76	0.068627	59.478	2	15142	83.692	1786200	+
IQDWYDK	7	Unmodified	_IQDWYDK_		0	CON__P35527	Keratin, type I cytoskeletal 9 (Cytokeratin-9, CK-9) (Keratin-9, K9)	Potential_contaminants	2	484.23	966.445	0.078517	44.166	1	15535	83.753	429830	+
IQDWYDK	7	Unmodified	_IQDWYDK_		0	CON__P35527	Keratin, type I cytoskeletal 9 (Cytokeratin-9, CK-9) (Keratin-9, K9)	Potential_contaminants	2	484.23	966.445	0.83704	62.261	1	16540	83.753	42009000	+
GGSGGSHGGGSGFGGESGGSYGGGEEASGSGGGYGGGSGK	40	Unmodified	_GGSGGSHGGGSGFGGESGGSYGGGEEASGSGGGYGGGSGK_		0	CON__P35527	Keratin, type I cytoskeletal 9 (Cytokeratin-9, CK-9) (Keratin-9, K9)	Potential_contaminants	3	1075.1	3222.27	0.026466	45.799	3	16770	87.347	2044600	+
NYSPYYNTIDDLKDQIVDLTVGNNK	25	Unmodified	_NYSPYYNTIDDLKDQIVDLTVGNNK_		0	CON__P35527	Keratin, type I cytoskeletal 9 (Cytokeratin-9, CK-9) (Keratin-9, K9)	Potential_contaminants	4	726.358	2901.4	-0.15639	66.702	1	22134	88.555	12627000	+
SGGGGGGGLGSGGSIR	16	Unmodified	_SGGGGGGGLGSGGSIR_		0	CON__P35527	Keratin, type I cytoskeletal 9 (Cytokeratin-9, CK-9) (Keratin-9, K9)	Potential_contaminants	2	616.803	1231.59	-0.35447	25.897	1	4425	90.793	9094600	+
NYSPYYNTIDDLKDQIVDLTVGNNK	25	Unmodified	_NYSPYYNTIDDLKDQIVDLTVGNNK_		0	CON__P35527	Keratin, type I cytoskeletal 9 (Cytokeratin-9, CK-9) (Keratin-9, K9)	Potential_contaminants	4	726.358	2901.4	0.081879	64.579	1	17833	91.883	9304000	+
IQDWYDK	7	Unmodified	_IQDWYDK_		0	CON__P35527	Keratin, type I cytoskeletal 9 (Cytokeratin-9, CK-9) (Keratin-9, K9)	Potential_contaminants	2	484.23	966.445	0.0065956	44.581	2	15756	95.352	483110	+
DIENQYETQITQIEHEVSSSGQEVQSSAK	29	Unmodified	_DIENQYETQITQIEHEVSSSGQEVQSSAK_		0	CON__P35527	Keratin, type I cytoskeletal 9 (Cytokeratin-9, CK-9) (Keratin-9, K9)	Potential_contaminants	4	816.884	3263.51	0.12241	65.978	2	21541	95.889	6174600	+
VQALEEANNDLENK	14	Unmodified	_VQALEEANNDLENK_		0	CON__P35527	Keratin, type I cytoskeletal 9 (Cytokeratin-9, CK-9) (Keratin-9, K9)	Potential_contaminants	3	529.593	1585.76	-0.06608	60.854	1	19011	97.797	1544300	+
IQDWYDK	7	Unmodified	_IQDWYDK_		0	CON__P35527	Keratin, type I cytoskeletal 9 (Cytokeratin-9, CK-9) (Keratin-9, K9)	Potential_contaminants	2	484.23	966.445	0.78257	65.639	1	21370	99.375	20168000	+
KGPAAIQK	8	Unmodified	_KGPAAIQK_		0	CON__P35527	Keratin, type I cytoskeletal 9 (Cytokeratin-9, CK-9) (Keratin-9, K9)	Potential_contaminants	2	406.753	811.492	-0.030263	45.307	4	16025	99.375	411210	+
YCGQLQMIQEQISNLEAQITDVR	23	Unmodified	_YCGQLQMIQEQISNLEAQITDVR_		0	CON__P35527	Keratin, type I cytoskeletal 9 (Cytokeratin-9, CK-9) (Keratin-9, K9)	Potential_contaminants	3	913.114	2736.32	0.017798	68.755	1	23073	103.31	2175200	+
GGSGGSYGGGGSGGGYGGGSGSR	23	Unmodified	_GGSGGSYGGGGSGGGYGGGSGSR_		0	CON__P35527	Keratin, type I cytoskeletal 9 (Cytokeratin-9, CK-9) (Keratin-9, K9)	Potential_contaminants	2	896.367	1790.72	0.1742	33.385	3	12402	106.36	551410	+
DIENQYETQITQIEHEVSSSGQEVQSSAK	29	Unmodified	_DIENQYETQITQIEHEVSSSGQEVQSSAK_		0	CON__P35527	Keratin, type I cytoskeletal 9 (Cytokeratin-9, CK-9) (Keratin-9, K9)	Potential_contaminants	4	816.884	3263.51	0.28128	62.853	1	16844	106.72	10388000	+
YCGQLQMIQEQISNLEAQITDVR	23	Unmodified	_YCGQLQMIQEQISNLEAQITDVR_		0	CON__P35527	Keratin, type I cytoskeletal 9 (Cytokeratin-9, CK-9) (Keratin-9, K9)	Potential_contaminants	3	913.114	2736.32	0.0044238	67.155	2	19029	108.69	5519800	+
GGGGSFGYSYGGGSGGGFSASSLGGGFGGGSR	32	Unmodified	_GGGGSFGYSYGGGSGGGFSASSLGGGFGGGSR_		0	CON__P35527	Keratin, type I cytoskeletal 9 (Cytokeratin-9, CK-9) (Keratin-9, K9)	Potential_contaminants	3	902.392	2704.15	0.23261	62.121	1	16387	109.61	25852000	+
KGPAAIQK	8	Unmodified	_KGPAAIQK_		0	CON__P35527	Keratin, type I cytoskeletal 9 (Cytokeratin-9, CK-9) (Keratin-9, K9)	Potential_contaminants	2	406.753	811.492	0.1796	44.327	2	15499	110.63	361240	+
LASYLDKVQALEEANNDLENK	21	Unmodified	_LASYLDKVQALEEANNDLENK_		0	CON__P35527	Keratin, type I cytoskeletal 9 (Cytokeratin-9, CK-9) (Keratin-9, K9)	Potential_contaminants	3	793.068	2376.18	-0.2538	66.3	1	21844	110.64	16397000	+
GGSGGSYGGGGSGGGYGGGSGSR	23	Unmodified	_GGSGGSYGGGGSGGGYGGGSGSR_		0	CON__P35527	Keratin, type I cytoskeletal 9 (Cytokeratin-9, CK-9) (Keratin-9, K9)	Potential_contaminants	2	896.367	1790.72	0.13845	52.991	2	14991	113.01	5166200	+
HGVQELEIELQSQLSK	16	Unmodified	_HGVQELEIELQSQLSK_		0	CON__P35527	Keratin, type I cytoskeletal 9 (Cytokeratin-9, CK-9) (Keratin-9, K9)	Potential_contaminants	3	613.327	1836.96	-0.10671	53.46	3	19647	113.11	2115300	+
FSSSSGYGGGSSR	13	Unmodified	_FSSSSGYGGGSSR_		0	CON__P35527	Keratin, type I cytoskeletal 9 (Cytokeratin-9, CK-9) (Keratin-9, K9)	Potential_contaminants	2	618.268	1234.52	-0.12356	23.434	1	3845	115.23	2925400	+
KGPAAIQK	8	Unmodified	_KGPAAIQK_		0	CON__P35527	Keratin, type I cytoskeletal 9 (Cytokeratin-9, CK-9) (Keratin-9, K9)	Potential_contaminants	2	406.753	811.492	0.16643	48.801	2	17972	119.57	857490	+
GGSGGSYGGGGSGGGYGGGSGSR	23	Unmodified	_GGSGGSYGGGGSGGGYGGGSGSR_		0	CON__P35527	Keratin, type I cytoskeletal 9 (Cytokeratin-9, CK-9) (Keratin-9, K9)	Potential_contaminants	2	896.367	1790.72	-0.14826	20.767	1	8617	125.36	3551500	+
KGPAAIQK	8	Unmodified	_KGPAAIQK_		0	CON__P35527	Keratin, type I cytoskeletal 9 (Cytokeratin-9, CK-9) (Keratin-9, K9)	Potential_contaminants	2	406.753	811.492	-0.08595	66.134	1	21652	128.86	22430000	+
QEIECQNQEYSLLLSIK	17	Unmodified	_QEIECQNQEYSLLLSIK_		0	CON__P35527	Keratin, type I cytoskeletal 9 (Cytokeratin-9, CK-9) (Keratin-9, K9)	Potential_contaminants	2	1048.02	2094.03	NaN	62.652	1	19828	129.76		+
HGVQELEIELQSQLSKK	17	Unmodified	_HGVQELEIELQSQLSKK_		0	CON__P35527	Keratin, type I cytoskeletal 9 (Cytokeratin-9, CK-9) (Keratin-9, K9)	Potential_contaminants	3	656.025	1965.05	-0.32259	66.535	1	22024	132.25	17496000	+
FSSSSGYGGGSSR	13	Unmodified	_FSSSSGYGGGSSR_		0	CON__P35527	Keratin, type I cytoskeletal 9 (Cytokeratin-9, CK-9) (Keratin-9, K9)	Potential_contaminants	2	618.268	1234.52	-0.11493	57.58	3	13837	134.57	3071700	+
KGPAAIQK	8	Unmodified	_KGPAAIQK_		0	CON__P35527	Keratin, type I cytoskeletal 9 (Cytokeratin-9, CK-9) (Keratin-9, K9)	Potential_contaminants	2	406.753	811.492	-0.01913	62.854	1	16840	138.24	28804000	+
GGSGGSYGGGGSGGGYGGGSGSR	23	Unmodified	_GGSGGSYGGGGSGGGYGGGSGSR_		0	CON__P35527	Keratin, type I cytoskeletal 9 (Cytokeratin-9, CK-9) (Keratin-9, K9)	Potential_contaminants	2	896.367	1790.72	-0.52005	22.636	1	5726	140.49	56580000	+
NYSPYYNTIDDLK	13	Unmodified	_NYSPYYNTIDDLK_		0	CON__P35527	Keratin, type I cytoskeletal 9 (Cytokeratin-9, CK-9) (Keratin-9, K9)	Potential_contaminants	2	803.375	1604.74	1.4757	62.261	1	16475	150.46	5468200	+
GGGGSFGYSYGGGSGGGFSASSLGGGFGGGSR	32	Unmodified	_GGGGSFGYSYGGGSGGGFSASSLGGGFGGGSR_		0	CON__P35527	Keratin, type I cytoskeletal 9 (Cytokeratin-9, CK-9) (Keratin-9, K9)	Potential_contaminants	2	1353.08	2704.15	0.25163	62.121	1	16396	150.58	13422000	+
SGGGGGGGLGSGGSIR	16	Unmodified	_SGGGGGGGLGSGGSIR_		0	CON__P35527	Keratin, type I cytoskeletal 9 (Cytokeratin-9, CK-9) (Keratin-9, K9)	Potential_contaminants	2	616.803	1231.59	-0.084917	58.699	2	14859	155.47	6260200	+
VQALEEANNDLENKIQDWYDKK	22	Unmodified	_VQALEEANNDLENKIQDWYDKK_		0	CON__P35527	Keratin, type I cytoskeletal 9 (Cytokeratin-9, CK-9) (Keratin-9, K9)	Potential_contaminants	4	666.579	2662.29	-0.38875	63.428	1	17300	162.44	8929800	+
HGVQELEIELQSQLSK	16	Unmodified	_HGVQELEIELQSQLSK_		0	CON__P35527	Keratin, type I cytoskeletal 9 (Cytokeratin-9, CK-9) (Keratin-9, K9)	Potential_contaminants	3	613.327	1836.96	-0.064448	52.747	2	19164	163.9	2016700	+
DIENQYETQITQIEHEVSSSGQEVQSSAK	29	Unmodified	_DIENQYETQITQIEHEVSSSGQEVQSSAK_		0	CON__P35527	Keratin, type I cytoskeletal 9 (Cytokeratin-9, CK-9) (Keratin-9, K9)	Potential_contaminants	3	1088.84	3263.51	-0.34633	65.994	1	21495	171.73	80878000	+
GGSGGSYGGGGSGGGYGGGSGSR	23	Unmodified	_GGSGGSYGGGGSGGGYGGGSGSR_		0	CON__P35527	Keratin, type I cytoskeletal 9 (Cytokeratin-9, CK-9) (Keratin-9, K9)	Potential_contaminants	2	896.367	1790.72	-0.12585	21.973	1	3496	179.55	24278000	+
QGVDADINGLR	11	Unmodified	_QGVDADINGLR_		0	CON__P35527	Keratin, type I cytoskeletal 9 (Cytokeratin-9, CK-9) (Keratin-9, K9)	Potential_contaminants	2	579.299	1156.58	0.049504	62.167	1	16415	181.41	120920000	+
EIETYHNLLEGGQEDFESSGAGK	23	Unmodified	_EIETYHNLLEGGQEDFESSGAGK_		0	CON__P35527	Keratin, type I cytoskeletal 9 (Cytokeratin-9, CK-9) (Keratin-9, K9)	Potential_contaminants	2	1255.57	2509.12	0.46399	66.174	1	21666	190.82	9642300	+
NYSPYYNTIDDLKDQIVDLTVGNNK	25	Unmodified	_NYSPYYNTIDDLKDQIVDLTVGNNK_		0	CON__P35527	Keratin, type I cytoskeletal 9 (Cytokeratin-9, CK-9) (Keratin-9, K9)	Potential_contaminants	3	968.142	2901.4	-0.34693	66.702	2	22095	195.09	164980000	+
EIETYHNLLEGGQEDFESSGAGK	23	Unmodified	_EIETYHNLLEGGQEDFESSGAGK_		0	CON__P35527	Keratin, type I cytoskeletal 9 (Cytokeratin-9, CK-9) (Keratin-9, K9)	Potential_contaminants	3	837.382	2509.12	0.070637	50.063	3	17929	196.98	5255600	+
DIENQYETQITQIEHEVSSSGQEVQSSAK	29	Unmodified	_DIENQYETQITQIEHEVSSSGQEVQSSAK_		0	CON__P35527	Keratin, type I cytoskeletal 9 (Cytokeratin-9, CK-9) (Keratin-9, K9)	Potential_contaminants	3	1088.84	3263.51	-0.19064	62.854	1	16818	197.54	137660000	+
GGSGGSHGGGSGFGGESGGSYGGGEEASGSGGGYGGGSGK	40	Unmodified	_GGSGGSHGGGSGFGGESGGSYGGGEEASGSGGGYGGGSGK_		0	CON__P35527	Keratin, type I cytoskeletal 9 (Cytokeratin-9, CK-9) (Keratin-9, K9)	Potential_contaminants	3	1075.1	3222.27	0.18994	65.384	1	21152	199.37	38461000	+
TLLDIDNTR	9	Unmodified	_TLLDIDNTR_		0	CON__P35527	Keratin, type I cytoskeletal 9 (Cytokeratin-9, CK-9) (Keratin-9, K9)	Potential_contaminants	2	530.785	1059.56	-0.29079	62.355	1	16580	201.39	185450000	+
GGSGGSHGGGSGFGGESGGSYGGGEEASGSGGGYGGGSGK	40	Unmodified	_GGSGGSHGGGSGFGGESGGSYGGGEEASGSGGGYGGGSGK_		0	CON__P35527	Keratin, type I cytoskeletal 9 (Cytokeratin-9, CK-9) (Keratin-9, K9)	Potential_contaminants	3	1075.1	3222.27	-0.072044	62.027	1	16327	205.83	37555000	+
LASYLDKVQALEEANNDLENK	21	Unmodified	_LASYLDKVQALEEANNDLENK_		0	CON__P35527	Keratin, type I cytoskeletal 9 (Cytokeratin-9, CK-9) (Keratin-9, K9)	Potential_contaminants	3	793.068	2376.18	0.38078	63.095	1	17077	216.9	24993000	+
EIETYHNLLEGGQEDFESSGAGK	23	Unmodified	_EIETYHNLLEGGQEDFESSGAGK_		0	CON__P35527	Keratin, type I cytoskeletal 9 (Cytokeratin-9, CK-9) (Keratin-9, K9)	Potential_contaminants	3	837.382	2509.12	-0.11971	49.414	3	17439	222.92	5418900	+
HGVQELEIELQSQLSKK	17	Unmodified	_HGVQELEIELQSQLSKK_		0	CON__P35527	Keratin, type I cytoskeletal 9 (Cytokeratin-9, CK-9) (Keratin-9, K9)	Potential_contaminants	3	656.025	1965.05	-0.76998	63.855	1	17494	226.67	20641000	+
EIETYHNLLEGGQEDFESSGAGK	23	Unmodified	_EIETYHNLLEGGQEDFESSGAGK_		0	CON__P35527	Keratin, type I cytoskeletal 9 (Cytokeratin-9, CK-9) (Keratin-9, K9)	Potential_contaminants	3	837.382	2509.12	-0.32471	62.929	2	16893	265.7	176300000	+
EIETYHNLLEGGQEDFESSGAGK	23	Unmodified	_EIETYHNLLEGGQEDFESSGAGK_		0	CON__P35527	Keratin, type I cytoskeletal 9 (Cytokeratin-9, CK-9) (Keratin-9, K9)	Potential_contaminants	3	837.382	2509.12	-0.26474	66.174	1	21633	271.43	142310000	+
HGVQELEIELQSQLSK	16	Unmodified	_HGVQELEIELQSQLSK_		0	CON__P35527	Keratin, type I cytoskeletal 9 (Cytokeratin-9, CK-9) (Keratin-9, K9)	Potential_contaminants	2	919.486	1836.96	0.30954	63.341	1	17256	272.77	18033000	+
HGVQELEIELQSQLSK	16	Unmodified	_HGVQELEIELQSQLSK_		0	CON__P35527	Keratin, type I cytoskeletal 9 (Cytokeratin-9, CK-9) (Keratin-9, K9)	Potential_contaminants	3	613.327	1836.96	0.065124	63.327	1	17223	276.34	123770000	+
HGVQELEIELQSQLSK	16	Unmodified	_HGVQELEIELQSQLSK_		0	CON__P35527	Keratin, type I cytoskeletal 9 (Cytokeratin-9, CK-9) (Keratin-9, K9)	Potential_contaminants	3	613.327	1836.96	-0.03419	66.445	1	21903	279.29	124570000	+
EIETYHNLLEGGQEDFESSGAGK	23	Unmodified	_EIETYHNLLEGGQEDFESSGAGK_		0	CON__P35527	Keratin, type I cytoskeletal 9 (Cytokeratin-9, CK-9) (Keratin-9, K9)	Potential_contaminants	2	1255.57	2509.12	0.27999	62.942	1	16926	293.77	10652000	+
QEIECQNQEYSLLLSIK	17	Unmodified	_QEIECQNQEYSLLLSIK_		0	CON__P35527	Keratin, type I cytoskeletal 9 (Cytokeratin-9, CK-9) (Keratin-9, K9)	Potential_contaminants	2	1048.02	2094.03	-0.25671	66.178	1	21665	350.43	45525000	+
HGVQELEIELQSQLSK	16	Unmodified	_HGVQELEIELQSQLSK_		0	CON__P35527	Keratin, type I cytoskeletal 9 (Cytokeratin-9, CK-9) (Keratin-9, K9)	Potential_contaminants	2	919.486	1836.96	0.13738	66.444	1	21912	352.53	28410000	+
QEIECQNQEYSLLLSIK	17	Unmodified	_QEIECQNQEYSLLLSIK_		0	CON__P35527	Keratin, type I cytoskeletal 9 (Cytokeratin-9, CK-9) (Keratin-9, K9)	Potential_contaminants	2	1048.02	2094.03	0.42087	63.03	1	16977	412.2	88457000	+
MAMQNLNDRLASYLEK	16	Oxidation (M),2 Deamidation (NQ)	_M(ox)AMQN(de)LN(de)DRLASYLEK_	MAMQ(0.128)N(0.891)LN(0.98)DRLASYLEK	2	CON__P35900	Keratin, type I cytoskeletal 20 (Cytokeratin-20, CK-20) (Keratin-20, K20) (Protein IT)	Potential_contaminants	3	638.969	1913.89	NaN	51.351	1	18911	40.477		+
AQYEEIAQR	9	Deamidation (NQ)	_AQYEEIAQ(de)R_	AQYEEIAQ(1)R	1	CON__P35908	Keratin, type II cytoskeletal 2 epidermal (Cytokeratin-2e, CK-2e) (Epithelial keratin-2e) (Keratin-2 epidermis) (Keratin-2e, K2e) (Type-II keratin Kb2)	Potential_contaminants	2	554.767	1107.52	-0.30008	26.848	1	10256	47.869	38779	+
AQYEEIAQR	9	Deamidation (NQ)	_AQ(de)YEEIAQR_	AQ(0.997)YEEIAQ(0.003)R	1	CON__P35908	Keratin, type II cytoskeletal 2 epidermal (Cytokeratin-2e, CK-2e) (Epithelial keratin-2e) (Keratin-2 epidermis) (Keratin-2e, K2e) (Type-II keratin Kb2)	Potential_contaminants	2	554.767	1107.52	-0.27632	61.508	1	16046	56.81	282310	+
VDLLNQEIEFLK	12	Deamidation (NQ)	_VDLLN(de)QEIEFLK_	VDLLN(0.855)Q(0.145)EIEFLK	1	CON__P35908	Keratin, type II cytoskeletal 2 epidermal (Cytokeratin-2e, CK-2e) (Epithelial keratin-2e) (Keratin-2 epidermis) (Keratin-2e, K2e) (Type-II keratin Kb2)	Potential_contaminants	2	731.395	1460.78	-0.29181	55.091	1	20308	79.148	212750	+
AQYEEIAQR	9	Deamidation (NQ)	_AQ(de)YEEIAQR_	AQ(1)YEEIAQR	1	CON__P35908	Keratin, type II cytoskeletal 2 epidermal (Cytokeratin-2e, CK-2e) (Epithelial keratin-2e) (Keratin-2 epidermis) (Keratin-2e, K2e) (Type-II keratin Kb2)	Potential_contaminants	2	554.767	1107.52	NaN	63.594	1	20287	79.906		+
NVQDAIADAEQRGEHALK	18	Deamidation (NQ)	_NVQDAIADAEQ(de)RGEHALK_	N(0.126)VQ(0.166)DAIADAEQ(0.708)RGEHALK	1	CON__P35908	Keratin, type II cytoskeletal 2 epidermal (Cytokeratin-2e, CK-2e) (Epithelial keratin-2e) (Keratin-2 epidermis) (Keratin-2e, K2e) (Type-II keratin Kb2)	Potential_contaminants	3	655.992	1964.96	1.1196	63.01	1	17193	80.738	8001600	+
NLDLDSIIAEVK	12	Deamidation (NQ)	_N(de)LDLDSIIAEVK_	N(1)LDLDSIIAEVK	1	CON__P35908	Keratin, type II cytoskeletal 2 epidermal (Cytokeratin-2e, CK-2e) (Epithelial keratin-2e) (Keratin-2 epidermis) (Keratin-2e, K2e) (Type-II keratin Kb2)	Potential_contaminants	2	665.859	1329.7	NaN	63.931	1	17546	103.31		+
VDLLNQEIEFLK	12	Deamidation (NQ)	_VDLLN(de)QEIEFLK_	VDLLN(0.979)Q(0.021)EIEFLK	1	CON__P35908	Keratin, type II cytoskeletal 2 epidermal (Cytokeratin-2e, CK-2e) (Epithelial keratin-2e) (Keratin-2 epidermis) (Keratin-2e, K2e) (Type-II keratin Kb2)	Potential_contaminants	2	731.395	1460.78	-1.1752	54.583	1	19911	108.43	182420	+
VDLLNQEIEFLK	12	Deamidation (NQ)	_VDLLNQ(de)EIEFLK_	VDLLN(0.138)Q(0.862)EIEFLK	1	CON__P35908	Keratin, type II cytoskeletal 2 epidermal (Cytokeratin-2e, CK-2e) (Epithelial keratin-2e) (Keratin-2 epidermis) (Keratin-2e, K2e) (Type-II keratin Kb2)	Potential_contaminants	2	731.395	1460.78	-0.44809	56.592	1	21352	113.93	329220	+
VDLLNQEIEFLK	12	Deamidation (NQ)	_VDLLNQ(de)EIEFLK_	VDLLNQ(1)EIEFLK	1	CON__P35908	Keratin, type II cytoskeletal 2 epidermal (Cytokeratin-2e, CK-2e) (Epithelial keratin-2e) (Keratin-2 epidermis) (Keratin-2e, K2e) (Type-II keratin Kb2)	Potential_contaminants	2	731.395	1460.78	0.29759	64.18	1	17667	194.12	1634800	+
DYQELMNVK	9	Oxidation (M)	_DYQELM(ox)NVK_		0	CON__P35908	Keratin, type II cytoskeletal 2 epidermal (Cytokeratin-2e, CK-2e) (Epithelial keratin-2e) (Keratin-2 epidermis) (Keratin-2e, K2e) (Type-II keratin Kb2)	Potential_contaminants	2	578.271	1154.53	0.19482	59.421	1	14737	43.808	580130	+
DVDNAYMIK	9	Oxidation (M)	_DVDNAYM(ox)IK_		0	CON__P35908	Keratin, type II cytoskeletal 2 epidermal (Cytokeratin-2e, CK-2e) (Epithelial keratin-2e) (Keratin-2 epidermis) (Keratin-2e, K2e) (Type-II keratin Kb2)	Potential_contaminants	2	542.753	1083.49	0.069272	60.677	1	15477	48.756	840810	+
WELLQQMNVGTRPINLEPIFQGYIDSLKR	29	Oxidation (M)	_WELLQQM(ox)NVGTRPINLEPIFQGYIDSLKR_		0	CON__P35908	Keratin, type II cytoskeletal 2 epidermal (Cytokeratin-2e, CK-2e) (Epithelial keratin-2e) (Keratin-2 epidermis) (Keratin-2e, K2e) (Type-II keratin Kb2)	Potential_contaminants	4	869.461	3473.81	-0.39753	66.452	1	18691	55.662	2664700	+
WELLQQMNVGTRPINLEPIFQGYIDSLKR	29	Oxidation (M)	_WELLQQM(ox)NVGTRPINLEPIFQGYIDSLKR_		0	CON__P35908	Keratin, type II cytoskeletal 2 epidermal (Cytokeratin-2e, CK-2e) (Epithelial keratin-2e) (Keratin-2 epidermis) (Keratin-2e, K2e) (Type-II keratin Kb2)	Potential_contaminants	4	869.461	3473.81	-0.59105	68.179	1	22829	81.726	3485000	+
GGSSSGGGYGSGGGGSSSVK	20	Unmodified	_GGSSSGGGYGSGGGGSSSVK_		0	CON__P35908	Keratin, type II cytoskeletal 2 epidermal (Cytokeratin-2e, CK-2e) (Epithelial keratin-2e) (Keratin-2 epidermis) (Keratin-2e, K2e) (Type-II keratin Kb2)	Potential_contaminants	2	794.845	1587.68	0.41492	53.322	1	15279	40.211	505250	+
FGGFGGPGGVGGLGGPGGFGPGGYPGGIHEVSVNQSLLQPLNVK	44	Unmodified	_FGGFGGPGGVGGLGGPGGFGPGGYPGGIHEVSVNQSLLQPLNVK_		0	CON__P35908	Keratin, type II cytoskeletal 2 epidermal (Cytokeratin-2e, CK-2e) (Epithelial keratin-2e) (Keratin-2 epidermis) (Keratin-2e, K2e) (Type-II keratin Kb2)	Potential_contaminants	3	1364.7	4091.07	0.13193	64.408	1	17750	40.321	15227000	+
GGSGGGGSISGGGYGSGGGSGGR	23	Unmodified	_GGSGGGGSISGGGYGSGGGSGGR_		0	CON__P35908	Keratin, type II cytoskeletal 2 epidermal (Cytokeratin-2e, CK-2e) (Epithelial keratin-2e) (Keratin-2 epidermis) (Keratin-2e, K2e) (Type-II keratin Kb2)	Potential_contaminants	2	871.378	1740.74	-0.35893	24.09	1	6208	41.386	9077800	+
KLLEGEECR	9	Unmodified	_KLLEGEECR_		0	CON__P35908	Keratin, type II cytoskeletal 2 epidermal (Cytokeratin-2e, CK-2e) (Epithelial keratin-2e) (Keratin-2 epidermis) (Keratin-2e, K2e) (Type-II keratin Kb2)	Potential_contaminants	2	567.285	1132.55	-0.19061	21.791	1	8947	41.876	211440	+
FLEQQNQVLQTK	12	Unmodified	_FLEQQNQVLQTK_		0	CON__P35908	Keratin, type II cytoskeletal 2 epidermal (Cytokeratin-2e, CK-2e) (Epithelial keratin-2e) (Keratin-2 epidermis) (Keratin-2e, K2e) (Type-II keratin Kb2)	Potential_contaminants	2	738.396	1474.78	NaN	46.329	1	16259	44.639		+
SKEEAEALYHSK	12	Unmodified	_SKEEAEALYHSK_		0	CON__P35908	Keratin, type II cytoskeletal 2 epidermal (Cytokeratin-2e, CK-2e) (Epithelial keratin-2e) (Keratin-2 epidermis) (Keratin-2e, K2e) (Type-II keratin Kb2)	Potential_contaminants	2	696.344	1390.67	NaN	63.215	1	17144	44.639		+
SKEEAEALYHSK	12	Unmodified	_SKEEAEALYHSK_		0	CON__P35908	Keratin, type II cytoskeletal 2 epidermal (Cytokeratin-2e, CK-2e) (Epithelial keratin-2e) (Keratin-2 epidermis) (Keratin-2e, K2e) (Type-II keratin Kb2)	Potential_contaminants	3	464.565	1390.67	0.026502	48.742	1	17570	45.347	1533000	+
SISISVAGGGGGFGAAGGFGGR	22	Unmodified	_SISISVAGGGGGFGAAGGFGGR_		0	CON__P35908	Keratin, type II cytoskeletal 2 epidermal (Cytokeratin-2e, CK-2e) (Epithelial keratin-2e) (Keratin-2 epidermis) (Keratin-2e, K2e) (Type-II keratin Kb2)	Potential_contaminants	2	919.961	1837.91	0.52842	41.048	1	14521	45.992	187430	+
GGSGGGGSISGGGYGSGGGSGGR	23	Unmodified	_GGSGGGGSISGGGYGSGGGSGGR_		0	CON__P35908	Keratin, type II cytoskeletal 2 epidermal (Cytokeratin-2e, CK-2e) (Epithelial keratin-2e) (Keratin-2 epidermis) (Keratin-2e, K2e) (Type-II keratin Kb2)	Potential_contaminants	2	871.378	1740.74	0.0016339	22.066	1	8994	46.318	1063400	+
STSSFSCLSR	10	Unmodified	_STSSFSCLSR_		0	CON__P35908	Keratin, type II cytoskeletal 2 epidermal (Cytokeratin-2e, CK-2e) (Epithelial keratin-2e) (Keratin-2 epidermis) (Keratin-2e, K2e) (Type-II keratin Kb2)	Potential_contaminants	2	566.259	1130.5	0.1336	28.663	1	10708	46.457	146540	+
GGSGGGGSISGGGYGSGGGSGGR	23	Unmodified	_GGSGGGGSISGGGYGSGGGSGGR_		0	CON__P35908	Keratin, type II cytoskeletal 2 epidermal (Cytokeratin-2e, CK-2e) (Epithelial keratin-2e) (Keratin-2 epidermis) (Keratin-2e, K2e) (Type-II keratin Kb2)	Potential_contaminants	2	871.378	1740.74	0.29336	35.733	2	13110	49.559	283620	+
NVQDAIADAEQRGEHALKDAR	21	Unmodified	_NVQDAIADAEQRGEHALKDAR_		0	CON__P35908	Keratin, type II cytoskeletal 2 epidermal (Cytokeratin-2e, CK-2e) (Epithelial keratin-2e) (Keratin-2 epidermis) (Keratin-2e, K2e) (Type-II keratin Kb2)	Potential_contaminants	4	577.541	2306.14	0.013977	63.686	1	17426	49.924	1550200	+
FLEQQNQVLQTK	12	Unmodified	_FLEQQNQVLQTK_		0	CON__P35908	Keratin, type II cytoskeletal 2 epidermal (Cytokeratin-2e, CK-2e) (Epithelial keratin-2e) (Keratin-2 epidermis) (Keratin-2e, K2e) (Type-II keratin Kb2)	Potential_contaminants	2	738.396	1474.78	-0.24668	65.504	1	21489	50.108	622010000	+
HGGGGGGFGGGGFGSR	16	Unmodified	_HGGGGGGFGGGGFGSR_		0	CON__P35908	Keratin, type II cytoskeletal 2 epidermal (Cytokeratin-2e, CK-2e) (Epithelial keratin-2e) (Keratin-2 epidermis) (Keratin-2e, K2e) (Type-II keratin Kb2)	Potential_contaminants	3	440.866	1319.58	0.032096	47.46	1	16594	51.771	802530	+
LALDVEIATYR	11	Unmodified	_LALDVEIATYR_		0	CON__P35908	Keratin, type II cytoskeletal 2 epidermal (Cytokeratin-2e, CK-2e) (Epithelial keratin-2e) (Keratin-2 epidermis) (Keratin-2e, K2e) (Type-II keratin Kb2)	Potential_contaminants	2	632.351	1262.69	NaN	53.718	1	19649	51.927		+
KYEDEINKR	9	Unmodified	_KYEDEINKR_		0	CON__P35908	Keratin, type II cytoskeletal 2 epidermal (Cytokeratin-2e, CK-2e) (Epithelial keratin-2e) (Keratin-2 epidermis) (Keratin-2e, K2e) (Type-II keratin Kb2)	Potential_contaminants	2	597.809	1193.6	-0.18983	20.446	1	3258	52.937	202220	+
LALDVEIATYRK	12	Unmodified	_LALDVEIATYRK_		0	CON__P35908	Keratin, type II cytoskeletal 2 epidermal (Cytokeratin-2e, CK-2e) (Epithelial keratin-2e) (Keratin-2 epidermis) (Keratin-2e, K2e) (Type-II keratin Kb2)	Potential_contaminants	3	464.601	1390.78	-0.18003	51.035	2	18061	53.569	418540	+
PINLEPIFQGYIDSLK	16	Unmodified	_PINLEPIFQGYIDSLK_		0	CON__P35908	Keratin, type II cytoskeletal 2 epidermal (Cytokeratin-2e, CK-2e) (Epithelial keratin-2e) (Keratin-2 epidermis) (Keratin-2e, K2e) (Type-II keratin Kb2)	Potential_contaminants	3	616.336	1845.99	0.03695	66.26	1	18651	54.237	367580	+
LALDVEIATYRK	12	Unmodified	_LALDVEIATYRK_		0	CON__P35908	Keratin, type II cytoskeletal 2 epidermal (Cytokeratin-2e, CK-2e) (Epithelial keratin-2e) (Keratin-2 epidermis) (Keratin-2e, K2e) (Type-II keratin Kb2)	Potential_contaminants	3	464.601	1390.78	-0.16884	51.566	3	18453	55.04	436610	+
LQGEIAHVK	9	Unmodified	_LQGEIAHVK_		0	CON__P35908	Keratin, type II cytoskeletal 2 epidermal (Cytokeratin-2e, CK-2e) (Epithelial keratin-2e) (Keratin-2 epidermis) (Keratin-2e, K2e) (Type-II keratin Kb2)	Potential_contaminants	2	497.788	993.561	0.32125	21.951	1	8977	55.112	178970	+
LQGEIAHVK	9	Unmodified	_LQGEIAHVK_		0	CON__P35908	Keratin, type II cytoskeletal 2 epidermal (Cytokeratin-2e, CK-2e) (Epithelial keratin-2e) (Keratin-2 epidermis) (Keratin-2e, K2e) (Type-II keratin Kb2)	Potential_contaminants	2	497.788	993.561	-0.053954	22.378	1	8963	55.112	254410	+
SKEEAEALYHSK	12	Unmodified	_SKEEAEALYHSK_		0	CON__P35908	Keratin, type II cytoskeletal 2 epidermal (Cytokeratin-2e, CK-2e) (Epithelial keratin-2e) (Keratin-2 epidermis) (Keratin-2e, K2e) (Type-II keratin Kb2)	Potential_contaminants	3	464.565	1390.67	-0.022746	66.313	1	22164	56.295	77768000	+
KLLEGEECR	9	Unmodified	_KLLEGEECR_		0	CON__P35908	Keratin, type II cytoskeletal 2 epidermal (Cytokeratin-2e, CK-2e) (Epithelial keratin-2e) (Keratin-2 epidermis) (Keratin-2e, K2e) (Type-II keratin Kb2)	Potential_contaminants	2	567.285	1132.55	-0.10564	24.993	1	4203	56.729	220920	+
NLDLDSIIAEVKAQYEEIAQR	21	Unmodified	_NLDLDSIIAEVKAQYEEIAQR_		0	CON__P35908	Keratin, type II cytoskeletal 2 epidermal (Cytokeratin-2e, CK-2e) (Epithelial keratin-2e) (Keratin-2 epidermis) (Keratin-2e, K2e) (Type-II keratin Kb2)	Potential_contaminants	3	806.755	2417.24	0.35436	69.849	1	23625	58.093	187730	+
GSSSGGGYSSGSSSYGSGGR	20	Unmodified	_GSSSGGGYSSGSSSYGSGGR_		0	CON__P35908	Keratin, type II cytoskeletal 2 epidermal (Cytokeratin-2e, CK-2e) (Epithelial keratin-2e) (Keratin-2 epidermis) (Keratin-2e, K2e) (Type-II keratin Kb2)	Potential_contaminants	2	870.856	1739.7	-0.27616	32.622	1	12008	58.885	174170	+
GSSSGGGYSSGSSSYGSGGR	20	Unmodified	_GSSSGGGYSSGSSSYGSGGR_		0	CON__P35908	Keratin, type II cytoskeletal 2 epidermal (Cytokeratin-2e, CK-2e) (Epithelial keratin-2e) (Keratin-2 epidermis) (Keratin-2e, K2e) (Type-II keratin Kb2)	Potential_contaminants	2	870.856	1739.7	0.041199	20.872	1	8782	59.884	1613600	+
KLLEGEECR	9	Unmodified	_KLLEGEECR_		0	CON__P35908	Keratin, type II cytoskeletal 2 epidermal (Cytokeratin-2e, CK-2e) (Epithelial keratin-2e) (Keratin-2 epidermis) (Keratin-2e, K2e) (Type-II keratin Kb2)	Potential_contaminants	2	567.285	1132.55	-0.27058	26.005	1	6759	60.59	180260	+
STSSFSCLSR	10	Unmodified	_STSSFSCLSR_		0	CON__P35908	Keratin, type II cytoskeletal 2 epidermal (Cytokeratin-2e, CK-2e) (Epithelial keratin-2e) (Keratin-2 epidermis) (Keratin-2e, K2e) (Type-II keratin Kb2)	Potential_contaminants	2	566.259	1130.5	-0.203	28.14	1	10817	62.582	87467	+
FGGFGGPGGVGGLGGPGGFGPGGYPGGIHEVSVNQSLLQPLNVK	44	Unmodified	_FGGFGGPGGVGGLGGPGGFGPGGYPGGIHEVSVNQSLLQPLNVK_		0	CON__P35908	Keratin, type II cytoskeletal 2 epidermal (Cytokeratin-2e, CK-2e) (Epithelial keratin-2e) (Keratin-2 epidermis) (Keratin-2e, K2e) (Type-II keratin Kb2)	Potential_contaminants	4	1023.77	4091.07	0.27768	64.409	1	17749	62.964	20728000	+
LALDVEIATYRK	12	Unmodified	_LALDVEIATYRK_		0	CON__P35908	Keratin, type II cytoskeletal 2 epidermal (Cytokeratin-2e, CK-2e) (Epithelial keratin-2e) (Keratin-2 epidermis) (Keratin-2e, K2e) (Type-II keratin Kb2)	Potential_contaminants	2	696.398	1390.78	-0.43209	66.501	1	21972	63.694	3460800	+
KLLEGEECR	9	Unmodified	_KLLEGEECR_		0	CON__P35908	Keratin, type II cytoskeletal 2 epidermal (Cytokeratin-2e, CK-2e) (Epithelial keratin-2e) (Keratin-2 epidermis) (Keratin-2e, K2e) (Type-II keratin Kb2)	Potential_contaminants	2	567.285	1132.55	-0.22448	22.26	1	8932	64.207	358380	+
AQYEEIAQR	9	Unmodified	_AQYEEIAQR_		0	CON__P35908	Keratin, type II cytoskeletal 2 epidermal (Cytokeratin-2e, CK-2e) (Epithelial keratin-2e) (Keratin-2 epidermis) (Keratin-2e, K2e) (Type-II keratin Kb2)	Potential_contaminants	2	554.275	1106.54	0.15734	27.718	1	4926	67.494	1400700	+
LQGEIAHVK	9	Unmodified	_LQGEIAHVK_		0	CON__P35908	Keratin, type II cytoskeletal 2 epidermal (Cytokeratin-2e, CK-2e) (Epithelial keratin-2e) (Keratin-2 epidermis) (Keratin-2e, K2e) (Type-II keratin Kb2)	Potential_contaminants	2	497.788	993.561	-0.15934	50.283	1	18316	67.494	976930	+
LQGEIAHVK	9	Unmodified	_LQGEIAHVK_		0	CON__P35908	Keratin, type II cytoskeletal 2 epidermal (Cytokeratin-2e, CK-2e) (Epithelial keratin-2e) (Keratin-2 epidermis) (Keratin-2e, K2e) (Type-II keratin Kb2)	Potential_contaminants	2	497.788	993.561	-0.073866	47.129	1	16679	67.494	382670	+
SKEEAEALYHSK	12	Unmodified	_SKEEAEALYHSK_		0	CON__P35908	Keratin, type II cytoskeletal 2 epidermal (Cytokeratin-2e, CK-2e) (Epithelial keratin-2e) (Keratin-2 epidermis) (Keratin-2e, K2e) (Type-II keratin Kb2)	Potential_contaminants	3	464.565	1390.67	-0.14045	23.265	1	3821	68.033	830200	+
LALDVEIATYRK	12	Unmodified	_LALDVEIATYRK_		0	CON__P35908	Keratin, type II cytoskeletal 2 epidermal (Cytokeratin-2e, CK-2e) (Epithelial keratin-2e) (Keratin-2 epidermis) (Keratin-2e, K2e) (Type-II keratin Kb2)	Potential_contaminants	3	464.601	1390.78	-0.23179	53.971	2	19948	69.216	797550	+
WELLQQMNVGTRPINLEPIFQGYIDSLKR	29	Unmodified	_WELLQQMNVGTRPINLEPIFQGYIDSLKR_		0	CON__P35908	Keratin, type II cytoskeletal 2 epidermal (Cytokeratin-2e, CK-2e) (Epithelial keratin-2e) (Keratin-2 epidermis) (Keratin-2e, K2e) (Type-II keratin Kb2)	Potential_contaminants	4	865.462	3457.82	-0.68319	69.228	1	23309	69.71	2528700	+
AQYEEIAQR	9	Unmodified	_AQYEEIAQR_		0	CON__P35908	Keratin, type II cytoskeletal 2 epidermal (Cytokeratin-2e, CK-2e) (Epithelial keratin-2e) (Keratin-2 epidermis) (Keratin-2e, K2e) (Type-II keratin Kb2)	Potential_contaminants	2	554.275	1106.54	-0.11332	42.53	1	15957	71.501	4668700	+
NKLNDLEEALQQAK	14	Unmodified	_NKLNDLEEALQQAK_		0	CON__P35908	Keratin, type II cytoskeletal 2 epidermal (Cytokeratin-2e, CK-2e) (Epithelial keratin-2e) (Keratin-2 epidermis) (Keratin-2e, K2e) (Type-II keratin Kb2)	Potential_contaminants	2	807.428	1612.84	0.4092	51.248	2	18084	72.531	416140	+
AQYEEIAQR	9	Unmodified	_AQYEEIAQR_		0	CON__P35908	Keratin, type II cytoskeletal 2 epidermal (Cytokeratin-2e, CK-2e) (Epithelial keratin-2e) (Keratin-2 epidermis) (Keratin-2e, K2e) (Type-II keratin Kb2)	Potential_contaminants	2	554.275	1106.54	0.032433	38.74	1	14156	74.127	2419500	+
EEAEALYHSK	10	Unmodified	_EEAEALYHSK_		0	CON__P35908	Keratin, type II cytoskeletal 2 epidermal (Cytokeratin-2e, CK-2e) (Epithelial keratin-2e) (Keratin-2 epidermis) (Keratin-2e, K2e) (Type-II keratin Kb2)	Potential_contaminants	2	588.78	1175.55	0.66735	62.885	1	16879	74.165	1877600	+
LALDVEIATYR	11	Unmodified	_LALDVEIATYR_		0	CON__P35908	Keratin, type II cytoskeletal 2 epidermal (Cytokeratin-2e, CK-2e) (Epithelial keratin-2e) (Keratin-2 epidermis) (Keratin-2e, K2e) (Type-II keratin Kb2)	Potential_contaminants	2	632.351	1262.69	-0.0077207	56.031	1	21002	75.294	121790	+
LQGEIAHVK	9	Unmodified	_LQGEIAHVK_		0	CON__P35908	Keratin, type II cytoskeletal 2 epidermal (Cytokeratin-2e, CK-2e) (Epithelial keratin-2e) (Keratin-2 epidermis) (Keratin-2e, K2e) (Type-II keratin Kb2)	Potential_contaminants	2	497.788	993.561	-0.1198	46.275	2	16222	75.738	368960	+
NVQDAIADAEQRGEHALK	18	Unmodified	_NVQDAIADAEQRGEHALK_		0	CON__P35908	Keratin, type II cytoskeletal 2 epidermal (Cytokeratin-2e, CK-2e) (Epithelial keratin-2e) (Keratin-2 epidermis) (Keratin-2e, K2e) (Type-II keratin Kb2)	Potential_contaminants	4	492	1963.97	1.4167	63.23	1	17160	77.051	6879600	+
VDPEIQNVK	9	Unmodified	_VDPEIQNVK_		0	CON__P35908	Keratin, type II cytoskeletal 2 epidermal (Cytokeratin-2e, CK-2e) (Epithelial keratin-2e) (Keratin-2 epidermis) (Keratin-2e, K2e) (Type-II keratin Kb2)	Potential_contaminants	2	521.282	1040.55	-0.080132	63.184	1	20336	77.318	7801900	+
SKEEAEALYHSK	12	Unmodified	_SKEEAEALYHSK_		0	CON__P35908	Keratin, type II cytoskeletal 2 epidermal (Cytokeratin-2e, CK-2e) (Epithelial keratin-2e) (Keratin-2 epidermis) (Keratin-2e, K2e) (Type-II keratin Kb2)	Potential_contaminants	3	464.565	1390.67	0.010454	49.593	1	17601	79.886	1831400	+
TSQNSELNNMQDLVEDYKK	19	Unmodified	_TSQNSELNNMQDLVEDYKK_		0	CON__P35908	Keratin, type II cytoskeletal 2 epidermal (Cytokeratin-2e, CK-2e) (Epithelial keratin-2e) (Keratin-2 epidermis) (Keratin-2e, K2e) (Type-II keratin Kb2)	Potential_contaminants	3	752.686	2255.04	-0.23759	62.885	1	16897	81.51	6852400	+
GFSSGSAVVSGGSR	14	Unmodified	_GFSSGSAVVSGGSR_		0	CON__P35908	Keratin, type II cytoskeletal 2 epidermal (Cytokeratin-2e, CK-2e) (Epithelial keratin-2e) (Keratin-2 epidermis) (Keratin-2e, K2e) (Type-II keratin Kb2)	Potential_contaminants	2	627.807	1253.6	-0.067886	43.138	1	16009	83.045	1938800	+
WELLQQMNVGTRPINLEPIFQGYIDSLKR	29	Unmodified	_WELLQQMNVGTRPINLEPIFQGYIDSLKR_		0	CON__P35908	Keratin, type II cytoskeletal 2 epidermal (Cytokeratin-2e, CK-2e) (Epithelial keratin-2e) (Keratin-2 epidermis) (Keratin-2e, K2e) (Type-II keratin Kb2)	Potential_contaminants	4	865.462	3457.82	-0.14544	67.629	1	19272	83.733	3296500	+
KLLEGEECR	9	Unmodified	_KLLEGEECR_		0	CON__P35908	Keratin, type II cytoskeletal 2 epidermal (Cytokeratin-2e, CK-2e) (Epithelial keratin-2e) (Keratin-2 epidermis) (Keratin-2e, K2e) (Type-II keratin Kb2)	Potential_contaminants	2	567.285	1132.55	-0.08331	47.488	2	17040	84.498	373470	+
LQGEIAHVK	9	Unmodified	_LQGEIAHVK_		0	CON__P35908	Keratin, type II cytoskeletal 2 epidermal (Cytokeratin-2e, CK-2e) (Epithelial keratin-2e) (Keratin-2 epidermis) (Keratin-2e, K2e) (Type-II keratin Kb2)	Potential_contaminants	2	497.788	993.561	-0.23535	62.959	1	16963	84.743	23104000	+
LQGEIAHVK	9	Unmodified	_LQGEIAHVK_		0	CON__P35908	Keratin, type II cytoskeletal 2 epidermal (Cytokeratin-2e, CK-2e) (Epithelial keratin-2e) (Keratin-2 epidermis) (Keratin-2e, K2e) (Type-II keratin Kb2)	Potential_contaminants	2	497.788	993.561	-0.50488	66.217	1	21732	85.161	26688000	+
HGGGGGGFGGGGFGSR	16	Unmodified	_HGGGGGGFGGGGFGSR_		0	CON__P35908	Keratin, type II cytoskeletal 2 epidermal (Cytokeratin-2e, CK-2e) (Epithelial keratin-2e) (Keratin-2 epidermis) (Keratin-2e, K2e) (Type-II keratin Kb2)	Potential_contaminants	3	440.866	1319.58	-0.064988	48.331	1	17436	85.287	893590	+
PINLEPIFQGYIDSLKR	17	Unmodified	_PINLEPIFQGYIDSLKR_		0	CON__P35908	Keratin, type II cytoskeletal 2 epidermal (Cytokeratin-2e, CK-2e) (Epithelial keratin-2e) (Keratin-2 epidermis) (Keratin-2e, K2e) (Type-II keratin Kb2)	Potential_contaminants	3	668.37	2002.09	-0.044331	66.14	1	18581	85.636	2475200	+
KLLEGEECR	9	Unmodified	_KLLEGEECR_		0	CON__P35908	Keratin, type II cytoskeletal 2 epidermal (Cytokeratin-2e, CK-2e) (Epithelial keratin-2e) (Keratin-2 epidermis) (Keratin-2e, K2e) (Type-II keratin Kb2)	Potential_contaminants	2	567.285	1132.55	0.062957	46.827	2	16390	87.639	330220	+
FGGFGGPGGVGGLGGPGGFGPGGYPGGIHEVSVNQSLLQPLNVK	44	Unmodified	_FGGFGGPGGVGGLGGPGGFGPGGYPGGIHEVSVNQSLLQPLNVK_		0	CON__P35908	Keratin, type II cytoskeletal 2 epidermal (Cytokeratin-2e, CK-2e) (Epithelial keratin-2e) (Keratin-2 epidermis) (Keratin-2e, K2e) (Type-II keratin Kb2)	Potential_contaminants	4	1023.77	4091.07	-0.10986	66.665	1	22086	88.843	25091000	+
TAAENDFVTLKK	12	Unmodified	_TAAENDFVTLKK_		0	CON__P35908	Keratin, type II cytoskeletal 2 epidermal (Cytokeratin-2e, CK-2e) (Epithelial keratin-2e) (Keratin-2 epidermis) (Keratin-2e, K2e) (Type-II keratin Kb2)	Potential_contaminants	2	668.859	1335.7	0.36704	50.906	1	18707	90.149	657440	+
LALDVEIATYRK	12	Unmodified	_LALDVEIATYRK_		0	CON__P35908	Keratin, type II cytoskeletal 2 epidermal (Cytokeratin-2e, CK-2e) (Epithelial keratin-2e) (Keratin-2 epidermis) (Keratin-2e, K2e) (Type-II keratin Kb2)	Potential_contaminants	3	464.601	1390.78	-0.053381	66.456	1	21952	93.839	15901000	+
GGSGGGGSISGGGYGSGGGSGGR	23	Unmodified	_GGSGGGGSISGGGYGSGGGSGGR_		0	CON__P35908	Keratin, type II cytoskeletal 2 epidermal (Cytokeratin-2e, CK-2e) (Epithelial keratin-2e) (Keratin-2 epidermis) (Keratin-2e, K2e) (Type-II keratin Kb2)	Potential_contaminants	2	871.378	1740.74	0.074259	53.192	1	15171	95.9	3376300	+
NKLNDLEEALQQAK	14	Unmodified	_NKLNDLEEALQQAK_		0	CON__P35908	Keratin, type II cytoskeletal 2 epidermal (Cytokeratin-2e, CK-2e) (Epithelial keratin-2e) (Keratin-2 epidermis) (Keratin-2e, K2e) (Type-II keratin Kb2)	Potential_contaminants	3	538.621	1612.84	0.26491	54.026	1	19940	96.135	1991600	+
SLVGLGGTK	9	Unmodified	_SLVGLGGTK_		0	CON__P35908	Keratin, type II cytoskeletal 2 epidermal (Cytokeratin-2e, CK-2e) (Epithelial keratin-2e) (Keratin-2 epidermis) (Keratin-2e, K2e) (Type-II keratin Kb2)	Potential_contaminants	2	416.25	830.486	NaN	62.357	1	16581	98.629		+
KLLEGEECR	9	Unmodified	_KLLEGEECR_		0	CON__P35908	Keratin, type II cytoskeletal 2 epidermal (Cytokeratin-2e, CK-2e) (Epithelial keratin-2e) (Keratin-2 epidermis) (Keratin-2e, K2e) (Type-II keratin Kb2)	Potential_contaminants	2	567.285	1132.55	0.015456	50.578	2	18731	101.25	683560	+
LNDLEEALQQAKEDLAR	17	Unmodified	_LNDLEEALQQAKEDLAR_		0	CON__P35908	Keratin, type II cytoskeletal 2 epidermal (Cytokeratin-2e, CK-2e) (Epithelial keratin-2e) (Keratin-2 epidermis) (Keratin-2e, K2e) (Type-II keratin Kb2)	Potential_contaminants	3	652.673	1955	0.284	64.252	1	17718	105.63	971500	+
PINLEPIFQGYIDSLK	16	Unmodified	_PINLEPIFQGYIDSLK_		0	CON__P35908	Keratin, type II cytoskeletal 2 epidermal (Cytokeratin-2e, CK-2e) (Epithelial keratin-2e) (Keratin-2 epidermis) (Keratin-2e, K2e) (Type-II keratin Kb2)	Potential_contaminants	3	616.336	1845.99	-0.058533	68.171	1	22826	106.6	298690	+
PINLEPIFQGYIDSLKR	17	Unmodified	_PINLEPIFQGYIDSLKR_		0	CON__P35908	Keratin, type II cytoskeletal 2 epidermal (Cytokeratin-2e, CK-2e) (Epithelial keratin-2e) (Keratin-2 epidermis) (Keratin-2e, K2e) (Type-II keratin Kb2)	Potential_contaminants	3	668.37	2002.09	-0.013174	68.071	1	22777	108.25	2701000	+
TAAENDFVTLKK	12	Unmodified	_TAAENDFVTLKK_		0	CON__P35908	Keratin, type II cytoskeletal 2 epidermal (Cytokeratin-2e, CK-2e) (Epithelial keratin-2e) (Keratin-2 epidermis) (Keratin-2e, K2e) (Type-II keratin Kb2)	Potential_contaminants	3	446.242	1335.7	-0.23701	66.174	1	21687	109.72	54959000	+
VLYDAEISQIHQSVTDTNVILSMDNSR	27	Unmodified	_VLYDAEISQIHQSVTDTNVILSMDNSR_		0	CON__P35908	Keratin, type II cytoskeletal 2 epidermal (Cytokeratin-2e, CK-2e) (Epithelial keratin-2e) (Keratin-2 epidermis) (Keratin-2e, K2e) (Type-II keratin Kb2)	Potential_contaminants	3	1016.84	3047.49	0.002253	63.279	1	17229	110.06	8727400	+
NKLNDLEEALQQAK	14	Unmodified	_NKLNDLEEALQQAK_		0	CON__P35908	Keratin, type II cytoskeletal 2 epidermal (Cytokeratin-2e, CK-2e) (Epithelial keratin-2e) (Keratin-2 epidermis) (Keratin-2e, K2e) (Type-II keratin Kb2)	Potential_contaminants	3	538.621	1612.84	0.22424	51.301	2	18563	110.51	854360	+
GSSSGGGYSSGSSSYGSGGR	20	Unmodified	_GSSSGGGYSSGSSSYGSGGR_		0	CON__P35908	Keratin, type II cytoskeletal 2 epidermal (Cytokeratin-2e, CK-2e) (Epithelial keratin-2e) (Keratin-2 epidermis) (Keratin-2e, K2e) (Type-II keratin Kb2)	Potential_contaminants	2	870.856	1739.7	-0.15806	21.151	1	8662	111.81	2691600	+
GSSSGGGYSSGSSSYGSGGR	20	Unmodified	_GSSSGGGYSSGSSSYGSGGR_		0	CON__P35908	Keratin, type II cytoskeletal 2 epidermal (Cytokeratin-2e, CK-2e) (Epithelial keratin-2e) (Keratin-2 epidermis) (Keratin-2e, K2e) (Type-II keratin Kb2)	Potential_contaminants	2	870.856	1739.7	-0.39588	22.881	1	5743	113.43	20517000	+
YEDEINKR	8	Unmodified	_YEDEINKR_		0	CON__P35908	Keratin, type II cytoskeletal 2 epidermal (Cytokeratin-2e, CK-2e) (Epithelial keratin-2e) (Keratin-2 epidermis) (Keratin-2e, K2e) (Type-II keratin Kb2)	Potential_contaminants	2	533.762	1065.51	-0.036679	44.64	3	15612	113.7	343930	+
SISISVAGGGGGFGAAGGFGGR	22	Unmodified	_SISISVAGGGGGFGAAGGFGGR_		0	CON__P35908	Keratin, type II cytoskeletal 2 epidermal (Cytokeratin-2e, CK-2e) (Epithelial keratin-2e) (Keratin-2 epidermis) (Keratin-2e, K2e) (Type-II keratin Kb2)	Potential_contaminants	2	919.961	1837.91	0.44501	65.59	1	21381	113.76	30202000	+
SKEEAEALYHSK	12	Unmodified	_SKEEAEALYHSK_		0	CON__P35908	Keratin, type II cytoskeletal 2 epidermal (Cytokeratin-2e, CK-2e) (Epithelial keratin-2e) (Keratin-2 epidermis) (Keratin-2e, K2e) (Type-II keratin Kb2)	Potential_contaminants	2	696.344	1390.67	-0.70818	66.313	1	21850	114.86	6926000	+
SISISVAGGGGGFGAAGGFGGR	22	Unmodified	_SISISVAGGGGGFGAAGGFGGR_		0	CON__P35908	Keratin, type II cytoskeletal 2 epidermal (Cytokeratin-2e, CK-2e) (Epithelial keratin-2e) (Keratin-2 epidermis) (Keratin-2e, K2e) (Type-II keratin Kb2)	Potential_contaminants	2	919.961	1837.91	0.29233	48.743	2	17324	116.84	783620	+
TAAENDFVTLKK	12	Unmodified	_TAAENDFVTLKK_		0	CON__P35908	Keratin, type II cytoskeletal 2 epidermal (Cytokeratin-2e, CK-2e) (Epithelial keratin-2e) (Keratin-2 epidermis) (Keratin-2e, K2e) (Type-II keratin Kb2)	Potential_contaminants	3	446.242	1335.7	-0.16014	62.927	1	16914	120.03	58213000	+
LLEGEECR	8	Unmodified	_LLEGEECR_		0	CON__P35908	Keratin, type II cytoskeletal 2 epidermal (Cytokeratin-2e, CK-2e) (Epithelial keratin-2e) (Keratin-2 epidermis) (Keratin-2e, K2e) (Type-II keratin Kb2)	Potential_contaminants	2	503.237	1004.46	0.13673	40.09	2	14431	120.49	2121000	+
GGSGGGGSISGGGYGSGGGSGGR	23	Unmodified	_GGSGGGGSISGGGYGSGGGSGGR_		0	CON__P35908	Keratin, type II cytoskeletal 2 epidermal (Cytokeratin-2e, CK-2e) (Epithelial keratin-2e) (Keratin-2 epidermis) (Keratin-2e, K2e) (Type-II keratin Kb2)	Potential_contaminants	2	871.378	1740.74	-0.05256	23.531	1	3867	120.7	7810000	+
STSSFSCLSR	10	Unmodified	_STSSFSCLSR_		0	CON__P35908	Keratin, type II cytoskeletal 2 epidermal (Cytokeratin-2e, CK-2e) (Epithelial keratin-2e) (Keratin-2 epidermis) (Keratin-2e, K2e) (Type-II keratin Kb2)	Potential_contaminants	2	566.259	1130.5	-0.19523	28.644	1	10779	122.52	154830	+
YEDEINKR	8	Unmodified	_YEDEINKR_		0	CON__P35908	Keratin, type II cytoskeletal 2 epidermal (Cytokeratin-2e, CK-2e) (Epithelial keratin-2e) (Keratin-2 epidermis) (Keratin-2e, K2e) (Type-II keratin Kb2)	Potential_contaminants	2	533.762	1065.51	-0.15674	45.494	3	16024	124.59	377630	+
HGGGGGGFGGGGFGSR	16	Unmodified	_HGGGGGGFGGGGFGSR_		0	CON__P35908	Keratin, type II cytoskeletal 2 epidermal (Cytokeratin-2e, CK-2e) (Epithelial keratin-2e) (Keratin-2 epidermis) (Keratin-2e, K2e) (Type-II keratin Kb2)	Potential_contaminants	3	440.866	1319.58	-0.08273	62.945	1	16915	125.47	26273000	+
NVQDAIADAEQR	12	Unmodified	_NVQDAIADAEQR_		0	CON__P35908	Keratin, type II cytoskeletal 2 epidermal (Cytokeratin-2e, CK-2e) (Epithelial keratin-2e) (Keratin-2 epidermis) (Keratin-2e, K2e) (Type-II keratin Kb2)	Potential_contaminants	2	665.323	1328.63	0.0075086	63.175	1	19884	125.68	8615500	+
NVQDAIADAEQR	12	Unmodified	_NVQDAIADAEQR_		0	CON__P35908	Keratin, type II cytoskeletal 2 epidermal (Cytokeratin-2e, CK-2e) (Epithelial keratin-2e) (Keratin-2 epidermis) (Keratin-2e, K2e) (Type-II keratin Kb2)	Potential_contaminants	2	665.323	1328.63	0.012853	61.193	1	15746	125.68	10372000	+
STSSFSCLSR	10	Unmodified	_STSSFSCLSR_		0	CON__P35908	Keratin, type II cytoskeletal 2 epidermal (Cytokeratin-2e, CK-2e) (Epithelial keratin-2e) (Keratin-2 epidermis) (Keratin-2e, K2e) (Type-II keratin Kb2)	Potential_contaminants	2	566.259	1130.5	-0.63471	62.121	1	16411	126.24	45601000	+
LLEGEECR	8	Unmodified	_LLEGEECR_		0	CON__P35908	Keratin, type II cytoskeletal 2 epidermal (Cytokeratin-2e, CK-2e) (Epithelial keratin-2e) (Keratin-2 epidermis) (Keratin-2e, K2e) (Type-II keratin Kb2)	Potential_contaminants	2	503.237	1004.46	-0.18092	62.167	1	16447	130.04	172740000	+
KLLEGEECR	9	Unmodified	_KLLEGEECR_		0	CON__P35908	Keratin, type II cytoskeletal 2 epidermal (Cytokeratin-2e, CK-2e) (Epithelial keratin-2e) (Keratin-2 epidermis) (Keratin-2e, K2e) (Type-II keratin Kb2)	Potential_contaminants	2	567.285	1132.55	0.50782	66.217	1	21733	131.62	26206000	+
YEDEINKR	8	Unmodified	_YEDEINKR_		0	CON__P35908	Keratin, type II cytoskeletal 2 epidermal (Cytokeratin-2e, CK-2e) (Epithelial keratin-2e) (Keratin-2 epidermis) (Keratin-2e, K2e) (Type-II keratin Kb2)	Potential_contaminants	2	533.762	1065.51	0.10304	62.857	1	16861	132.09	26053000	+
FLEQQNQVLQTK	12	Unmodified	_FLEQQNQVLQTK_		0	CON__P35908	Keratin, type II cytoskeletal 2 epidermal (Cytokeratin-2e, CK-2e) (Epithelial keratin-2e) (Keratin-2 epidermis) (Keratin-2e, K2e) (Type-II keratin Kb2)	Potential_contaminants	2	738.396	1474.78	-0.10717	46.05	1	17330	132.88	15378000	+
TAAENDFVTLK	11	Unmodified	_TAAENDFVTLK_		0	CON__P35908	Keratin, type II cytoskeletal 2 epidermal (Cytokeratin-2e, CK-2e) (Epithelial keratin-2e) (Keratin-2 epidermis) (Keratin-2e, K2e) (Type-II keratin Kb2)	Potential_contaminants	2	604.812	1207.61	0.001739	62.212	1	16499	133.23	39203000	+
LLEGEECR	8	Unmodified	_LLEGEECR_		0	CON__P35908	Keratin, type II cytoskeletal 2 epidermal (Cytokeratin-2e, CK-2e) (Epithelial keratin-2e) (Keratin-2 epidermis) (Keratin-2e, K2e) (Type-II keratin Kb2)	Potential_contaminants	2	503.237	1004.46	0.065403	39.366	2	13850	133.81	1939800	+
LALDVEIATYRK	12	Unmodified	_LALDVEIATYRK_		0	CON__P35908	Keratin, type II cytoskeletal 2 epidermal (Cytokeratin-2e, CK-2e) (Epithelial keratin-2e) (Keratin-2 epidermis) (Keratin-2e, K2e) (Type-II keratin Kb2)	Potential_contaminants	3	464.601	1390.78	0.03958	63.327	1	17227	133.91	17696000	+
NKLNDLEEALQQAKEDLAR	19	Unmodified	_NKLNDLEEALQQAKEDLAR_		0	CON__P35908	Keratin, type II cytoskeletal 2 epidermal (Cytokeratin-2e, CK-2e) (Epithelial keratin-2e) (Keratin-2 epidermis) (Keratin-2e, K2e) (Type-II keratin Kb2)	Potential_contaminants	3	733.385	2197.13	0.072435	66.964	1	22274	136.35	1129500	+
VDPEIQNVK	9	Unmodified	_VDPEIQNVK_		0	CON__P35908	Keratin, type II cytoskeletal 2 epidermal (Cytokeratin-2e, CK-2e) (Epithelial keratin-2e) (Keratin-2 epidermis) (Keratin-2e, K2e) (Type-II keratin Kb2)	Potential_contaminants	2	521.282	1040.55	-0.11493	61.113	2	16000	137.9	9992900	+
FASFIDK	7	Unmodified	_FASFIDK_		0	CON__P35908	Keratin, type II cytoskeletal 2 epidermal (Cytokeratin-2e, CK-2e) (Epithelial keratin-2e) (Keratin-2 epidermis) (Keratin-2e, K2e) (Type-II keratin Kb2)	Potential_contaminants	2	414.219	826.423	-0.30613	62.959	1	16894	138.24	206120000	+
SISISVAGGGGGFGAAGGFGGR	22	Unmodified	_SISISVAGGGGGFGAAGGFGGR_		0	CON__P35908	Keratin, type II cytoskeletal 2 epidermal (Cytokeratin-2e, CK-2e) (Epithelial keratin-2e) (Keratin-2 epidermis) (Keratin-2e, K2e) (Type-II keratin Kb2)	Potential_contaminants	2	919.961	1837.91	0.88254	62.261	1	16542	143.76	36963000	+
IEISELNR	8	Unmodified	_IEISELNR_		0	CON__P35908	Keratin, type II cytoskeletal 2 epidermal (Cytokeratin-2e, CK-2e) (Epithelial keratin-2e) (Keratin-2 epidermis) (Keratin-2e, K2e) (Type-II keratin Kb2)	Potential_contaminants	2	487.269	972.524	0.021361	62.211	1	16458	143.85	432060000	+
TAAENDFVTLKK	12	Unmodified	_TAAENDFVTLKK_		0	CON__P35908	Keratin, type II cytoskeletal 2 epidermal (Cytokeratin-2e, CK-2e) (Epithelial keratin-2e) (Keratin-2 epidermis) (Keratin-2e, K2e) (Type-II keratin Kb2)	Potential_contaminants	2	668.859	1335.7	-0.1127	66.174	1	21689	152.54	21621000	+
TAAENDFVTLKK	12	Unmodified	_TAAENDFVTLKK_		0	CON__P35908	Keratin, type II cytoskeletal 2 epidermal (Cytokeratin-2e, CK-2e) (Epithelial keratin-2e) (Keratin-2 epidermis) (Keratin-2e, K2e) (Type-II keratin Kb2)	Potential_contaminants	2	668.859	1335.7	-0.065799	62.937	1	16916	152.54	17090000	+
YLDGLTAER	9	Unmodified	_YLDGLTAER_		0	CON__P35908	Keratin, type II cytoskeletal 2 epidermal (Cytokeratin-2e, CK-2e) (Epithelial keratin-2e) (Keratin-2 epidermis) (Keratin-2e, K2e) (Type-II keratin Kb2)	Potential_contaminants	2	519.267	1036.52	0.33315	65.639	2	21376	153.71	123360000	+
LLEGEECR	8	Unmodified	_LLEGEECR_		0	CON__P35908	Keratin, type II cytoskeletal 2 epidermal (Cytokeratin-2e, CK-2e) (Epithelial keratin-2e) (Keratin-2 epidermis) (Keratin-2e, K2e) (Type-II keratin Kb2)	Potential_contaminants	2	503.237	1004.46	-0.4465	27.182	1	7184	154.35	26535000	+
LLEGEECR	8	Unmodified	_LLEGEECR_		0	CON__P35908	Keratin, type II cytoskeletal 2 epidermal (Cytokeratin-2e, CK-2e) (Epithelial keratin-2e) (Keratin-2 epidermis) (Keratin-2e, K2e) (Type-II keratin Kb2)	Potential_contaminants	2	503.237	1004.46	-0.066588	43.532	2	15793	155.51	3673500	+
GSSSGGGYSSGSSSYGSGGR	20	Unmodified	_GSSSGGGYSSGSSSYGSGGR_		0	CON__P35908	Keratin, type II cytoskeletal 2 epidermal (Cytokeratin-2e, CK-2e) (Epithelial keratin-2e) (Keratin-2 epidermis) (Keratin-2e, K2e) (Type-II keratin Kb2)	Potential_contaminants	2	870.856	1739.7	-0.069026	22.304	1	3606	155.57	16908000	+
LNDLEEALQQAK	12	Unmodified	_LNDLEEALQQAK_		0	CON__P35908	Keratin, type II cytoskeletal 2 epidermal (Cytokeratin-2e, CK-2e) (Epithelial keratin-2e) (Keratin-2 epidermis) (Keratin-2e, K2e) (Type-II keratin Kb2)	Potential_contaminants	2	686.359	1370.7	0.20038	48.079	3	17104	156.16	1116200	+
YEDEINKR	8	Unmodified	_YEDEINKR_		0	CON__P35908	Keratin, type II cytoskeletal 2 epidermal (Cytokeratin-2e, CK-2e) (Epithelial keratin-2e) (Keratin-2 epidermis) (Keratin-2e, K2e) (Type-II keratin Kb2)	Potential_contaminants	2	533.762	1065.51	-0.16739	66.133	1	21655	158.08	25681000	+
LLEGEECR	8	Unmodified	_LLEGEECR_		0	CON__P35908	Keratin, type II cytoskeletal 2 epidermal (Cytokeratin-2e, CK-2e) (Epithelial keratin-2e) (Keratin-2 epidermis) (Keratin-2e, K2e) (Type-II keratin Kb2)	Potential_contaminants	2	503.237	1004.46	-0.37975	24.578	1	9500	158.12	8239600	+
LLEGEECR	8	Unmodified	_LLEGEECR_		0	CON__P35908	Keratin, type II cytoskeletal 2 epidermal (Cytokeratin-2e, CK-2e) (Epithelial keratin-2e) (Keratin-2 epidermis) (Keratin-2e, K2e) (Type-II keratin Kb2)	Potential_contaminants	2	503.237	1004.46	-0.41036	26.462	1	4582	158.12	20400000	+
FLEQQNQVLQTK	12	Unmodified	_FLEQQNQVLQTK_		0	CON__P35908	Keratin, type II cytoskeletal 2 epidermal (Cytokeratin-2e, CK-2e) (Epithelial keratin-2e) (Keratin-2 epidermis) (Keratin-2e, K2e) (Type-II keratin Kb2)	Potential_contaminants	2	738.396	1474.78	-0.13019	62.122	1	16376	165.63	423360000	+
SKEEAEALYHSK	12	Unmodified	_SKEEAEALYHSK_		0	CON__P35908	Keratin, type II cytoskeletal 2 epidermal (Cytokeratin-2e, CK-2e) (Epithelial keratin-2e) (Keratin-2 epidermis) (Keratin-2e, K2e) (Type-II keratin Kb2)	Potential_contaminants	3	464.565	1390.67	0.17781	63.125	1	17083	167.73	93894000	+
LNDLEEALQQAK	12	Unmodified	_LNDLEEALQQAK_		0	CON__P35908	Keratin, type II cytoskeletal 2 epidermal (Cytokeratin-2e, CK-2e) (Epithelial keratin-2e) (Keratin-2 epidermis) (Keratin-2e, K2e) (Type-II keratin Kb2)	Potential_contaminants	2	686.359	1370.7	-0.0084929	47.539	2	16810	168.74	1013900	+
YLDGLTAER	9	Unmodified	_YLDGLTAER_		0	CON__P35908	Keratin, type II cytoskeletal 2 epidermal (Cytokeratin-2e, CK-2e) (Epithelial keratin-2e) (Keratin-2 epidermis) (Keratin-2e, K2e) (Type-II keratin Kb2)	Potential_contaminants	2	519.267	1036.52	0.14348	62.303	1	16537	169.06	88297000	+
LLEGEECR	8	Unmodified	_LLEGEECR_		0	CON__P35908	Keratin, type II cytoskeletal 2 epidermal (Cytokeratin-2e, CK-2e) (Epithelial keratin-2e) (Keratin-2 epidermis) (Keratin-2e, K2e) (Type-II keratin Kb2)	Potential_contaminants	2	503.237	1004.46	-0.17196	24.491	1	9600	170.06	6623900	+
STSSFSCLSR	10	Unmodified	_STSSFSCLSR_		0	CON__P35908	Keratin, type II cytoskeletal 2 epidermal (Cytokeratin-2e, CK-2e) (Epithelial keratin-2e) (Keratin-2 epidermis) (Keratin-2e, K2e) (Type-II keratin Kb2)	Potential_contaminants	2	566.259	1130.5	-0.42072	65.501	1	21205	176.6	34870000	+
HGGGGGGFGGGGFGSR	16	Unmodified	_HGGGGGGFGGGGFGSR_		0	CON__P35908	Keratin, type II cytoskeletal 2 epidermal (Cytokeratin-2e, CK-2e) (Epithelial keratin-2e) (Keratin-2 epidermis) (Keratin-2e, K2e) (Type-II keratin Kb2)	Potential_contaminants	2	660.795	1319.58	NaN	62.966	1	16924	177.57		+
NLDLDSIIAEVK	12	Unmodified	_NLDLDSIIAEVK_		0	CON__P35908	Keratin, type II cytoskeletal 2 epidermal (Cytokeratin-2e, CK-2e) (Epithelial keratin-2e) (Keratin-2 epidermis) (Keratin-2e, K2e) (Type-II keratin Kb2)	Potential_contaminants	2	665.367	1328.72	-0.13587	63.736	1	17404	178.54	285830000	+
LLEGEECR	8	Unmodified	_LLEGEECR_		0	CON__P35908	Keratin, type II cytoskeletal 2 epidermal (Cytokeratin-2e, CK-2e) (Epithelial keratin-2e) (Keratin-2 epidermis) (Keratin-2e, K2e) (Type-II keratin Kb2)	Potential_contaminants	2	503.237	1004.46	-0.2068	65.539	1	21221	181.49	94139000	+
LLEGEECR	8	Unmodified	_LLEGEECR_		0	CON__P35908	Keratin, type II cytoskeletal 2 epidermal (Cytokeratin-2e, CK-2e) (Epithelial keratin-2e) (Keratin-2 epidermis) (Keratin-2e, K2e) (Type-II keratin Kb2)	Potential_contaminants	2	503.237	1004.46	0.06429	24.501	1	9638	187.63	8842700	+
NKLNDLEEALQQAKEDLAR	19	Unmodified	_NKLNDLEEALQQAKEDLAR_		0	CON__P35908	Keratin, type II cytoskeletal 2 epidermal (Cytokeratin-2e, CK-2e) (Epithelial keratin-2e) (Keratin-2 epidermis) (Keratin-2e, K2e) (Type-II keratin Kb2)	Potential_contaminants	3	733.385	2197.13	-0.24885	64.981	1	18036	188.71	1412800	+
NKLNDLEEALQQAK	14	Unmodified	_NKLNDLEEALQQAK_		0	CON__P35908	Keratin, type II cytoskeletal 2 epidermal (Cytokeratin-2e, CK-2e) (Epithelial keratin-2e) (Keratin-2 epidermis) (Keratin-2e, K2e) (Type-II keratin Kb2)	Potential_contaminants	3	538.621	1612.84	0.25938	66.313	1	21827	192.65	33484000	+
KLLEGEECR	9	Unmodified	_KLLEGEECR_		0	CON__P35908	Keratin, type II cytoskeletal 2 epidermal (Cytokeratin-2e, CK-2e) (Epithelial keratin-2e) (Keratin-2 epidermis) (Keratin-2e, K2e) (Type-II keratin Kb2)	Potential_contaminants	2	567.285	1132.55	0.35552	62.959	1	16936	209.58	18539000	+
HGGGGGGFGGGGFGSR	16	Unmodified	_HGGGGGGFGGGGFGSR_		0	CON__P35908	Keratin, type II cytoskeletal 2 epidermal (Cytokeratin-2e, CK-2e) (Epithelial keratin-2e) (Keratin-2 epidermis) (Keratin-2e, K2e) (Type-II keratin Kb2)	Potential_contaminants	2	660.795	1319.58	0.093553	66.174	1	21683	217.22	15334000	+
LALDVEIATYR	11	Unmodified	_LALDVEIATYR_		0	CON__P35908	Keratin, type II cytoskeletal 2 epidermal (Cytokeratin-2e, CK-2e) (Epithelial keratin-2e) (Keratin-2 epidermis) (Keratin-2e, K2e) (Type-II keratin Kb2)	Potential_contaminants	2	632.351	1262.69	-0.031584	66.358	1	21822	220.39	258250000	+
LALDVEIATYR	11	Unmodified	_LALDVEIATYR_		0	CON__P35908	Keratin, type II cytoskeletal 2 epidermal (Cytokeratin-2e, CK-2e) (Epithelial keratin-2e) (Keratin-2 epidermis) (Keratin-2e, K2e) (Type-II keratin Kb2)	Potential_contaminants	2	632.351	1262.69	0.013684	49.907	4	17812	220.39	3651200	+
YEELQVTVGR	10	Unmodified	_YEELQVTVGR_		0	CON__P35908	Keratin, type II cytoskeletal 2 epidermal (Cytokeratin-2e, CK-2e) (Epithelial keratin-2e) (Keratin-2 epidermis) (Keratin-2e, K2e) (Type-II keratin Kb2)	Potential_contaminants	2	597.312	1192.61	-0.074268	62.212	1	16453	220.51	90215000	+
GFSSGSAVVSGGSR	14	Unmodified	_GFSSGSAVVSGGSR_		0	CON__P35908	Keratin, type II cytoskeletal 2 epidermal (Cytokeratin-2e, CK-2e) (Epithelial keratin-2e) (Keratin-2 epidermis) (Keratin-2e, K2e) (Type-II keratin Kb2)	Potential_contaminants	2	627.807	1253.6	-0.03189	60.846	2	15745	231.42	6591400	+
NKLNDLEEALQQAK	14	Unmodified	_NKLNDLEEALQQAK_		0	CON__P35908	Keratin, type II cytoskeletal 2 epidermal (Cytokeratin-2e, CK-2e) (Epithelial keratin-2e) (Keratin-2 epidermis) (Keratin-2e, K2e) (Type-II keratin Kb2)	Potential_contaminants	3	538.621	1612.84	0.19687	63.125	1	17093	237.41	34502000	+
VDLLNQEIEFLK	12	Unmodified	_VDLLNQEIEFLK_		0	CON__P35908	Keratin, type II cytoskeletal 2 epidermal (Cytokeratin-2e, CK-2e) (Epithelial keratin-2e) (Keratin-2 epidermis) (Keratin-2e, K2e) (Type-II keratin Kb2)	Potential_contaminants	2	730.903	1459.79	0.45638	63.878	1	17484	242.49	123680000	+
LNDLEEALQQAK	12	Unmodified	_LNDLEEALQQAK_		0	CON__P35908	Keratin, type II cytoskeletal 2 epidermal (Cytokeratin-2e, CK-2e) (Epithelial keratin-2e) (Keratin-2 epidermis) (Keratin-2e, K2e) (Type-II keratin Kb2)	Potential_contaminants	2	686.359	1370.7	0.2125	50.513	2	18621	246.63	2157600	+
LALDVEIATYR	11	Unmodified	_LALDVEIATYR_		0	CON__P35908	Keratin, type II cytoskeletal 2 epidermal (Cytokeratin-2e, CK-2e) (Epithelial keratin-2e) (Keratin-2 epidermis) (Keratin-2e, K2e) (Type-II keratin Kb2)	Potential_contaminants	2	632.351	1262.69	0.00022384	63.125	1	17069	278.65	286240000	+
NKLNDLEEALQQAK	14	Unmodified	_NKLNDLEEALQQAK_		0	CON__P35908	Keratin, type II cytoskeletal 2 epidermal (Cytokeratin-2e, CK-2e) (Epithelial keratin-2e) (Keratin-2 epidermis) (Keratin-2e, K2e) (Type-II keratin Kb2)	Potential_contaminants	2	807.428	1612.84	0.18443	66.313	1	21835	280.17	21255000	+
LNDLEEALQQAK	12	Unmodified	_LNDLEEALQQAK_		0	CON__P35908	Keratin, type II cytoskeletal 2 epidermal (Cytokeratin-2e, CK-2e) (Epithelial keratin-2e) (Keratin-2 epidermis) (Keratin-2e, K2e) (Type-II keratin Kb2)	Potential_contaminants	2	686.359	1370.7	0.45318	62.261	1	16538	300.81	76300000	+
NKLNDLEEALQQAK	14	Unmodified	_NKLNDLEEALQQAK_		0	CON__P35908	Keratin, type II cytoskeletal 2 epidermal (Cytokeratin-2e, CK-2e) (Epithelial keratin-2e) (Keratin-2 epidermis) (Keratin-2e, K2e) (Type-II keratin Kb2)	Potential_contaminants	2	807.428	1612.84	0.50122	63.125	1	17099	322.23	19236000	+
LNDLEEALQQAK	12	Unmodified	_LNDLEEALQQAK_		0	CON__P35908	Keratin, type II cytoskeletal 2 epidermal (Cytokeratin-2e, CK-2e) (Epithelial keratin-2e) (Keratin-2 epidermis) (Keratin-2e, K2e) (Type-II keratin Kb2)	Potential_contaminants	2	686.359	1370.7	-0.27571	65.59	1	21344	337.59	60462000	+
GGGFGGGSSFGGGSGFSGGGFGGGGFGGGR	30	Unmodified	_GGGFGGGSSFGGGSGFSGGGFGGGGFGGGR_		0	CON__P35908v2	Keratin, type II cytoskeletal 2 epidermal (Cytokeratin-2e, CK-2e) (Epithelial keratin-2e) (Keratin-2 epidermis) (Keratin-2e, K2e) (Type-II keratin Kb2)	Potential_contaminants	3	800.344	2398.01	-0.26385	48.987	2	17313	46.404	422030	+
GGGFGGGSSFGGGSGFSGGGFGGGGFGGGR	30	Unmodified	_GGGFGGGSSFGGGSGFSGGGFGGGGFGGGR_		0	CON__P35908v2	Keratin, type II cytoskeletal 2 epidermal (Cytokeratin-2e, CK-2e) (Epithelial keratin-2e) (Keratin-2 epidermis) (Keratin-2e, K2e) (Type-II keratin Kb2)	Potential_contaminants	3	800.344	2398.01	-0.34085	51.262	1	18746	55.783	746330	+
GGGFGGGSSFGGGSGFSGGGFGGGGFGGGR	30	Unmodified	_GGGFGGGSSFGGGSGFSGGGFGGGGFGGGR_		0	CON__P35908v2	Keratin, type II cytoskeletal 2 epidermal (Cytokeratin-2e, CK-2e) (Epithelial keratin-2e) (Keratin-2 epidermis) (Keratin-2e, K2e) (Type-II keratin Kb2)	Potential_contaminants	2	1200.01	2398.01	-1.0097	51.112	1	18751	72.359	631610	+
GGGFGGGSSFGGGSGFSGGGFGGGGFGGGR	30	Unmodified	_GGGFGGGSSFGGGSGFSGGGFGGGGFGGGR_		0	CON__P35908v2	Keratin, type II cytoskeletal 2 epidermal (Cytokeratin-2e, CK-2e) (Epithelial keratin-2e) (Keratin-2 epidermis) (Keratin-2e, K2e) (Type-II keratin Kb2)	Potential_contaminants	3	800.344	2398.01	-0.53167	62.211	1	16513	92.363	13728000	+
GGGFGGGSSFGGGSGFSGGGFGGGGFGGGR	30	Unmodified	_GGGFGGGSSFGGGSGFSGGGFGGGGFGGGR_		0	CON__P35908v2	Keratin, type II cytoskeletal 2 epidermal (Cytokeratin-2e, CK-2e) (Epithelial keratin-2e) (Keratin-2 epidermis) (Keratin-2e, K2e) (Type-II keratin Kb2)	Potential_contaminants	2	1200.01	2398.01	-0.37195	65.553	1	21304	99.011	23602000	+
GGGFGGGSSFGGGSGFSGGGFGGGGFGGGR	30	Unmodified	_GGGFGGGSSFGGGSGFSGGGFGGGGFGGGR_		0	CON__P35908v2	Keratin, type II cytoskeletal 2 epidermal (Cytokeratin-2e, CK-2e) (Epithelial keratin-2e) (Keratin-2 epidermis) (Keratin-2e, K2e) (Type-II keratin Kb2)	Potential_contaminants	2	1200.01	2398.01	-0.95788	62.212	1	16503	134.06	25552000	+
QCASLQAAIADAEQR	15	Gln->pyro-Glu	_(gl)QCASLQAAIADAEQR_		0	CON__P48668	Keratin, type II cytoskeletal 6C (Cytokeratin-6C, CK-6C) (Cytokeratin-6E, CK-6E) (Keratin K6h) (Keratin-6C, K6C) (Type-II keratin Kb12)	Potential_contaminants	2	807.881	1613.75	0.3065	54.992	1	16029	56.205	172150	+
NMQDLVEDLKNKYEDEINKR	20	Unmodified	_NMQDLVEDLKNKYEDEINKR_		0	CON__P48668	Keratin, type II cytoskeletal 6C (Cytokeratin-6C, CK-6C) (Cytokeratin-6E, CK-6E) (Keratin K6h) (Keratin-6C, K6C) (Type-II keratin Kb12)	Potential_contaminants	4	624.312	2493.22	-0.18908	66.936	1	22256	68.243	529240	+
SGFSSISVSR	10	Unmodified	_SGFSSISVSR_		0	CON__P48668	Keratin, type II cytoskeletal 6C (Cytokeratin-6C, CK-6C) (Cytokeratin-6E, CK-6E) (Keratin K6h) (Keratin-6C, K6C) (Type-II keratin Kb12)	Potential_contaminants	2	513.764	1025.51	0.030875	43.25	2	14874	70.399	656200	+
SGFSSISVSR	10	Unmodified	_SGFSSISVSR_		0	CON__P48668	Keratin, type II cytoskeletal 6C (Cytokeratin-6C, CK-6C) (Cytokeratin-6E, CK-6E) (Keratin K6h) (Keratin-6C, K6C) (Type-II keratin Kb12)	Potential_contaminants	2	513.764	1025.51	0.029463	43.474	3	15268	79.489	579760	+
SGFSSISVSR	10	Unmodified	_SGFSSISVSR_		0	CON__P48668	Keratin, type II cytoskeletal 6C (Cytokeratin-6C, CK-6C) (Cytokeratin-6E, CK-6E) (Keratin K6h) (Keratin-6C, K6C) (Type-II keratin Kb12)	Potential_contaminants	2	513.764	1025.51	-0.16106	46.757	2	16887	106.88	795390	+
QFTSSSSIK	9	Gln->pyro-Glu	_(gl)QFTSSSSIK_		0	CON__Q04695	Keratin, type I cytoskeletal 17 (39.1) (Cytokeratin-17, CK-17) (Keratin-17, K17)	Potential_contaminants	2	484.24	966.466	-0.25778	36.251	1	13211	45.68	176240	+
QFTSSSSIK	9	Gln->pyro-Glu	_(gl)QFTSSSSIK_		0	CON__Q04695	Keratin, type I cytoskeletal 17 (39.1) (Cytokeratin-17, CK-17) (Keratin-17, K17)	Potential_contaminants	2	484.24	966.466	-0.088781	45.592	1	12474	71.692	393140	+
ADLEMQIENLKEELAYLKK	19	Oxidation (M)	_ADLEM(ox)QIENLKEELAYLKK_		0	CON__Q04695	Keratin, type I cytoskeletal 17 (39.1) (Cytokeratin-17, CK-17) (Keratin-17, K17)	Potential_contaminants	4	574.304	2293.19	-0.12353	65.166	1	18112	56.039	2128600	+
ADLEMQIENLKEELAYLKK	19	Oxidation (M)	_ADLEM(ox)QIENLKEELAYLKK_		0	CON__Q04695	Keratin, type I cytoskeletal 17 (39.1) (Cytokeratin-17, CK-17) (Keratin-17, K17)	Potential_contaminants	3	765.403	2293.19	-0.5974	65.15	1	18125	56.121	706000	+
ADLEMQIENLKEELAYLKK	19	Oxidation (M)	_ADLEM(ox)QIENLKEELAYLKK_		0	CON__Q04695	Keratin, type I cytoskeletal 17 (39.1) (Cytokeratin-17, CK-17) (Keratin-17, K17)	Potential_contaminants	4	574.304	2293.19	0.4641	67.16	1	22338	76.526	1987900	+
ADLEMQIENLKEELAYLKK	19	Oxidation (M)	_ADLEM(ox)QIENLKEELAYLKK_		0	CON__Q04695	Keratin, type I cytoskeletal 17 (39.1) (Cytokeratin-17, CK-17) (Keratin-17, K17)	Potential_contaminants	3	765.403	2293.19	0.13186	67.143	1	22342	85.176	1058300	+
YCVQLSQIQGLIGSVEEQLAQLR	23	Unmodified	_YCVQLSQIQGLIGSVEEQLAQLR_		0	CON__Q04695	Keratin, type I cytoskeletal 17 (39.1) (Cytokeratin-17, CK-17) (Keratin-17, K17)	Potential_contaminants	2	1316.69	2631.37	0.65964	72.421	1	24842	43.316	1475200	+
TIVEEVQDGK	10	Unmodified	_TIVEEVQDGK_		0	CON__Q04695	Keratin, type I cytoskeletal 17 (39.1) (Cytokeratin-17, CK-17) (Keratin-17, K17)	Potential_contaminants	2	559.29	1116.57	NaN	58.218	1	14506	44.318		+
LSVEADINGLRR	12	Unmodified	_LSVEADINGLRR_		0	CON__Q04695	Keratin, type I cytoskeletal 17 (39.1) (Cytokeratin-17, CK-17) (Keratin-17, K17)	Potential_contaminants	3	448.253	1341.74	0.057727	66.313	1	21841	45.764	9029900	+
TIEELQNK	8	Unmodified	_TIEELQNK_		0	CON__Q04695	Keratin, type I cytoskeletal 17 (39.1) (Cytokeratin-17, CK-17) (Keratin-17, K17)	Potential_contaminants	2	487.761	973.508	0.17868	64.874	1	20744	47.657	4809200	+
LLEGEDAHLTQYK	13	Unmodified	_LLEGEDAHLTQYK_		0	CON__Q04695	Keratin, type I cytoskeletal 17 (39.1) (Cytokeratin-17, CK-17) (Keratin-17, K17)	Potential_contaminants	3	506.26	1515.76	0.19097	47.632	2	16987	48.532	610060	+
DAEDWFFSK	9	Unmodified	_DAEDWFFSK_		0	CON__Q04695	Keratin, type I cytoskeletal 17 (39.1) (Cytokeratin-17, CK-17) (Keratin-17, K17)	Potential_contaminants	1	1144.49	1143.49	-1.0009	66.444	1	21944	49.418	1050400	+
KEPVTTR	7	Unmodified	_KEPVTTR_		0	CON__Q04695	Keratin, type I cytoskeletal 17 (39.1) (Cytokeratin-17, CK-17) (Keratin-17, K17)	Potential_contaminants	2	415.74	829.466	-0.17865	62.854	1	16852	54.205	5381100	+
TIEELQNK	8	Unmodified	_TIEELQNK_		0	CON__Q04695	Keratin, type I cytoskeletal 17 (39.1) (Cytokeratin-17, CK-17) (Keratin-17, K17)	Potential_contaminants	2	487.761	973.508	-0.016795	62.007	1	16230	54.205	8550400	+
TIVEEVQDGK	10	Unmodified	_TIVEEVQDGK_		0	CON__Q04695	Keratin, type I cytoskeletal 17 (39.1) (Cytokeratin-17, CK-17) (Keratin-17, K17)	Potential_contaminants	2	559.29	1116.57	0.084861	64.821	1	20618	57.59	4560700	+
LLEGEDAHLTQYK	13	Unmodified	_LLEGEDAHLTQYK_		0	CON__Q04695	Keratin, type I cytoskeletal 17 (39.1) (Cytokeratin-17, CK-17) (Keratin-17, K17)	Potential_contaminants	2	758.886	1515.76	NaN	47.622	1	16801	59.426		+
TIEELQNK	8	Unmodified	_TIEELQNK_		0	CON__Q04695	Keratin, type I cytoskeletal 17 (39.1) (Cytokeratin-17, CK-17) (Keratin-17, K17)	Potential_contaminants	2	487.761	973.508	-0.13532	24.799	1	9556	60.76	1041400	+
TKFETEQALR	10	Unmodified	_TKFETEQALR_		0	CON__Q04695	Keratin, type I cytoskeletal 17 (39.1) (Cytokeratin-17, CK-17) (Keratin-17, K17)	Potential_contaminants	3	408.219	1221.64	0.13038	50.783	1	18541	61.56	497580	+
QFTSSSSIK	9	Unmodified	_QFTSSSSIK_		0	CON__Q04695	Keratin, type I cytoskeletal 17 (39.1) (Cytokeratin-17, CK-17) (Keratin-17, K17)	Potential_contaminants	2	492.753	983.492	0.44998	65.431	1	21126	61.679	3393700	+
QFTSSSSIK	9	Unmodified	_QFTSSSSIK_		0	CON__Q04695	Keratin, type I cytoskeletal 17 (39.1) (Cytokeratin-17, CK-17) (Keratin-17, K17)	Potential_contaminants	2	492.753	983.492	1.1637	62.121	1	16379	63.534	11517000	+
LLEGEDAHLTQYK	13	Unmodified	_LLEGEDAHLTQYK_		0	CON__Q04695	Keratin, type I cytoskeletal 17 (39.1) (Cytokeratin-17, CK-17) (Keratin-17, K17)	Potential_contaminants	2	758.886	1515.76	0.25197	48.487	1	17236	64.82	113640	+
TIVEEVQDGK	10	Unmodified	_TIVEEVQDGK_		0	CON__Q04695	Keratin, type I cytoskeletal 17 (39.1) (Cytokeratin-17, CK-17) (Keratin-17, K17)	Potential_contaminants	2	559.29	1116.57	NaN	28.789	1	10778	69.423		+
YCVQLSQIQGLIGSVEEQLAQLR	23	Unmodified	_YCVQLSQIQGLIGSVEEQLAQLR_		0	CON__Q04695	Keratin, type I cytoskeletal 17 (39.1) (Cytokeratin-17, CK-17) (Keratin-17, K17)	Potential_contaminants	2	1316.69	2631.37	0.030478	70.731	1	20743	70.26	1563200	+
ADLEMQIENLKEELAYLK	18	Unmodified	_ADLEMQIENLKEELAYLK_		0	CON__Q04695	Keratin, type I cytoskeletal 17 (39.1) (Cytokeratin-17, CK-17) (Keratin-17, K17)	Potential_contaminants	3	717.373	2149.1	0.63044	65.369	1	18242	71.781	614890	+
DAEDWFFSK	9	Unmodified	_DAEDWFFSK_		0	CON__Q04695	Keratin, type I cytoskeletal 17 (39.1) (Cytokeratin-17, CK-17) (Keratin-17, K17)	Potential_contaminants	2	572.751	1143.49	0.19023	52.008	2	18618	72.23	452280	+
LLEGEDAHLTQYK	13	Unmodified	_LLEGEDAHLTQYK_		0	CON__Q04695	Keratin, type I cytoskeletal 17 (39.1) (Cytokeratin-17, CK-17) (Keratin-17, K17)	Potential_contaminants	3	506.26	1515.76	0.20744	48.53	1	17069	73.273	597300	+
ASLEGNLAETENR	13	Unmodified	_ASLEGNLAETENR_		0	CON__Q04695	Keratin, type I cytoskeletal 17 (39.1) (Cytokeratin-17, CK-17) (Keratin-17, K17)	Potential_contaminants	2	702.342	1402.67	0.081349	41.492	1	14423	73.435	677070	+
LSVEADINGLRR	12	Unmodified	_LSVEADINGLRR_		0	CON__Q04695	Keratin, type I cytoskeletal 17 (39.1) (Cytokeratin-17, CK-17) (Keratin-17, K17)	Potential_contaminants	3	448.253	1341.74	0.51339	63.091	1	17081	74.944	14684000	+
DAEDWFFSK	9	Unmodified	_DAEDWFFSK_		0	CON__Q04695	Keratin, type I cytoskeletal 17 (39.1) (Cytokeratin-17, CK-17) (Keratin-17, K17)	Potential_contaminants	2	572.751	1143.49	0.054852	51.455	3	18306	75.378	453830	+
DYSQYYR	7	Unmodified	_DYSQYYR_		0	CON__Q04695	Keratin, type I cytoskeletal 17 (39.1) (Cytokeratin-17, CK-17) (Keratin-17, K17)	Potential_contaminants	2	497.717	993.419	-0.006215	43.578	2	15603	77.748	475540	+
DYSQYYR	7	Unmodified	_DYSQYYR_		0	CON__Q04695	Keratin, type I cytoskeletal 17 (39.1) (Cytokeratin-17, CK-17) (Keratin-17, K17)	Potential_contaminants	2	497.717	993.419	0.23038	40.564	1	14282	77.944	289650	+
QFTSSSSIK	9	Unmodified	_QFTSSSSIK_		0	CON__Q04695	Keratin, type I cytoskeletal 17 (39.1) (Cytokeratin-17, CK-17) (Keratin-17, K17)	Potential_contaminants	2	492.753	983.492	0.14231	26.676	1	7017	78.264	1956000	+
LSVEADINGLRR	12	Unmodified	_LSVEADINGLRR_		0	CON__Q04695	Keratin, type I cytoskeletal 17 (39.1) (Cytokeratin-17, CK-17) (Keratin-17, K17)	Potential_contaminants	3	448.253	1341.74	0.098526	52.578	1	19483	79.659	532000	+
DYSQYYR	7	Unmodified	_DYSQYYR_		0	CON__Q04695	Keratin, type I cytoskeletal 17 (39.1) (Cytokeratin-17, CK-17) (Keratin-17, K17)	Potential_contaminants	2	497.717	993.419	0.60347	63.047	2	19815	81.381	2233600	+
TIEELQNK	8	Unmodified	_TIEELQNK_		0	CON__Q04695	Keratin, type I cytoskeletal 17 (39.1) (Cytokeratin-17, CK-17) (Keratin-17, K17)	Potential_contaminants	2	487.761	973.508	0.068081	24.739	1	9665	83.614	855840	+
DYSQYYR	7	Unmodified	_DYSQYYR_		0	CON__Q04695	Keratin, type I cytoskeletal 17 (39.1) (Cytokeratin-17, CK-17) (Keratin-17, K17)	Potential_contaminants	2	497.717	993.419	0.14128	40.143	2	14134	84.359	316510	+
DYSQYYR	7	Unmodified	_DYSQYYR_		0	CON__Q04695	Keratin, type I cytoskeletal 17 (39.1) (Cytokeratin-17, CK-17) (Keratin-17, K17)	Potential_contaminants	2	497.717	993.419	-0.046839	30.307	1	11241	85.306	178160	+
DYSQYYR	7	Unmodified	_DYSQYYR_		0	CON__Q04695	Keratin, type I cytoskeletal 17 (39.1) (Cytokeratin-17, CK-17) (Keratin-17, K17)	Potential_contaminants	2	497.717	993.419	0.50142	61.054	1	15730	88.734	3013100	+
YCVQLSQIQGLIGSVEEQLAQLR	23	Unmodified	_YCVQLSQIQGLIGSVEEQLAQLR_		0	CON__Q04695	Keratin, type I cytoskeletal 17 (39.1) (Cytokeratin-17, CK-17) (Keratin-17, K17)	Potential_contaminants	3	878.13	2631.37	-0.028007	70.722	1	20720	91.128	15984000	+
DYSQYYR	7	Unmodified	_DYSQYYR_		0	CON__Q04695	Keratin, type I cytoskeletal 17 (39.1) (Cytokeratin-17, CK-17) (Keratin-17, K17)	Potential_contaminants	2	497.717	993.419	-0.024225	30.464	1	11401	91.584	211680	+
TIEELQNK	8	Unmodified	_TIEELQNK_		0	CON__Q04695	Keratin, type I cytoskeletal 17 (39.1) (Cytokeratin-17, CK-17) (Keratin-17, K17)	Potential_contaminants	2	487.761	973.508	0.019355	39.749	2	14266	91.626	432290	+
LSVEADINGLRR	12	Unmodified	_LSVEADINGLRR_		0	CON__Q04695	Keratin, type I cytoskeletal 17 (39.1) (Cytokeratin-17, CK-17) (Keratin-17, K17)	Potential_contaminants	2	671.876	1341.74	0.58052	63.091	1	17091	96.665	7724600	+
TIEELQNK	8	Unmodified	_TIEELQNK_		0	CON__Q04695	Keratin, type I cytoskeletal 17 (39.1) (Cytokeratin-17, CK-17) (Keratin-17, K17)	Potential_contaminants	2	487.761	973.508	-0.020622	39.269	2	13726	97.602	453430	+
TIEELQNK	8	Unmodified	_TIEELQNK_		0	CON__Q04695	Keratin, type I cytoskeletal 17 (39.1) (Cytokeratin-17, CK-17) (Keratin-17, K17)	Potential_contaminants	2	487.761	973.508	0.027534	27.638	1	7360	98.418	2896100	+
DAEDWFFSK	9	Unmodified	_DAEDWFFSK_		0	CON__Q04695	Keratin, type I cytoskeletal 17 (39.1) (Cytokeratin-17, CK-17) (Keratin-17, K17)	Potential_contaminants	2	572.751	1143.49	0.14727	53.956	1	20017	101.25	748460	+
LSVEADINGLR	11	Unmodified	_LSVEADINGLR_		0	CON__Q04695	Keratin, type I cytoskeletal 17 (39.1) (Cytokeratin-17, CK-17) (Keratin-17, K17)	Potential_contaminants	2	593.825	1185.64	0.88788	65.639	1	21380	101.46	11650000	+
ILTATVDNANILLQIDNAR	19	Unmodified	_ILTATVDNANILLQIDNAR_		0	CON__Q04695	Keratin, type I cytoskeletal 17 (39.1) (Cytokeratin-17, CK-17) (Keratin-17, K17)	Potential_contaminants	2	1034.57	2067.13	0.11147	52.697	1	19315	101.53	346790	+
LLEGEDAHLTQYK	13	Unmodified	_LLEGEDAHLTQYK_		0	CON__Q04695	Keratin, type I cytoskeletal 17 (39.1) (Cytokeratin-17, CK-17) (Keratin-17, K17)	Potential_contaminants	3	506.26	1515.76	0.15717	51.238	2	19138	104.24	1283100	+
TIEELQNK	8	Unmodified	_TIEELQNK_		0	CON__Q04695	Keratin, type I cytoskeletal 17 (39.1) (Cytokeratin-17, CK-17) (Keratin-17, K17)	Potential_contaminants	2	487.761	973.508	0.0035386	26.941	1	4720	107.32	1112900	+
TIVEEVQDGK	10	Unmodified	_TIVEEVQDGK_		0	CON__Q04695	Keratin, type I cytoskeletal 17 (39.1) (Cytokeratin-17, CK-17) (Keratin-17, K17)	Potential_contaminants	2	559.29	1116.57	-0.012443	40.795	1	14339	107.69	553830	+
ASLEGNLAETENR	13	Unmodified	_ASLEGNLAETENR_		0	CON__Q04695	Keratin, type I cytoskeletal 17 (39.1) (Cytokeratin-17, CK-17) (Keratin-17, K17)	Potential_contaminants	2	702.342	1402.67	0.04956	61.576	1	15955	113.22	4526100	+
TIVEEVQDGK	10	Unmodified	_TIVEEVQDGK_		0	CON__Q04695	Keratin, type I cytoskeletal 17 (39.1) (Cytokeratin-17, CK-17) (Keratin-17, K17)	Potential_contaminants	2	559.29	1116.57	-0.12179	61.99	1	16164	113.71	7486900	+
LSGGLGAGSCR	11	Unmodified	_LSGGLGAGSCR_		0	CON__Q04695	Keratin, type I cytoskeletal 17 (39.1) (Cytokeratin-17, CK-17) (Keratin-17, K17)	Potential_contaminants	2	517.756	1033.5	0.3812	65.408	1	21124	118.71	7865800	+
YCVQLSQIQGLIGSVEEQLAQLR	23	Unmodified	_YCVQLSQIQGLIGSVEEQLAQLR_		0	CON__Q04695	Keratin, type I cytoskeletal 17 (39.1) (Cytokeratin-17, CK-17) (Keratin-17, K17)	Potential_contaminants	3	878.13	2631.37	-0.030244	72.419	1	24818	119.38	15967000	+
TKFETEQALR	10	Unmodified	_TKFETEQALR_		0	CON__Q04695	Keratin, type I cytoskeletal 17 (39.1) (Cytokeratin-17, CK-17) (Keratin-17, K17)	Potential_contaminants	3	408.219	1221.64	-0.19081	62.98	1	16970	120.27	8427500	+
ASLEGNLAETENR	13	Unmodified	_ASLEGNLAETENR_		0	CON__Q04695	Keratin, type I cytoskeletal 17 (39.1) (Cytokeratin-17, CK-17) (Keratin-17, K17)	Potential_contaminants	2	702.342	1402.67	-0.14341	44.214	3	15874	122.55	1021900	+
ASLEGNLAETENR	13	Unmodified	_ASLEGNLAETENR_		0	CON__Q04695	Keratin, type I cytoskeletal 17 (39.1) (Cytokeratin-17, CK-17) (Keratin-17, K17)	Potential_contaminants	2	702.342	1402.67	-0.1307	40.804	1	14164	123.01	581630	+
TIEELQNK	8	Unmodified	_TIEELQNK_		0	CON__Q04695	Keratin, type I cytoskeletal 17 (39.1) (Cytokeratin-17, CK-17) (Keratin-17, K17)	Potential_contaminants	2	487.761	973.508	0.36017	24.67	1	9703	127.84	562730	+
LLEGEDAHLTQYK	13	Unmodified	_LLEGEDAHLTQYK_		0	CON__Q04695	Keratin, type I cytoskeletal 17 (39.1) (Cytokeratin-17, CK-17) (Keratin-17, K17)	Potential_contaminants	2	758.886	1515.76	-0.80134	66.257	1	21709	128.88	5927400	+
TIVEEVQDGK	10	Unmodified	_TIVEEVQDGK_		0	CON__Q04695	Keratin, type I cytoskeletal 17 (39.1) (Cytokeratin-17, CK-17) (Keratin-17, K17)	Potential_contaminants	2	559.29	1116.57	0.08865	41.402	2	14575	144.09	499530	+
LSVEADINGLR	11	Unmodified	_LSVEADINGLR_		0	CON__Q04695	Keratin, type I cytoskeletal 17 (39.1) (Cytokeratin-17, CK-17) (Keratin-17, K17)	Potential_contaminants	2	593.825	1185.64	1.1888	62.261	1	16552	146.79	9888300	+
LLEGEDAHLTQYK	13	Unmodified	_LLEGEDAHLTQYK_		0	CON__Q04695	Keratin, type I cytoskeletal 17 (39.1) (Cytokeratin-17, CK-17) (Keratin-17, K17)	Potential_contaminants	3	506.26	1515.76	-0.1478	66.248	1	21745	150.51	17111000	+
DAEDWFFSK	9	Unmodified	_DAEDWFFSK_		0	CON__Q04695	Keratin, type I cytoskeletal 17 (39.1) (Cytokeratin-17, CK-17) (Keratin-17, K17)	Potential_contaminants	2	572.751	1143.49	0.19336	63.327	1	17252	154.12	20847000	+
LLEGEDAHLTQYK	13	Unmodified	_LLEGEDAHLTQYK_		0	CON__Q04695	Keratin, type I cytoskeletal 17 (39.1) (Cytokeratin-17, CK-17) (Keratin-17, K17)	Potential_contaminants	3	506.26	1515.76	0.22257	63.011	1	16996	154.67	26771000	+
DAEDWFFSK	9	Unmodified	_DAEDWFFSK_		0	CON__Q04695	Keratin, type I cytoskeletal 17 (39.1) (Cytokeratin-17, CK-17) (Keratin-17, K17)	Potential_contaminants	2	572.751	1143.49	0.24067	66.444	1	21955	166.68	15442000	+
LSGGLGAGSCR	11	Unmodified	_LSGGLGAGSCR_		0	CON__Q04695	Keratin, type I cytoskeletal 17 (39.1) (Cytokeratin-17, CK-17) (Keratin-17, K17)	Potential_contaminants	2	517.756	1033.5	0.14254	62.112	1	16359	186.41	17737000	+
ALEEANTELEVK	12	Unmodified	_ALEEANTELEVK_		0	CON__Q04695	Keratin, type I cytoskeletal 17 (39.1) (Cytokeratin-17, CK-17) (Keratin-17, K17)	Potential_contaminants	2	673.346	1344.68	-0.2958	65.504	1	21226	188.04	42970000	+
ILTATVDNANILLQIDNAR	19	Unmodified	_ILTATVDNANILLQIDNAR_		0	CON__Q04695	Keratin, type I cytoskeletal 17 (39.1) (Cytokeratin-17, CK-17) (Keratin-17, K17)	Potential_contaminants	3	690.051	2067.13	-0.77051	63.237	1	17157	212.41	37326000	+
ILTATVDNANILLQIDNAR	19	Unmodified	_ILTATVDNANILLQIDNAR_		0	CON__Q04695	Keratin, type I cytoskeletal 17 (39.1) (Cytokeratin-17, CK-17) (Keratin-17, K17)	Potential_contaminants	2	1034.57	2067.13	0.26587	63.237	1	17159	256.13	29165000	+
ILTATVDNANILLQIDNAR	19	Unmodified	_ILTATVDNANILLQIDNAR_		0	CON__Q04695	Keratin, type I cytoskeletal 17 (39.1) (Cytokeratin-17, CK-17) (Keratin-17, K17)	Potential_contaminants	2	1034.57	2067.13	-0.021904	66.359	1	21860	264.58	27036000	+
MAQLENALQK	10	3 Deamidation (NQ)	_MAQ(de)LEN(de)ALQ(de)K_	MAQ(1)LEN(1)ALQ(1)K	3	CON__Q0VBK2	Keratin, type II cytoskeletal 80 (Cytokeratin-80, CK-80) (Keratin-80, K80) (Type-II keratin Kb20)	Potential_contaminants	2	574.779	1147.54	NaN	46.252	1	16363	45.68		+
YQTEQSLR	8	Unmodified	_YQTEQSLR_		0	CON__Q14525	Keratin, type I cuticular Ha3-II (Hair keratin, type I Ha3-II) (Keratin-33B, K33B)	Potential_contaminants	2	512.757	1023.5	-0.075817	25.389	1	6561	42.287	103760	+
YSSQLSQVQSLITNVESQLAEIR	23	Unmodified	_YSSQLSQVQSLITNVESQLAEIR_		0	CON__Q14525	Keratin, type I cuticular Ha3-II (Hair keratin, type I Ha3-II) (Keratin-33B, K33B)	Potential_contaminants	3	865.12	2592.34	0.73051	70.517	1	23941	53.355	274520	+
QNQEYQVLLDVR	12	Unmodified	_QNQEYQVLLDVR_		0	CON__Q14525	Keratin, type I cuticular Ha3-II (Hair keratin, type I Ha3-II) (Keratin-33B, K33B)	Potential_contaminants	2	752.891	1503.77	0.28345	62.599	1	16676	72.848	360430	+
LSLDVEIATYR	11	Unmodified	_LSLDVEIATYR_		0	CON__Q3TTY5	Keratin, type II cytoskeletal 2 epidermal (Cytokeratin-2e, CK-2e) (Epithelial keratin-2e) (Keratin-2 epidermis) (Keratin-2e, K2e) (Type-II keratin Kb2) (Mus musculus)	Potential_contaminants	2	640.348	1278.68	NaN	49.774	1	17698	46.462		+
QDGECGTLSK	10	Gln->pyro-Glu	_(gl)QDGECGTLSK_		0	CON__Q5D862	Filaggrin-2, FLG-2 (Intermediate filament-associated and psoriasis-susceptibility protein, Ifapsoriasin)	Potential_contaminants	2	539.229	1076.44	-0.14705	26.108	1	9941	47.228	503510	+
QDGECGTLSK	10	Gln->pyro-Glu	_(gl)QDGECGTLSK_		0	CON__Q5D862	Filaggrin-2, FLG-2 (Intermediate filament-associated and psoriasis-susceptibility protein, Ifapsoriasin)	Potential_contaminants	2	539.229	1076.44	-0.20472	27.198	1	7188	59.067	1314600	+
QDGECGTLSK	10	Gln->pyro-Glu	_(gl)QDGECGTLSK_		0	CON__Q5D862	Filaggrin-2, FLG-2 (Intermediate filament-associated and psoriasis-susceptibility protein, Ifapsoriasin)	Potential_contaminants	2	539.229	1076.44	-0.24879	26.787	1	4673	61.78	763300	+
QDGECGTLSK	10	Gln->pyro-Glu	_(gl)QDGECGTLSK_		0	CON__Q5D862	Filaggrin-2, FLG-2 (Intermediate filament-associated and psoriasis-susceptibility protein, Ifapsoriasin)	Potential_contaminants	2	539.229	1076.44	0.046339	26.228	1	10078	64.103	526720	+
FSNSSSSNEFSK	12	Unmodified	_FSNSSSSNEFSK_		0	CON__Q5D862	Filaggrin-2, FLG-2 (Intermediate filament-associated and psoriasis-susceptibility protein, Ifapsoriasin)	Potential_contaminants	2	660.789	1319.56	0.15737	23.995	1	9461	40.589	270750	+
ENGQPQNCGGQWR	13	Unmodified	_ENGQPQNCGGQWR_		0	CON__Q5D862	Filaggrin-2, FLG-2 (Intermediate filament-associated and psoriasis-susceptibility protein, Ifapsoriasin)	Potential_contaminants	2	765.829	1529.64	0.063075	25.663	1	4387	43.651	49267	+
ENGQPQNCGGQWR	13	Unmodified	_ENGQPQNCGGQWR_		0	CON__Q5D862	Filaggrin-2, FLG-2 (Intermediate filament-associated and psoriasis-susceptibility protein, Ifapsoriasin)	Potential_contaminants	2	765.829	1529.64	0.30007	26.389	1	6917	46.001	74842	+
FSNSSSSNEFSK	12	Unmodified	_FSNSSSSNEFSK_		0	CON__Q5D862	Filaggrin-2, FLG-2 (Intermediate filament-associated and psoriasis-susceptibility protein, Ifapsoriasin)	Potential_contaminants	2	660.789	1319.56	NaN	38.3	1	13642	46.592		+
FSNSSSSNEFSK	12	Unmodified	_FSNSSSSNEFSK_		0	CON__Q5D862	Filaggrin-2, FLG-2 (Intermediate filament-associated and psoriasis-susceptibility protein, Ifapsoriasin)	Potential_contaminants	2	660.789	1319.56	NaN	43.107	1	15661	46.955		+
SGQSSYGQHSSGSSQSSGYGQHGSR	25	Unmodified	_SGQSSYGQHSSGSSQSSGYGQHGSR_		0	CON__Q5D862	Filaggrin-2, FLG-2 (Intermediate filament-associated and psoriasis-susceptibility protein, Ifapsoriasin)	Potential_contaminants	3	834.02	2499.04	-0.91023	20.113	1	4997	52.898	294670	+
SVVTVIDVFYK	11	Unmodified	_SVVTVIDVFYK_		0	CON__Q5D862	Filaggrin-2, FLG-2 (Intermediate filament-associated and psoriasis-susceptibility protein, Ifapsoriasin)	Potential_contaminants	2	635.358	1268.7	-0.018501	56.604	1	21132	55.084	478640	+
SGQSSYGQHSSGSSQSSGYGQHGSR	25	Unmodified	_SGQSSYGQHSSGSSQSSGYGQHGSR_		0	CON__Q5D862	Filaggrin-2, FLG-2 (Intermediate filament-associated and psoriasis-susceptibility protein, Ifapsoriasin)	Potential_contaminants	4	625.767	2499.04	-1.0052	20.121	1	4995	58.345	910490	+
FSNSSSSNEFSK	12	Unmodified	_FSNSSSSNEFSK_		0	CON__Q5D862	Filaggrin-2, FLG-2 (Intermediate filament-associated and psoriasis-susceptibility protein, Ifapsoriasin)	Potential_contaminants	2	660.789	1319.56	0.50413	41.924	1	15293	61.213	175030	+
FSNSSSSNEFSK	12	Unmodified	_FSNSSSSNEFSK_		0	CON__Q5D862	Filaggrin-2, FLG-2 (Intermediate filament-associated and psoriasis-susceptibility protein, Ifapsoriasin)	Potential_contaminants	2	660.789	1319.56	NaN	38.583	1	13927	64.103		+
FSNSSSSNEFSK	12	Unmodified	_FSNSSSSNEFSK_		0	CON__Q5D862	Filaggrin-2, FLG-2 (Intermediate filament-associated and psoriasis-susceptibility protein, Ifapsoriasin)	Potential_contaminants	2	660.789	1319.56	0.74174	24.005	1	9498	68.132	242100	+
SGQSSYGQHSSGSSQSSGYGQHGSR	25	Unmodified	_SGQSSYGQHSSGSSQSSGYGQHGSR_		0	CON__Q5D862	Filaggrin-2, FLG-2 (Intermediate filament-associated and psoriasis-susceptibility protein, Ifapsoriasin)	Potential_contaminants	4	625.767	2499.04	-0.9001	20.126	1	3137	74.561	608620	+
FSNSSSSNEFSK	12	Unmodified	_FSNSSSSNEFSK_		0	CON__Q5D862	Filaggrin-2, FLG-2 (Intermediate filament-associated and psoriasis-susceptibility protein, Ifapsoriasin)	Potential_contaminants	2	660.789	1319.56	0.064348	59.992	1	15120	77.288	426870	+
FSNSSSSNEFSK	12	Unmodified	_FSNSSSSNEFSK_		0	CON__Q5D862	Filaggrin-2, FLG-2 (Intermediate filament-associated and psoriasis-susceptibility protein, Ifapsoriasin)	Potential_contaminants	2	660.789	1319.56	NaN	60.848	1	18941	86.189		+
HQEEESETEEDEEDTPGHK	19	Unmodified	_HQEEESETEEDEEDTPGHK_		0	CON__Q5D862	Filaggrin-2, FLG-2 (Intermediate filament-associated and psoriasis-susceptibility protein, Ifapsoriasin)	Potential_contaminants	3	752.3	2253.88	0.27846	20.274	1	3197	87.323	479100	+
FSNSSSSNEFSK	12	Unmodified	_FSNSSSSNEFSK_		0	CON__Q5D862	Filaggrin-2, FLG-2 (Intermediate filament-associated and psoriasis-susceptibility protein, Ifapsoriasin)	Potential_contaminants	2	660.789	1319.56	0.24857	26.754	1	7047	94.767	623310	+
FSNSSSSNEFSK	12	Unmodified	_FSNSSSSNEFSK_		0	CON__Q5D862	Filaggrin-2, FLG-2 (Intermediate filament-associated and psoriasis-susceptibility protein, Ifapsoriasin)	Potential_contaminants	2	660.789	1319.56	-0.18283	24.112	1	9366	96.143	294940	+
QDGECGTLSK	10	Unmodified	_QDGECGTLSK_		0	CON__Q5D862	Filaggrin-2, FLG-2 (Intermediate filament-associated and psoriasis-susceptibility protein, Ifapsoriasin)	Potential_contaminants	2	547.743	1093.47	0.018435	55.172	1	16205	106.88	429150	+
SVVTVIDVFYK	11	Unmodified	_SVVTVIDVFYK_		0	CON__Q5D862	Filaggrin-2, FLG-2 (Intermediate filament-associated and psoriasis-susceptibility protein, Ifapsoriasin)	Potential_contaminants	2	635.358	1268.7	-0.019781	64.551	1	17817	118.71	9358500	+
VVSTHEQIVR	10	Unmodified	_VVSTHEQIVR_		0	CON__Q61782	Type I epidermal keratin mRNA, 3'end (Mus musculus)	Potential_contaminants	2	584.328	1166.64	0.3441	50.379	1	18495	83.948	731010	+
LTADDLR	7	Unmodified	_LTADDLR_		0	CON__Q6IFU6	Keratin, type II cytoskeletal 1b (Cytokeratin-1B, CK-1B) (Embryonic type II keratin-1) (Keratin-77, K77) (Type-II keratin Kb39) (Mus musculus)	Potential_contaminants	2	402.217	802.418	0.17252	29.299	1	7976	44.692	508710	+
LTADDLR	7	Unmodified	_LTADDLR_		0	CON__Q6IFU6	Keratin, type II cytoskeletal 1b (Cytokeratin-1B, CK-1B) (Embryonic type II keratin-1) (Keratin-77, K77) (Type-II keratin Kb39) (Mus musculus)	Potential_contaminants	2	402.217	802.418	0.056007	28.622	1	5264	54.787	365080	+
VKTQEREQIK	10	Unmodified	_VKTQEREQIK_		0	CON__Q6IFZ6	Keratin, type II cytoskeletal 1b (Cytokeratin-1B, CK-1B) (Embryonic type II keratin-1) (Keratin-77, K77) (Type-II keratin Kb39) (Mus musculus)	Potential_contaminants	3	420.242	1257.7	0.024171	63.174	1	17253	43.635	10850000	+
SLDLDSIIDAVR	12	Unmodified	_SLDLDSIIDAVR_		0	CON__Q6IFZ6	Keratin, type II cytoskeletal 1b (Cytokeratin-1B, CK-1B) (Embryonic type II keratin-1) (Keratin-77, K77) (Type-II keratin Kb39) (Mus musculus)	Potential_contaminants	2	658.856	1315.7	-0.17496	64.235	1	17698	147.75	610790	+
VTVNPGLLVPLDVK	14	Unmodified	_VTVNPGLLVPLDVK_		0	CON__Q6KB66-1	Keratin, type II cytoskeletal 80 (Cytokeratin-80, CK-80) (Keratin-80, K80) (Type-II keratin Kb20)	Potential_contaminants	2	732.445	1462.88	1.1502	63.52	1	17380	41.164	924950	+
SAEYGSSLQSSR	12	Unmodified	_SAEYGSSLQSSR_		0	CON__Q6KB66-1	Keratin, type II cytoskeletal 80 (Cytokeratin-80, CK-80) (Keratin-80, K80) (Type-II keratin Kb20)	Potential_contaminants	2	636.297	1270.58	0.011169	25.94	1	4453	51.436	92039	+
SAEYGSSLQSSR	12	Unmodified	_SAEYGSSLQSSR_		0	CON__Q6KB66-1	Keratin, type II cytoskeletal 80 (Cytokeratin-80, CK-80) (Keratin-80, K80) (Type-II keratin Kb20)	Potential_contaminants	2	636.297	1270.58	0.10622	26.584	1	6996	54.343	143890	+
TAEEQGELAFQDAK	14	Unmodified	_TAEEQGELAFQDAK_		0	CON__Q6KB66-1	Keratin, type II cytoskeletal 80 (Cytokeratin-80, CK-80) (Keratin-80, K80) (Type-II keratin Kb20)	Potential_contaminants	2	768.862	1535.71	NaN	63.112	1	20052	55.98		+
SLYSLRSPR	9	Hydroxyproline	_SLYSLRSP(hy)R_		0	CON__Q6NXH9	Keratin, type II cytoskeletal 73 (Cytokeratin-73, CK-73) (Keratin-73, K73) (Type II inner root sheath-specific keratin-K6irs3) (Type-II keratin Kb36) (Mus musculus)	Potential_contaminants	2	547.801	1093.59	0.080852	49.056	1	17568	64.567	211710	+
MSRQLNIKSSGDK	13	2 Deamidation (NQ)	_MSRQ(de)LN(de)IKSSGDK_	MSRQ(1)LN(1)IKSSGDK	2	CON__Q7RTS7	Keratin, type II cytoskeletal 74 (Cytokeratin-74, CK-74) (Keratin-5c, K5C) (Keratin-74, K74) (Type II inner root sheath-specific keratin-K6irs4) (Type-II keratin Kb37)	Potential_contaminants	2	733.369	1464.72	2.5316	53.942	1	20141	43.512	153120	+
YQELQITAGR	10	Deamidation (NQ)	_YQ(de)ELQITAGR_	YQ(1)ELQITAGR	1	CON__Q7Z794	Keratin, type II cytoskeletal 1b (Cytokeratin-1B, CK-1B) (Keratin-77, K77) (Type-II keratin Kb39)	Potential_contaminants	2	590.304	1178.59	0.04512	65.553	1	21460	117.81	380510000	+
YQELQITAGR	10	Deamidation (NQ)	_YQ(de)ELQITAGR_	YQ(1)ELQITAGR	1	CON__Q7Z794	Keratin, type II cytoskeletal 1b (Cytokeratin-1B, CK-1B) (Keratin-77, K77) (Type-II keratin Kb39)	Potential_contaminants	2	590.304	1178.59	-0.13113	62.167	1	16422	196.88	370360000	+
DVDAAYVSK	9	Unmodified	_DVDAAYVSK_		0	CON__Q7Z794	Keratin, type II cytoskeletal 1b (Cytokeratin-1B, CK-1B) (Keratin-77, K77) (Type-II keratin Kb39)	Potential_contaminants	2	484.24	966.466	0.28184	28.188	1	5098	58.981	176330	+
QSLGHGQHGSGSGQSPSPSR	20	Gln->pyro-Glu	_(gl)QSLGHGQHGSGSGQSPSPSR_		0	CON__Q86YZ3	Hornerin	Potential_contaminants	3	644.297	1929.87	-0.30824	43.498	1	15228	40.642	317170	+
QGSGSGQSPGHGQR	14	Gln->pyro-Glu	_(gl)QGSGSGQSPGHGQR_		0	CON__Q86YZ3	Hornerin	Potential_contaminants	2	661.795	1321.58	0.12436	53.216	1	15155	57.149	254420	+
QSLGHGQHGSGSGQSPSPSR	20	Gln->pyro-Glu	_(gl)QSLGHGQHGSGSGQSPSPSR_		0	CON__Q86YZ3	Hornerin	Potential_contaminants	3	644.297	1929.87	0.44856	20.34	1	8506	58.024	313930	+
QSLGHGQHGSGSGQSPSPSR	20	Gln->pyro-Glu	_(gl)QSLGHGQHGSGSGQSPSPSR_		0	CON__Q86YZ3	Hornerin	Potential_contaminants	3	644.297	1929.87	-0.0574	46.974	1	17169	61.139	560830	+
QSSSYGQHESASR	13	Gln->pyro-Glu	_(gl)QSSSYGQHESASR_		0	CON__Q86YZ3	Hornerin	Potential_contaminants	2	703.8	1405.59	-0.32617	54.434	1	15780	62.799	128420	+
QSLGHGQHGSGSGQSPSPSR	20	Gln->pyro-Glu	_(gl)QSLGHGQHGSGSGQSPSPSR_		0	CON__Q86YZ3	Hornerin	Potential_contaminants	3	644.297	1929.87	0.15996	20.16	1	8509	66.045	487550	+
QSLGHGQHGSGSGQSPSPSR	20	Gln->pyro-Glu	_(gl)QSLGHGQHGSGSGQSPSPSR_		0	CON__Q86YZ3	Hornerin	Potential_contaminants	3	644.297	1929.87	-0.24013	20.13	1	8385	73.346	438270	+
QSSSYGPHGYGSGR	14	Unmodified	_QSSSYGPHGYGSGR_		0	CON__Q86YZ3	Hornerin	Potential_contaminants	3	480.548	1438.62	0.044359	66.025	1	21589	40.278	1885600	+
QSLGHGQHGSGSGQSPSPSR	20	Unmodified	_QSLGHGQHGSGSGQSPSPSR_		0	CON__Q86YZ3	Hornerin	Potential_contaminants	4	487.731	1946.89	-0.14511	20.075	1	4975	40.952	679960	+
GSGSGQSPSSGQHGTGFGR	19	Unmodified	_GSGSGQSPSSGQHGTGFGR_		0	CON__Q86YZ3	Hornerin	Potential_contaminants	3	583.263	1746.77	-0.10267	22.162	1	5506	44.577	391750	+
SGSGQSSGYSQHGSGSSHSSGYR	23	Unmodified	_SGSGQSSGYSQHGSGSSHSSGYR_		0	CON__Q86YZ3	Hornerin	Potential_contaminants	3	748.648	2242.92	-0.34185	20.073	1	4985	48.315	121790	+
HGSSSGSSSSYGQHGSGSR	19	Unmodified	_HGSSSGSSSSYGQHGSGSR_		0	CON__Q86YZ3	Hornerin	Potential_contaminants	3	603.59	1807.75	0.088626	20.005	1	4949	49.773	1725500	+
GPYESGSGHSSGLGHR	16	Unmodified	_GPYESGSGHSSGLGHR_		0	CON__Q86YZ3	Hornerin	Potential_contaminants	3	528.91	1583.71	0.11267	51.885	1	19174	53.038	487070	+
GRHGSGLGHSSSHGQHGSGSGR	22	Unmodified	_GRHGSGLGHSSSHGQHGSGSGR_		0	CON__Q86YZ3	Hornerin	Potential_contaminants	4	525.496	2097.95	0.21151	20.247	1	8477	65.954	863960	+
GPYESGSGHSSGLGHR	16	Unmodified	_GPYESGSGHSSGLGHR_		0	CON__Q86YZ3	Hornerin	Potential_contaminants	3	528.91	1583.71	-0.20584	20.461	1	3255	67.102	427720	+
GPYESGSGHSSGLGHR	16	Unmodified	_GPYESGSGHSSGLGHR_		0	CON__Q86YZ3	Hornerin	Potential_contaminants	3	528.91	1583.71	-0.0017051	66.263	1	21790	86.214	14620000	+
QSSSYGPHGYGSGR	14	Unmodified	_QSSSYGPHGYGSGR_		0	CON__Q86YZ3	Hornerin	Potential_contaminants	3	480.548	1438.62	0.37987	62.75	1	16780	100.73	2981200	+
GPYESGSGHSSGLGHR	16	Unmodified	_GPYESGSGHSSGLGHR_		0	CON__Q86YZ3	Hornerin	Potential_contaminants	3	528.91	1583.71	0.27619	63.042	1	17048	101.2	11474000	+
HGSGSGQSSSYGPYGSGSGWSSSR	24	Unmodified	_HGSGSGQSSSYGPYGSGSGWSSSR_		0	CON__Q86YZ3	Hornerin	Potential_contaminants	3	773.66	2317.96	0.014352	62.72	1	16736	126.3	1398400	+
TLNNQFASFIDK	12	Unmodified	_TLNNQFASFIDK_		0	CON__Q8N1N4-2	Keratin, type II cytoskeletal 78 (Cytokeratin-78, CK-78) (Keratin-5b) (Keratin-78, K78) (Type-II keratin Kb40)	Potential_contaminants	2	699.357	1396.7	0.5623	50.078	1	17886	51.528	74107	+
VDELEAALR	9	Unmodified	_VDELEAALR_		0	CON__Q8N1N4-2	Keratin, type II cytoskeletal 78 (Cytokeratin-78, CK-78) (Keratin-5b) (Keratin-78, K78) (Type-II keratin Kb40)	Potential_contaminants	2	508.275	1014.53	NaN	49.469	1	18053	57.96		+
SLNSFGGCLEGSR	13	Unmodified	_SLNSFGGCLEGSR_		0	CON__Q8N1N4-2	Keratin, type II cytoskeletal 78 (Cytokeratin-78, CK-78) (Keratin-5b) (Keratin-78, K78) (Type-II keratin Kb40)	Potential_contaminants	2	692.32	1382.62	-1.7383	65.481	1	21251	60.255	2071100	+
YLDFSSIITEVR	12	Unmodified	_YLDFSSIITEVR_		0	CON__Q8N1N4-2	Keratin, type II cytoskeletal 78 (Cytokeratin-78, CK-78) (Keratin-5b) (Keratin-78, K78) (Type-II keratin Kb40)	Potential_contaminants	2	721.88	1441.75	0.1431	56.783	1	21361	72.434	96654	+
YLDFSSIITEVR	12	Unmodified	_YLDFSSIITEVR_		0	CON__Q8N1N4-2	Keratin, type II cytoskeletal 78 (Cytokeratin-78, CK-78) (Keratin-5b) (Keratin-78, K78) (Type-II keratin Kb40)	Potential_contaminants	2	721.88	1441.75	-0.10225	66.807	1	22183	115.23	2382000	+
YLDFSSIITEVR	12	Unmodified	_YLDFSSIITEVR_		0	CON__Q8N1N4-2	Keratin, type II cytoskeletal 78 (Cytokeratin-78, CK-78) (Keratin-5b) (Keratin-78, K78) (Type-II keratin Kb40)	Potential_contaminants	2	721.88	1441.75	0.53034	64.381	1	17737	131.52	1435800	+
RILDDLTLCK	10	Unmodified	_RILDDLTLCK_		0	CON__Q92764	Keratin, type I cuticular Ha5 (Hair keratin, type I Ha5) (Keratin-35, K35)	Potential_contaminants	2	623.845	1245.68	0.1322	63.536	1	17353	52.786	1841600	+
QNVDHQRLLNVK	12	2 Deamidation (NQ)	_QNVDHQ(de)RLLN(de)VK_	Q(0.11)N(0.11)VDHQ(0.788)RLLN(0.992)VK	2	CON__Q99456	Keratin, type I cytoskeletal 12 (Cytokeratin-12, CK-12) (Keratin-12, K12)	Potential_contaminants	2	733.392	1464.77	-3.5247	51.093	1	18434	57.59	31603	+
QNQEHNILLDIK	12	2 Deamidation (NQ)	_QN(de)Q(de)EHNILLDIK_	Q(0.112)N(0.881)Q(0.503)EHN(0.503)ILLDIK	2	CON__Q9D312	Keratin, type I cytoskeletal 20 (Cytokeratin-20, CK-20) (Keratin-20, K20)	Potential_contaminants	2	733.878	1465.74	-1.5354	63.249	1	17158	67.704	1467500	+
FASFINK	7	Deamidation (NQ)	_FASFIN(de)K_	FASFIN(1)K	1	CON__Q9NSB4	Keratin, type II cuticular Hb2 (Keratin-82, K82) (Type II hair keratin Hb2) (Type-II keratin Kb22)	Potential_contaminants	1	827.43	826.423	0.3671	46.709	1	16624	118.69	249200	+
KLLEGKDSR	9	Unmodified	_KLLEGKDSR_		0	CON__REFSEQ:XP_092267		Potential_contaminants	2	523.304	1044.59	0.18312	57.94	1	17517	53.351	713080	+

## Sheet: 100087C
Sequence	Length	Modifications	Modified sequence	Deamidation (NQ) Probabilities	Deamidation (NQ)	Leading razor protein	Fasta headers	Classification	Charge	m/z	Mass	Mass error [ppm]	Retention time	MS/MS count	MS/MS scan number	Score	Intensity	Potential contaminant
SCEEVRNQCCQKLR	14	Unmodified	_SCEEVRNQCCQKLR_		0	A0A023J4C9	tr|A0A023J4C9|A0A023J4C9_AEGUM Grain softness protein OS=Aegilops umbellulata OX=4491 GN=Gsp-1 PE=4 SV=1;tr|A0A023J4C4|A0A023J4C4_AEGUM Grain softness protein OS=Aegilops umbellulata OX=4491 GN=Gsp-1 PE=4 SV=1	Potential_original	4	467.465	1865.83	-1.6089	20.294	1	5950	83.314	4649000
SCEEVRNQCCQKLR	14	Unmodified	_SCEEVRNQCCQKLR_		0	A0A023J4C9	tr|A0A023J4C9|A0A023J4C9_AEGUM Grain softness protein OS=Aegilops umbellulata OX=4491 GN=Gsp-1 PE=4 SV=1;tr|A0A023J4C4|A0A023J4C4_AEGUM Grain softness protein OS=Aegilops umbellulata OX=4491 GN=Gsp-1 PE=4 SV=1	Potential_original	3	622.95	1865.83	-0.95816	20.295	1	5945	126.83	2649300
LEGGDALSASQ	11	Unmodified	_LEGGDALSASQ_		0	A0A060MZP1	tr|A0A060MZP1|A0A060MZP1_WHEAT High molecular weight glutenin subunit (Fragment) OS=Triticum aestivum OX=4565 GN=glu PE=3 SV=1;tr|Q8H0L2|Q8H0L2_WHEAT Glutenin high molecular weight subunit (Fragment) OS=Triticum aestivum OX=4565 GN=HMW-GS(Ax type) PE=3 SV=	Potential_original	2	524.251	1046.49	0.088679	30.94	1	10506	57.047	543440
EGEASEQLQCER	12	Unmodified	_EGEASEQLQCER_		0	A0A060MZP1	tr|A0A060MZP1|A0A060MZP1_WHEAT High molecular weight glutenin subunit (Fragment) OS=Triticum aestivum OX=4565 GN=glu PE=3 SV=1;tr|Q8H0L2|Q8H0L2_WHEAT Glutenin high molecular weight subunit (Fragment) OS=Triticum aestivum OX=4565 GN=HMW-GS(Ax type) PE=3 SV=	Potential_original	2	718.31	1434.6	1.2079	23.749	1	8324	59.542	85172
QQPGQGQQLR	10	Gln->pyro-Glu	_(gl)QQPGQGQQLR_		0	A0A060MZP1	tr|A0A060MZP1|A0A060MZP1_WHEAT High molecular weight glutenin subunit (Fragment) OS=Triticum aestivum OX=4565 GN=glu PE=3 SV=1;tr|Q8H0L2|Q8H0L2_WHEAT Glutenin high molecular weight subunit (Fragment) OS=Triticum aestivum OX=4565 GN=HMW-GS(Ax type) PE=3 SV=	Potential_original	2	561.786	1121.56	-1.0449	26.9	1	10193	66.073	131800
DVSPECQPVGGGPVAR	16	Unmodified	_DVSPECQPVGGGPVAR_		0	A0A060MZP1	tr|A0A060MZP1|A0A060MZP1_WHEAT High molecular weight glutenin subunit (Fragment) OS=Triticum aestivum OX=4565 GN=glu PE=3 SV=1;tr|Q8H0L2|Q8H0L2_WHEAT Glutenin high molecular weight subunit (Fragment) OS=Triticum aestivum OX=4565 GN=HMW-GS(Ax type) PE=3 SV=	Potential_original	2	812.891	1623.77	0.78811	30.75	1	9321	71.555	414010
QQPGQGQQLR	10	Gln->pyro-Glu	_(gl)QQPGQGQQLR_		0	A0A060MZP1	tr|A0A060MZP1|A0A060MZP1_WHEAT High molecular weight glutenin subunit (Fragment) OS=Triticum aestivum OX=4565 GN=glu PE=3 SV=1;tr|Q8H0L2|Q8H0L2_WHEAT Glutenin high molecular weight subunit (Fragment) OS=Triticum aestivum OX=4565 GN=HMW-GS(Ax type) PE=3 SV=	Potential_original	2	561.786	1121.56	-0.8861	27.11	1	7997	75.109	487130
QQPGQGQQLR	10	Gln->pyro-Glu	_(gl)QQPGQGQQLR_		0	A0A060MZP1	tr|A0A060MZP1|A0A060MZP1_WHEAT High molecular weight glutenin subunit (Fragment) OS=Triticum aestivum OX=4565 GN=glu PE=3 SV=1;tr|Q8H0L2|Q8H0L2_WHEAT Glutenin high molecular weight subunit (Fragment) OS=Triticum aestivum OX=4565 GN=HMW-GS(Ax type) PE=3 SV=	Potential_original	2	561.786	1121.56	-0.48859	26.689	1	10351	79.713	193860
QQPGQGQQLR	10	Gln->pyro-Glu	_(gl)QQPGQGQQLR_		0	A0A060MZP1	tr|A0A060MZP1|A0A060MZP1_WHEAT High molecular weight glutenin subunit (Fragment) OS=Triticum aestivum OX=4565 GN=glu PE=3 SV=1;tr|Q8H0L2|Q8H0L2_WHEAT Glutenin high molecular weight subunit (Fragment) OS=Triticum aestivum OX=4565 GN=HMW-GS(Ax type) PE=3 SV=	Potential_original	2	561.786	1121.56	-0.045259	26.734	1	10218	81.191	137430
EGEASEQLQCER	12	Unmodified	_EGEASEQLQCER_		0	A0A060MZP1	tr|A0A060MZP1|A0A060MZP1_WHEAT High molecular weight glutenin subunit (Fragment) OS=Triticum aestivum OX=4565 GN=glu PE=3 SV=1;tr|Q8H0L2|Q8H0L2_WHEAT Glutenin high molecular weight subunit (Fragment) OS=Triticum aestivum OX=4565 GN=HMW-GS(Ax type) PE=3 SV=	Potential_original	2	718.31	1434.6	-0.54567	24.669	1	9165	83.862	463170
LEGGDALSASQ	11	Unmodified	_LEGGDALSASQ_		0	A0A060MZP1	tr|A0A060MZP1|A0A060MZP1_WHEAT High molecular weight glutenin subunit (Fragment) OS=Triticum aestivum OX=4565 GN=glu PE=3 SV=1;tr|Q8H0L2|Q8H0L2_WHEAT Glutenin high molecular weight subunit (Fragment) OS=Triticum aestivum OX=4565 GN=HMW-GS(Ax type) PE=3 SV=	Potential_original	2	524.251	1046.49	-0.44426	31.681	1	9601	97.635	5764800
EGEASEQLQCER	12	Unmodified	_EGEASEQLQCER_		0	A0A060MZP1	tr|A0A060MZP1|A0A060MZP1_WHEAT High molecular weight glutenin subunit (Fragment) OS=Triticum aestivum OX=4565 GN=glu PE=3 SV=1;tr|Q8H0L2|Q8H0L2_WHEAT Glutenin high molecular weight subunit (Fragment) OS=Triticum aestivum OX=4565 GN=HMW-GS(Ax type) PE=3 SV=	Potential_original	2	718.31	1434.6	-0.15195	24.365	1	9262	145.25	670280
EGEASEQLQCER	12	Unmodified	_EGEASEQLQCER_		0	A0A060MZP1	tr|A0A060MZP1|A0A060MZP1_WHEAT High molecular weight glutenin subunit (Fragment) OS=Triticum aestivum OX=4565 GN=glu PE=3 SV=1;tr|Q8H0L2|Q8H0L2_WHEAT Glutenin high molecular weight subunit (Fragment) OS=Triticum aestivum OX=4565 GN=HMW-GS(Ax type) PE=3 SV=	Potential_original	2	718.31	1434.6	0.26726	24.542	1	9230	163.16	519390
EGEASEQLQCER	12	Glu->pyro-Glu	_(gl)EGEASEQLQCER_		0	A0A060MZP1	tr|A0A060MZP1|A0A060MZP1_WHEAT High molecular weight glutenin subunit (Fragment) OS=Triticum aestivum OX=4565 GN=glu PE=3 SV=1;tr|Q8H0L2|Q8H0L2_WHEAT Glutenin high molecular weight subunit (Fragment) OS=Triticum aestivum OX=4565 GN=HMW-GS(Ax type) PE=3 SV=	Potential_original	2	709.304	1416.59	0.44855	29.703	1	9017	163.9	912840
AVLSRGGIPVPLSSDHK	17	Hydroxyproline	_AVLSRGGIPVP(hy)LSSDHK_		0	A0A077RUR4	tr|A0A077RUR4|A0A077RUR4_WHEAT Protein-serine/threonine phosphatase OS=Triticum aestivum OX=4565 GN=TRAES_3BF051200120CFD_c1 PE=3 SV=1;tr|A0A446PU63|A0A446PU63_TRITD Protein-serine/threonine phosphatase OS=Triticum turgidum subsp. durum OX=4567 GN=TRITD_3B	Potential_original	3	583.66	1747.96	NaN	59.348	1	19767	44.807
SCEEVRNQCCQQLR	14	Unmodified	_SCEEVRNQCCQQLR_		0	A0A0A7AAD5	tr|A0A0A7AAD5|A0A0A7AAD5_WHEAT Grain softness protein (Fragment) OS=Triticum aestivum OX=4565 GN=Gsp1B PE=4 SV=1;tr|Q5BLQ9|Q5BLQ9_WHEAT Grain softness protein-1B1 (Fragment) OS=Triticum aestivum OX=4565 GN=GSP-1B1 PE=4 SV=1;tr|Q5BLQ8|Q5BLQ8_WHEAT Grain sof	Potential_original	3	622.938	1865.79	-1.1992	23.741	1	6679	58.781	400950
SCEEVRNQCCQQLR	14	Unmodified	_SCEEVRNQCCQQLR_		0	A0A0A7AAD5	tr|A0A0A7AAD5|A0A0A7AAD5_WHEAT Grain softness protein (Fragment) OS=Triticum aestivum OX=4565 GN=Gsp1B PE=4 SV=1;tr|Q5BLQ9|Q5BLQ9_WHEAT Grain softness protein-1B1 (Fragment) OS=Triticum aestivum OX=4565 GN=GSP-1B1 PE=4 SV=1;tr|Q5BLQ8|Q5BLQ8_WHEAT Grain sof	Potential_original	3	622.938	1865.79	-0.86076	23.194	1	6585	81.92	1498800
RPTNEEFSDGLTLPK	15	Deamidation (NQ),Hydroxyproline	_RP(hy)TN(de)EEFSDGLTLPK_	RPTN(1)EEFSDGLTLPK	1	A0A1D5V1M7	tr|A0A1D5V1M7|A0A1D5V1M7_WHEAT Protein kinase domain-containing protein OS=Triticum aestivum OX=4565 GN=CAMPLR22A2D_LOCUS124 PE=3 SV=1	Potential_original	3	574.284	1719.83	-0.58808	60.051	1	20054	63.212	6322100
SGNVGESGLIDLPGCPR	17	Unmodified	_SGNVGESGLIDLPGCPR_		0	A0A1S6KXP9	tr|A0A1S6KXP9|A0A1S6KXP9_WHEAT Alpha amylase/trypsin inhibitor (Fragment) OS=Triticum aestivum OX=4565 GN=ATI PE=2 SV=1;tr|Q6S5B1|Q6S5B1_TRITD Alpha amylase inhibitor CM3 OS=Triticum turgidum subsp. durum OX=4567 GN=AAI CM3 PE=3 SV=1;tr|Q53YX8|Q53YX8_WHEAT	Potential_original	2	864.423	1726.83	NaN	39.681	1	13391	55.314
SGNVGESGLIDLPGCPR	17	Unmodified	_SGNVGESGLIDLPGCPR_		0	A0A1S6KXP9	tr|A0A1S6KXP9|A0A1S6KXP9_WHEAT Alpha amylase/trypsin inhibitor (Fragment) OS=Triticum aestivum OX=4565 GN=ATI PE=2 SV=1;tr|Q6S5B1|Q6S5B1_TRITD Alpha amylase inhibitor CM3 OS=Triticum turgidum subsp. durum OX=4567 GN=AAI CM3 PE=3 SV=1;tr|Q53YX8|Q53YX8_WHEAT	Potential_original	2	864.423	1726.83	0.3786	42.591	1	16716	56.122	315250
CEALRYFIALPVPSQPVDPR	20	Unmodified	_CEALRYFIALPVPSQPVDPR_		0	A0A1S6KXP9	tr|A0A1S6KXP9|A0A1S6KXP9_WHEAT Alpha amylase/trypsin inhibitor (Fragment) OS=Triticum aestivum OX=4565 GN=ATI PE=2 SV=1;tr|Q6S5B1|Q6S5B1_TRITD Alpha amylase inhibitor CM3 OS=Triticum turgidum subsp. durum OX=4567 GN=AAI CM3 PE=3 SV=1;tr|Q53YX8|Q53YX8_WHEAT	Potential_original	3	776.744	2327.21	0.66586	60.232	1	21507	58.123	520140
SGNVGESGLIDLPGCPR	17	Unmodified	_SGNVGESGLIDLPGCPR_		0	A0A1S6KXP9	tr|A0A1S6KXP9|A0A1S6KXP9_WHEAT Alpha amylase/trypsin inhibitor (Fragment) OS=Triticum aestivum OX=4565 GN=ATI PE=2 SV=1;tr|Q6S5B1|Q6S5B1_TRITD Alpha amylase inhibitor CM3 OS=Triticum turgidum subsp. durum OX=4567 GN=AAI CM3 PE=3 SV=1;tr|Q53YX8|Q53YX8_WHEAT	Potential_original	2	864.423	1726.83	-2.0807	41.752	1	16052	72.29	253090
SGNVGESGLIDLPGCPR	17	Unmodified	_SGNVGESGLIDLPGCPR_		0	A0A1S6KXP9	tr|A0A1S6KXP9|A0A1S6KXP9_WHEAT Alpha amylase/trypsin inhibitor (Fragment) OS=Triticum aestivum OX=4565 GN=ATI PE=2 SV=1;tr|Q6S5B1|Q6S5B1_TRITD Alpha amylase inhibitor CM3 OS=Triticum turgidum subsp. durum OX=4567 GN=AAI CM3 PE=3 SV=1;tr|Q53YX8|Q53YX8_WHEAT	Potential_original	2	864.423	1726.83	0.55007	42.202	1	16344	80.469	250950
LLVAPGQCNLATIHNVR	17	Unmodified	_LLVAPGQCNLATIHNVR_		0	A0A1S6KXP9	tr|A0A1S6KXP9|A0A1S6KXP9_WHEAT Alpha amylase/trypsin inhibitor (Fragment) OS=Triticum aestivum OX=4565 GN=ATI PE=2 SV=1;tr|Q6S5B1|Q6S5B1_TRITD Alpha amylase inhibitor CM3 OS=Triticum turgidum subsp. durum OX=4567 GN=AAI CM3 PE=3 SV=1;tr|Q53YX8|Q53YX8_WHEAT	Potential_original	3	626.012	1875.01	-1.0771	60.201	2	20125	131.86	4623500
AQQPATQLPTVCR	13	Unmodified	_AQQPATQLPTVCR_		0	A0A1W6C2J9	tr|A0A1W6C2J9|A0A1W6C2J9_WHEAT High molecular weight glutenin OS=Triticum aestivum OX=4565 GN=HMW-G PE=3 SV=1;tr|D2CPI7|D2CPI7_WHEAT HMW glutenin subunit OS=Triticum aestivum OX=4565 GN=1Dy11 PE=3 SV=1;tr|V9TRL3|V9TRL3_WHEAT High molecular weight glutenin	Potential_original	2	735.38	1468.75	0.60245	31.954	1	9662	143.5	4952300
LETTCSQGFGQSQQQQQPGQR	21	Unmodified	_LETTCSQGFGQSQQQQQPGQR_		0	A0A286QSW6	tr|A0A286QSW6|A0A286QSW6_WHEAT Avenin-like protein A4 OS=Triticum aestivum OX=4565 PE=4 SV=1	Potential_original	3	798.368	2392.08	1.6033	27.983	1	8352	85.937	749500
CCQQLRDVSAKCR	13	Unmodified	_CCQQLRDVSAKCR_		0	A0A2L1K3K6	tr|A0A2L1K3K6|A0A2L1K3K6_TRITD High molecular weight glutenin (Fragment) OS=Triticum turgidum subsp. durum OX=4567 GN=Glu-B1 PE=3 SV=1;tr|Q52JL2|Q52JL2_WHEAT HMW glutenin subunit OS=Triticum aestivum OX=4565 PE=3 SV=1;tr|Q03871|Q03871_WHEAT HMW glutenin su	Potential_original	3	560.929	1679.77	-0.95585	22.449	1	6375	45.764	524410
QGQQLEQGQQPGQGQQTR	18	Gln->pyro-Glu	_(gl)QGQQLEQGQQPGQGQQTR_		0	A0A2L1K3K6	tr|A0A2L1K3K6|A0A2L1K3K6_TRITD High molecular weight glutenin (Fragment) OS=Triticum turgidum subsp. durum OX=4567 GN=Glu-B1 PE=3 SV=1;tr|Q52JL2|Q52JL2_WHEAT HMW glutenin subunit OS=Triticum aestivum OX=4565 PE=3 SV=1;tr|Q03871|Q03871_WHEAT HMW glutenin su	Potential_original	2	989.97	1977.93	0.68738	27.608	1	8184	56.569	753880
QGQQLEQGQQPGQGQQTR	18	Gln->pyro-Glu	_(gl)QGQQLEQGQQPGQGQQTR_		0	A0A2L1K3K6	tr|A0A2L1K3K6|A0A2L1K3K6_TRITD High molecular weight glutenin (Fragment) OS=Triticum turgidum subsp. durum OX=4567 GN=Glu-B1 PE=3 SV=1;tr|Q52JL2|Q52JL2_WHEAT HMW glutenin subunit OS=Triticum aestivum OX=4565 PE=3 SV=1;tr|Q03871|Q03871_WHEAT HMW glutenin su	Potential_original	3	660.316	1977.93	1.2635	27.704	1	8209	68.261	593110
CCQQLRDVSAKCR	13	Deamidation (NQ)	_CCQ(de)QLRDVSAKCR_	CCQ(0.5)Q(0.5)LRDVSAKCR	1	A0A2L1K3K6	tr|A0A2L1K3K6|A0A2L1K3K6_TRITD High molecular weight glutenin (Fragment) OS=Triticum turgidum subsp. durum OX=4567 GN=Glu-B1 PE=3 SV=1;tr|Q52JL2|Q52JL2_WHEAT HMW glutenin subunit OS=Triticum aestivum OX=4565 PE=3 SV=1;tr|Q03871|Q03871_WHEAT HMW glutenin su	Potential_original	3	561.257	1680.75	-1.3042	24.017	1	6849	68.536	343170
CCQQLRDVSAKCR	13	Unmodified	_CCQQLRDVSAKCR_		0	A0A2L1K3K6	tr|A0A2L1K3K6|A0A2L1K3K6_TRITD High molecular weight glutenin (Fragment) OS=Triticum turgidum subsp. durum OX=4567 GN=Glu-B1 PE=3 SV=1;tr|Q52JL2|Q52JL2_WHEAT HMW glutenin subunit OS=Triticum aestivum OX=4565 PE=3 SV=1;tr|Q03871|Q03871_WHEAT HMW glutenin su	Potential_original	4	420.949	1679.77	-1.5913	22.454	1	6376	69.846	2285300
QQPGQGQQIGQGQQLGQGR	19	Unmodified	_QQPGQGQQIGQGQQLGQGR_		0	A0A2L1K3K6	tr|A0A2L1K3K6|A0A2L1K3K6_TRITD High molecular weight glutenin (Fragment) OS=Triticum turgidum subsp. durum OX=4567 GN=Glu-B1 PE=3 SV=1;tr|Q52JL2|Q52JL2_WHEAT HMW glutenin subunit OS=Triticum aestivum OX=4565 PE=3 SV=1;tr|Q03871|Q03871_WHEAT HMW glutenin su	Potential_original	2	997.002	1991.99	0.28125	26.755	1	7881	73.435	299870
QGQQLEQGQQPGQGQQTR	18	Gln->pyro-Glu	_(gl)QGQQLEQGQQPGQGQQTR_		0	A0A2L1K3K6	tr|A0A2L1K3K6|A0A2L1K3K6_TRITD High molecular weight glutenin (Fragment) OS=Triticum turgidum subsp. durum OX=4567 GN=Glu-B1 PE=3 SV=1;tr|Q52JL2|Q52JL2_WHEAT HMW glutenin subunit OS=Triticum aestivum OX=4565 PE=3 SV=1;tr|Q03871|Q03871_WHEAT HMW glutenin su	Potential_original	3	660.316	1977.93	0.13553	27.596	1	8189	88.427	604810
ELQESSLEACR	11	Unmodified	_ELQESSLEACR_		0	A0A2L1K3K6	tr|A0A2L1K3K6|A0A2L1K3K6_TRITD High molecular weight glutenin (Fragment) OS=Triticum turgidum subsp. durum OX=4567 GN=Glu-B1 PE=3 SV=1;tr|Q52JL2|Q52JL2_WHEAT HMW glutenin subunit OS=Triticum aestivum OX=4565 PE=3 SV=1;tr|Q03871|Q03871_WHEAT HMW glutenin su	Potential_original	2	661.306	1320.6	0.31119	29.622	1	8981	155.58	1708700
PHLICQMSGQLDPSQMCTK	19	2 Oxidation (M),2 Hydroxyproline	_P(hy)HLICQM(ox)SGQLDP(hy)SQM(ox)CTK_		0	A0A2X0S2F2	tr|A0A2X0S2F2|A0A2X0S2F2_WHEAT Uncharacterized protein OS=Triticum aestivum OX=4565 GN=CAMPLR22A2D_LOCUS1376 PE=4 SV=1	Potential_original	3	765.667	2293.98	NaN	59.51	1	19849	44.089
RVLAPPVDGL	10	Hydroxyproline	_RVLAP(hy)PVDGL_		0	A0A2X0SPI3	tr|A0A2X0SPI3|A0A2X0SPI3_WHEAT Uncharacterized protein OS=Triticum aestivum OX=4565 GN=CAMPLR22A2D_LOCUS5282 PE=4 SV=1	Potential_original	1	1052.61	1051.6	-1.8409	56.335	1	18679	46.129	393820
ELVTEMMNKGIPPPDIK	17	Oxidation (M),Deamidation (NQ),Hydroxyproline	_ELVTEM(ox)MN(de)KGIP(hy)PPDIK_	ELVTEMMN(1)KGIPPPDIK	1	A0A3B5Z0W3	tr|A0A3B5Z0W3|A0A3B5Z0W3_WHEAT Uncharacterized protein OS=Triticum aestivum OX=4565 PE=4 SV=1;tr|A0A446K531|A0A446K531_TRITD Uncharacterized protein OS=Triticum turgidum subsp. durum OX=4567 GN=TRITD_1Bv1G171820 PE=4 SV=1;tr|A0A3B5YS40|A0A3B5YS40_WHEAT Unc	Potential_original	2	972.986	1943.96	NaN	112.76	1	41999	44.188
LTLAGQGMEMSSNVIWK	17	2 Oxidation (M),2 Deamidation (NQ)	_LTLAGQ(de)GM(ox)EM(ox)SSN(de)VIWK_	LTLAGQ(1)GMEMSSN(1)VIWK	2	A0A3B5ZNS9	tr|A0A3B5ZNS9|A0A3B5ZNS9_WHEAT Uncharacterized protein OS=Triticum aestivum OX=4565 PE=4 SV=1;tr|A0A3B5ZMK4|A0A3B5ZMK4_WHEAT Uncharacterized protein OS=Triticum aestivum OX=4565 PE=4 SV=1;tr|A0A3B5ZM54|A0A3B5ZM54_WHEAT Uncharacterized protein OS=Triticum a	Potential_original	2	949.947	1897.88	NaN	64.073	1	25476	41.242
QPQPQPQAAQQATINSYNR	19	2 Deamidation (NQ),Hydroxyproline	_Q(de)PQ(de)P(hy)QPQAAQQATINSYNR_	Q(0.832)PQ(0.57)PQ(0.57)PQ(0.024)AAQ(0.001)Q(0.001)ATIN(0.001)SYN(0.001)R	2	A0A3B5ZU76	tr|A0A3B5ZU76|A0A3B5ZU76_WHEAT Uncharacterized protein OS=Triticum aestivum OX=4565 PE=4 SV=1	Potential_original	2	1079.51	2157.01	-1.4526	44.843	1	17448	40.767	676720
EIRPPPQHQQQPPPQRR	17	Glu->pyro-Glu,2 Deamidation (NQ),2 Hydroxyproline	_(gl)EIRPPP(hy)Q(de)HQQ(de)QPP(hy)PQRR_	EIRPPPQ(0.814)HQ(0.338)Q(0.658)Q(0.186)PPPQ(0.005)RR	2	A0A3B5ZXD6	tr|A0A3B5ZXD6|A0A3B5ZXD6_WHEAT Uncharacterized protein OS=Triticum aestivum OX=4565 PE=4 SV=1	Potential_original	2	1053.04	2104.06	NaN	50.822	1	19631	47.429
EATPISVKPPSPPPPPPPR	19	Glu->pyro-Glu,2 Hydroxyproline	_(gl)EATPISVKP(hy)PSPPP(hy)PPPPR_		0	A0A3B5ZYW9	tr|A0A3B5ZYW9|A0A3B5ZYW9_WHEAT CRC domain-containing protein OS=Triticum aestivum OX=4565 PE=3 SV=1	Potential_original	3	659.026	1974.06	NaN	63.092	1	25020	45.438
[truncated: 200 more rows]

## Sheet: 100087D
Sequence	Length	Modifications	Modified sequence	Deamidation (NQ) Probabilities	Deamidation (NQ)	Leading razor protein	Fasta headers	Classification	Charge	m/z	Mass	Mass error [ppm]	Retention time	MS/MS count	MS/MS scan number	Score	Intensity	Potential contaminant
[truncated: 140 more rows]

[truncated: 2 more sheets: 100088B, 100088D]
