# Supplementary material for: Paleoproteomic profiling of organic residues on prehistoric pottery from Malta
Source: Amino Acids. 2021 Feb 13;53(2):295–312. doi: 10.1007/s00726-021-02946-4 (PMC7910365; doi:10.1007/s00726-021-02946-4)
Supplement: Supplementary file 4 — Supplementary file3 (XLSX 310 kb) [file 726_2021_2946_MOESM4_ESM.xlsx]

## Sheet: LEGEND
Paleoproteomic profiling of organic residues on prehistoric pottery from Malta Davide Tanasi,† Annamaria Cucina,‡ Vincenzo Cunsolo,‡,* Rosaria Saletti,‡ Antonella Di Francesco,‡ Enrico Greco,§ and Salvatore Foti‡ † Department of History, University of South Florida, SOC107 4202 E. Fowler Ave, Tampa, FL 33620, United States ‡ Laboratory of Organic Mass Spectrometry, Department of Chemical Sciences…
The Supplemetary Table S6 reports proteomic data of the milk simulation samples
Legend
PEAKS Proteins
Accession: The UniProt Accession Number as reported in the database
Description: The protein's header information as reported in the database
Protein InChorus Score: The protein confidence score calculated as percentage score when the protein was identified by both PEAKS and Mascot engines (InChorus tool). The InChorus protein percentage score is calculated as the weighted sum of the protein's supporting peptides. The PeptideProphetTM method (Keller et al. Anal. Chem. 2002, 74:5383-92) is then applied to the weighted sum scores of all …
Coverage: The percentage of the protein sequence that is covered by supporting peptides.
#Peptides: The number of high-confidence supporting peptides.
#Unique: The number of high-confidence supporting peptides that are mapped to only one protein. Unique peptides with the same sequence but different modifications are only counted once in this number.
PTM: The identified Post-Transaltional Modification
Avg. Mass: The protein mass calculated using the average mass.
Proteins from different species that are supported by a common set of peptides and could not be differentiated based on MS/MS analysis alone, are also reported as multispecies identification
PEAKS Peptides
Peptide sequence: The amino acid sequence of the peptide. A modified residue is followed by a pair of parentheses enclosing the modification mass
Unique: This specifies whether the peptide is unique (Y) or not unique (N) supporting peptide to the protein.
Scan: The scan number of the spectrum that matches the peptide sequence with the highest -10lgP.
m/z: The precursor mass-to-charge ratio.
Mass: The monoisotopic mass of the peptide.
RT: The retention time (elution time) of the spectrum as recorded in the raw data.
Peptide Intensity: The intensity of the peptide feature found at the same m/z and retention time as the MS/MS scan. This can be used as an indicator of the abundance of the peptide
Lenght: The number of amino acids in the peptide sequence
ppm: The precursor mass error, calculated as :106 × (precursor mass - peptide mass) / peptide mass
#Feature: The number of features assigned to the peptide sequence
InChorus Score: The peptide confidence score calculated as percentage score by InChorus tool. The scrore reflects the probability that the peptide-spectrum match is correct. The percentage score is calculated by the empirical calculation used in Peptide-ProphetTM .
Engines: It shows the engine(s) that identified the peptide (P, PEAKS Search; M, Mascot). A dash symbol indicates that the peptide was not found by the engine
[P]EAKS: This column shows the PEAKS score. A dash symbol indicates that the peptide is not found by the engine.The score is calculated as -10lgP score. The score indicates the scoring significance of a peptide-precursor spectrum match. The score is derived from the Pvalue that indicates the statistical significance of the peptide-precursor spectrum match. When a peptide-feature is associated wit…
[M]ascot: This column shows the Mascot score. A dash symbol indicates that the peptide is not found by the engine. The ions score is based on the calculated probability, P, that the observed match between the experimental data and the database sequence is a random event. The reported score is -10Log(P).
Start: This shows the peptide's starting position in the protein
End: This shows the peptide's ending position (inclusive) in the protein.
PTM: The identified Post-Transaltional Modifications identified along the peptide sequence
Max Quant
Sequence: The amino acid peptide sequence
Lenght: Number of amino acid in the peptide
Modifications: The identified Post-Transaltional Modifications identified along the peptide sequence
Modified sequence: Sequence representation including the post-translationalmodifications
Deamidation (NQ) Probabilities: The probability (0-1) that a deamidation occurs in a precise position
Deamidation (NQ): Number of deamidation identified in a peptide
Leading razor protein: The identifier of the best scoring protein, from the proteinGroups file this peptide is associated to
Fasta headers: Description(s) of protein(s) contained within the group
charge: The charge-state of the precursor ion
m/z: The recalibrated mass-over-charge value of the precursor ion
Mass: The predicted monoisotopic mass of the identified peptide sequence
Mass error (ppm): Mass error of the recalibrated mass-over-charge value of the precursor ion in comparison to the predicted monoisotopic mass of the identified peptide sequence
Retention time: The uncalibrated retention time in minutes in the elution profile of the precursor ion
MS/MS count: The number of sequencing events for this sequence. This number is independent of the times the AA sequence has been identified through (other) modifications
MS/MS scan number: The monoisotopic mass of the peptide.
Score: Andromeda score for the best associated MS/MS spectrum
Intensity: Summed up eXtracted Ion Current (XIC) of all isotopic clustersassociated with the identified AA sequence.
Potential contaminants: When marked with '+', this particular protein group was foundto be a commonly occurring contaminant.

## Sheet: PEAKS Proteins
Accession	Description	InChorus Score (%)	Coverage (%)	#Peptides	#Unique	PTM	Avg. Mass
P24627|TRFL_BOVIN	Lactotransferrin OS=Bos taurus OX=9913 GN=LTF PE=1 SV=2	99.21	77	108	27	Carbamidomethylation; Pyro-glu from Q; Oxidation (M); Deamidation (NQ); Pyro-glu from E; Mutation	78056
O77698|TRFL_BUBBU	Lactotransferrin OS=Bubalus bubalis OX=89462 GN=LTF PE=1 SV=1	99.21	53	82	2	Carbamidomethylation; Pyro-glu from Q; Deamidation (NQ); Pyro-glu from E; Mutation	77730
P02754|LACB_BOVIN	Beta-lactoglobulin OS=Bos taurus OX=9913 GN=LGB PE=1 SV=3	99.2	87	157	42	Carbamidomethylation; Pyro-glu from Q; Oxidation (M); Deamidation (NQ); Pyro-glu from E; Mutation	19883
P02769|ALBU_BOVIN	Serum albumin OS=Bos taurus OX=9913 GN=ALB PE=1 SV=4	99.21	68	57	53	Carbamidomethylation; Pyro-glu from Q; Oxidation (M); Deamidation (NQ); Pyro-glu from E; Mutation	69294
P00711|LALBA_BOVIN	Alpha-lactalbumin OS=Bos taurus OX=9913 GN=LALBA PE=1 SV=2	99.08	85	50	11	Carbamidomethylation; Pyro-glu from Q; Oxidation (M); Deamidation (NQ); Mutation	16247
P67975|LACB_OVIMU	Beta-lactoglobulin OS=Ovis aries musimon OX=9938 GN=LGB PE=1 SV=1	99.19	86	89	29	Carbamidomethylation; Pyro-glu from Q; Oxidation (M); Deamidation (NQ); Mutation	18151
Q9TSR4|LALBA_BOSMU	Alpha-lactalbumin OS=Bos mutus grunniens OX=30521 GN=LALBA PE=2 SV=1	99.06	85	40	2	Carbamidomethylation; Oxidation (M); Deamidation (NQ); Mutation	16248
P09462|LALBA_SHEEP	Alpha-lactalbumin OS=Ovis aries OX=9940 GN=LALBA PE=1 SV=2	99.07	54	33	4	Carbamidomethylation; Oxidation (M); Deamidation (NQ); Mutation	16316
Q2UVX4|CO3_BOVIN	Complement C3 OS=Bos taurus OX=9913 GN=C3 PE=1 SV=2	99.21	29	39	38	Carbamidomethylation; Pyro-glu from Q; Oxidation (M); Mutation	187252
P80457|XDH_BOVIN	Xanthine dehydrogenase/oxidase OS=Bos taurus OX=9913 GN=XDH PE=1 SV=4	99.21	31	47	32	Carbamidomethylation; Oxidation (M); Deamidation (NQ); Mutation	146790
P02662|CASA1_BOVIN	Alpha-S1-casein OS=Bos taurus OX=9913 GN=CSN1S1 PE=1 SV=2	99.16	61	40	40	Pyro-glu from Q; Oxidation (M); Deamidation (NQ); Mutation	24529
P80025|PERL_BOVIN	Lactoperoxidase OS=Bos taurus OX=9913 GN=LPO PE=1 SV=1	99.2	34	22	19	Carbamidomethylation; Mutation	80642
Q95114|MFGM_BOVIN	Lactadherin OS=Bos taurus OX=9913 GN=MFGE8 PE=1 SV=2	99.2	44	23	23	Carbamidomethylation; Pyro-glu from Q; Deamidation (NQ); Mutation	47411
P02668|CASK_BOVIN	Kappa-casein OS=Bos taurus OX=9913 GN=CSN3 PE=1 SV=1	99	41	14	14	Carbamidomethylation; Pyro-glu from Q; Deamidation (NQ); Mutation	21269
Q29443|TRFE_BOVIN	Serotransferrin OS=Bos taurus OX=9913 GN=TF PE=2 SV=1	99.2	29	18	8	Carbamidomethylation; Mutation	77753
Q9TUM0|TRFL_CAMDR	Lactotransferrin OS=Camelus dromedarius OX=9838 GN=LTF PE=1 SV=1	99.19	14	12	2	Carbamidomethylation; Deamidation (NQ); Mutation	77211
A6LQ87|CH60_CLOB8	60 kDa chaperonin OS=Clostridium beijerinckii (strain ATCC 51743 / NCIMB 8052) OX=290402 GN=groL PE=3 SV=1	99.21	40	17	9	Pyro-glu from Q; Mutation	57554
P02666|CASB_BOVIN	Beta-casein OS=Bos taurus OX=9913 GN=CSN2 PE=1 SV=2	98.95	46	27	27	Pyro-glu from Q; Oxidation (M); Deamidation (NQ); Mutation	25107
P02663|CASA2_BOVIN	Alpha-S2-casein OS=Bos taurus OX=9913 GN=CSN1S2 PE=1 SV=2	99.16	45	16	16	Carbamidomethylation; Oxidation (M); Deamidation (NQ); Mutation	26019
B3W9W7|CH60_LACCB	60 kDa chaperonin OS=Lactobacillus casei (strain BL23) OX=543734 GN=groL PE=3 SV=1	99.2	32	14	9	Pyro-glu from Q; Mutation	57428
P81265|PIGR_BOVIN	Polymeric immunoglobulin receptor OS=Bos taurus OX=9913 GN=PIGR PE=2 SV=1	99.19	19	13	13	Carbamidomethylation; Deamidation (NQ); Mutation	82435
P22985|XDH_RAT	Xanthine dehydrogenase/oxidase OS=Rattus norvegicus OX=10116 GN=Xdh PE=1 SV=3	99.15	8	9	1	Carbamidomethylation; Oxidation (M); Deamidation (NQ); Mutation	146242
P10152|ANG1_BOVIN	Angiogenin-1 OS=Bos taurus OX=9913 GN=ANG1 PE=1 SV=4	99.03	42	8	8	Carbamidomethylation; Deamidation (NQ); Mutation	16970
Q2KIS7|TETN_BOVIN	Tetranectin OS=Bos taurus OX=9913 GN=CLEC3B PE=2 SV=1	99.13	43	7	7	Carbamidomethylation; Deamidation (NQ)	22144
A6LPP6|EFTU_CLOB8	Elongation factor Tu OS=Clostridium beijerinckii (strain ATCC 51743 / NCIMB 8052) OX=290402 GN=tuf1 PE=3 SV=1	99.13	26	9	5	Carbamidomethylation; Deamidation (NQ); Mutation	43624
Q9MZ06|FGFP1_BOVIN	Fibroblast growth factor-binding protein 1 OS=Bos taurus OX=9913 GN=FGFBP1 PE=1 SV=1	99.05	24	7	7	Carbamidomethylation; Deamidation (NQ)	26188
P02702|FOLR1_BOVIN	Folate receptor alpha OS=Bos taurus OX=9913 GN=FOLR1 PE=1 SV=3	99.13	34	8	8	Carbamidomethylation; Mutation	27922
P04119|LACB_PIG	Beta-lactoglobulin-1A/1C OS=Sus scrofa OX=9823 PE=1 SV=4	60.08	16	14	9	Deamidation (NQ); Pyro-glu from E; Mutation	19734
B3WA01|RL7_LACCB	50S ribosomal protein L7/L12 OS=Lactobacillus casei (strain BL23) OX=543734 GN=rplL PE=3 SV=1	99.04	70	7	6		12518
P01888|B2MG_BOVIN	Beta-2-microglobulin OS=Bos taurus OX=9913 GN=B2M PE=1 SV=2	98.42	33	6	6		13677
Q03AK4|ENO_LACP3	Enolase OS=Lactobacillus paracasei (strain ATCC 334 / BCRC 17002 / CIP 107868 / KCTC 3260 / NRRL B-441) OX=321967 GN=eno PE=3 SV=1	99.13	21	6	5		47087
Q5M1M9|CH60_STRT1	60 kDa chaperonin OS=Streptococcus thermophilus (strain CNRZ 1066) OX=299768 GN=groL PE=3 SV=1	99.04	14	6	1		56923
A5A6I6|TRFE_PANTR	Serotransferrin OS=Pan troglodytes OX=9598 GN=TF PE=2 SV=1	98.79	6	5	1	Carbamidomethylation; Deamidation (NQ)	77064
P00761|TRYP_PIG	Trypsin OS=Sus scrofa OX=9823 PE=1 SV=1	98.87	26	8	8	Oxidation (M); Deamidation (NQ); Mutation	24409
P00343|LDH_LACCA	L-lactate dehydrogenase OS=Lactobacillus casei OX=1582 GN=ldh PE=1 SV=3	98.9	25	8	5	Deamidation (NQ); Mutation	35531
P85295|ALBU_CAPHI	Serum albumin (Fragments) OS=Capra hircus OX=9925 GN=ALB PE=1 SV=2	84.4	26	5	1		10078
P18137|LALBA_PIG	Alpha-lactalbumin OS=Sus scrofa OX=9823 GN=LALBA PE=1 SV=2	84.27	23	8	3	Carbamidomethylation; Deamidation (NQ); Mutation	16174
Q3MHN5|VTDB_BOVIN	Vitamin D-binding protein OS=Bos taurus OX=9913 GN=GC PE=2 SV=1	98.9	23	9	9	Carbamidomethylation	53342
Q02818|NUCB1_HUMAN	Nucleobindin-1 OS=Homo sapiens OX=9606 GN=NUCB1 PE=1 SV=4	98.88	13	7	7	Mutation	53879
P0DB18|G3P_STRP3	Glyceraldehyde-3-phosphate dehydrogenase OS=Streptococcus pyogenes serotype M3 (strain ATCC BAA-595 / MGAS315) OX=198466 GN=gap PE=3 SV=1	97.47	10	4	1	Deamidation (NQ); Mutation	35973
Q039K9|EFTU_LACP3	Elongation factor Tu OS=Lactobacillus paracasei (strain ATCC 334 / BCRC 17002 / CIP 107868 / KCTC 3260 / NRRL B-441) OX=321967 GN=tuf PE=3 SV=1	98.89	24	8	4	Pyro-glu from Q; Mutation	43574
P15468|RNAS4_PIG	Ribonuclease 4 OS=Sus scrofa OX=9823 GN=RNASE4 PE=1 SV=3	84.4	22	6	4	Carbamidomethylation; Mutation	16863
P79105|S10AC_BOVIN	Protein S100-A12 OS=Bos taurus OX=9913 GN=S100A12 PE=1 SV=3	84.4	55	6	6	Mutation	10685
O32755|G3P_LACDE	Glyceraldehyde-3-phosphate dehydrogenase OS=Lactobacillus delbrueckii subsp. bulgaricus OX=1585 GN=gap PE=3 SV=1	98.42	11	4	1	Deamidation (NQ); Mutation	36564
C4Z3R4|CH60_EUBE2	60 kDa chaperonin OS=Eubacterium eligens (strain ATCC 27750 / VPI C15-48) OX=515620 GN=groL PE=3 SV=1	98.49	11	5	3	Mutation	57396
A6LRN4|DNAK_CLOB8	Chaperone protein DnaK OS=Clostridium beijerinckii (strain ATCC 51743 / NCIMB 8052) OX=290402 GN=dnaK PE=3 SV=1	98.26	16	6	6		65342
A8MJJ7|CH60_ALKOO	60 kDa chaperonin OS=Alkaliphilus oremlandii (strain OhILAs) OX=350688 GN=groL PE=3 SV=1	98.42	10	4	1	Mutation	57603
P52041|HBD_CLOAB	3-hydroxybutyryl-CoA dehydrogenase OS=Clostridium acetobutylicum (strain ATCC 824 / DSM 792 / JCM 1419 / LMG 5710 / VKM B-1787) OX=272562 GN=hbd PE=1 SV=2	84.35	28	7	7	Mutation	30583
P50448|F12AI_BOVIN	Factor XIIa inhibitor OS=Bos taurus OX=9913 PE=1 SV=1	98.58	17	5	5		51723
B9DRR9|ENO_STRU0	Enolase OS=Streptococcus uberis (strain ATCC BAA-854 / 0140J) OX=218495 GN=eno PE=3 SV=1	98.41	16	5	1	Pyro-glu from E; Mutation	47307
P22079|PERL_HUMAN	Lactoperoxidase OS=Homo sapiens OX=9606 GN=LPO PE=1 SV=2	97.96	6	4	1	Carbamidomethylation; Deamidation (NQ)	80288
P45359|THLA_CLOAB	Acetyl-CoA acetyltransferase OS=Clostridium acetobutylicum (strain ATCC 824 / DSM 792 / JCM 1419 / LMG 5710 / VKM B-1787) OX=272562 GN=thlA PE=1 SV=1	84.39	11	4	4	Deamidation (NQ); Mutation	41241
Q8DTS9|ENO_STRMU	Enolase OS=Streptococcus mutans serotype c (strain ATCC 700610 / UA159) OX=210007 GN=eno PE=1 SV=1	98.42	14	5	1	Pyro-glu from E; Mutation	46858
P72483|EFTU_STRMU	Elongation factor Tu OS=Streptococcus mutans serotype c (strain ATCC 700610 / UA159) OX=210007 GN=tuf PE=3 SV=2	98.2	20	6	1	Mutation	43919
P18892|BT1A1_BOVIN	Butyrophilin subfamily 1 member A1 OS=Bos taurus OX=9913 GN=BTN1A1 PE=1 SV=2	98.35	8	4	4	Carbamidomethylation; Pyro-glu from Q; Mutation	59277
Q8DZ21|RL7_STRA5	50S ribosomal protein L7/L12 OS=Streptococcus agalactiae serotype V (strain ATCC BAA-611 / 2603 V/R) OX=208435 GN=rplL PE=3 SV=1	98.34	32	4	3		12329
P79345|NPC2_BOVIN	NPC intracellular cholesterol transporter 2 OS=Bos taurus OX=9913 GN=NPC2 PE=1 SV=1	98.25	25	4	4	Carbamidomethylation; Mutation	16640
O46375|TTHY_BOVIN	Transthyretin OS=Bos taurus OX=9913 GN=TTR PE=1 SV=1	98.38	31	4	4	Mutation	15727
P34955|A1AT_BOVIN	Alpha-1-antiproteinase OS=Bos taurus OX=9913 GN=SERPINA1 PE=1 SV=1	98.29	13	4	3		46104
Q18CE4|EFTU_PEPD6	Elongation factor Tu OS=Peptoclostridium difficile (strain 630) OX=272563 GN=tuf1 PE=3 SV=1	98.37	12	4	1	Carbamidomethylation; Deamidation (NQ)	44026
Q04FQ4|EFTU_OENOB	Elongation factor Tu OS=Oenococcus oeni (strain ATCC BAA-331 / PSU-1) OX=203123 GN=tuf PE=3 SV=1	97.36	11	4	1	Pyro-glu from Q; Deamidation (NQ); Mutation	43625
Q05624|PTB_CLOB8	Phosphate butyryltransferase OS=Clostridium beijerinckii (strain ATCC 51743 / NCIMB 8052) OX=290402 GN=ptb PE=3 SV=1	97.87	15	3	3	Deamidation (NQ)	32442
Q5XCL7|CLPC_STRP6	Probable ATP-dependent Clp protease ATP-binding subunit OS=Streptococcus pyogenes serotype M6 (strain ATCC BAA-946 / MGAS10394) OX=286636 GN=clpC PE=1 SV=1	82.55	5	5	5	Deamidation (NQ); Mutation	77429
A9KSJ1|CH60_LACP7	60 kDa chaperonin OS=Lachnoclostridium phytofermentans (strain ATCC 700394 / DSM 18823 / ISDg) OX=357809 GN=groL PE=3 SV=1	83.93	7	2	2		57063
P0A9Q7|ADHE_ECOLI	Aldehyde-alcohol dehydrogenase OS=Escherichia coli (strain K12) OX=83333 GN=adhE PE=1 SV=2	61.67	4	4	4	Mutation	96127
Q6GDQ0|CLPL_STAAR	ATP-dependent Clp protease ATP-binding subunit ClpL OS=Staphylococcus aureus (strain MRSA252) OX=282458 GN=clpL PE=3 SV=1	84.08	6	3	3	Mutation	77984
P80583|FLA_CLOTY	Flagellin (Fragment) OS=Clostridium tyrobutyricum OX=1519 GN=fla PE=1 SV=2	84.41	13	4	4	Mutation	40188
B1IC17|LDH_STRPI	L-lactate dehydrogenase OS=Streptococcus pneumoniae (strain Hungary19A-6) OX=487214 GN=ldh PE=3 SV=1	82.76	9	3	1	Mutation	35355
P47990|XDH_CHICK	Xanthine dehydrogenase/oxidase OS=Gallus gallus OX=9031 GN=XDH PE=1 SV=1	83.69	4	4	1	Mutation	149613
P10790|FABPH_BOVIN	Fatty acid-binding protein heart OS=Bos taurus OX=9913 GN=FABP3 PE=1 SV=2	84.35	28	3	3	Carbamidomethylation; Deamidation (NQ)	14779
Q03AK6|PGK_LACP3	Phosphoglycerate kinase OS=Lactobacillus paracasei (strain ATCC 334 / BCRC 17002 / CIP 107868 / KCTC 3260 / NRRL B-441) OX=321967 GN=pgk PE=3 SV=1	84.49	14	4	4		42238
P15467|RNAS4_BOVIN	Ribonuclease 4 OS=Bos taurus OX=9913 GN=RNASE4 PE=1 SV=4	84.4	22	4	2	Carbamidomethylation; Mutation	13741
A2I7N3|SPA37_BOVIN	Serpin A3-7 OS=Bos taurus OX=9913 GN=SERPINA3-7 PE=3 SV=1	84.98	11	3	2		46942
Q3ZCH5|ZA2G_BOVIN	Zinc-alpha-2-glycoprotein OS=Bos taurus OX=9913 GN=AZGP1 PE=2 SV=1	84.33	11	3	3	Carbamidomethylation; Pyro-glu from Q; Mutation	33852
Q8RQP4|DHE4_COREF	NADP-specific glutamate dehydrogenase OS=Corynebacterium efficiens (strain DSM 44549 / YS-314 / AJ 12310 / JCM 11189 / NBRC 100395) OX=196164 GN=gdh PE=3 SV=2	84.26	5	2	2		48962
Q8WML4|MUC1_BOVIN	Mucin-1 OS=Bos taurus OX=9913 GN=MUC1 PE=1 SV=1	84.09	4	2	2		58092
P84589|UBIQ_LUMTE	Ubiquitin (Fragment) OS=Lumbricus terrestris OX=6398 PE=1 SV=2	80.97	40	2	2		7203
Q6R8F2|CADH1_BOVIN	Cadherin-1 OS=Bos taurus OX=9913 GN=CDH1 PE=2 SV=1	84.36	2	3	3	Carbamidomethylation; Mutation	97938
A9KQ65|ILVC_LACP7	Ketol-acid reductoisomerase (NADP(+)) OS=Lachnoclostridium phytofermentans (strain ATCC 700394 / DSM 18823 / ISDg) OX=357809 GN=ilvC PE=3 SV=1	83.42	8	2	2		36771
Q034Z9|RL18_LACP3	50S ribosomal protein L18 OS=Lactobacillus paracasei (strain ATCC 334 / BCRC 17002 / CIP 107868 / KCTC 3260 / NRRL B-441) OX=321967 GN=rplR PE=3 SV=1	88.78	38	3	3		13001
A0JNP2|SG1D_BOVIN	Secretoglobin family 1D member OS=Bos taurus OX=9913 GN=SCGB1D PE=3 SV=2	84.04	30	2	2	Carbamidomethylation	11294
A6LQ86|CH10_CLOB8	10 kDa chaperonin OS=Clostridium beijerinckii (strain ATCC 51743 / NCIMB 8052) OX=290402 GN=groS PE=3 SV=1	84.16	33	2	2		10156
P26201|CD36_BOVIN	Platelet glycoprotein 4 OS=Bos taurus OX=9913 GN=CD36 PE=1 SV=5	84.1	5	2	2		52940
C4Z2T2|RL23_EUBE2	50S ribosomal protein L23 OS=Eubacterium eligens (strain ATCC 27750 / VPI C15-48) OX=515620 GN=rplW PE=3 SV=1	79.05	22	2	2		11078
A6LPQ3|RL7_CLOB8	50S ribosomal protein L7/L12 OS=Clostridium beijerinckii (strain ATCC 51743 / NCIMB 8052) OX=290402 GN=rplL PE=3 SV=1	79.89	18	2	1		12542
Q9TTE1|SPA31_BOVIN	Serpin A3-1 OS=Bos taurus OX=9913 GN=SERPINA3-1 PE=1 SV=3	88.17	10	4	3	Mutation	46237
P19543|NIFJ_ENTAG	Pyruvate-flavodoxin oxidoreductase OS=Enterobacter agglomerans OX=549 GN=nifJ PE=3 SV=3	61.53	1	4	4	Mutation	128246
O06942|DNAK_STRMU	Chaperone protein DnaK OS=Streptococcus mutans serotype c (strain ATCC 700610 / UA159) OX=210007 GN=dnaK PE=2 SV=2	61.28	7	2	2	Deamidation (NQ)	65286
P80195|GLCM1_BOVIN	Glycosylation-dependent cell adhesion molecule 1 OS=Bos taurus OX=9913 GN=GLYCAM1 PE=1 SV=2	62.02	12	2	2	Oxidation (M)	17152
Q8CVW1|OMPC_ECOL6	Outer membrane protein C OS=Escherichia coli O6:H1 (strain CFT073 / ATCC 700928 / UPEC) OX=199310 GN=ompC PE=1 SV=1	61.67	7	2	2	Deamidation (NQ)	41225
Q59309|G3P_CLOPA	Glyceraldehyde-3-phosphate dehydrogenase OS=Clostridium pasteurianum OX=1501 GN=gap PE=1 SV=1	61.01	5	2	1	Deamidation (NQ)	36078
P0A911|OMPA_ECO57	Outer membrane protein A OS=Escherichia coli O157:H7 OX=83334 GN=ompA PE=3 SV=1	61.67	6	2	2		37201
Q9KWH3|DPS_STRMG	DNA protection during starvation protein OS=Streptococcus mutans OX=1309 GN=dps PE=1 SV=3	60.79	14	3	3	Mutation	19617
A2I7N1|SPA35_BOVIN	Serpin A3-5 OS=Bos taurus OX=9913 GN=SERPINA3-5 PE=3 SV=1	66.34	5	2	1		46397
B3WES8|RS2_LACCB	30S ribosomal protein S2 OS=Lactobacillus casei (strain BL23) OX=543734 GN=rpsB PE=3 SV=1	62.24	8	3	3	Deamidation (NQ); Mutation	29547
P01035|CYTC_BOVIN	Cystatin-C OS=Bos taurus OX=9913 GN=CST3 PE=1 SV=2	63.71	28	3	3	Carbamidomethylation; Mutation	16265
P69778|LPP_ECO57	Major outer membrane lipoprotein OS=Escherichia coli O157:H7 OX=83334 GN=lpp PE=3 SV=1	61.68	19	2	2	Mutation	8323
Q02WN8|METK_LACLS	S-adenosylmethionine synthase OS=Lactococcus lactis subsp. cremoris (strain SK11) OX=272622 GN=metK PE=3 SV=1	62.12	6	2	1		43020
Q8KJ15|CH10_STREI	10 kDa chaperonin OS=Streptococcus equinus OX=1335 GN=groS PE=3 SV=1	61.59	37	2	2	Mutation	9741
Q97D82|RRBR1_CLOAB	Reverse rubrerythrin-1 OS=Clostridium acetobutylicum (strain ATCC 824 / DSM 792 / JCM 1419 / LMG 5710 / VKM B-1787) OX=272562 GN=rbr3A PE=1 SV=1	58.33	8	2	2	Mutation	20093
Q9UBS3|DNJB9_HUMAN	DnaJ homolog subfamily B member 9 OS=Homo sapiens OX=9606 GN=DNAJB9 PE=1 SV=1	61.68	11	2	2		25518
Q8MI01|MUC15_BOVIN	Mucin-15 OS=Bos taurus OX=9913 GN=MUC15 PE=1 SV=1	56.81	9	2	2	Carbamidomethylation	35715
C0ZII3|RL2_BREBN	50S ribosomal protein L2 OS=Brevibacillus brevis (strain 47 / JCM 6285 / NBRC 100599) OX=358681 GN=rplB PE=3 SV=1	69.71	7	2	2	Deamidation (NQ)	30299
P53578|FIXB_CLOSA	Protein FixB OS=Clostridium saccharobutylicum OX=169679 GN=fixB PE=3 SV=1	65.3	7	2	2	Carbamidomethylation	35680
P28782|S10A8_BOVIN	Protein S100-A8 OS=Bos taurus OX=9913 GN=S100A8 PE=1 SV=2	61.65	34	2	2	Carbamidomethylation; Pyro-glu from Q	10460

## Sheet: PEAKS Peptides
Protein Accession	Peptide	Unique	Scan	Source File	m/z	Mass	RT	Peptide Intensity	Length	ppm	#Feature	InChorus Score (%)	Engines	[P]EAKS	[M]ascot	Start	End	PTM
A0JNP2|SG1D_BOVIN	R.LIITNILGK.I	Y	F1:22435	IA_TA_00002034.raw	492.827	983.638	54.75	596000	9	0.7	1	99.8	PM	37.49	48.81	75	83
A0JNP2|SG1D_BOVIN	A.IVC(+57.02)PTFAADLTEFFYFPDLLYR.L	Y	F1:28122	IA_TA_00002034.raw	900.115	2697.32	65.6	63900	22	1.4	2	98.05	P-	54.8	-	22	43	Carbamidomethylation
A2I7N1|SPA35_BOVIN	R.TVLVLVNYIYFK.A	Y	F1:25004	IA_TA_00002034.raw	736.432	1470.85	59.1	318000	12	0.6	1	99.44	PM	42.61	28.53	197	208
A2I7N1|SPA35_BOVIN	K.LTPETLTR.W	N	F1:15331	IA_TA_00002034.raw	465.766	929.518	43.15	856000	8	-0.2	1	2.49	pM	25	29.02	284	291
A2I7N3|SPA37_BOVIN	K.DAEAFYASEVLSTNFK.D	Y	F1:19644	IA_TA_00002034.raw	896.426	1790.84	50.88	173000	16	0.9	1	99.91	PM	60.98	45.4	153	168
A2I7N3|SPA37_BOVIN	K.LFNDLDVLTNLILLNYIFFK.A	Y	F1:32105	IA_TA_00002034.raw	1214.68	2427.35	73.97	311000	20	0.9	2	97.89	P-	47.96	-	192	211
A2I7N3|SPA37_BOVIN	K.LTPETLTR.W	N	F1:15331	IA_TA_00002034.raw	465.766	929.518	43.15	856000	8	-0.2	1	2.49	pM	25	29.02	287	294
A5A6I6|TRFE_PANTR	G.YYGYTGAFR.C	N	F1:17692	IA_TA_00002034.raw	549.256	1096.5	47.72	58600000	9	0.1	1	99.82	PM	41.02	42.52	533	541
A5A6I6|TRFE_PANTR	K.SC(+57.02)HTGLGR.S	N	F1:18187	IA_TA_00002034.raw	444.211	886.408	48.53	24700000	8	0.2	1	99.67	PM	43.59	33.06	136	143	Carbamidomethylation
A5A6I6|TRFE_PANTR	K.EDPQ(+.98)TFYYAVAVVK.K	Y	F1:15641	IA_TA_00002034.raw	815.915	1629.79	43.39	54900000	14	14.6	1	97.89	P-	47.81	-	108	121	Deamidation (NQ)
A5A6I6|TRFE_PANTR	E.LLC(+57.02)LDGTR.K	N	F1:16841	IA_TA_00002034.raw	474.253	946.49	46.17	59100000	8	0.8	2	95.5	pM	30.42	38.68	580	587	Carbamidomethylation
A5A6I6|TRFE_PANTR	E.GYYGYTGAFR.C	N	F1:17357	IA_TA_00002034.raw	577.767	1153.52	46.58	49900000	10	0.4	1	94.9	P-	36.81	-	532	541
A6LPP6|EFTU_CLOB8	K.TTLTAAITTVLANK.G	Y	F1:23511	IA_TA_00002034.raw	709.418	1416.82	56.31	459000	14	1.7	1	99.94	PM	67.54	98.23	26	39
A6LPP6|EFTU_CLOB8	R.VGIQYIVVFLNK.A	Y	F1:24629	IA_TA_00002034.raw	696.917	1391.82	58.37	1220000	12	0.5	1	99.94	PM	64.62	81.05	126	137
A6LPP6|EFTU_CLOB8	R.VGIQ(+.98)YIVVFLNK.A	Y	F1:25047	IA_TA_00002034.raw	697.409	1392.8	59.15	273000	12	1.1	1	99.94	PM	54.97	76.31	126	137	Deamidation (NQ)
A6LPP6|EFTU_CLOB8	R.GITINTAHVEYQTENR.H	Y	F1:19005	IA_TA_00002034.raw	615.975	1844.9	49.75	571000	16	1	1	99.93	PM	49	56.7	60	75
A6LPP6|EFTU_CLOB8	R.HYAHVDC(+57.02)PGHADYVK.N	N	F1:22966	IA_TA_00002034.raw	442.952	1767.78	55.46	1030000	15	1.1	1	99.8	PM	54.4	35.34	76	90	Carbamidomethylation
A6LPP6|EFTU_CLOB8	K.LLDEAQAGDNIGALLR.G	N	F1:20799	IA_TA_00002034.raw	834.951	1667.88	52.67	3470000	16	1.4	1	98.1	P-	65.58	-	268	283
A6LPP6|EFTU_CLOB8	R.ELLSEYDFPGDDIPVITGSALK.A	Y	F1:23145	IA_TA_00002034.raw	1190.1	2378.19	55.64	572000	22	-1.3	1	98.04	P-	53.97	-	156	177
A6LPP6|EFTU_CLOB8	K.FVGQVYVLK.K	N	F1:19875	IA_TA_00002034.raw	526.811	1051.61	51.15	885000	9	0.8	1	0	PM	37.62	21.87	308	316
A6LPP6|EFTU_CLOB8	R.G(sub K)LLDEAQAGDNIGALLR.G	N	F1:20221	IA_TA_00002034.raw	863.462	1724.91	51.76	948000	17	2.5	1	0	P-	50.27	-	267	283	Mutation
A6LPP6|EFTU_CLOB8	R.VP(sub G)IQYIVVFLNK.A	Y	F1:25754	IA_TA_00002034.raw	716.933	1431.85	60.7	549000	12	1.3	1	0	P-	40.02	-	126	137	Mutation
A6LPQ3|RL7_CLOB8	K.TEFDVVLASAGDNK.I	Y	F1:17071	IA_TA_00002034.raw	733.362	1464.71	46.27	415000	14	0.6	1	94.47	#NAME?	-	49.27	53	66
A6LPQ3|RL7_CLOB8	R.EITGLGLK.E	N	F1:17144	IA_TA_00002034.raw	415.752	829.491	46.42	1230000	8	-1	1	89.98	pM	23.14	40.22	75	82
A6LQ86|CH10_CLOB8	K.ERPQEAEVVAVGPGAVVDGNR.V	Y	F1:19177	IA_TA_00002034.raw	717.04	2148.09	50.03		21	2.5	0	99.93	PM	73.36	59.58	33	53
A6LQ86|CH10_CLOB8	K.VDGEEYTILK.Q	Y	F1:16328	IA_TA_00002034.raw	583.802	1165.59	44.82	87300	10	1.5	1	98.32	pM	21.36	52.4	76	85
A6LQ87|CH60_CLOB8	K.TNDVAGDGTTTATLLAQAIIR.E	N	F1:22229	IA_TA_00002034.raw	1051.56	2101.1	54.45	420000	21	-0.3	2	99.94	PM	74.91	112.51	80	100
A6LQ87|CH60_CLOB8	K.AQIEETSSEFDKEK.L	Y	F1:17341	IA_TA_00002034.raw	820.888	1639.76	46.69	399000	14	1.7	2	99.94	PM	59.74	71.94	349	362
A6LQ87|CH60_CLOB8	K.ISNIQEILPVLEQIVQSGK.K	Y	F1:25578	IA_TA_00002034.raw	703.404	2107.19	60.27	44100	19	1.1	1	99.94	PM	69.64	69.45	225	243
A6LQ87|CH60_CLOB8	K.LTSDVADTQIGINIIVK.S	Y	F1:20022	IA_TA_00002034.raw	900.51	1799	51.31	599000	17	0.7	1	99.94	PM	73.32	68.38	427	443
A6LQ87|CH60_CLOB8	K.FGAPLITNDGVSIAR.E	Y	F1:19739	IA_TA_00002034.raw	765.917	1529.82	51.02	704000	15	0.1	1	99.94	PM	58.53	68.5	43	57
A6LQ87|CH60_CLOB8	K.VGAATETELK.E	N	F1:14378	IA_TA_00002034.raw	509.774	1017.53	41.76	3060000	10	0	2	99.94	PM	55.51	71.8	379	388
A6LQ87|CH60_CLOB8	R.QIATNAGVEGSVIIEK.V	Y	F1:15284	IA_TA_00002034.raw	814.947	1627.88	43.06	164000	16	1.3	1	99.94	PM	58.9	65.58	451	466
A6LQ87|CH60_CLOB8	K.AAVEEGIVAGGGTAYVNVINEVAK.L	Y	F1:19471	IA_TA_00002034.raw	1166.11	2330.21	50.68	184000	24	-0.9	1	99.92	PM	76	50.25	403	426
A6LQ87|CH60_CLOB8	R.VAAISAADEEVGK.L	Y	F1:14185	IA_TA_00002034.raw	630.329	1258.64	41.15	824000	13	2.2	1	99.92	PM	44.87	61.36	146	158
A6LQ87|CH60_CLOB8	R.SALQNAASVASTFLTTEAAVADIPAK.E	Y	F1:25003	IA_TA_00002034.raw	849.781	2546.32	59.1	584000	26	-1	1	99.87	PM	70.14	39.38	500	525
A6LQ87|CH60_CLOB8	K.ISNIQEILPVLEQIVQSGKK.L	Y	F1:25392	IA_TA_00002034.raw	746.102	2235.28	59.85	73300	20	0.9	1	99.83	PM	58.52	36.79	225	244
A6LQ87|CH60_CLOB8	K.Q(-17.03)VDGKEDIAR.V	N	F1:2632	IA_TA_00002034.raw	557.281	1112.55	13.03	201000	10	0.6	2	99.69	PM	32.74	52.31	136	145	Pyro-glu from Q
A6LQ87|CH60_CLOB8	K.LAGGVAVIK.V	N	F1:16153	IA_TA_00002034.raw	414.271	826.528	44.69	1560000	9	-0.6	1	99.63	PM	36.09	43.18	370	378
A6LQ87|CH60_CLOB8	R.IEDALAATK.A	N	F1:2789	IA_TA_00002034.raw	466.258	930.502	13.35	165000	9	-0.2	1	99.11	pM	26.62	50.81	394	402
A6LQ87|CH60_CLOB8	K.NVTAGANPILIR.T	N	F1:17535	IA_TA_00002034.raw	619.865	1237.71	47.41	1500000	12	0.3	1	3.55	pM	27.03	27.07	105	116
A6LQ87|CH60_CLOB8	R.Q(-17.03)IATNAGVEGSVIIEK.V	Y	F1:8712	IA_TA_00002034.raw	806.433	1610.85	30.03	176000	16	0.3	1	1	pM	26.3	20.03	451	466	Pyro-glu from Q
A6LQ87|CH60_CLOB8	K.VGAATETELKEK.K	N	F1:17959	IA_TA_00002034.raw	425.899	1274.67	47.94	106000	12	1.7	1	0.08	pM	10.89	25.76	379	390
A6LQ87|CH60_CLOB8	K.NR(sub V)TAGANPILIR.T	N	F1:17100	IA_TA_00002034.raw	648.376	1294.75	46.33	433000	12	-7.6	1	0	P-	33.61	-	105	116	Mutation
A6LRN4|DNAK_CLOB8	K.DVVLLDVTPLTLGIETAGGIATPLIER.N	Y	F1:26190	IA_TA_00002034.raw	926.196	2775.56	61.58	283000	27	1.5	2	99.94	PM	71.05	72.23	360	386
A6LRN4|DNAK_CLOB8	K.AAIEAVNQSFYPIATK.M	Y	F1:17332	IA_TA_00002034.raw	861.959	1721.9	46.61	241000	16	2.2	1	99.78	PM	49.94	34.68	558	573
A6LRN4|DNAK_CLOB8	K.EANITITASTNLSDDEVDK.A	Y	F1:14324	IA_TA_00002034.raw	1018.49	2034.96	41.37	161000	19	0.9	1	92.18	P-	35.6	-	468	486
A6LRN4|DNAK_CLOB8	K.LGGDDFDEK.I	Y	F1:2793	IA_TA_00002034.raw	498.22	994.424	13.35	19800	9	1	1	18.05	pM	9.56	34.09	199	207
A6LRN4|DNAK_CLOB8	R.IINEPTAASLAYGLDK.T	Y	F1:18227	IA_TA_00002034.raw	838.45	1674.88	48.53	697000	16	1.4	1	6.94	#NAME?	-	33.45	144	159
A6LRN4|DNAK_CLOB8	K.IILVGGSTR.I	Y	F1:16951	IA_TA_00002034.raw	458.285	914.555	46.13	381000	9	-0.1	1	0.05	pM	23.11	22.37	309	317
A8MJJ7|CH60_ALKOO	K.TNDVAGDGTTTATLLAQAIIR.E	N	F1:22229	IA_TA_00002034.raw	1051.56	2101.1	54.45	420000	21	-0.3	2	99.94	PM	74.91	112.51	80	100
A8MJJ7|CH60_ALKOO	Q.VGAATETELK.E	N	F1:14378	IA_TA_00002034.raw	509.774	1017.53	41.76	3060000	10	0	2	99.94	PM	55.51	71.8	379	388
A8MJJ7|CH60_ALKOO	R.IEDALNATR.A	N	F1:2777	IA_TA_00002034.raw	501.764	1001.51	13.33	117000	9	-0.1	1	99.92	PM	43.04	61.88	394	402
A8MJJ7|CH60_ALKOO	K.RQT(sub I)EETTSDFDKEK.L	Y	F1:17002	IA_TA_00002034.raw	857.394	1712.79	46.11	167000	14	-6.9	1	0	P-	36.17	-	349	362	Mutation
A9KQ65|ILVC_LACP7	R.YSISNTAEYGDYITGPK.I	Y	F1:15672	IA_TA_00002034.raw	939.943	1877.87	43.81	303000	17	1.2	1	99.88	PM	39.8	52.72	249	265
A9KQ65|ILVC_LACP7	R.AGVLETTFR.E	Y	F1:18344	IA_TA_00002034.raw	497.272	992.529	48.46	183000	9	1.3	1	93.8	pM	15.47	43.52	177	185
A9KSJ1|CH60_LACP7	R.LLIIAEDIEGEALTTLVINK.L	Y	F1:25461	IA_TA_00002034.raw	1084.63	2167.24	60.04	293000	20	2.1	2	99.94	PM	66.9	65.44	245	264
A9KSJ1|CH60_LACP7	K.SFGAPLITNDGVTIAK.E	Y	F1:19325	IA_TA_00002034.raw	802.438	1602.86	50.56	928000	16	0.4	1	96.83	P-	40.96	-	42	57
B1IC17|LDH_STRPI	A.DADLVVITAGAPQKPGETR.L	N	F1:19083	IA_TA_00002034.raw	969.519	1937.02	49.85	241000	19	0.4	1	99.94	PM	76.13	88.98	76	94
B1IC17|LDH_STRPI	R.VIGSGTSLDSAR.F	Y	F1:14671	IA_TA_00002034.raw	581.807	1161.6	42.03	199000	12	0.3	1	89.5	P-	35.21	-	146	157
B1IC17|LDH_STRPI	A.DQ(sub A)DLVVITAGAPQKPGETR.L	N	F1:18291	IA_TA_00002034.raw	998.03	1994.04	48.53	246000	19	0.8	1	0	P-	48.83	-	76	94	Mutation
B3W9W7|CH60_LACCB	K.TNDIAGDGTTTATVLAQSIIR.E	Y	F1:20034	IA_TA_00002034.raw	1059.56	2117.1	51.37	148000	21	0.4	1	99.94	PM	66.12	99.61	80	100
B3W9W7|CH60_LACCB	K.ALLIIADDVAGEALPTLVLNK.I	Y	F1:25006	IA_TA_00002034.raw	717.088	2148.24	59.15	427000	21	0.6	2	99.94	PM	79.77	81.23	244	264
B3W9W7|CH60_LACCB	K.VGAATETELK.E	N	F1:14378	IA_TA_00002034.raw	509.774	1017.53	41.76	3060000	10	0	2	99.94	PM	55.51	71.8	379	388
B3W9W7|CH60_LACCB	K.Q(-17.03)IDDTTSDFDREK.L	Y	F1:14206	IA_TA_00002034.raw	776.842	1551.67	41.08	397000	13	0.5	1	99.93	PM	51.5	66.25	350	362	Pyro-glu from Q
B3W9W7|CH60_LACCB	K.NVTAGANPVGIR.T	N	F1:15077	IA_TA_00002034.raw	584.826	1167.64	42.77	1070000	12	1.4	1	99.93	PM	51.92	57.02	105	116
B3W9W7|CH60_LACCB	R.IEDALNATR.A	N	F1:2777	IA_TA_00002034.raw	501.764	1001.51	13.33	117000	9	-0.1	1	99.92	PM	43.04	61.88	394	402
B3W9W7|CH60_LACCB	K.ISNIQDILPLLQEIVQQGK.A	Y	F1:25680	IA_TA_00002034.raw	717.08	2148.22	60.51	96400	19	0.9	2	99.91	PM	58.9	46.06	225	243
B3W9W7|CH60_LACCB	K.DNTTIVDGAGSK.D	Y	F1:2532	IA_TA_00002034.raw	589.289	1176.56	12.78	62700	12	1.1	2	99.88	PM	44.53	44.5	326	337
B3W9W7|CH60_LACCB	R.GTFNVVAVK.A	N	F1:16534	IA_TA_00002034.raw	467.772	933.528	45.3	617000	9	0.2	1	99.56	PM	33.72	46.49	267	275
B3W9W7|CH60_LACCB	K.LAGGVAVVK.V	N	F1:15581	IA_TA_00002034.raw	407.263	812.512	43.59	906000	9	-0.6	1	99.53	PM	35.58	40.11	370	378
B3W9W7|CH60_LACCB	K.SYGSPEITNDGVTIAK.S	Y	F1:14863	IA_TA_00002034.raw	826.414	1650.81	42.41	748000	16	1.5	1	99.48	PM	59.67	26.87	42	57
B3W9W7|CH60_LACCB	K.VGHDGVITIEESK.G	Y	F1:19564	IA_TA_00002034.raw	692.359	1382.7	50.8		13	-0.6	0	78.17	P-	33.69	-	167	179
B3W9W7|CH60_LACCB	K.SGIIDPTK.V	Y	F1:14974	IA_TA_00002034.raw	415.735	829.455	42.62	382000	8	0.3	1	13.01	p-	29.34	-	488	495
B3W9W7|CH60_LACCB	K.G(sub K)ISNIQDILPLLQEIVQQGK.A	Y	F1:25688	IA_TA_00002034.raw	736.088	2205.24	60.51	38000	20	2.4	1	0	P-	39.3	-	224	243	Mutation
B3WA01|RL7_LACCB	K.AAAPVAAGAAAGADAAAAK.D	Y	F1:11663	IA_TA_00002034.raw	748.397	1494.78	36.05	993000	19	0.3	2	99.94	PM	86.96	66.08	35	53
B3WA01|RL7_LACCB	K.DASILELNDLVK.S	Y	F1:20389	IA_TA_00002034.raw	665.367	1328.72	51.89	545000	12	1	1	99.93	PM	60.27	55.93	14	25
B3WA01|RL7_LACCB	K.DTYDVELTEAGQEK.V	Y	F1:13238	IA_TA_00002034.raw	799.366	1596.72	39.55	903000	14	0.7	1	99.81	PM	47.14	36.95	54	67
B3WA01|RL7_LACCB	M.ALDVDGIIAQLK.D	Y	F1:22316	IA_TA_00002034.raw	628.367	1254.72	54.52	852000	12	0.5	1	99.48	PM	34.3	45.06	2	13
B3WA01|RL7_LACCB	M.ALDVDGIIAQLKDASILELNDLVKSIEDEFGVK.A	Y	F2:26335	IB_TA_00002037.raw	893.484	3569.91	75	58500	33	0.2	1	99.25	PM	44.74	35.22	2	34
B3WA01|RL7_LACCB	R.EITGLGLK.D	N	F1:17144	IA_TA_00002034.raw	415.752	829.491	46.42	1230000	8	-1	1	89.98	pM	23.14	40.22	76	83
B3WA01|RL7_LACCB	K.EGLSEDDANKLK.E	Y	F1:17704	IA_TA_00002034.raw	659.828	1317.64	47.48	48700	12	0.4	1	0.04	#NAME?	-	26.55	98	109
B3WES8|RS2_LACCB	R.IPDVLFIVDPR.K	Y	F1:24419	IA_TA_00002034.raw	642.371	1282.73	57.92	100000	11	-0.5	1	99.87	PM	44.42	43.18	157	167
B3WES8|RS2_LACCB	R.N(+.98)GIYIIDLQK.T	Y	F1:16071	IA_TA_00002034.raw	589.327	1176.64	44.48	808000	10	0.1	1	2.07	pM	23.65	29.02	36	45	Deamidation (NQ)
B3WES8|RS2_LACCB	R.NP(sub G)IYIIDLQK.T	Y	F1:19590	IA_TA_00002034.raw	608.851	1215.69	50.88	332000	10	1.2	1	0	P-	36.52	-	36	45	Mutation
B9DRR9|ENO_STRU0	R.GNPTLEVEVYTESGAFGR.G	N	F1:18848	IA_TA_00002034.raw	963.466	1924.92	49.46		18	0.6	0	99.93	PM	59.26	56.72	17	34
B9DRR9|ENO_STRU0	K.EAGYTAVVSHR.S	N	F1:17965	IA_TA_00002034.raw	595.303	1188.59	48.03	396000	11	2	1	99.93	PM	63.46	51.77	363	373
B9DRR9|ENO_STRU0	R.SGETEDSTIADIAVATNAGQIK.T	Y	F1:15911	IA_TA_00002034.raw	1096.04	2190.07	44.05	169000	22	-0.3	1	99.73	PM	50.48	33.18	374	395
B9DRR9|ENO_STRU0	K.AVDNVNNIIAEAIIGF(sub Y)DVR.D	N	F1:25543	IA_TA_00002034.raw	1022.05	2042.08	60.18	56700	19	1.9	2	0	P-	50.16	-	67	85	Mutation
B9DRR9|ENO_STRU0	K.E(-18.01)Q(sub A)GYTAVVSHR.S	N	F1:13989	IA_TA_00002034.raw	614.806	1227.6	40.77	658000	11	-1.3	1	0	P-	43.79	-	363	373	Pyro-glu from E; Mutation
C0ZII3|RL2_BREBN	R.VATIEYDPNR.S	Y	F1:14502	IA_TA_00002034.raw	589.297	1176.58	41.63	490000	10	1.5	1	86.25	pM	14.44	40.43	78	87
C0ZII3|RL2_BREBN	K.IGN(+.98)ALPMEK.I	Y	F1:14218	IA_TA_00002034.raw	487.251	972.495	40.54	465000000	9	-7.5	2	69.84	#NAME?	-	40.27	126	134	Deamidation (NQ)
C4Z2T2|RL23_EUBE2	K.KYTFLVHTDANK.T	Y	F1:22790	IA_TA_00002034.raw	479.589	1435.75	55.24	422000	12	0.4	1	99.93	PM	61.77	58.95	27	38
C4Z2T2|RL23_EUBE2	K.AIVQLTADSK.E	Y	F1:15437	IA_TA_00002034.raw	523.298	1044.58	43.25	507000	10	0.7	1	69	#NAME?	-	40.16	82	91
C4Z3R4|CH60_EUBE2	R.SALQNATSVASTLLTTESVVANIK.E	Y	F1:24627	IA_TA_00002034.raw	806.776	2417.3	58.37	460000	24	2	1	99.94	PM	82.58	103.65	501	524
C4Z3R4|CH60_EUBE2	K.VSNDGVITIEESK.T	Y	F1:14786	IA_TA_00002034.raw	695.858	1389.7	42.07	213000	13	1.8	2	99.75	PM	36.73	44.97	167	179
C4Z3R4|CH60_EUBE2	R.GTFNVVAVK.A	N	F1:16534	IA_TA_00002034.raw	467.772	933.528	45.3	617000	9	0.2	1	99.56	PM	33.72	46.49	267	275
C4Z3R4|CH60_EUBE2	R.SQ(sub A)LQNATSVASTLLTTESVVANIK.E	Y	F1:24609	IA_TA_00002034.raw	825.783	2474.32	58.27	134000	24	1.1	1	0	P-	46.46	-	501	524	Mutation
C4Z3R4|CH60_EUBE2	K.Q(sub S)YGAPLITNDGVTIAK.D	N	F1:18933	IA_TA_00002034.raw	830.949	1659.88	49.62	220000	16	0.6	1	0	P-	38.27	-	42	57	Mutation
O06942|DNAK_STRMU	K.ILVFDLGGGTFDVSILELGDGVFDVLATAGDNK.L	Y	F1:30174	IA_TA_00002034.raw	1123.25	3366.72	69.84	110000	33	1.3	1	99.5	PM	57.26	27.29	164	196
O06942|DNAK_STRMU	K.LGGDN(+.98)FDQK.V	Y	F1:2662	IA_TA_00002034.raw	497.728	993.44	13.11	18800	9	0.8	1	0	#NAME?	-	23.11	197	205	Deamidation (NQ)
O32755|G3P_LACDE	K.SQAHLDAGAK.R	N	F1:17160	IA_TA_00002034.raw	499.257	996.499	46.33	330000	10	0.3	1	99.94	PM	59.04	64.15	111	120
O32755|G3P_LACDE	K.AIGLVLPELNGK.L	N	F1:21543	IA_TA_00002034.raw	612.371	1222.73	53.51	4470000	12	-0.5	1	99.92	PM	50.62	51.54	221	232
O32755|G3P_LACDE	R.VYAEPQAQNIPWVK.N	Y	F1:17995	IA_TA_00002034.raw	821.934	1641.85	47.93	2190000	14	1.7	1	99.88	PM	61.26	41.15	78	91
O32755|G3P_LACDE	K.AIGLVLPELN(+.98)GK.L	N	F1:21176	IA_TA_00002034.raw	612.864	1223.71	53.01	891000	12	0.2	1	98.52	PM	40.45	20.56	221	232	Deamidation (NQ)
O32755|G3P_LACDE	K.Q(sub A)IGLVLPELNGK.L	N	F1:21281	IA_TA_00002034.raw	640.882	1279.75	53.23	1860000	12	0.2	1	0	P-	36.16	-	221	232	Mutation
O46375|TTHY_BOVIN	K.SLGISPFHEFAEVVFTANDSGPR.H	Y	F1:25139	IA_TA_00002034.raw	826.409	2476.2	59.37	175000	23	1.5	1	99.94	PM	77.49	72.48	101	123
O46375|TTHY_BOVIN	K.AADETWEPFASGK.T	Y	F1:16757	IA_TA_00002034.raw	704.824	1407.63	45.76	673000	13	1.5	1	99.92	PM	50.39	53.09	56	68
O46375|TTHY_BOVIN	R.GSPAANVGVK.V	Y	F1:13755	IA_TA_00002034.raw	450.25	898.487	40.07	174000	10	-1.3	1	98.89	PM	36.89	27.96	42	51
O46375|TTHY_BOVIN	K.Q(sub A)ADETWEPFASGK.T	Y	F1:16684	IA_TA_00002034.raw	733.335	1464.65	45.57	116000	13	2.5	1	0	P-	41.88	-	56	68	Mutation
O77698|TRFL_BUBBU	K.KANEGLTWNSLK.G	N	F1:21087	IA_TA_00002034.raw	680.866	1359.71	53.01	11000000	12	1.5	2	99.94	PM	82.55	110.72	460	471
O77698|TRFL_BUBBU	K.KGSNFQLDQ(+.98)LQGR.N	N	F1:19803	IA_TA_00002034.raw	746.381	1490.75	51.1	735000	13	-0.6	1	99.94	PM	78.47	110.7	119	131	Deamidation (NQ)
O77698|TRFL_BUBBU	K.KGSNFQLDQLQGR.N	N	F1:19598	IA_TA_00002034.raw	745.89	1489.76	50.91	8250000	13	1.9	2	99.94	PM	80.2	98.97	119	131
O77698|TRFL_BUBBU	K.C(+57.02)STSPLLEAC(+57.02)AFLTR	N	F1:22850	IA_TA_00002034.raw	863.42	1724.82	55.42	15000000	15	1.5	2	99.94	PM	77.22	96.12	694	708	Carbamidomethylation
O77698|TRFL_BUBBU	R.LC(+57.02)ALC(+57.02)AGDDQGLDK.C	N	F1:14194	IA_TA_00002034.raw	768.346	1534.68	41.26	47800000	14	0.6	1	99.94	PM	67.8	99.18	520	533	Carbamidomethylation
O77698|TRFL_BUBBU	K.LGGRPTYEEYLGTEYVTAIANLKK.C	N	F1:24390	IA_TA_00002034.raw	672.358	2685.4	57.95	5440000	24	0.5	1	99.94	PM	91.55	87.3	670	693
O77698|TRFL_BUBBU	K.E(-18.01)SPQTHYYAVAVVK.K	N	F1:15644	IA_TA_00002034.raw	787.405	1572.79	43.71	2080000	14	1.4	1	99.94	PM	74.35	83.38	105	118	Pyro-glu from E
O77698|TRFL_BUBBU	K.GSNFQ(+.98)LDQLQGR.N	N	F1:15490	IA_TA_00002034.raw	682.334	1362.65	43.36	2480000	12	0.1	1	99.94	PM	66.49	82.72	120	131	Deamidation (NQ)
O77698|TRFL_BUBBU	K.LGGRPTYEEYLGTEYVTAIANLK.K	N	F1:24276	IA_TA_00002034.raw	853.443	2557.31	57.74	5760000	23	0.9	1	99.94	PM	86.55	79.06	670	692
O77698|TRFL_BUBBU	K.EC(+57.02)HLAQVPSHAVVAR.S	N	F1:21439	IA_TA_00002034.raw	837.431	1672.85	53.59	6860000	15	0.5	3	99.94	PM	78.65	76.91	263	277	Carbamidomethylation
O77698|TRFL_BUBBU	K.ESPQTHYYAVAVVK.K	N	F1:19863	IA_TA_00002034.raw	796.41	1590.8	51.28	39000000	14	0.6	1	99.94	PM	90.65	75.72	105	118
O77698|TRFL_BUBBU	R.QAYPNLC(+57.02)QLC(+57.02)K.G	N	F1:15204	IA_TA_00002034.raw	697.832	1393.65	43.09	30900000	11	0.9	2	99.94	PM	62.39	77.01	183	193	Carbamidomethylation
O77698|TRFL_BUBBU	K.ETTVFENLPEKADR.D	N	F1:19670	IA_TA_00002034.raw	824.914	1647.81	50.98	1540000	14	1.4	2	99.94	PM	68.12	72.05	230	243
O77698|TRFL_BUBBU	R.IPSKVDSALYLGSR.Y	N	F1:20896	IA_TA_00002034.raw	502.615	1504.83	52.85	2400000	14	-0.3	2	99.94	PM	65.28	68.59	329	342
O77698|TRFL_BUBBU	K.LGAPSITC(+57.02)VR.R	N	F1:15783	IA_TA_00002034.raw	537.293	1072.57	43.99	78600000	10	2.1	1	99.94	PM	60.76	67.61	48	57	Carbamidomethylation
O77698|TRFL_BUBBU	G.SFQLFGSPPGQR.D	N	F1:19689	IA_TA_00002034.raw	660.839	1319.66	51.07	83100000	12	1	1	99.94	PM	63.2	64.01	304	315
O77698|TRFL_BUBBU	K.KLGAPSITC(+57.02)VR.R	N	F1:20230	IA_TA_00002034.raw	401.227	1200.66	51.68	4610000	11	-4.7	1	99.93	PM	54.86	63.18	47	57	Carbamidomethylation
O77698|TRFL_BUBBU	K.NC(+57.02)PDKFC(+57.02)LFK.S	N	F1:21964	IA_TA_00002034.raw	664.811	1327.61	54.1	15600000	10	0.9	2	99.93	PM	51.48	65.41	643	652	Carbamidomethylation
O77698|TRFL_BUBBU	K.NLLFNDN(+.98)TEC(+57.02)LAK.L	N	F1:18700	IA_TA_00002034.raw	776.87	1551.72	49.6	4190000	13	0.8	2	99.93	PM	53.23	63.22	657	669	Deamidation (NQ); Carbamidomethylation
O77698|TRFL_BUBBU	K.C(+57.02)LQDGAGDVAFVK.E	N	F1:12737	IA_TA_00002034.raw	690.334	1378.65	38.25	229000	13	-0.5	2	99.93	PM	56.9	58.5	217	229	Carbamidomethylation
O77698|TRFL_BUBBU	K.VDSALYLGSR.Y	N	F1:15625	IA_TA_00002034.raw	540.788	1079.56	44.05	84100000	10	0.3	1	99.93	PM	51.07	61.56	333	342
O77698|TRFL_BUBBU	K.GSNFQLDQLQGR.N	N	F1:14839	IA_TA_00002034.raw	681.842	1361.67	42.2	631000	12	1.1	1	99.93	PM	48.35	66.19	120	131
O77698|TRFL_BUBBU	R.QAYPNLC(+57.02)Q(+.98)LC(+57.02)K.G	N	F1:15564	IA_TA_00002034.raw	698.323	1394.63	43.59	1320000	11	0.1	1	99.93	PM	51.78	60.36	183	193	Carbamidomethylation; Deamidation (NQ)
O77698|TRFL_BUBBU	K.C(+57.02)GLVPVLAENR.K	N	F1:19012	IA_TA_00002034.raw	614.33	1226.64	49.91	7250000	11	1.1	1	99.93	PM	50.65	62.5	424	434	Carbamidomethylation
O77698|TRFL_BUBBU	K.N(+.98)LLFNDNTEC(+57.02)LAK.L	N	F1:18091	IA_TA_00002034.raw	776.873	1551.72	48.08	916000	13	4.9	2	99.93	PM	48.64	63.75	657	669	Deamidation (NQ); Carbamidomethylation
O77698|TRFL_BUBBU	K.E(-18.01)C(+57.02)HLAQVPSHAVVAR.S	N	F1:19050	IA_TA_00002034.raw	552.619	1654.84	49.83	1420000	15	-0.3	2	99.93	PM	76	56.09	263	277	Pyro-glu from E; Carbamidomethylation
O77698|TRFL_BUBBU	K.LRPVAAEIYGTK.E	N	F1:21101	IA_TA_00002034.raw	659.38	1316.75	53.1	71200000	12	0.6	2	99.93	PM	66.8	52.08	93	104
O77698|TRFL_BUBBU	K.ESPQTHYYAVAVVKK.G	N	F1:21552	IA_TA_00002034.raw	573.974	1718.9	53.59	1600000	15	0.3	1	99.92	PM	48.94	54.63	105	119
O77698|TRFL_BUBBU	R.Q(-17.03)AYPNLC(+57.02)QLC(+57.02)K.G	N	F1:7911	IA_TA_00002034.raw	689.32	1376.62	28.68	47100000	11	2	1	99.92	PM	55.51	50.7	183	193	Pyro-glu from Q; Carbamidomethylation
O77698|TRFL_BUBBU	K.NLLFNDNTEC(+57.02)LAK.L	N	F1:18091	IA_TA_00002034.raw	776.378	1550.74	47.88	5020000	13	1.3	2	99.92	PM	45.46	62.88	657	669	Carbamidomethylation
O77698|TRFL_BUBBU	K.ANEGLTWN(+.98)SLK.G	N	F1:16317	IA_TA_00002034.raw	617.309	1232.6	44.95	1060000	11	-0.1	2	99.92	PM	39.93	65.41	461	471	Deamidation (NQ)
O77698|TRFL_BUBBU	R.VVWC(+57.02)AVGPEEQK.K	N	F1:15827	IA_TA_00002034.raw	701.346	1400.68	44.09	71900000	12	1.7	1	99.92	PM	58.85	47.79	364	375	Carbamidomethylation
O77698|TRFL_BUBBU	K.KGSNFQLDQLQ(+.98)GR.N	N	F1:19940	IA_TA_00002034.raw	497.923	1490.75	51.1	2950000	13	0.5	1	99.91	PM	54.11	45.65	119	131	Deamidation (NQ)
O77698|TRFL_BUBBU	R.EPYFGYSGAFK.C	N	F1:18820	IA_TA_00002034.raw	633.296	1264.58	49.68	120000000	11	1.2	1	99.9	PM	45.99	47.95	206	216
O77698|TRFL_BUBBU	K.ANEGLTWNSLK.G	N	F1:17174	IA_TA_00002034.raw	616.818	1231.62	46.67	28100000	11	2	1	99.89	PM	44.51	46.47	461	471
O77698|TRFL_BUBBU	G.SFQ(+.98)LFGSPPGQR.D	N	F1:19968	IA_TA_00002034.raw	661.331	1320.65	51.36	8410000	12	0.6	1	99.83	PM	47.28	38.08	304	315	Deamidation (NQ)
O77698|TRFL_BUBBU	K.YYGYTGAFR.C	N	F1:17692	IA_TA_00002034.raw	549.256	1096.5	47.72	58600000	9	0.1	1	99.82	PM	41.02	42.52	542	550
O77698|TRFL_BUBBU	K.HSSLDC(+57.02)VLRPTEGYLAVAVVK.K	N	F1:24156	IA_TA_00002034.raw	579.312	2313.22	57.41	10300000	21	1.6	2	99.81	PM	53.86	36.09	439	459	Carbamidomethylation
O77698|TRFL_BUBBU	K.HSSLDC(+57.02)VLRPTEGYLAVAVVKK.A	N	F1:24228	IA_TA_00002034.raw	611.333	2441.31	57.58	179000	22	-2.4	1	99.81	PM	50.41	36.25	439	460	Carbamidomethylation
O77698|TRFL_BUBBU	K.E(-18.01)TTVFENLPEK.A	N	F1:8894	IA_TA_00002034.raw	644.825	1287.63	30.94	1070000	11	0.8	1	99.79	PM	42.49	37.66	230	240	Pyro-glu from E
O77698|TRFL_BUBBU	R.VVWC(+57.02)AVGPEEQKK.C	N	F1:20016	IA_TA_00002034.raw	510.598	1528.77	51.43	26300000	13	0.8	1	99.72	PM	41.58	36.59	364	376	Carbamidomethylation
O77698|TRFL_BUBBU	N.SC(+57.02)HTGLGR.S	N	F1:18187	IA_TA_00002034.raw	444.211	886.408	48.53	24700000	8	0.2	1	99.67	PM	43.59	33.06	133	140	Carbamidomethylation
O77698|TRFL_BUBBU	E.GYLAVAVVK.K	N	F1:18904	IA_TA_00002034.raw	460.285	918.554	49.67	840000	9	2	1	98.93	PM	35.45	31.69	451	459
O77698|TRFL_BUBBU	K.EC(+57.02)HLAQ(+.98)VPSHAVVAR.S	N	F1:21131	IA_TA_00002034.raw	419.464	1673.83	53.09	2070000	15	-1.3	2	98.68	PM	36.47	27.43	263	277	Carbamidomethylation; Deamidation (NQ)
O77698|TRFL_BUBBU	A.IANLKKC(+57.02)STSPLLEAC(+57.02)AFLTR	N	F2:18179	IB_TA_00002037.raw	798.428	2392.26	58.24	1770000	21	0.1	2	98.1	P-	82.91	-	688	708	Carbamidomethylation
O77698|TRFL_BUBBU	R.PTYEEYLGTEYVTAIANLKK.C	N	F1:24016	IA_TA_00002034.raw	768.399	2302.17	57.24	554000	20	1.1	1	98.1	P-	73.53	-	674	693
O77698|TRFL_BUBBU	R.C(+57.02)LAEDVGDVAFVK.N	N	F1:18423	IA_TA_00002034.raw	711.851	1421.69	48.8	2860000	13	1.3	1	98.1	P-	67.52	-	551	563	Carbamidomethylation
O77698|TRFL_BUBBU	V.DAFKEC(+57.02)HLAQVPSHAVVAR.S	N	F1:22740	IA_TA_00002034.raw	534.526	2134.07	55.18	1300000	19	-0.3	1	98.09	P-	63.31	-	259	277	Carbamidomethylation
O77698|TRFL_BUBBU	K.LGGRPTYEEYLGTEYVTAIAN.L	N	F1:19678	IA_TA_00002034.raw	1159.07	2316.13	51.02	1510000	21	0.9	1	98.08	P-	58.96	-	670	690
O77698|TRFL_BUBBU	R.KPVTEAQSC(+57.02)HLAVAPN.H	N	F1:18342	IA_TA_00002034.raw	861.437	1720.86	48.7	981000	16	1	2	98.08	P-	57.92	-	598	613	Carbamidomethylation
O77698|TRFL_BUBBU	S.GSFQLFGSPPGQR.D	Y	F1:19171	IA_TA_00002034.raw	689.35	1376.68	50.43	59900000	13	0.6	1	98.04	P-	54.06	-	303	315
O77698|TRFL_BUBBU	R.PTEGYLAVAVVK.K	N	F1:18473	IA_TA_00002034.raw	623.856	1245.7	48.87	1520000	12	0.9	1	98.03	P-	53.52	-	448	459
O77698|TRFL_BUBBU	K.LGGRPTYEEYLGTEYVTA.I	N	F1:18688	IA_TA_00002034.raw	1009.99	2017.96	49.34	1170000	18	-2.2	1	97.97	P-	50.78	-	670	687
O77698|TRFL_BUBBU	R.PTYEEYLGTEYVTAIANLK.K	N	F1:23474	IA_TA_00002034.raw	725.701	2174.08	56.16	308000	19	1.5	2	97.96	P-	49.76	-	674	692
O77698|TRFL_BUBBU	N.LLFNDNTEC(+57.02)LAK.L	N	F1:18488	IA_TA_00002034.raw	719.357	1436.7	48.87	1970000	12	1.3	1	97.84	P-	46.67	-	658	669	Carbamidomethylation
O77698|TRFL_BUBBU	K.SC(+57.02)HTAVDR.T	N	F1:17205	IA_TA_00002034.raw	473.214	944.413	46.62	29800000	8	0	1	97.79	P-	46.38	-	475	482	Carbamidomethylation
O77698|TRFL_BUBBU	K.HSSLDC(+57.02)VLRPT.E	N	F1:20080	IA_TA_00002034.raw	642.823	1283.63	51.47	1500000	11	1.4	1	97.49	P-	43.28	-	439	449	Carbamidomethylation
O77698|TRFL_BUBBU	H.LAQVPSHAVVAR.S	N	F1:19427	IA_TA_00002034.raw	416.579	1246.71	50.54		12	-0.8	0	97.37	P-	42.1	-	266	277
O77698|TRFL_BUBBU	K.C(+57.02)LQDGAGDVAFVKE.T	N	F1:15460	IA_TA_00002034.raw	754.857	1507.7	43.31	350000	14	1.1	1	96.83	P-	41.07	-	217	230	Carbamidomethylation
O77698|TRFL_BUBBU	K.HSSLDC(+57.02)VLRPTEGY.L	N	F1:20893	IA_TA_00002034.raw	545.259	1632.76	52.69	415000	14	-0.8	2	96.8	P-	40.67	-	439	452	Carbamidomethylation
O77698|TRFL_BUBBU	R.SVDGKEDLIWK.L	N	F1:20643	IA_TA_00002034.raw	645.341	1288.67	52.42	5560000	11	1	2	96.56	P-	39.71	-	278	288
O77698|TRFL_BUBBU	A.NLKKC(+57.02)STSPLLEAC(+57.02)AFLTR	N	F2:18104	IB_TA_00002037.raw	553.042	2208.14	58.11	448000	19	0.3	1	96.54	P-	47.35	-	690	708	Carbamidomethylation
O77698|TRFL_BUBBU	G.SNFQLDQLQGR.N	N	F1:15403	IA_TA_00002034.raw	653.332	1304.65	43.34	3310000	11	1.2	1	96.3	P-	38.48	-	121	131
O77698|TRFL_BUBBU	R.LLC(+57.02)LDGTR.K	N	F1:16841	IA_TA_00002034.raw	474.253	946.49	46.17	59100000	8	0.8	2	95.5	pM	30.42	38.68	590	597	Carbamidomethylation
O77698|TRFL_BUBBU	F.FSQSC(+57.02)APGADPK.S	N	F1:2181	IA_TA_00002034.raw	632.785	1263.56	12.05	206000	12	0.8	1	95.02	P-	37.75	-	506	517	Carbamidomethylation
O77698|TRFL_BUBBU	R.PTYEEYLGTEYVTAIAN(+.98)LKK.C	N	F1:24016	IA_TA_00002034.raw	768.734	2303.16	57.24		20	9.3	0	94.6	P-	36.63	-	674	693	Deamidation (NQ)
O77698|TRFL_BUBBU	K.GSNFQLDQ(+.98)LQGR.N	N	F1:15576	IA_TA_00002034.raw	682.341	1362.65	43.65	8280000	12	10	1	92.03	P-	35.45	-	120	131	Deamidation (NQ)
O77698|TRFL_BUBBU	K.C(+57.02)LQ(+.98)DGAGDVAFVK.E	N	F1:15119	IA_TA_00002034.raw	690.827	1379.64	42.87	4470000	13	-0.1	1	86.36	#NAME?	-	43.65	217	229	Carbamidomethylation; Deamidation (NQ)
O77698|TRFL_BUBBU	L.DC(+57.02)VLRPTEGYLAVAVVK.K	N	F1:21928	IA_TA_00002034.raw	630.677	1889.01	53.96	818000	17	1	1	82.56	P-	34.74	-	443	459	Carbamidomethylation
O77698|TRFL_BUBBU	S.GSFQ(+.98)LFGSPPGQR.D	Y	F1:19551	IA_TA_00002034.raw	689.842	1377.67	50.95	4890000	13	0.9	2	82.34	P-	34.65	-	303	315	Deamidation (NQ)
O77698|TRFL_BUBBU	K.N(+.98)C(+57.02)PDKFC(+57.02)LFK.S	N	F1:21911	IA_TA_00002034.raw	443.87	1328.59	54		10	-0.1	1	73.55	pM	17.62	38.13	643	652	Deamidation (NQ); Carbamidomethylation
O77698|TRFL_BUBBU	Q.AYPNLC(+57.02)QLC(+57.02)K.G	N	F1:15583	IA_TA_00002034.raw	633.802	1265.59	43.62	785000	10	0.1	1	70.16	pM	27.34	35.38	184	193	Carbamidomethylation
O77698|TRFL_BUBBU	K.NLNREDFR.L	N	F1:19693	IA_TA_00002034.raw	532.268	1062.52	51.02	3430000	8	0.7	1	67.7	pM	23.19	36.58	582	589
O77698|TRFL_BUBBU	L.KKC(+57.02)STSPLLEAC(+57.02)AFLTR	N	F2:18018	IB_TA_00002037.raw	496.26	1981.01	57.95	62100	17	-0.9	1	61.1	P-	41.57	-	692	708	Carbamidomethylation
O77698|TRFL_BUBBU	R.Q(-17.03)AYPNLC(+57.02)Q(+.98)LC(+57.02)K.G	N	F1:9651	IA_TA_00002034.raw	689.811	1377.61	31.04	1440000	11	0.5	1	5.25	#NAME?	-	33	183	193	Pyro-glu from Q; Carbamidomethylation; Deamidation (NQ)
O77698|TRFL_BUBBU	K.KAN(+.98)EGLTWNSLK.G	N	F1:21025	IA_TA_00002034.raw	454.575	1360.7	52.84	305000	12	2.5	1	0.53	#NAME?	-	29.77	460	471	Deamidation (NQ)
O77698|TRFL_BUBBU	K.LP(sub G)GRPTYEEYLGTEYVTAIANLK.K	N	F1:24433	IA_TA_00002034.raw	866.788	2597.34	58	4530000	23	1.1	1	0	P-	50.14	-	670	692	Mutation
O77698|TRFL_BUBBU	K.LP(sub G)GRPTYEEYLGTEYVTAIANLKK.C	N	F1:24481	IA_TA_00002034.raw	909.486	2725.43	58.09	3050000	24	1.8	2	0	P-	44.73	-	670	693	Mutation
O77698|TRFL_BUBBU	R.NSCHTGLGR.S	Y	F1:17817	IA_TA_00002034.raw	472.722	943.429	47.59	3050000	9	0.1	1	0	P-	43.95	-	132	140
O77698|TRFL_BUBBU	R.R(sub V)VWC(+57.02)AVGPEEQKK.C	N	F1:19852	IA_TA_00002034.raw	793.904	1585.8	51.27	10200000	13	-6.3	1	0	P-	43.07	-	364	376	Carbamidomethylation; Mutation
O77698|TRFL_BUBBU	K.KQ(sub A)NEGLTWNSLK.G	N	F1:20951	IA_TA_00002034.raw	709.376	1416.74	52.85	10600000	12	0.4	2	0	P-	42.03	-	460	471	Mutation
O77698|TRFL_BUBBU	K.LN(sub G)GRPTYEEYLGTEYVTAIANLKK.C	N	F1:24347	IA_TA_00002034.raw	686.614	2742.42	57.88	6200000	24	1.1	1	0	P-	41.74	-	670	693	Mutation
O77698|TRFL_BUBBU	K.KN(sub G)SNFQLDQLQGR.N	N	F1:19401	IA_TA_00002034.raw	516.602	1546.79	50.77	21400000	13	-1	2	0	P-	41.01	-	119	131	Mutation
O77698|TRFL_BUBBU	K.KP(sub G)SNFQLDQLQGR.N	N	F1:18603	IA_TA_00002034.raw	765.905	1529.79	49.22	21600000	13	0.6	2	0	P-	40.61	-	119	131	Mutation
O77698|TRFL_BUBBU	K.N(sub K)SCHTAVDR.T	N	F1:16879	IA_TA_00002034.raw	501.725	1001.43	46.01	2280000	9	0.2	1	0	P-	40.08	-	474	482	Mutation
O77698|TRFL_BUBBU	R.CLE(sub A)EDVGDVAFVK.N	N	F1:18021	IA_TA_00002034.raw	712.342	1422.67	48.1	1050000	13	0.4	1	0	P-	38.49	-	551	563	Mutation
O77698|TRFL_BUBBU	E.N(sub G)YLAVAVVK.K	N	F1:18657	IA_TA_00002034.raw	488.795	975.575	49.26	513000	9	-0.3	1	0	P-	38.41	-	451	459	Mutation
O77698|TRFL_BUBBU	K.N(sub K)CSTSPLLEAC(+57.02)AFLTR	N	F1:22662	IA_TA_00002034.raw	891.932	1781.84	54.92	48800000	16	2.7	1	0	P-	36.81	-	693	708	Carbamidomethylation; Mutation
O77698|TRFL_BUBBU	R.VVWCE(sub A)VGPEEQKK.C	N	F1:20456	IA_TA_00002034.raw	510.926	1529.75	52		13	1.1	0	0	P-	36.64	-	364	376	Mutation
O77698|TRFL_BUBBU	K.N(sub G)SNFQLDQLQGR.N	N	F1:15109	IA_TA_00002034.raw	710.353	1418.69	42.94	19700000	12	0.9	1	0	P-	36.42	-	120	131	Mutation
O77698|TRFL_BUBBU	L.G(sub R)IPSKVDSALYLGSR.Y	N	F1:20616	IA_TA_00002034.raw	781.932	1561.85	52.45	775000	15	1.3	1	0	P-	36.19	-	328	342	Mutation
O77698|TRFL_BUBBU	K.N(sub K)GSNFQLDQLQGR.N	N	F1:8403	IA_TA_00002034.raw	738.864	1475.71	30.07	24000000	13	1.1	1	0	P-	36.18	-	119	131	Mutation
O77698|TRFL_BUBBU	K.LRPR(sub V)AAEIYGTK.E	N	F1:20894	IA_TA_00002034.raw	458.929	1373.78	52.89	19700000	12	-9	1	0	P-	35.51	-	93	104	Mutation
O77698|TRFL_BUBBU	G.P(sub K)CGLVPVLAENRK.S	N	F1:21542	IA_TA_00002034.raw	698.393	1394.77	53.59	15200000	13	0.1	1	0	P-	35.1	-	423	435	Mutation
O77698|TRFL_BUBBU	K.LRPVE(sub A)AEIYGTK.E	N	F1:16855	IA_TA_00002034.raw	688.384	1374.75	45.86	476000	12	2	1	0	P-	35.01	-	93	104	Mutation
O77698|TRFL_BUBBU	K.R(sub V)DSALYLGSR.Y	N	F1:15679	IA_TA_00002034.raw	569.298	1136.59	43.88	31900000	10	-10.2	1	0	P-	34.97	-	333	342	Mutation
O77698|TRFL_BUBBU	G.N(sub K)CGLVPVLAENR.K	N	F1:18253	IA_TA_00002034.raw	642.841	1283.67	48.67	21300000	12	1.5	1	0	P-	34.74	-	423	434	Mutation
O77698|TRFL_BUBBU	R.EPYFGYD(sub S)GAFK.C	N	F1:19888	IA_TA_00002034.raw	647.293	1292.57	51.17	157000	11	0.8	1	0	P-	34.32	-	206	216	Mutation
O77698|TRFL_BUBBU	K.C(+57.02)D(sub G)LVPVLAENRK.S	N	F1:21164	IA_TA_00002034.raw	707.381	1412.74	52.97	333000	12	2.5	1	0	P-	34.08	-	424	435	Carbamidomethylation; Mutation
O77698|TRFL_BUBBU	K.VDSALYLN(sub G)SR.Y	N	F1:16264	IA_TA_00002034.raw	569.3	1136.58	44.61	1490000	10	2.4	1	0	P-	33.36	-	333	342	Mutation
O77698|TRFL_BUBBU	K.D(sub K)CSTSPLLEAC(+57.02)AFLTR	N	F1:20099	IA_TA_00002034.raw	892.422	1782.83	51.47	121000	16	0.3	1	0	P-	33.35	-	693	708	Carbamidomethylation; Mutation
O77698|TRFL_BUBBU	K.N(sub G)SNFQ(+.98)LDQLQGR.N	N	F1:15399	IA_TA_00002034.raw	710.843	1419.67	43.31	1080000	12	-1.8	1	0	P-	33.28	-	120	131	Deamidation (NQ); Mutation
P00343|LDH_LACCA	K.DADLVVITAGAPQKPGETR.L	N	F1:19083	IA_TA_00002034.raw	969.519	1937.02	49.85	241000	19	0.4	1	99.94	PM	76.13	88.98	76	94
P00343|LDH_LACCA	K.SIVDPIVDSGFNGIFLVAANPVDILTYATWK.L	Y	F1:28656	IA_TA_00002034.raw	1112.59	3334.75	66.81	1050000	31	0.7	3	99.93	PM	83.54	59.24	107	137
P00343|LDH_LACCA	R.VVGSGTSLDTAR.F	Y	F1:2549	IA_TA_00002034.raw	581.807	1161.6	12.86	115000	12	0.9	1	99.93	PM	48.62	61.36	146	157
P00343|LDH_LACCA	K.IYSAEYSDAK.D	N	F1:2539	IA_TA_00002034.raw	573.769	1145.52	12.82	63000	10	-0.2	1	99.83	PM	36.46	52.4	66	75
P00343|LDH_LACCA	K.SIVDPIVDSGFN(+.98)GIFLVAANPVDILTYATWK.L	Y	F1:28170	IA_TA_00002034.raw	1112.92	3335.73	65.75	100000	31	3.2	2	99.41	PM	50.17	26.14	107	137	Deamidation (NQ)
P00343|LDH_LACCA	K.KIYSAEYSDAK.D	Y	F1:2142	IA_TA_00002034.raw	637.817	1273.62	11.95	10700	11	0.1	1	90.96	pM	31.68	36.65	65	75
P00343|LDH_LACCA	K.VLTDAFAK.N	Y	F1:16532	IA_TA_00002034.raw	432.745	863.475	45.27	579000	8	0.8	1	12.6	pM	20.56	32.56	312	319
P00343|LDH_LACCA	K.DQ(sub A)DLVVITAGAPQKPGETR.L	N	F1:18291	IA_TA_00002034.raw	998.03	1994.04	48.53	246000	19	0.8	1	0	P-	48.83	-	76	94	Mutation
P00343|LDH_LACCA	R.R(sub V)VGSGTSLDTAR.F	Y	F1:2726	IA_TA_00002034.raw	610.318	1218.63	13.22	55800	12	-8.9	1	0	P-	33.89	-	146	157	Mutation
P00711|LALBA_BOVIN	K.ALC(+57.02)SEKLDQWLC(+57.02)EK.L	N	F1:21763	IA_TA_00002034.raw	890.424	1778.83	53.88	9430000	14	0.6	2	99.94	PM	85.32	87.59	128	141	Carbamidomethylation
P00711|LALBA_BOVIN	K.DDQNPHSSNIC(+57.02)NISC(+57.02)DK.F	Y	F1:2513	IA_TA_00002034.raw	668.612	2002.81	12.8	3020000	17	0.9	5	99.94	PM	73.38	78.43	82	98	Carbamidomethylation
P00711|LALBA_BOVIN	K.ILDKVGINYWLAHK.A	N	F1:24300	IA_TA_00002034.raw	557.319	1668.94	57.74	281000	14	0.2	2	99.94	PM	60.51	83.56	114	127
P00711|LALBA_BOVIN	K.GYGGVSLPEWVC(+57.02)TTFHTSGYDTQAIVQNNDSTEYGLFQINNK.I	N	F1:24295	IA_TA_00002034.raw	1178.55	4710.16	57.77	3970000	42	1.7	1	99.94	PM	55.84	67.8	36	77	Carbamidomethylation
P00711|LALBA_BOVIN	K.FLDDDLTDDIM(+15.99)C(+57.02)VKK.I	N	F1:20519	IA_TA_00002034.raw	615.287	1842.84	52.24	11000000	15	0.5	2	99.94	PM	47.55	80.47	99	113	Oxidation (M); Carbamidomethylation
P00711|LALBA_BOVIN	K.VGIN(+.98)YWLAHK.A	N	F1:23101	IA_TA_00002034.raw	601.322	1200.63	55.69	4240000	10	-0.5	4	99.93	PM	52.07	63.77	118	127	Deamidation (NQ)
P00711|LALBA_BOVIN	K.IWC(+57.02)KDDQNPHSSNIC(+57.02)NISC(+57.02)DK.F	Y	F1:20953	IA_TA_00002034.raw	1296.06	2590.1	52.83	3080000	21	2.8	5	99.93	PM	70.05	58.09	78	98	Carbamidomethylation
P00711|LALBA_BOVIN	K.VGINYWLAHK.A	N	F1:22873	IA_TA_00002034.raw	600.83	1199.64	55.46	136000000	10	1.1	2	99.93	PM	58.03	55.34	118	127
P00711|LALBA_BOVIN	K.FLDDDLTDDIM(+15.99)C(+57.02)VK.K	N	F1:17640	IA_TA_00002034.raw	858.379	1714.74	47.59	74100000	14	0.5	3	99.89	PM	37.48	59.38	99	112	Oxidation (M); Carbamidomethylation
P00711|LALBA_BOVIN	K.DDQNPHSSNIC(+57.02)N(+.98)ISC(+57.02)DKFLDDDLTDDIM(+15.99)C(+57.02)VK.K	Y	F1:20925	IA_TA_00002034.raw	1234.52	3700.53	52.79	720000	31	5.7	1	99.87	PM	42.54	44.04	82	112	Carbamidomethylation; Deamidation (NQ); Oxidation (M)
P00711|LALBA_BOVIN	K.FLDDDLTDDIMC(+57.02)VK.K	N	F1:20778	IA_TA_00002034.raw	850.382	1698.75	52.69	498000	14	1.4	1	99.86	PM	39.92	47.54	99	112	Carbamidomethylation
P00711|LALBA_BOVIN	S.NIC(+57.02)NISC(+57.02)DK.F	N	F2:3433	IB_TA_00002037.raw	562.248	1122.48	12.69	60200	9	1.5	3	99.84	PM	55.01	38.29	90	98	Carbamidomethylation
P00711|LALBA_BOVIN	K.DDQNPHSSNIC(+57.02)NISC(+57.02)DKFLDDDLTDDIM(+15.99)C(+57.02)VK.K	Y	F1:20985	IA_TA_00002034.raw	1234.19	3699.54	52.72	770000	31	0.6	2	99.77	PM	42.74	36.43	82	112	Carbamidomethylation; Oxidation (M)
P00711|LALBA_BOVIN	K.ALC(+57.02)SEKLDQWLC(+57.02)EKL	N	F1:23711	IA_TA_00002034.raw	631.648	1891.92	56.68	992000	15	2	1	99.67	PM	37.6	39.4	128	142	Carbamidomethylation
P00711|LALBA_BOVIN	K.LDQWLC(+57.02)EK.L	N	F1:16791	IA_TA_00002034.raw	546.264	1090.51	45.59	426000000	8	0.9	1	99.22	PM	33.86	42.91	134	141	Carbamidomethylation
P00711|LALBA_BOVIN	S.TEYGLFQINNK.I	N	F1:18794	IA_TA_00002034.raw	663.84	1325.66	49.38	963000	11	3.2	1	99.04	pM	27.73	49.43	67	77
P00711|LALBA_BOVIN	A.IVQNNDSTEYGLFQINNK.I	N	F1:16997	IA_TA_00002034.raw	1049.02	2096.02	46.11	46300000	18	1	3	98.1	P-	74.39	-	60	77
P00711|LALBA_BOVIN	D.Q(-17.03)NPHSSNIC(+57.02)NISC(+57.02)DK.F	Y	F2:3779	IB_TA_00002037.raw	878.873	1755.73	13.42	40000	15	0.8	2	98.1	P-	86.07	-	84	98	Pyro-glu from Q; Carbamidomethylation
P00711|LALBA_BOVIN	Q.AIVQNNDSTEYGLFQINNK.I	N	F1:17300	IA_TA_00002034.raw	1084.54	2167.05	46.95	75600000	19	1.7	3	98.1	P-	71.02	-	59	77
P00711|LALBA_BOVIN	D.DQNPHSSNIC(+57.02)NISC(+57.02)DK.F	Y	F1:15544	IA_TA_00002034.raw	944.899	1887.78	43.54	1620000	16	0	4	98.1	P-	67.25	-	83	98	Carbamidomethylation
P00711|LALBA_BOVIN	C.TTFHTSGYDTQAIVQNNDSTEYGLFQINNK.I	N	F1:20727	IA_TA_00002034.raw	1136.2	3405.57	52.53	941000	30	3.6	1	98.09	P-	62.4	-	48	77
P00711|LALBA_BOVIN	K.DDQNPHSSNIC(+57.02)NISC(+57.02)DKF.L	Y	F1:17582	IA_TA_00002034.raw	717.635	2149.88	47.01	12000000	18	1.3	3	98.09	P-	60.05	-	82	99	Carbamidomethylation
P00711|LALBA_BOVIN	N.PHSSNIC(+57.02)NISC(+57.02)DK.F	Y	F1:17288	IA_TA_00002034.raw	766.336	1530.66	46.64	388000	13	0.6	2	98.08	P-	58.34	-	86	98	Carbamidomethylation
P00711|LALBA_BOVIN	Y.DTQAIVQNNDSTEYGLFQINNK.I	N	F1:15668	IA_TA_00002034.raw	1256.6	2511.19	43.77	1340000	22	1.4	2	98.08	P-	57.83	-	56	77
P00711|LALBA_BOVIN	H.KALC(+57.02)SEKLDQWLC(+57.02)EKL	N	F2:17839	IB_TA_00002037.raw	674.345	2020.01	57.67	1370000	16	0.8	1	98.08	P-	71.07	-	127	142	Carbamidomethylation
P00711|LALBA_BOVIN	H.SSNIC(+57.02)NISC(+57.02)DK.F	Y	F1:12180	IA_TA_00002034.raw	649.28	1296.54	37.47	58000000	11	0.7	2	97.96	P-	49.47	-	88	98	Carbamidomethylation
P00711|LALBA_BOVIN	K.GYGGVSLPEWVC(+57.02)TTFHT.S	N	F1:23536	IA_TA_00002034.raw	955.941	1909.87	56.27	1760000	17	0.4	1	97.95	P-	48.28	-	36	52	Carbamidomethylation
P00711|LALBA_BOVIN	W.LAHKALC(+57.02)SEKLDQWLC(+57.02)EKL	N	F2:18335	IB_TA_00002037.raw	586.305	2341.19	58.54	1510000	19	0	2	97.91	P-	57.8	-	124	142	Carbamidomethylation
P00711|LALBA_BOVIN	A.HKALC(+57.02)SEKLDQWLC(+57.02)EKL	N	F2:18253	IB_TA_00002037.raw	540.275	2157.07	58.38	524000	17	0.7	1	97.9	P-	55.56	-	126	142	Carbamidomethylation
P00711|LALBA_BOVIN	K.GYGGVSLPEWVC(+57.02)TTFH.T	N	F1:23229	IA_TA_00002034.raw	905.417	1808.82	55.89	4170000	16	-0.4	1	97.89	P-	47.88	-	36	51	Carbamidomethylation
P00711|LALBA_BOVIN	K.GYGGVSLPEWVC(+57.02)TTFHTS.G	N	F1:22976	IA_TA_00002034.raw	999.456	1996.9	55.69	147000000	18	-0.9	1	97.85	P-	47.15	-	36	53	Carbamidomethylation
P00711|LALBA_BOVIN	Q.NN(+.98)DSTEYGLFQINNK.I	N	F1:13774	IA_TA_00002034.raw	879.403	1756.79	40.48	536000	15	0.8	1	97.84	P-	46.61	-	63	77	Deamidation (NQ)
P00711|LALBA_BOVIN	N.DSTEYGLFQINNK.I	N	F1:14168	IA_TA_00002034.raw	764.868	1527.72	41.13	1250000	13	1	2	97.58	P-	45.01	-	65	77
P00711|LALBA_BOVIN	Q.AIVQNN(+.98)DSTEYGLFQINNK.I	N	F1:16738	IA_TA_00002034.raw	1085.03	2168.04	46.08	4000000	19	0.6	1	97.56	P-	44.34	-	59	77	Deamidation (NQ)
P00711|LALBA_BOVIN	K.GYGGVSLPEWVC(+57.02)TTFHTSGY.D	N	F1:23814	IA_TA_00002034.raw	1109.5	2216.98	57	7220000	20	-0.4	1	97.48	P-	43.24	-	36	55	Carbamidomethylation
P00711|LALBA_BOVIN	F.LDDDLTDDIM(+15.99)C(+57.02)VK.K	N	F1:15076	IA_TA_00002034.raw	784.846	1567.67	42.77	1470000	13	1.5	1	96.86	P-	41.35	-	100	112	Oxidation (M); Carbamidomethylation
P00711|LALBA_BOVIN	N.DSTEYGLFQ(+.98)INNK.I	N	F1:16762	IA_TA_00002034.raw	765.36	1528.7	45.74	3400000	13	0.7	1	96.84	P-	41.17	-	65	77	Deamidation (NQ)
P00711|LALBA_BOVIN	S.GYDTQAIVQNNDSTEYGLFQINNK.I	N	F1:17161	IA_TA_00002034.raw	911.433	2731.27	46.36	581000	24	1.3	1	96.84	P-	41.12	-	54	77
P00711|LALBA_BOVIN	K.GYGGVSLPEWVC(+57.02)TTFHTSG.Y	N	F1:22682	IA_TA_00002034.raw	1027.97	2053.92	55.49	122000000	19	0.3	1	96.82	P-	40.86	-	36	54	Carbamidomethylation
P00711|LALBA_BOVIN	Q.AIVQNNDSTEYGLFQIN(+.98)NK.I	N	F1:17855	IA_TA_00002034.raw	1085.03	2168.04	47.51	3010000	19	2.5	1	96.73	P-	39.81	-	59	77	Deamidation (NQ)
P00711|LALBA_BOVIN	N.N(+.98)DSTEYGLFQINNK.I	N	F1:13889	IA_TA_00002034.raw	822.382	1642.75	40.6	1090000	14	1	1	96.52	P-	39.6	-	64	77	Deamidation (NQ)
P00711|LALBA_BOVIN	S.SNIC(+57.02)NISC(+57.02)DK.F	Y	F1:2445	IA_TA_00002034.raw	605.763	1209.51	12.65	274000	10	0.1	2	96.42	P-	39.05	-	89	98	Carbamidomethylation
P00711|LALBA_BOVIN	K.KILDKVGINYWLAHK.A	N	F1:24575	IA_TA_00002034.raw	450.265	1797.03	58.16	365000	15	0.2	1	94.96	P-	37.43	-	113	127
P00711|LALBA_BOVIN	Q.NNDSTEYGLFQINNK.I	N	F1:16614	IA_TA_00002034.raw	878.912	1755.81	45.6	3580000	15	1.4	1	94.57	P-	36.62	-	63	77
P00711|LALBA_BOVIN	N.NDSTEYGLFQINNK.I	N	F1:16887	IA_TA_00002034.raw	821.89	1641.76	46.13	8990000	14	1.1	1	92.65	P-	36.1	-	64	77
P00711|LALBA_BOVIN	K.GYGGVSLPEWVC(+57.02)TTFHTSGYDTQ.A	N	F1:22462	IA_TA_00002034.raw	1281.57	2561.12	54.93	8630000	23	1.4	1	49.98	P-	32.9	-	36	58	Carbamidomethylation
P00711|LALBA_BOVIN	A.EQLTKC(+57.02)EVFRELK.D	N	F2:15849	IB_TA_00002037.raw	560.632	1678.87	54.06	1830000	13	1	1	4.04	P-	35.93	-	20	32	Carbamidomethylation
P00711|LALBA_BOVIN	A.EQLTKC(+57.02)EVFR.E	N	F2:3803	IB_TA_00002037.raw	655.333	1308.65	13.46	294000	10	1	4	3.99	P-	35.91	-	20	29	Carbamidomethylation
P00711|LALBA_BOVIN	K.LDQ(+.98)WLC(+57.02)EKL	N	F1:20613	IA_TA_00002034.raw	603.298	1204.58	52.47	8740000	9	0.5	1	0.98	pM	10.4	29.27	134	142	Deamidation (NQ); Carbamidomethylation
P00711|LALBA_BOVIN	K.IWC(+57.02)KDDQNPHSSN(+.98)IC(+57.02)NISC(+57.02)DK.F	Y	F1:20365	IA_TA_00002034.raw	864.709	2591.08	51.85		21	8	0	0.95	#NAME?	-	30.54	78	98	Carbamidomethylation; Deamidation (NQ)
P00711|LALBA_BOVIN	K.LDQWLC(+57.02)EKL	N	F1:20017	IA_TA_00002034.raw	602.806	1203.6	51.36		9	0.9	0	0.01	#NAME?	-	25.07	134	142	Carbamidomethylation
P00711|LALBA_BOVIN	K.G(sub K)ILDKVGINYWLAHK.A	N	F1:24240	IA_TA_00002034.raw	576.327	1725.96	57.64	212000	15	0.9	1	0	P-	44.52	-	113	127	Mutation
P00711|LALBA_BOVIN	K.VP(sub G)INYWLAHK.A	N	F1:23514	IA_TA_00002034.raw	620.846	1239.68	56.35	35100000	10	1.1	1	0	P-	35.56	-	118	127	Mutation
P00711|LALBA_BOVIN	K.VGINYWLQ(sub A)HK.A	N	F1:22613	IA_TA_00002034.raw	629.341	1256.67	55.17	199000000	10	0.4	2	0	P-	35.45	-	118	127	Mutation
P00711|LALBA_BOVIN	K.DDQNPHD(sub S)SNIC(+57.02)NISC(+57.02)DK.F	Y	F1:15528	IA_TA_00002034.raw	677.943	2030.81	43.57	4320000	17	0.1	1	0	P-	35.33	-	82	98	Carbamidomethylation; Mutation
P00711|LALBA_BOVIN	K.VGINYWLE(sub A)HK.A	N	F1:20730	IA_TA_00002034.raw	629.833	1257.65	52.57	3940000	10	0.2	1	0	P-	35.3	-	118	127	Mutation
P00711|LALBA_BOVIN	K.DG(sub D)QNPHSSNIC(+57.02)NISC(+57.02)DK.F	Y	F1:15107	IA_TA_00002034.raw	649.277	1944.81	42.81	3550000	17	1.1	1	0	P-	34.88	-	82	98	Carbamidomethylation; Mutation
P00711|LALBA_BOVIN	K.Q(sub A)LC(+57.02)SEKLDQWLC(+57.02)EK.L	N	F1:21613	IA_TA_00002034.raw	918.935	1835.85	53.76	7790000	14	0.9	2	0	P-	34.54	-	128	141	Carbamidomethylation; Mutation
P00711|LALBA_BOVIN	Q.AV(sub I)VQNNDSTEYGLFQINNK.I	N	F1:16689	IA_TA_00002034.raw	718.688	2153.04	45.74	6720000	19	0.7	1	0	P-	33.91	-	59	77	Mutation
P00711|LALBA_BOVIN	K.W(sub A)LC(+57.02)SEKLDQWLC(+57.02)EK.L	N	F1:19208	IA_TA_00002034.raw	947.949	1893.88	50.09		14	4.6	0	0	P-	33.59	-	128	141	Carbamidomethylation; Mutation
P00761|TRYP_PIG	R.LGEHNIDVLEGNEQFINAAK.I	Y	F1:21053	IA_TA_00002034.raw	1106.06	2210.1	53.01	4630000	20	0.6	3	99.94	PM	89.69	130.83	58	77
P00761|TRYP_PIG	K.LSSPATLN(+.98)SR.V	Y	F1:14031	IA_TA_00002034.raw	523.778	1045.54	40.75		10	0.1	2	99.91	PM	39.78	60.41	98	107	Deamidation (NQ)
P00761|TRYP_PIG	K.IITHPNFNGNTLDNDIM(+15.99)LIK.L	Y	F1:22580	IA_TA_00002034.raw	767.065	2298.17	54.87	1520000	20	1.7	1	99.88	PM	59.29	41.38	78	97	Oxidation (M)
P00761|TRYP_PIG	K.LSSPATLNSR.V	Y	F1:2667	IA_TA_00002034.raw	523.286	1044.56	13.15	1300000	10	1	3	99.88	PM	41.31	51.72	98	107
P00761|TRYP_PIG	R.VATVSLPR.S	Y	F1:15608	IA_TA_00002034.raw	421.759	841.502	43.77	73600000	8	0.6	3	98.47	pM	21.46	53.65	108	115
P00761|TRYP_PIG	K.IITHPNFNGN(+.98)TLDNDIM(+15.99)LIK.L	Y	F1:22580	IA_TA_00002034.raw	767.401	2299.15	54.96		20	12.2	0	98.01	P-	51.16	-	78	97	Deamidation (NQ); Oxidation (M)
P00761|TRYP_PIG	R.VV(sub A)TVSLPR.S	Y	F2:14650	IB_TA_00002037.raw	435.774	869.533	51.58	3360000	8	-0.2	2	0	P-	35.68	-	108	115	Mutation
P00761|TRYP_PIG	R.LP(sub G)EHNIDVLEGNEQFINAAK.I	Y	F1:21259	IA_TA_00002034.raw	1126.07	2250.13	53.29	3000000	20	0.2	1	0	P-	48.48	-	58	77	Mutation
P00761|TRYP_PIG	R.LGEHNIDVLEGNEQFIQ(sub N)AAK.I	Y	F1:21191	IA_TA_00002034.raw	742.379	2224.11	53.16	2390000	20	0.8	1	0	P-	45.26	-	58	77	Mutation
P00761|TRYP_PIG	Q.VRLGEF(sub H)N(+.98)IDVLEGNEQFINAAK.I	Y	F2:15518	IB_TA_00002037.raw	1239.13	2476.26	53.55	752000	22	-1.9	1	0	P-	33.36	-	56	77	Deamidation (NQ); Mutation
P01035|CYTC_BOVIN	K.SQANLDSC(+57.02)PFHNQPHLK.R	Y	F1:21603	IA_TA_00002034.raw	664.985	1991.93	53.66	521000	17	3.6	2	98.59	PM	38.72	22.64	105	121	Carbamidomethylation
P01035|CYTC_BOVIN	R.SNDAYQSR.V	Y	F1:8945	IA_TA_00002034.raw	470.709	939.405	29.91	437000	8	-0.3	1	10.87	pM	19.73	32.33	67	74
P01035|CYTC_BOVIN	K.QVVQ(sub S)GMNYFLDVELGR.T	Y	F1:21290	IA_TA_00002034.raw	934.461	1866.93	53.24		16	-12	0	0	P-	35.25	-	84	99	Mutation
P01888|B2MG_BOVIN	K.DWSFYLLSHAEFTPNSK.D	Y	F1:24077	IA_TA_00002034.raw	681.327	2040.96	57.39	1160000	17	0.4	2	99.94	PM	70.45	72.37	78	94
P01888|B2MG_BOVIN	K.IKSEQSDLSFSK.D	Y	F1:18945	IA_TA_00002034.raw	684.854	1367.69	49.77	2690000	12	-0.5	2	99.94	PM	61.67	61.68	66	77
P01888|B2MG_BOVIN	R.VKHVTLEQPR.I	Y	F1:21878	IA_TA_00002034.raw	402.903	1205.69	53.97	7340000	10	0	2	99.93	PM	55.61	60.84	101	110
P01888|B2MG_BOVIN	K.SEQSDLSFSK.D	Y	F1:14205	IA_TA_00002034.raw	564.265	1126.51	41.23	6050000	10	1.2	1	99.93	PM	51.81	57.31	68	77
P01888|B2MG_BOVIN	K.HVTLEQPR.I	Y	F1:19154	IA_TA_00002034.raw	490.27	978.525	50.4	8080000	8	0.7	1	99.73	PM	44.97	34.47	103	110
P01888|B2MG_BOVIN	K.DWSFYLLSHAEFTPN.S	Y	F1:23616	IA_TA_00002034.raw	913.923	1825.83	56.53	1040000	15	0.7	1	94.47	P-	36.52	-	78	92
P02662|CASA1_BOVIN	K.HQ(+.98)GLPQEVLNENLLR.F	Y	F1:22338	IA_TA_00002034.raw	880.969	1759.92	54.67	11200000	15	0.7	1	99.94	PM	87.45	102.06	23	37	Deamidation (NQ)
P02662|CASA1_BOVIN	K.HQGLPQEVLNENLLR.F	Y	F1:21923	IA_TA_00002034.raw	880.478	1758.94	54.02	76600000	15	2.1	2	99.94	PM	88.93	90.26	23	37
P02662|CASA1_BOVIN	K.HQGLPQEVLNEN(+.98)LLR.F	Y	F1:22246	IA_TA_00002034.raw	587.648	1759.92	54.67	34500000	15	0.2	1	99.94	PM	71.86	69.29	23	37	Deamidation (NQ)
P02662|CASA1_BOVIN	R.YLGYLEQLLR.L	Y	F1:24550	IA_TA_00002034.raw	634.356	1266.7	58.24	11400000	10	-0.1	1	99.93	PM	59.6	60.77	106	115
P02662|CASA1_BOVIN	R.YLGYLEQ(+.98)LLR.L	Y	F1:24707	IA_TA_00002034.raw	634.849	1267.68	58.57	707000	10	1.4	1	99.93	PM	47.71	60.09	106	115	Deamidation (NQ)
P02662|CASA1_BOVIN	R.FFVAPFPEVFGK.E	Y	F1:24693	IA_TA_00002034.raw	692.869	1383.72	58.51	41400000	12	1	1	99.92	PM	59.62	48.15	38	49
P02662|CASA1_BOVIN	K.HQGLPQEVLN(+.98)ENLLR.F	Y	F1:21404	IA_TA_00002034.raw	587.648	1759.92	53.31	1390000	15	-0.6	1	99.9	PM	63.75	43.29	23	37	Deamidation (NQ)
P02662|CASA1_BOVIN	K.HIQKEDVPSER.Y	Y	F1:20993	IA_TA_00002034.raw	446.565	1336.67	52.89	5100000	11	-0.1	1	99.89	PM	55.67	42.79	95	105
P02662|CASA1_BOVIN	K.EPM(+15.99)IGVNQELAYFYPELFR.Q	Y	F1:24456	IA_TA_00002034.raw	1166.57	2331.12	58	627000	19	0.3	2	98.09	P-	61	-	148	166	Oxidation (M)
P02662|CASA1_BOVIN	L.GTQYTDAPSFSDIPNPIGSENSEK.T	Y	F1:15601	IA_TA_00002034.raw	1277.58	2553.15	43.68	1400000	24	1.6	1	98.09	P-	59.75	-	185	208
P02662|CASA1_BOVIN	R.FFVAPFPEVFGKE.K	Y	F1:24592	IA_TA_00002034.raw	757.39	1512.77	58.3	2620000	13	0.8	1	98.06	P-	56.26	-	38	50
P02662|CASA1_BOVIN	M.IGVNQELAYFYPELFR.Q	Y	F1:24647	IA_TA_00002034.raw	980.005	1957.99	58.42	1130000	16	1	2	98.02	P-	51.26	-	151	166
P02662|CASA1_BOVIN	D.APSFSDIPNPIGSENSEK.T	Y	F1:15900	IA_TA_00002034.raw	944.952	1887.88	43.99	1400000	18	1.9	1	97.97	P-	50.24	-	191	208
P02662|CASA1_BOVIN	K.HQGLPQEVLNENLLRFF.V	Y	F2:19431	IB_TA_00002037.raw	685.367	2053.07	60.58	54700	17	1.8	1	97.84	P-	54.65	-	23	39
P02662|CASA1_BOVIN	G.LPQEVLNENLLR.F	Y	F1:19355	IA_TA_00002034.raw	719.408	1436.8	50.38	414000	12	2.4	1	97.8	P-	46.47	-	26	37
P02662|CASA1_BOVIN	K.HQGLPQEVLNEN.L	Y	F1:14851	IA_TA_00002034.raw	689.342	1376.67	42.49	8980000	12	0.1	1	97.57	P-	44.68	-	23	34
P02662|CASA1_BOVIN	R.FFVAPFPEVFG.K	Y	F1:25303	IA_TA_00002034.raw	628.822	1255.63	59.75	911000	11	0.7	1	97.42	P-	42.39	-	38	48
P02662|CASA1_BOVIN	F.VAPFPEVFGK.E	Y	F2:15529	IB_TA_00002037.raw	545.8	1089.59	53.55	259000	10	-0.4	2	97	P-	52.17	-	40	49
P02662|CASA1_BOVIN	K.HQGLPQEVLNENLL.R	Y	F1:20329	IA_TA_00002034.raw	802.427	1602.84	51.92	3560000	14	1.7	1	96.74	P-	39.94	-	23	36
P02662|CASA1_BOVIN	Q.GLPQEVLNENLLR.F	Y	F1:20443	IA_TA_00002034.raw	747.918	1493.82	52.03	968000	13	1.2	2	95.23	P-	38.21	-	25	37
P02662|CASA1_BOVIN	K.YKVPQLEIVPN.S	Y	F1:18993	IA_TA_00002034.raw	650.369	1298.72	49.88	2940000	11	0.5	1	95.04	P-	37.88	-	119	129
P02662|CASA1_BOVIN	K.EDVPSER.Y	Y	F1:9198	IA_TA_00002034.raw	416.196	830.377	33.33	4390000	7	0.3	1	94.03	pM	28.2	39.79	99	105
P02662|CASA1_BOVIN	K.HQGLPQEVLN.E	Y	F1:15355	IA_TA_00002034.raw	567.799	1133.58	43.31	25900000	10	0.3	1	92.13	P-	35.55	-	23	32
P02662|CASA1_BOVIN	R.FFVAPFPEVF.G	Y	F1:25657	IA_TA_00002034.raw	600.311	1198.61	60.36	995000	10	0.9	1	82.86	P-	34.85	-	38	47
P02662|CASA1_BOVIN	K.HQGLPQEVLNE.N	Y	F1:15376	IA_TA_00002034.raw	632.321	1262.63	43.31	2850000	11	0.9	1	82.09	P-	34.56	-	23	33
P02662|CASA1_BOVIN	H.Q(-17.03)GLPQEVLNENLLR.F	Y	F1:16039	IA_TA_00002034.raw	803.434	1604.85	44.37	340000	14	0.8	1	81.31	P-	34.28	-	24	37	Pyro-glu from Q
P02662|CASA1_BOVIN	A.RPKHPIKHQGLPQEVLNENLLR.F	Y	F2:18637	IB_TA_00002037.raw	654.877	2615.48	59.03	157000	22	0.1	1	62.28	P-	41.87	-	16	37
P02662|CASA1_BOVIN	E.NLLRFFVAPFPEVFGK.E	Y	F2:21002	IB_TA_00002037.raw	627.686	1880.03	63.77	49400	16	0.7	1	41.8	P-	39.31	-	34	49
P02662|CASA1_BOVIN	E.DVPSERYLGYLEQLLRLK.K	Y	F2:19816	IB_TA_00002037.raw	731.408	2191.2	61.36	118000	18	0.2	1	9.51	P-	37.4	-	100	117
P02662|CASA1_BOVIN	H.Q(-17.03)GLPQEVLNENLLRFFVAPFPEVFGK.E	Y	F2:23096	IB_TA_00002037.raw	991.197	2970.56	68.03	33100	26	1.5	1	3.53	P-	35.68	-	24	49	Pyro-glu from Q
P02662|CASA1_BOVIN	K.EKVNELSK.D	Y	F1:17516	IA_TA_00002034.raw	473.764	945.513	47.46	3190000	8	0.5	1	0.02	#NAME?	-	25.86	50	57
P02662|CASA1_BOVIN	G.LPQEVLNENLLRFFVAPFPEVFGK.E	Y	F2:21678	IB_TA_00002037.raw	935.178	2802.51	65.12	110000	24	0.8	1	0	P-	32.92	-	26	49
P02662|CASA1_BOVIN	I.G(sub K)HQGLPQEVLNENLLR.F	Y	F1:21579	IA_TA_00002034.raw	908.988	1815.96	53.73	19400000	16	1	1	0	P-	55.83	-	22	37	Mutation
P02662|CASA1_BOVIN	K.HQN(sub G)LPQEVLNENLLR.F	Y	F1:20674	IA_TA_00002034.raw	606.327	1815.96	52.72	116000000	15	-0.3	3	0	P-	53.84	-	23	37	Mutation
P02662|CASA1_BOVIN	Q.GLPQEVLNENLLRFF.V	Y	F2:19927	IB_TA_00002037.raw	894.987	1787.96	61.59	560000	15	1.7	1	0	P-	36.37	-	25	39
P02662|CASA1_BOVIN	G.LPQEVLNENLLRFF.V	Y	F2:19309	IB_TA_00002037.raw	866.477	1730.94	60.37	253000	14	1.9	1	0	P-	34.22	-	26	39
P02662|CASA1_BOVIN	R.FFVAPFPER(sub V)FGK.E	Y	F1:24573	IA_TA_00002034.raw	721.38	1440.76	58.37	40900000	12	-6.2	1	0	P-	43.85	-	38	49	Mutation
P02662|CASA1_BOVIN	A.PFPEVFGK.E	Y	F2:15301	IB_TA_00002037.raw	460.748	919.48	53.05	120000	8	0.2	1	0	P-	33.43	-	42	49
P02662|CASA1_BOVIN	R.FFVAPFPEVFA(sub G)K.E	Y	F1:25228	IA_TA_00002034.raw	699.878	1397.74	59.53	86700	12	1.8	1	0	P-	39.51	-	38	49	Mutation
P02662|CASA1_BOVIN	M.IN(sub G)VNQELAYFYPELFR.Q	Y	F1:24596	IA_TA_00002034.raw	1008.51	2015.02	58.27	586000	16	-3.8	1	0	P-	38.48	-	151	166	Mutation
P02662|CASA1_BOVIN	K.HQGLPW(sub Q)EVLNENLLR.F	Y	F1:21971	IA_TA_00002034.raw	909.481	1816.96	54.06	1500000	15	-6.1	1	0	P-	36.45	-	23	37	Mutation
P02662|CASA1_BOVIN	K.R(sub V)PQLEIVPNSAEER.L	Y	F1:16020	IA_TA_00002034.raw	819.428	1636.85	44.15	119000	14	-6.8	1	0	P-	36.27	-	121	134	Mutation
P02662|CASA1_BOVIN	Q.G(sub K)HIQKEDVPSER.Y	Y	F1:19531	IA_TA_00002034.raw	465.572	1393.69	50.85	3090000	12	0.2	2	0	P-	33.91	-	94	105	Mutation
P02662|CASA1_BOVIN	I.HAQQKEPQ(sub M)IGVNQELAYFYPELFR.Q	Y	F1:24771	IA_TA_00002034.raw	1453.24	2904.46	58.63	314000	24	3.7	1	0	P-	33.19	-	143	166	Mutation
P02663|CASA2_BOVIN	K.ENLC(+57.02)STFC(+57.02)KEVVR.N	Y	F2:15216	IB_TA_00002037.raw	821.39	1640.76	52.83	81900	13	0.7	2	99.93	PM	70.41	53.59	48	60	Carbamidomethylation
P02663|CASA2_BOVIN	K.FPQYLQYLYQGPIVLNPWDQVK.R	Y	F1:25156	IA_TA_00002034.raw	903.808	2708.4	59.39	587000	22	1.1	1	99.92	PM	77.01	51.2	107	128
P02663|CASA2_BOVIN	K.FALPQYLK.T	Y	F1:20500	IA_TA_00002034.raw	490.284	978.554	52.21	86800000	8	-0.6	1	99.43	PM	37.29	33.74	189	196
P02663|CASA2_BOVIN	R.NAVPITPTLNR.E	Y	F1:15418	IA_TA_00002034.raw	598.344	1194.67	43.36	7070000	11	1.7	1	98.94	PM	42.14	22.34	130	140
P02663|CASA2_BOVIN	K.ALNEINQFYQK.F	Y	F1:15978	IA_TA_00002034.raw	684.352	1366.69	44.5	8970000	11	0.4	1	97.57	P-	44.5	-	96	106
P02663|CASA2_BOVIN	K.ENLC(+57.02)STFC(+57.02)KEVVRN.A	Y	F2:14980	IB_TA_00002037.raw	585.943	1754.81	52.17	455000	14	-0.2	1	97.04	P-	53.47	-	48	61	Carbamidomethylation
P02663|CASA2_BOVIN	K.TKLTEEEK.N	Y	F1:17504	IA_TA_00002034.raw	489.261	976.508	47.56	9170000	8	0.5	1	95.35	pM	26.1	41.08	166	173
P02663|CASA2_BOVIN	Q.KFALPQYLK.T	Y	F1:22950	IA_TA_00002034.raw	554.331	1106.65	55.52	726000	9	-0.5	1	94.96	P-	37.43	-	188	196
P02663|CASA2_BOVIN	K.AM(+15.99)KPWIQPK.T	Y	F1:19939	IA_TA_00002034.raw	557.808	1113.6	51.23	2150000	9	0.3	1	94.54	pM	31.5	38.02	204	212	Oxidation (M)
P02663|CASA2_BOVIN	K.ENLC(+57.02)STFC(+57.02)K.E	Y	F1:14814	IA_TA_00002034.raw	579.75	1157.48	42.43	6780000	9	0.3	2	94.49	PM	33.86	25.8	48	56	Carbamidomethylation
P02663|CASA2_BOVIN	K.ENLC(+57.02)STFC(+57.02)KEVVRNA.N	Y	F2:15131	IB_TA_00002037.raw	609.623	1825.85	52.63	834000	15	0.7	1	91.66	P-	44.66	-	48	62	Carbamidomethylation
P02663|CASA2_BOVIN	S.KENLC(+57.02)STFC(+57.02)K.E	Y	F2:3463	IB_TA_00002037.raw	643.797	1285.58	12.74	18800	10	-0.3	2	63.28	P-	42.12	-	47	56	Carbamidomethylation
P02663|CASA2_BOVIN	K.FALPQ(+.98)YLK.T	Y	F1:21155	IA_TA_00002034.raw	490.776	979.538	53.07	3560000	8	0.5	1	28.78	pM	24.95	33.15	189	196	Deamidation (NQ)
P02663|CASA2_BOVIN	K.LTEEEKNR.L	Y	F1:17055	IA_TA_00002034.raw	509.762	1017.51	46.21		8	-0.3	0	4.68	pM	20.43	30.96	168	175
P02663|CASA2_BOVIN	W.IQPKTKVIPYVRYL	Y	F2:17954	IB_TA_00002037.raw	573.35	1717.03	57.84	459000	14	0.1	1	0	P-	33.45	-	209	222
P02663|CASA2_BOVIN	K.KTKLTEEEKNRL.N	Y	F2:2759	IB_TA_00002037.raw	496.949	1487.83	10.94		12	-3.3	0	0	P-	32.45	-	165	176
P02663|CASA2_BOVIN	K.Q(sub A)LNEINQFYQK.F	Y	F1:15804	IA_TA_00002034.raw	712.862	1423.71	43.96	3000000	11	0.7	1	0	P-	38.34	-	96	106	Mutation
P02666|CASB_BOVIN	R.DM(+15.99)PIQAFLLYQEPVLGPVR.G	Y	F1:23539	IA_TA_00002034.raw	734.726	2201.16	56.39	1380000	19	1.1	2	99.94	PM	76.01	68.75	199	217	Oxidation (M)
P02666|CASB_BOVIN	M.PIQAFLLYQEPVLGPVR.G	Y	F1:24237	IA_TA_00002034.raw	970.554	1939.09	57.67	562000	17	-0.1	2	98.1	P-	65.44	-	201	217
P02666|CASB_BOVIN	F.LLYQEPVLGPVR.G	Y	F1:20132	IA_TA_00002034.raw	692.404	1382.79	51.55	35800000	12	0.8	1	97.97	P-	50.11	-	206	217
P02666|CASB_BOVIN	K.IHPFAQTQSLVYPFPGPIPN.S	Y	F1:22979	IA_TA_00002034.raw	1112.08	2222.15	55.53	628000	20	-0.8	1	97.95	P-	48.37	-	64	83
P02666|CASB_BOVIN	E.PVLGPVRGPFPIIV	Y	F2:19162	IB_TA_00002037.raw	730.955	1459.89	60.04	139000	14	2	1	96.92	P-	49.85	-	211	224
P02666|CASB_BOVIN	Q.EPVLGPVRGPFPIIV	Y	F2:18821	IB_TA_00002037.raw	795.475	1588.93	59.46	155000	15	1.1	1	96.9	P-	49.24	-	210	224
P02666|CASB_BOVIN	M.PIQAFLLYQEPVLGPVRGPFPIIV	Y	F2:21494	IB_TA_00002037.raw	888.517	2662.52	64.85	261000	24	1.2	1	96.62	P-	47.79	-	201	224
P02666|CASB_BOVIN	M.FPPQSVLSLSQSKVLPVPQK.A	Y	F2:15769	IB_TA_00002037.raw	727.088	2178.24	53.96	2630000	20	0.7	1	96.6	P-	47.69	-	172	191
P02666|CASB_BOVIN	K.YPVEPFTESQSL.T	Y	F1:13001	IA_TA_00002034.raw	698.836	1395.66	38.47	2280000	12	0.9	1	92.85	P-	36.33	-	129	140
P02666|CASB_BOVIN	S.Q(-17.03)SKVLPVPQK.A	Y	F2:4130	IB_TA_00002037.raw	553.832	1105.65	14.24	921000	10	-0.2	2	92.14	P-	45.13	-	182	191	Pyro-glu from Q
P02666|CASB_BOVIN	K.YPVEPFTESQSLTLTDVENLHLPLPLLQSW.M	Y	F1:26707	IA_TA_00002034.raw	1156.27	3465.77	62.69	333000	30	1.2	1	73.61	P-	33.35	-	129	158
P02666|CASB_BOVIN	S.LSQSKVLPVPQK.A	Y	F2:14950	IB_TA_00002037.raw	662.404	1322.79	52.05	16200	12	0.9	2	51.62	P-	41.18	-	180	191
P02666|CASB_BOVIN	L.SQSKVLPVPQK.A	Y	F2:3324	IB_TA_00002037.raw	605.862	1209.71	12.49	126000	11	0.7	2	46.98	P-	40.13	-	181	191
P02666|CASB_BOVIN	Y.Q(-17.03)EPVLGPVRGPFPIIV	Y	F2:18411	IB_TA_00002037.raw	850.993	1699.97	58.64	51700	16	2.6	1	43.53	P-	39.58	-	209	224	Pyro-glu from Q
P02666|CASB_BOVIN	S.Q(-17.03)SKVLPVPQ(+.98)K.A	Y	F2:14545	IB_TA_00002037.raw	554.324	1106.63	51.36	163000	10	0.4	1	35.83	P-	38.33	-	182	191	Pyro-glu from Q; Deamidation (NQ)
P02666|CASB_BOVIN	Q.SKVLPVPQK.A	Y	F2:14979	IB_TA_00002037.raw	498.317	994.617	52.25	1710000	9	2.9	2	35.29	P-	38.24	-	183	191
P02666|CASB_BOVIN	K.AVPYPQR.D	Y	F1:14248	IA_TA_00002034.raw	415.73	829.445	41.35	49600000	7	0.5	2	0.1	pM	21.94	25.54	192	198
P02666|CASB_BOVIN	K.AVPYPQ(+.98)R.D	Y	F1:14703	IA_TA_00002034.raw	416.221	830.429	42.12	1130000	7	-0.5	1	0	#NAME?	-	23.8	192	198	Deamidation (NQ)
P02666|CASB_BOVIN	S.QSKVLPVPQK.A	Y	F2:3300	IB_TA_00002037.raw	562.346	1122.68	12.39	58100	10	0.5	2	0	P-	35.29	-	182	191
P02666|CASB_BOVIN	R.DMPR(sub I)QAFLLYQEPVLGPVR.G	Y	F1:24117	IA_TA_00002034.raw	743.731	2228.18	57.41	839000	19	-2.8	2	0	P-	64.69	-	199	217	Mutation
P02666|CASB_BOVIN	R.DT(sub M)PIQAFLLYQEPVLGPVR.G	Y	F1:24218	IA_TA_00002034.raw	719.397	2155.17	57.58	429000	19	1.1	1	0	P-	55.32	-	199	217	Mutation
P02666|CASB_BOVIN	R.DMPW(sub I)QAFLLYQEPVLGPVR.G	Y	F1:23275	IA_TA_00002034.raw	1130.1	2258.16	55.91	746000	19	8.9	1	0	P-	54.49	-	199	217	Mutation
P02666|CASB_BOVIN	R.DMPIQQ(sub A)FLLYQEPVLGPVR.G	Y	F1:24267	IA_TA_00002034.raw	748.403	2242.18	57.77	9570000	19	1.6	1	0	P-	51.26	-	199	217	Mutation
P02666|CASB_BOVIN	R.DMPIQM(sub A)FLLYQEPVLGPVR.G	Y	F1:24146	IA_TA_00002034.raw	749.405	2245.16	57.45	265000	19	13.6	1	0	P-	44.72	-	199	217	Mutation
P02666|CASB_BOVIN	R.DM(+15.99)PIQQ(sub A)FLLYQEPVLGPVR.G	Y	F1:23289	IA_TA_00002034.raw	753.734	2258.18	55.88	676000	19	2	1	0	P-	42.39	-	199	217	Oxidation (M); Mutation
P02666|CASB_BOVIN	R.DMPIQE(sub A)FLLYQEPVLGPVR.G	Y	F1:22957	IA_TA_00002034.raw	1122.59	2243.17	55.46	103000	19	-0.1	1	0	P-	40.27	-	199	217	Mutation
P02666|CASB_BOVIN	A.G(sub F)LLYQEPVLGPVR.G	Y	F1:19733	IA_TA_00002034.raw	720.915	1439.81	51.1	9940000	13	1.6	1	0	P-	39.87	-	205	217	Mutation
P02666|CASB_BOVIN	Y.PQRN(sub D)MPIQAFLLYQEPVLGPVR.G	Y	F1:24171	IA_TA_00002034.raw	1283.69	2565.39	57.55	2400000	22	-11	2	0	P-	37.22	-	196	217	Mutation
P02666|CASB_BOVIN	P.QRDMPIQAW(sub F)LLYQEPVLGPVR.G	Y	F1:24278	IA_TA_00002034.raw	837.121	2508.33	57.77	10100000	21	3.9	1	0	P-	35.48	-	197	217	Mutation
P02666|CASB_BOVIN	K.YPVEPFTER(sub S).Q	Y	F1:17011	IA_TA_00002034.raw	569.283	1136.55	46.21	6900000	9	0.7	1	0	P-	35.29	-	129	137	Mutation
P02666|CASB_BOVIN	R.DM(+15.99)PIQW(sub A)FLLYQEPVLGPVR.G	Y	F1:24212	IA_TA_00002034.raw	773.084	2316.2	57.58		19	14.2	0	0	P-	34.53	-	199	217	Oxidation (M); Mutation
P02668|CASK_BOVIN	R.SPAQILQWQVLSNTVPAK.S	Y	F1:21352	IA_TA_00002034.raw	990.55	1979.08	53.46	38900000	18	0.7	2	99.94	PM	88.01	98.34	90	107
P02668|CASK_BOVIN	R.SPAQILQWQ(+.98)VLSNTVPAK.S	Y	F1:22690	IA_TA_00002034.raw	661.03	1980.07	55.11	1390000	18	0.4	1	99.93	PM	72.65	59.45	90	107	Deamidation (NQ)
P02668|CASK_BOVIN	K.YIPIQ(+.98)YVLSR.Y	Y	F1:23344	IA_TA_00002034.raw	626.851	1251.69	56.09	1390000	10	0.3	1	99.92	PM	51.1	52.47	46	55	Deamidation (NQ)
P02668|CASK_BOVIN	K.YIPIQYVLSR.Y	Y	F1:22511	IA_TA_00002034.raw	626.359	1250.7	55.15	123000000	10	1.6	1	99.73	PM	52.96	32.68	46	55
P02668|CASK_BOVIN	R.SPAQ(+.98)ILQWQVLSNTVPAK.S	Y	F1:21753	IA_TA_00002034.raw	991.043	1980.07	53.73	712000	18	1.4	1	98.89	PM	43.02	21.37	90	107	Deamidation (NQ)
P02668|CASK_BOVIN	R.YPSYGLNYYQQKPVALINNQFLPYPYYAK.P	Y	F1:24080	IA_TA_00002034.raw	1172.6	3514.76	57.35	2120000	29	1.7	1	98.1	P-	67.38	-	56	84
P02668|CASK_BOVIN	R.YPSYGLNYYQQKPVALINNQFLPYPY.Y	Y	F1:24003	IA_TA_00002034.raw	1051.86	3152.56	57.24	2460000	26	1.7	1	98.02	P-	51.84	-	56	81
P02668|CASK_BOVIN	R.YPSYGLNYYQQKPVALIN(+.98)NQFLPYPY.Y	Y	F1:23982	IA_TA_00002034.raw	1052.2	3153.55	57.18		26	7.2	0	98.02	P-	51.42	-	56	81	Deamidation (NQ)
P02668|CASK_BOVIN	R.YPSYGLNYYQQK.P	Y	F1:15700	IA_TA_00002034.raw	762.362	1522.71	43.88	3270000	12	0.6	1	97.58	P-	44.97	-	56	67
P02668|CASK_BOVIN	A.Q(-17.03)EQNQEQPIR.C	Y	F1:4548	IA_TA_00002034.raw	626.8	1251.58	17.22	11700000	10	0.3	3	97.56	P-	44.34	-	22	31	Pyro-glu from Q
P02668|CASK_BOVIN	A.Q(-17.03)EQNQEQPIRC(+57.02)EK.D	Y	F2:3203	IB_TA_00002037.raw	835.384	1668.75	12.18	90000	13	0.6	3	96.95	P-	50.54	-	22	34	Pyro-glu from Q; Carbamidomethylation
P02668|CASK_BOVIN	R.YPSYGLNYYQQKPVAL.I	Y	F1:19936	IA_TA_00002034.raw	952.482	1902.95	51.31	1490000	16	-0.7	1	96.41	P-	39	-	56	71
P02668|CASK_BOVIN	R.HPHPHLSF.M	Y	F1:24109	IA_TA_00002034.raw	486.246	970.477	57.41	958000	8	0.1	1	96.34	P-	38.69	-	119	126
P02668|CASK_BOVIN	A.Q(-17.03)EQ(+.98)NQEQPIR.C	Y	F1:2812	IA_TA_00002034.raw	627.292	1252.57	13.45	2990000	10	1.1	1	94.96	P-	37.3	-	22	31	Pyro-glu from Q; Deamidation (NQ)
P02668|CASK_BOVIN	A.Q(-17.03)ILQWQVLSNTVPAK.S	Y	F1:18636	IA_TA_00002034.raw	854.476	1706.94	49.32	1710000	15	0.6	1	87.65	P-	34.95	-	93	107	Pyro-glu from Q
P02668|CASK_BOVIN	R.SPQ(sub A)QILQWQVLSNTVPAK.S	Y	F1:21228	IA_TA_00002034.raw	679.709	2036.11	53.29	17900000	18	-0.5	1	0	P-	51.94	-	90	107	Mutation
P02668|CASK_BOVIN	L.INNQFLPYPYYAK.P	Y	F1:19576	IA_TA_00002034.raw	815.918	1629.82	50.88	2310000	13	1.6	1	0	P-	34.79	-	72	84
P02668|CASK_BOVIN	Y.YQQKPVALINNQFLPYPYYAK.P	Y	F1:23121	IA_TA_00002034.raw	853.455	2557.34	55.88	2450000	21	2.2	1	0	P-	34.76	-	64	84
P02668|CASK_BOVIN	S.G(sub R)YPSYGLNYYQQK.P	Y	F1:15566	IA_TA_00002034.raw	790.873	1579.73	43.68	3780000	13	0.8	1	0	P-	34.14	-	55	67	Mutation
P02702|FOLR1_BOVIN	K.GWNWTSGYNQC(+57.02)PVK.A	Y	F1:17803	IA_TA_00002034.raw	848.882	1695.75	47.62	589000	14	1.4	1	99.93	PM	49.24	68.76	158	171	Carbamidomethylation
P02702|FOLR1_BOVIN	K.AEPGPEDSLHEQC(+57.02)SPWR.K	Y	F1:19624	IA_TA_00002034.raw	665.628	1993.86	50.91	674000	17	2	1	99.92	PM	54.74	51.79	44	60	Carbamidomethylation
P02702|FOLR1_BOVIN	R.FDFYFPTPAALC(+57.02)NEIWSHSYK.V	Y	F1:25285	IA_TA_00002034.raw	865.068	2592.18	59.67	241000	21	1.9	1	99.78	PM	61.45	34.16	177	197	Carbamidomethylation
P02702|FOLR1_BOVIN	R.VLGVPLC(+57.02)K.E	Y	F1:17857	IA_TA_00002034.raw	443.265	884.515	47.69	2090000	8	0.7	1	99.67	PM	37.95	39.22	128	135	Carbamidomethylation
P02702|FOLR1_BOVIN	K.EDC(+57.02)QSWWEDC(+57.02)R.T	Y	F1:15552	IA_TA_00002034.raw	785.789	1569.56	43.65	2440000	11	1.5	1	99.52	pM	28.51	53.7	136	146	Carbamidomethylation
P02702|FOLR1_BOVIN	D.PFQGNPNEEVAR.F	Y	F2:3611	IB_TA_00002037.raw	679.329	1356.64	13.04	71900	12	0.8	1	97.9	P-	55.88	-	215	226
P02702|FOLR1_BOVIN	E.DSLHEQC(+57.02)SPWR.K	Y	F1:18385	IA_TA_00002034.raw	472.21	1413.61	48.7	851000	11	-0.3	1	97.46	P-	42.76	-	50	60	Carbamidomethylation
P02702|FOLR1_BOVIN	K.N(sub G)WNWTSGYNQC(+57.02)PVK.A	Y	F1:17585	IA_TA_00002034.raw	877.394	1752.77	47.17	296000	14	2.8	1	0	P-	34.04	-	158	171	Carbamidomethylation; Mutation
P02754|LACB_BOVIN	K.VAGTWYSLAM(+15.99)AASDISLLDAQSAPLR.V	N	F1:25046	IA_TA_00002034.raw	908.463	2722.36	59.24	8840000	26	1.4	2	99.94	PM	101.29	129.86	31	56	Oxidation (M)
P02754|LACB_BOVIN	K.YLLFC(+57.02)M(+15.99)ENSAEPEQSLAC(+57.02)QC(+57.02)LVR.T	N	F1:20066	IA_TA_00002034.raw	1417.63	2833.25	51.55	4790000	23	-0.5	2	99.94	PM	88.14	103.83	118	140	Carbamidomethylation; Oxidation (M)
P02754|LACB_BOVIN	K.VAGTWYSLAMAASDISLLDAQSAPLR.V	N	F1:25480	IA_TA_00002034.raw	1354.19	2706.37	60.08	294000	26	1.3	1	99.94	PM	69.87	105.81	31	56
P02754|LACB_BOVIN	K.IDALNEN(+.98)KVLVLDTDYKK.Y	N	F1:21912	IA_TA_00002034.raw	698.045	2091.11	53.97	2290000	18	1.9	1	99.94	PM	61.84	65.44	100	117	Deamidation (NQ)
P02754|LACB_BOVIN	R.LSFNPTQLEEQC(+57.02)HI	Y	F1:18944	IA_TA_00002034.raw	858.406	1714.8	49.65		14	-0.9	4	99.94	PM	52.12	77.44	165	178	Carbamidomethylation
P02754|LACB_BOVIN	K.IDALNENKVLVLDTDYKK.Y	N	F1:22496	IA_TA_00002034.raw	697.716	2090.13	54.84		18	0.3	1	99.94	PM	53.91	71.47	100	117
P02754|LACB_BOVIN	R.LSFN(+.98)PTQLEEQC(+57.02)HI	Y	F1:18685	IA_TA_00002034.raw	858.899	1715.78	49.43	19700000	14	1.1	1	99.94	PM	53.09	74.62	165	178	Deamidation (NQ); Carbamidomethylation
P02754|LACB_BOVIN	K.IDALN(+.98)ENKVLVLDTDYKK.Y	N	F1:22496	IA_TA_00002034.raw	698.046	2091.11	54.86	193000	18	3.1	1	99.94	PM	55.7	68.33	100	117	Deamidation (NQ)
P02754|LACB_BOVIN	R.LSFNPTQ(+.98)LEEQC(+57.02)HI	Y	F1:19477	IA_TA_00002034.raw	858.899	1715.78	50.88	209000000	14	0.9	2	99.93	PM	45.15	77.33	165	178	Deamidation (NQ); Carbamidomethylation
P02754|LACB_BOVIN	K.VLVLDTDYKK.Y	N	F1:19985	IA_TA_00002034.raw	597.343	1192.67	51.43	31000000	10	0.7	4	99.93	PM	46.3	68.04	108	117
P02754|LACB_BOVIN	K.VLVLDTDYK.K	N	F1:18007	IA_TA_00002034.raw	533.296	1064.58	47.56	334000000	9	1.4	2	99.93	PM	43.72	69.69	108	116
P02754|LACB_BOVIN	K.YLLFC(+57.02)MENSAEPEQSLAC(+57.02)QC(+57.02)LVR.T	N	F1:22170	IA_TA_00002034.raw	940.094	2817.26	54.37	1170000	23	-0.2	2	99.92	PM	67.09	49.49	118	140	Carbamidomethylation
P02754|LACB_BOVIN	K.YLLFC(+57.02)M(+15.99)EN(+.98)SAEPEQSLAC(+57.02)QC(+57.02)LVR.T	N	F1:20285	IA_TA_00002034.raw	1418.14	2834.24	51.71		23	9	0	99.9	PM	50.96	45.83	118	140	Carbamidomethylation; Oxidation (M); Deamidation (NQ)
P02754|LACB_BOVIN	K.WENGEC(+57.02)AQK.K	N	F1:13489	IA_TA_00002034.raw	561.238	1120.46	40.19	95500000	9	0.7	2	99.84	PM	46.8	39.02	77	85	Carbamidomethylation
P02754|LACB_BOVIN	D.EALEKFDK.A	N	F1:19000	IA_TA_00002034.raw	490.259	978.502	49.81	1460000	8	0.5	1	99.67	PM	34.54	48.24	147	154
P02754|LACB_BOVIN	R.LSFNPTQ(+.98)LEEQ(+.98)C(+57.02)HI	Y	F1:20021	IA_TA_00002034.raw	859.391	1716.77	51.36	1030000	14	0.5	1	99.44	PM	34.1	44.65	165	178	Deamidation (NQ); Carbamidomethylation
P02754|LACB_BOVIN	K.IDALNENK.V	N	F1:13891	IA_TA_00002034.raw	458.74	915.466	40.5		8	0.1	0	99.11	PM	34.46	41.68	100	107
P02754|LACB_BOVIN	K.WEN(+.98)GEC(+57.02)AQKK.I	N	F1:16891	IA_TA_00002034.raw	417.52	1249.54	46.11	7880000	10	-0.7	2	98.36	pM	27.57	45.49	77	86	Deamidation (NQ); Carbamidomethylation
P02754|LACB_BOVIN	R.VYVEELKPTPEGDLEILLQK.W	Y	F1:23762	IA_TA_00002034.raw	1157.13	2312.25	57.05	21100000	20	-1.2	12	98.1	P-	80.84	-	57	76
P02754|LACB_BOVIN	Y.SLAM(+15.99)AASDISLLDAQSAPLR.V	N	F1:20359	IA_TA_00002034.raw	1023.53	2045.05	52	4160000	20	-0.1	2	98.1	P-	76.77	-	37	56	Oxidation (M)
P02754|LACB_BOVIN	R.TPEVDDEALEKFDK.A	Y	F2:14981	IB_TA_00002037.raw	818.393	1634.77	52.13		14	2.5	11	98.1	P-	84.04	-	141	154
P02754|LACB_BOVIN	R.VYVEELKPTPEGDLEILLQ(+.98)K.W	Y	F1:24082	IA_TA_00002034.raw	1157.62	2313.24	57.35	923000	20	-4.9	1	98.1	P-	68.68	-	57	76	Deamidation (NQ)
P02754|LACB_BOVIN	M.AASDISLLDAQSAPLR.V	N	F1:16708	IA_TA_00002034.raw	814.437	1626.86	45.84	2420000	16	1.3	3	98.1	P-	65.3	-	41	56
P02754|LACB_BOVIN	Y.VEELKPTPEGDLEILLQK.W	Y	F1:23320	IA_TA_00002034.raw	684.381	2050.12	56.05	2350000	18	1.2	1	98.1	P-	65.1	-	59	76
P02754|LACB_BOVIN	R.TPEVDDEALEK.F	Y	F1:12899	IA_TA_00002034.raw	623.296	1244.58	38.51		11	0.5	5	98.09	P-	63.51	-	141	151
P02754|LACB_BOVIN	K.WENGEC(+57.02)AQKK.I	N	F1:17567	IA_TA_00002034.raw	625.286	1248.56	47.69	12100000	10	1	2	98.09	pM	25.38	46.7	77	86	Carbamidomethylation
P02754|LACB_BOVIN	R.TPEVDDEALEKF.D	Y	F1:15698	IA_TA_00002034.raw	696.83	1391.65	43.78	1180000	12	0.2	3	98.08	P-	57.55	-	141	152
P02754|LACB_BOVIN	L.RVYVEELKPTPEGDLEILLQK.W	Y	F1:24340	IA_TA_00002034.raw	823.792	2468.35	57.83	1220000	21	1	1	98.08	P-	57.43	-	56	76
P02754|LACB_BOVIN	M.HIRLSFNPTQLEEQC(+57.02)HI	Y	F2:17751	IB_TA_00002037.raw	708.022	2121.04	57.53	4660000	17	0.8	1	98.07	P-	68.62	-	162	178	Carbamidomethylation
P02754|LACB_BOVIN	R.TPEVDDEALEKFD.K	Y	F1:15525	IA_TA_00002034.raw	754.344	1506.67	43.59	9340000	13	0.9	1	98.05	P-	55.22	-	141	153
P02754|LACB_BOVIN	N.SAEPEQSLAC(+57.02)QC(+57.02)LVR.T	N	F1:14704	IA_TA_00002034.raw	874.409	1746.8	42.38	29100000	15	0.6	1	98.05	P-	54.98	-	126	140	Carbamidomethylation
P02754|LACB_BOVIN	N.SAEPEQ(+.98)SLAC(+57.02)QC(+57.02)LVR.T	N	F1:15057	IA_TA_00002034.raw	874.902	1747.79	42.77	1910000	15	1.4	1	98.05	P-	54.73	-	126	140	Deamidation (NQ); Carbamidomethylation
P02754|LACB_BOVIN	K.PTPEGDLEILLQK.W	N	F1:21472	IA_TA_00002034.raw	726.901	1451.79	53.5	3490000	13	0.4	1	98.05	P-	54.64	-	64	76
P02754|LACB_BOVIN	A.SDISLLDAQSAPLR.V	N	F1:17986	IA_TA_00002034.raw	743.399	1484.78	48.14	3330000	14	0.6	1	98.04	P-	53.8	-	43	56
P02754|LACB_BOVIN	F.NPTQLEEQC(+57.02)HI	Y	F2:4138	IB_TA_00002037.raw	684.814	1367.61	14.25	1150000	11	0.3	4	98.04	P-	64.49	-	168	178	Carbamidomethylation
P02754|LACB_BOVIN	E.ELKPTPEGDLEILLQK.W	Y	F1:23348	IA_TA_00002034.raw	608.345	1822.01	56.05	350000	16	1.4	1	98.03	P-	53.45	-	61	76
P02754|LACB_BOVIN	A.EPEQSLAC(+57.02)QC(+57.02)LVR.T	N	F1:14987	IA_TA_00002034.raw	795.374	1588.73	42.57	2180000	13	0.1	1	98.02	P-	52.87	-	128	140	Carbamidomethylation
P02754|LACB_BOVIN	E.NSAEPEQSLAC(+57.02)QC(+57.02)LVR.T	N	F1:14497	IA_TA_00002034.raw	931.432	1860.85	41.89	7180000	16	1.6	1	98.02	P-	52.73	-	125	140	Carbamidomethylation
P02754|LACB_BOVIN	L.KPTPEGDLEILLQK.W	N	F1:22849	IA_TA_00002034.raw	790.949	1579.88	55.34	60500000	14	1	2	98.02	P-	52.61	-	63	76
P02754|LACB_BOVIN	E.LKPTPEGDLEILLQK.W	N	F1:23425	IA_TA_00002034.raw	565.33	1692.97	56.16	1600000	15	1.2	1	97.96	P-	49.96	-	62	76
P02754|LACB_BOVIN	L.KPTPEGDLEILLQ(+.98)K.W	N	F1:23192	IA_TA_00002034.raw	527.963	1580.87	55.86	3470000	14	0.9	2	97.95	P-	48.59	-	63	76	Deamidation (NQ)
P02754|LACB_BOVIN	L.SFNPTQLEEQC(+57.02)HI	Y	F2:14660	IB_TA_00002037.raw	801.865	1601.71	51.58	3360000	13	1.2	2	97.91	P-	57.13	-	166	178	Carbamidomethylation
P02754|LACB_BOVIN	N.PTQLEEQC(+57.02)HI	Y	F2:3979	IB_TA_00002037.raw	627.793	1253.57	13.86	4810000	10	0.1	3	97.9	P-	56.35	-	169	178	Carbamidomethylation
P02754|LACB_BOVIN	T.PEVDDEALEKFDK.A	Y	F1:19580	IA_TA_00002034.raw	512.247	1533.72	50.82	420000	13	-0.1	1	97.85	P-	46.76	-	142	154
P02754|LACB_BOVIN	L.AM(+15.99)AASDISLLDAQSAPLR.V	N	F1:17185	IA_TA_00002034.raw	923.475	1844.93	46.49	34000	18	2.6	1	97.79	P-	46.44	-	39	56	Oxidation (M)
P02754|LACB_BOVIN	L.Q(-17.03)KWENGEC(+57.02)AQK.K	N	F1:2343	IA_TA_00002034.raw	680.802	1359.59	12.43	386000	11	0.4	1	97.63	P-	45.89	-	75	85	Pyro-glu from Q; Carbamidomethylation
P02754|LACB_BOVIN	R.VYVEELKPTPEGDLEILL.Q	Y	F1:24215	IA_TA_00002034.raw	1029.06	2056.1	57.61	860000	18	0.5	1	97.6	P-	45.42	-	57	74
P02754|LACB_BOVIN	E.Q(-17.03)SLAC(+57.02)QC(+57.02)LVR.T	N	F1:7129	IA_TA_00002034.raw	609.293	1216.57	26.17	15000000	10	1.1	1	97.52	P-	44.03	-	131	140	Pyro-glu from Q; Carbamidomethylation
P02754|LACB_BOVIN	A.ASDISLLDAQSAPLR.V	N	F1:17683	IA_TA_00002034.raw	778.919	1555.82	47.65	2380000	15	1.7	1	97.48	P-	43.06	-	42	56
P02754|LACB_BOVIN	R.VYVEELKPTPEGDL.E	Y	F1:17422	IA_TA_00002034.raw	794.91	1587.8	46.86	415000	14	1.4	1	97.48	P-	43.06	-	57	70
P02754|LACB_BOVIN	R.VYVEELKPTPEGD.L	Y	F1:14972	IA_TA_00002034.raw	738.368	1474.72	42.65	3140000	13	2	1	97.42	P-	42.43	-	57	69
P02754|LACB_BOVIN	A.LIVTQTMK.G	N	F1:15935	IA_TA_00002034.raw	467.275	932.537	44.15	3130000	8	-0.4	1	96.8	P-	40.6	-	17	24
P02754|LACB_BOVIN	S.DISLLDAQSAPLR.V	N	F1:18062	IA_TA_00002034.raw	699.883	1397.75	48.26	3890000	13	0.4	1	96.79	P-	40.46	-	44	56
P02754|LACB_BOVIN	M.ENSAEPEQSLAC(+57.02)QC(+57.02)LVR.T	N	F1:14258	IA_TA_00002034.raw	995.952	1989.89	41.43	8260000	17	0.8	1	96.77	P-	40.23	-	124	140	Carbamidomethylation
P02754|LACB_BOVIN	L.Q(-17.03)KWEN(+.98)GEC(+57.02)AQK.K	N	F1:2531	IA_TA_00002034.raw	681.293	1360.57	12.82	299000	11	0.3	2	96.75	P-	40.01	-	75	85	Pyro-glu from Q; Deamidation (NQ); Carbamidomethylation
P02754|LACB_BOVIN	R.VYVEELKPTPEGDLEIL.L	Y	F1:22007	IA_TA_00002034.raw	972.515	1943.01	54.1	481000	17	1.1	1	96.73	P-	39.84	-	57	73
P02754|LACB_BOVIN	H.IRLSFNPTQLEEQC(+57.02)HI	Y	F2:16094	IB_TA_00002037.raw	662.336	1983.98	54.37	1210000	16	0.8	1	96.67	P-	48.05	-	163	178	Carbamidomethylation
P02754|LACB_BOVIN	N.PTQ(+.98)LEEQC(+57.02)HI	Y	F2:4118	IB_TA_00002037.raw	628.285	1254.56	14.22	707000	10	0.3	1	96.59	P-	47.63	-	169	178	Deamidation (NQ); Carbamidomethylation
P02754|LACB_BOVIN	R.VYVEELKPTPE.G	N	F1:15577	IA_TA_00002034.raw	652.343	1302.67	43.48	2350000	11	0.4	1	96.46	P-	39.27	-	57	67
P02754|LACB_BOVIN	S.AEPEQSLAC(+57.02)QC(+57.02)LVR.T	N	F1:14904	IA_TA_00002034.raw	830.894	1659.77	42.62	6220000	14	1	1	96.42	P-	39.07	-	127	140	Carbamidomethylation
P02754|LACB_BOVIN	K.TKIPAVFK.I	N	F2:15688	IB_TA_00002037.raw	452.287	902.559	53.82	752000	8	0.4	5	95.66	pM	29.26	46.47	92	99
P02754|LACB_BOVIN	K.VAGTWYSLAMAASDISLLDAQ(+.98)SAPLR.V	N	F1:25779	IA_TA_00002034.raw	903.462	2707.35	60.69		26	4.2	0	95.21	pM	31.3	38.4	31	56	Deamidation (NQ)
P02754|LACB_BOVIN	P.EVDDEALEKFDK.A	Y	F1:18836	IA_TA_00002034.raw	719.342	1436.67	49.73	6980000	12	1.3	1	95.08	P-	38.12	-	143	154
P02754|LACB_BOVIN	I.SLLDAQSAPLR.V	N	F1:17222	IA_TA_00002034.raw	585.827	1169.64	46.64	976000	11	-1	1	94.96	P-	37.43	-	46	56
P02754|LACB_BOVIN	R.LSFNPTQLEEQC(+57.02)H.I	Y	F1:15807	IA_TA_00002034.raw	801.865	1601.71	43.96	1740000	13	0.2	1	92.85	P-	36.38	-	165	177	Carbamidomethylation
P02754|LACB_BOVIN	S.FNPTQLEEQC(+57.02)HI	Y	F2:14661	IB_TA_00002037.raw	758.349	1514.68	51.58	1900000	12	0.9	1	92.63	P-	45.65	-	167	178	Carbamidomethylation
P02754|LACB_BOVIN	P.E(-18.01)VDDEALEKFDK.A	Y	F1:15473	IA_TA_00002034.raw	710.331	1418.66	43.37		12	-7.1	0	92.39	P-	35.83	-	143	154	Pyro-glu from E
P02754|LACB_BOVIN	N.KVLVLDTDYKK.Y	N	F1:22392	IA_TA_00002034.raw	661.39	1320.77	54.87	6000000	11	0.4	1	92.21	P-	35.64	-	107	117
P02754|LACB_BOVIN	E.N(+.98)SAEPEQSLAC(+57.02)QC(+57.02)LVR.T	N	F1:9997	IA_TA_00002034.raw	931.923	1861.83	32.69	1050000	16	1.2	1	92.08	P-	35.51	-	125	140	Deamidation (NQ); Carbamidomethylation
P02754|LACB_BOVIN	K.YLLFC(+57.02)MEN(+.98)SAEPEQSLAC(+57.02)QC(+57.02)LVR.T	N	F1:22173	IA_TA_00002034.raw	1410.14	2818.24	54.34		23	7.1	0	89.67	P-	35.24	-	118	140	Carbamidomethylation; Deamidation (NQ)
P02754|LACB_BOVIN	K.ALPM(+15.99)HIR.L	N	F1:19808	IA_TA_00002034.raw	427.239	852.464	51.19	21300000	7	0.2	1	89.57	pM	17.91	41.25	158	164	Oxidation (M)
P02754|LACB_BOVIN	K.WEN(+.98)GEC(+57.02)AQK.K	N	F1:12907	IA_TA_00002034.raw	561.731	1121.44	38.86	23200000	9	1.4	2	88.87	pM	31.63	36.13	77	85	Deamidation (NQ); Carbamidomethylation
P02754|LACB_BOVIN	K.GLDIQ(+.98)KVAGTWYSLAM(+15.99)AASDISLLDAQSAPLR.V	N	F1:24763	IA_TA_00002034.raw	1126.91	3377.72	58.58	14800	32	-4.2	1	51.88	pM	12.5	36.27	25	56	Deamidation (NQ); Oxidation (M)
P02754|LACB_BOVIN	M.HIRLSFNPTQ(+.98)LEEQC(+57.02)HI	Y	F2:17856	IB_TA_00002037.raw	531.514	2122.03	57.77	1510000	17	0.4	1	38.12	P-	38.71	-	162	178	Deamidation (NQ); Carbamidomethylation
P02754|LACB_BOVIN	S.LAC(+57.02)QC(+57.02)LVR.T	N	F1:15278	IA_TA_00002034.raw	510.26	1018.51	43.15	4410000	8	0.6	1	20.48	P-	32.17	-	133	140	Carbamidomethylation
P02754|LACB_BOVIN	F.NPTQLEEQ(+.98)C(+57.02)HI	Y	F2:14577	IB_TA_00002037.raw	685.306	1368.6	51.41	135000	11	-0.1	1	9.51	P-	37.95	-	168	178	Deamidation (NQ); Carbamidomethylation
P02754|LACB_BOVIN	L.SFNPTQLEEQ(+.98)C(+57.02)HI	Y	F2:14733	IB_TA_00002037.raw	802.357	1602.7	51.66	423000	13	0.4	1	7.82	P-	37.29	-	166	178	Deamidation (NQ); Carbamidomethylation
P02754|LACB_BOVIN	K.WENGEC(+57.02)AQ(+.98)K.K	N	F1:14056	IA_TA_00002034.raw	561.73	1121.44	40.57	5180000	9	-0.3	1	1.14	pM	26.47	20.63	77	85	Carbamidomethylation; Deamidation (NQ)
P02754|LACB_BOVIN	L.KPTPEGDLEILLQKWENGEC(+57.02)AQKK.I	Y	F2:18609	IB_TA_00002037.raw	703.614	2810.43	58.94	591000	24	0.4	1	0	P-	33.71	-	63	86	Carbamidomethylation
P02754|LACB_BOVIN	K.VN(sub A)GTWYSLAMAASDISLLDAQSAPLR.V	N	F1:25348	IA_TA_00002034.raw	917.467	2749.37	59.69	13100000	26	2.1	2	0	P-	57.09	-	31	56	Mutation
P02754|LACB_BOVIN	K.VQ(sub A)GTWYSLAMAASDISLLDAQSAPLR.V	N	F1:24587	IA_TA_00002034.raw	922.138	2763.39	58.69	283000000	26	0.5	6	0	P-	56.72	-	31	56	Mutation
P02754|LACB_BOVIN	R.R(sub V)YVEELKPTPEGDLEILLQK.W	Y	F2:16798	IB_TA_00002037.raw	790.767	2369.28	55.65	100000	20	-2.7	2	0	P-	38.56	-	57	76	Mutation
P02754|LACB_BOVIN	K.VW(sub A)GTWYSLAMAASDISLLDAQSAPLR.V	N	F1:24247	IA_TA_00002034.raw	941.474	2821.41	57.59	558000	26	-3.7	1	0	P-	53	-	31	56	Mutation
P02754|LACB_BOVIN	K.VAGTWYSLQ(sub A)MAASDISLLDAQSAPLR.V	N	F1:25378	IA_TA_00002034.raw	922.139	2763.39	60.04	1150000	26	2.4	1	0	P-	52.02	-	31	56	Mutation
P02754|LACB_BOVIN	K.VAGTWYSW(sub L)AMAASDISLLDAQSAPLR.V	N	F1:24956	IA_TA_00002034.raw	927.47	2779.36	59.12	6480000	26	9	2	0	P-	51.35	-	31	56	Mutation
P02754|LACB_BOVIN	K.VAGTWYSLV(sub A)M(+15.99)AASDISLLDAQSAPLR.V	N	F1:25244	IA_TA_00002034.raw	1376.19	2750.39	59.57		26	-10.5	0	0	P-	50.1	-	31	56	Oxidation (M); Mutation
P02754|LACB_BOVIN	K.VAGTWYN(sub S)LAMAASDISLLDAQSAPLR.V	N	F1:24991	IA_TA_00002034.raw	912.14	2733.38	59.1	654000	26	7.4	2	0	P-	49.79	-	31	56	Mutation
P02754|LACB_BOVIN	K.GLDIQKVH(sub A)GTWYSLAMAASDISLLDAQSAPLR.V	N	F1:24566	IA_TA_00002034.raw	1143.27	3426.76	58.16	342000	32	4.6	1	0	P-	49.1	-	25	56	Mutation
P02754|LACB_BOVIN	Y.SLN(sub A)MAASDISLLDAQSAPLR.V	N	F1:20432	IA_TA_00002034.raw	1037.04	2072.06	52.05	7690000	20	1	1	0	P-	46.35	-	37	56	Mutation
P02754|LACB_BOVIN	K.VAGTWYSLAMM(sub A)ASDISLLDAQSAPLR.V	N	F1:25262	IA_TA_00002034.raw	923.142	2766.37	59.69	3250000	26	11.3	1	0	P-	46.21	-	31	56	Mutation
P02754|LACB_BOVIN	K.IDALNENW(sub K)VLVLDTDYKK.Y	N	F1:20835	IA_TA_00002034.raw	717.05	2148.11	52.66	3940000	18	8.9	1	0	P-	45.77	-	100	117	Mutation
P02754|LACB_BOVIN	I.QKVN(sub A)GTWYSLAMAASDISLLDAQSAPLR.V	N	F1:25073	IA_TA_00002034.raw	1503.78	3005.53	59.21	217000	28	4.7	1	0	P-	45.69	-	29	56	Mutation
P02754|LACB_BOVIN	K.GLDIH(sub Q)KVAGTWYSLAMAASDISLLDAQSAPLR.V	N	F1:24478	IA_TA_00002034.raw	1124.26	3369.74	58.3	14600000	32	3.9	1	0	P-	45.43	-	25	56	Mutation
P02754|LACB_BOVIN	K.IDQ(sub A)LNENKVLVLDTDYKK.Y	N	F1:22434	IA_TA_00002034.raw	716.723	2147.15	54.8	10200000	18	0.2	1	0	P-	44.61	-	100	117	Mutation
P02754|LACB_BOVIN	Q.KVAGTWYSM(sub L)AMAASDISLLDAQSAPLR.V	N	F1:24393	IA_TA_00002034.raw	951.8	2852.42	57.95	1100000	27	-14.2	1	0	P-	44.47	-	30	56	Mutation
P02754|LACB_BOVIN	G.LDIQKVAGTWYSLAV(sub M)AASDISLLDAQSAPLR.V	N	F1:25076	IA_TA_00002034.raw	1091.57	3271.74	59.21	161000	31	-13.2	1	0	P-	43.34	-	26	56	Mutation
P02754|LACB_BOVIN	R.VYL(sub V)EELKPTPEGDLEILLQK.W	Y	F1:24157	IA_TA_00002034.raw	776.43	2326.27	57.48	3460000	20	0.3	1	0	P-	42.99	-	57	76	Mutation
P02754|LACB_BOVIN	K.VQ(sub A)GTWYSLAMAASDISLLDAQ(+.98)SAPLR.V	N	F1:24994	IA_TA_00002034.raw	1383.2	2764.37	59.06		26	2.1	0	0	P-	42.86	-	31	56	Deamidation (NQ); Mutation
P02754|LACB_BOVIN	K.GLDIQKVAGTWYSLP(sub A)MAASDISLLDAQ(+.98)SAPLR.V	N	F1:24985	IA_TA_00002034.raw	1130.26	3387.74	58.98	119000	32	8.7	1	0	P-	42.76	-	25	56	Deamidation (NQ); Mutation
P02754|LACB_BOVIN	K.GLDIQKVAGTWYSLQ(sub A)MAASDISLLDAQSAPLR.V	N	F1:25888	IA_TA_00002034.raw	855.448	3417.76	60.93	246000	32	0.8	1	0	P-	42.64	-	25	56	Mutation
P02754|LACB_BOVIN	Q.KVAGTWYSLG(sub A)MAASDISLLDAQSAPLR.V	N	F1:25391	IA_TA_00002034.raw	941.158	2820.45	59.9	454000	27	1.4	2	0	P-	42.5	-	30	56	Mutation
P02754|LACB_BOVIN	Q.KT(sub V)AGTWYSLAMAASDISLLDAQSAPLR.V	N	F1:24262	IA_TA_00002034.raw	946.476	2836.44	57.64	706000	27	-12.9	1	0	P-	42.18	-	30	56	Mutation
P02754|LACB_BOVIN	K.VAH(sub G)TWYSLAMAASDISLLDAQSAPLR.V	N	F1:24691	IA_TA_00002034.raw	929.799	2786.41	58.46		26	-10.9	0	0	P-	42.07	-	31	56	Mutation
P02754|LACB_BOVIN	R.TPER(sub V)DDEALEK.F	Y	F1:13995	IA_TA_00002034.raw	651.807	1301.61	40.34	486000000	11	-7.8	2	0	P-	42.05	-	141	151	Mutation
P02754|LACB_BOVIN	K.VQ(sub A)GTWYSLN(sub A)MAASDISLLDAQSAPLR.V	N	F1:25273	IA_TA_00002034.raw	936.474	2806.4	59.63	10200000	26	1.4	1	0	P-	41.85	-	31	56	Mutation
P02754|LACB_BOVIN	R.G(sub T)PEVDDEALEKFDK.A	Y	F1:19345	IA_TA_00002034.raw	796.379	1590.74	50.47	231000	14	1.5	2	0	P-	41.8	-	141	154	Mutation
P02754|LACB_BOVIN	I.QKVAGTWYN(sub S)LAMAASDISLLDAQSAPLR.V	N	F1:25508	IA_TA_00002034.raw	997.525	2989.53	60.08	90300	28	6.9	1	0	P-	41.38	-	29	56	Mutation
P02754|LACB_BOVIN	T.QP(sub T)MKGLDIQKVAGTWYSLAMAASDISLLDAQSAPLR.V	N	F1:24759	IA_TA_00002034.raw	1282.68	3844.98	58.72	2110000	36	11.5	1	0	P-	41.24	-	21	56	Mutation
P02754|LACB_BOVIN	D.IQKVAGTWYT(sub S)LAMAASDISLLDAQSAPLR.V	N	F1:25252	IA_TA_00002034.raw	1030.87	3089.62	59.63	1010000	29	-13.1	1	0	P-	41.11	-	28	56	Mutation
P02754|LACB_BOVIN	T.MKGLDIQKY(sub V)AGTWYSLAMAASDISLLDAQSAPLR.V	N	F1:25906	IA_TA_00002034.raw	1228.98	3683.87	60.95		34	14.1	0	0	P-	41	-	23	56	Mutation
P02754|LACB_BOVIN	R.TH(sub P)EVDDEALEKFDK.A	Y	F1:17884	IA_TA_00002034.raw	838.39	1674.77	47.85	230000	14	-4.6	2	0	P-	40.58	-	141	154	Mutation
P02754|LACB_BOVIN	K.KYLLFCMENSM(sub A)EPEQSLAC(+57.02)QC(+57.02)LVR.T	N	F1:22365	IA_TA_00002034.raw	983.785	2948.34	54.78	14200000	24	-1.1	1	0	P-	40.5	-	117	140	Carbamidomethylation; Mutation
P02754|LACB_BOVIN	Q.KVAGTWYSLAMN(sub A)ASDISLLDAQSAPLR.V	N	F1:24436	IA_TA_00002034.raw	960.153	2877.47	58.16	18400000	27	-10.9	1	0	P-	39.87	-	30	56	Mutation
P02754|LACB_BOVIN	G.LDIH(sub Q)KVAGTWYSLAMAASDISLLDAQSAPLR.V	N	F1:24459	IA_TA_00002034.raw	1105.25	3312.72	58.03	1560000	31	4.8	1	0	P-	39.79	-	26	56	Mutation
P02754|LACB_BOVIN	G.LDIQKVAGTWYV(sub S)LAMAASDISLLDAQSAPLR.V	N	F1:25301	IA_TA_00002034.raw	1106.26	3315.75	59.69	404000	31	-2.9	1	0	P-	39.78	-	26	56	Mutation
P02754|LACB_BOVIN	R.E(sub T)PEVDDEALEKFDK.A	Y	F1:15738	IA_TA_00002034.raw	832.39	1662.76	43.65	6940000	14	1.5	1	0	P-	39.34	-	141	154	Mutation
P02754|LACB_BOVIN	Y.SLW(sub A)MAASDISLLDAQSAPLR.V	N	F1:19753	IA_TA_00002034.raw	1073.05	2144.09	51.02	697000	20	-4.7	2	0	P-	39.27	-	37	56	Mutation
P02754|LACB_BOVIN	K.VQ(sub A)GTWYSLQ(sub A)MAASDISLLDAQSAPLR.V	N	F1:24576	IA_TA_00002034.raw	1411.21	2820.41	58.33	8580000	26	-2.2	1	0	P-	39.07	-	31	56	Mutation
P02754|LACB_BOVIN	Y.SW(sub L)AMAASDISLLDAQSAPLR.V	N	F1:20192	IA_TA_00002034.raw	1052.04	2102.05	51.59	636000	20	12.2	1	0	P-	38.81	-	37	56	Mutation
P02754|LACB_BOVIN	I.QKVAGTWYSLAMN(sub A)ASDISLLDAQSAPLR.V	N	F1:25048	IA_TA_00002034.raw	1002.86	3005.53	59.24	2210000	28	6.9	1	0	P-	38.7	-	29	56	Mutation
P02754|LACB_BOVIN	A.MN(sub A)ASDISLLDAQSAPLR.V	N	F1:17638	IA_TA_00002034.raw	901.46	1800.9	47.24	285000	17	1	1	0	P-	38.69	-	40	56	Mutation
P02754|LACB_BOVIN	R.VYVEELKPTPEN(sub G)DLEILLQK.W	Y	F1:23449	IA_TA_00002034.raw	790.767	2369.27	56.6	913000000	20	2	1	0	P-	38.67	-	57	76	Mutation
P02754|LACB_BOVIN	K.YLLFC(+57.02)MENSE(sub A)EPEQSLAC(+57.02)QC(+57.02)LVR.T	N	F1:19538	IA_TA_00002034.raw	959.428	2875.26	50.85	7640000	23	-1.2	1	0	P-	38.65	-	118	140	Carbamidomethylation; Mutation
P02754|LACB_BOVIN	V.G(sub R)TPEVDDEALEKFDK.A	Y	F1:18401	IA_TA_00002034.raw	846.903	1691.79	48.81	10500000	15	1.4	1	0	P-	38.57	-	140	154	Mutation
P02754|LACB_BOVIN	K.KYLLFCMENSN(sub A)EPEQSLAC(+57.02)QC(+57.02)LVR.T	N	F1:22288	IA_TA_00002034.raw	978.11	2931.34	54.76	1110000000	24	-10.9	1	0	P-	38.25	-	117	140	Carbamidomethylation; Mutation
P02754|LACB_BOVIN	M.AQ(sub A)SDISLLDAQSAPLR.V	N	F1:17163	IA_TA_00002034.raw	842.948	1683.88	46.86	19000000	16	1.9	1	0	P-	37.77	-	41	56	Mutation
P02754|LACB_BOVIN	R.VYVEELKPTPEGDLEILLQKR(ins).W	Y	F1:24255	IA_TA_00002034.raw	618.096	2468.35	57.66		21	1.4	0	0	P-	37.24	-	57	76	Mutation
P02754|LACB_BOVIN	K.VLVLDTDYG(sub K)K.Y	N	F1:17035	IA_TA_00002034.raw	561.806	1121.6	46.17		10	0.3	0	0	P-	37.08	-	108	117	Mutation
P02754|LACB_BOVIN	K.G(sub P)TPEGDLEILLQK.W	N	F1:20351	IA_TA_00002034.raw	706.886	1411.76	51.84	2540000	13	1.1	1	0	P-	36.77	-	64	76	Mutation
P02754|LACB_BOVIN	K.KYLLFCMEN(+.98)SAEPEQSLAC(+57.02)QC(+57.02)LVR.T	N	F1:22499	IA_TA_00002034.raw	964.107	2889.32	54.85		24	-5.8	0	0	P-	36.64	-	117	140	Deamidation (NQ); Carbamidomethylation
P02754|LACB_BOVIN	K.KYV(sub L)LFCMENSAEPEQSLAC(+57.02)QC(+57.02)LVR.T	N	F1:21914	IA_TA_00002034.raw	959.1	2874.32	54.02	1980000	24	-14	1	0	P-	36.63	-	117	140	Carbamidomethylation; Mutation
P02754|LACB_BOVIN	R.TPER(sub V)DDEALEKFDK.A	Y	F1:19530	IA_TA_00002034.raw	846.904	1691.8	50.38	790000000	14	-4.6	4	0	P-	36.56	-	141	154	Mutation
P02754|LACB_BOVIN	V.G(sub R)TPEVDDEALEK.F	Y	F1:13327	IA_TA_00002034.raw	651.807	1301.6	39.4		12	0.6	0	0	P-	36.29	-	140	151	Mutation
P02754|LACB_BOVIN	L.N(sub A)MAASDISLLDAQSAPLR.V	N	F1:17557	IA_TA_00002034.raw	936.979	1871.94	47.46	160000	18	1.7	1	0	P-	36.24	-	39	56	Mutation
P02754|LACB_BOVIN	Q.KVAGTWYSLAMAASDV(sub I)SLLDAQSAPLR.V	N	F1:24441	IA_TA_00002034.raw	706.111	2820.45	58.25	3290000	27	-11.9	2	0	P-	36.22	-	30	56	Mutation
P02754|LACB_BOVIN	K.VAGTWW(sub Y)P(sub S)LAMAASDISLLDAQSAPLR.V	N	F1:25060	IA_TA_00002034.raw	914.138	2739.41	59.21	1990000	26	-4.8	1	0	P-	36.22	-	31	56	Mutation
P02754|LACB_BOVIN	K.VAGTWYSLY(sub A)MM(sub A)ASDISLLDAQSAPLR.V	N	F1:24671	IA_TA_00002034.raw	953.797	2858.4	58.3	588000	26	-10.7	1	0	P-	36.18	-	31	56	Mutation
P02754|LACB_BOVIN	K.R(sub V)LVLDTDYKK.Y	N	F1:19794	IA_TA_00002034.raw	625.854	1249.7	51.23	454000000	10	-8.1	3	0	P-	36.12	-	108	117	Mutation
P02754|LACB_BOVIN	K.IDD(sub A)LNENR(sub K)VLVLDTDYKK.Y	N	F1:19295	IA_TA_00002034.raw	721.711	2162.12	50.37	1010000	18	-5.1	1	0	P-	35.91	-	100	117	Mutation
P02754|LACB_BOVIN	I.QKVAGTWYA(sub S)LAMAASDISLLDAQSAPLR.V	N	F1:24915	IA_TA_00002034.raw	983.178	2946.53	58.9		28	-5	0	0	P-	35.9	-	29	56	Mutation
P02754|LACB_BOVIN	K.VQ(sub A)GTWYSLAMAASDISLLE(sub D)AQSAPLR.V	N	F1:25368	IA_TA_00002034.raw	926.812	2777.41	59.81	213000	26	2.5	1	0	P-	35.74	-	31	56	Mutation
P02754|LACB_BOVIN	I.QKVAGTWYR(sub S)LAMAASDISLLDAQSAPLR.V	N	F1:24770	IA_TA_00002034.raw	1516.78	3031.59	58.62		28	-12	0	0	P-	35.72	-	29	56	Mutation
P02754|LACB_BOVIN	K.VAP(sub G)TWYSLAMM(sub A)ASDISLLDAQSAPLR.V	N	F1:26393	IA_TA_00002034.raw	936.485	2806.4	62	76600	26	10.6	1	0	P-	35.71	-	31	56	Mutation
P02754|LACB_BOVIN	E.NM(sub S)AEPEQSLACQCLVRTPEVDDEALEKFDK.A	Y	F1:19447	IA_TA_00002034.raw	1136.86	3407.57	50.58		30	1.6	0	0	P-	35.61	-	125	154	Mutation
P02754|LACB_BOVIN	Y.SLAMQ(sub A)ASDISLLDAQ(+.98)SAPLR.V	N	F1:22851	IA_TA_00002034.raw	1044.54	2087.06	55.3	1630000	20	0.2	1	0	P-	35.59	-	37	56	Deamidation (NQ); Mutation
P02754|LACB_BOVIN	E.NSAEPEQSLACQCLS(sub V)RTPEVDDEALEKFDK.A	Y	F1:19484	IA_TA_00002034.raw	1118.19	3351.52	50.65		30	11.7	0	0	P-	35.52	-	125	154	Mutation
P02754|LACB_BOVIN	K.KYLT(sub L)FCMENSAEPEQSLAC(+57.02)QC(+57.02)LVR.T	N	F1:22517	IA_TA_00002034.raw	959.76	2876.3	54.88		24	-13.6	0	0	P-	35.48	-	117	140	Carbamidomethylation; Mutation
P02754|LACB_BOVIN	L.Q(sub A)MAASDISLLDAQSAPLR.V	N	F1:21195	IA_TA_00002034.raw	943.986	1885.96	53.07	1130000	18	0.8	2	0	P-	35.38	-	39	56	Mutation
P02754|LACB_BOVIN	K.VW(sub A)GTWYSLAM(+15.99)AASDISLLDAQSAPLR.V	N	F1:24391	IA_TA_00002034.raw	946.821	2837.41	57.92	559000	26	12.7	1	0	P-	35.37	-	31	56	Oxidation (M); Mutation
P02754|LACB_BOVIN	K.VAP(sub G)TWYSLQ(sub A)MAASDISLLDAQSAPLR.V	N	F1:25367	IA_TA_00002034.raw	935.482	2803.42	59.9	4330000	26	0.7	1	0	P-	35.32	-	31	56	Mutation
P02754|LACB_BOVIN	T.MKGLN(sub D)IQKVAGTWYSLAMAASDISLLDAQSAPLR.V	N	F1:24593	IA_TA_00002034.raw	1207.3	3618.89	58.35	2250000	34	-2.9	1	0	P-	35.21	-	23	56	Mutation
P02754|LACB_BOVIN	K.R(sub K)YLLFCMEN(+.98)SAEPEQSLAC(+57.02)QC(+57.02)LVR.T	N	F1:20104	IA_TA_00002034.raw	1459.65	2917.32	51.62	3810000	24	-12.8	1	0	P-	35.16	-	117	140	Deamidation (NQ); Carbamidomethylation; Mutation
P02754|LACB_BOVIN	Y.SLAME(sub A)ASDISLLDAQSAPLR.V	N	F1:19415	IA_TA_00002034.raw	696.693	2087.06	50.56	445000	20	0.4	1	0	P-	34.98	-	37	56	Mutation
P02754|LACB_BOVIN	M.ENSAEPEQSF(sub L)ACQCLVRTPEVDDEALEKFDK.A	Y	F1:19468	IA_TA_00002034.raw	1176.55	3526.59	50.62	272000	31	12	1	0	P-	34.98	-	124	154	Mutation
P02754|LACB_BOVIN	I.QKVP(sub A)GTWYSLAMAASDISLLDAQSAPLR.V	N	F1:25070	IA_TA_00002034.raw	997.182	2988.54	59.24	2060000	28	-4.5	2	0	P-	34.88	-	29	56	Mutation
P02754|LACB_BOVIN	N.SAEPEQ(+.98)SLAC(+57.02)QCLVRTPEVDDEALEKFDK.A	Y	F1:19490	IA_TA_00002034.raw	1103.5	3307.52	50.66		29	-11.6	0	0	P-	34.87	-	126	154	Deamidation (NQ); Carbamidomethylation
P02754|LACB_BOVIN	K.VLVLDE(sub T)DYKK.Y	N	F1:21381	IA_TA_00002034.raw	407.895	1220.67	53.42	8360000	10	-1	2	0	P-	34.81	-	108	117	Mutation
P02754|LACB_BOVIN	E.G(sub L)KPTPEGDLEILLQK.W	N	F1:22728	IA_TA_00002034.raw	546.642	1636.9	55.22	74700000	15	-0.2	2	0	P-	34.73	-	62	76	Mutation
P02754|LACB_BOVIN	I.QKVAGTWYSLAMH(sub A)ASDISLLDAQSAPLR.V	N	F1:23940	IA_TA_00002034.raw	1010.52	3028.54	57.11		28	0.4	0	0	P-	34.67	-	29	56	Mutation
P02754|LACB_BOVIN	K.YLLFCMENN(sub S)AEPEQSLAC(+57.02)QC(+57.02)LVR.T	N	F1:20354	IA_TA_00002034.raw	930.1	2787.25	51.81	214000	23	10.4	1	0	P-	34.56	-	118	140	Carbamidomethylation; Mutation
P02754|LACB_BOVIN	M.KGLDIQ(+.98)KM(sub V)AGTWYSLAMAASDISLLDAQSAPLR.V	N	F1:24213	IA_TA_00002034.raw	1174.92	3521.79	57.58		33	-10.2	0	0	P-	34.43	-	24	56	Deamidation (NQ); Mutation
P02754|LACB_BOVIN	R.W(sub T)PEVDDEALEK.F	Y	F1:5246	IA_TA_00002034.raw	665.806	1329.61	20.51	2180000	11	-8	1	0	P-	34.37	-	141	151	Mutation
P02754|LACB_BOVIN	K.R(sub K)YLLFCM(+15.99)ENSAEPEQSLAC(+57.02)QC(+57.02)LVR.T	N	F1:21960	IA_TA_00002034.raw	978.438	2932.33	54.13	913000000	24	-13.8	1	0	P-	34.35	-	117	140	Oxidation (M); Carbamidomethylation; Mutation
P02754|LACB_BOVIN	T.QTMKGLDIQ(+.98)KVAGTWYR(sub S)LAMAASDISLLDAQSAPLR.V	N	F1:24615	IA_TA_00002034.raw	1307.37	3919.03	58.3	1920000	36	12.4	1	0	P-	34.14	-	21	56	Deamidation (NQ); Mutation
P02754|LACB_BOVIN	D.IQR(sub K)VAGTWYSLAMAASDISLLDAQSAPLR.V	N	F1:24363	IA_TA_00002034.raw	1035.54	3103.61	57.87		29	-5.9	0	0	P-	34.14	-	28	56	Mutation
P02754|LACB_BOVIN	K.IDQ(sub A)LNENR(sub K)VLVLDTDYKK.Y	N	F1:21185	IA_TA_00002034.raw	726.056	2175.15	53.13	756000	18	-3.9	1	0	P-	34.12	-	100	117	Mutation
P02754|LACB_BOVIN	G.LDIQKVP(sub A)GTWYSLAMAASDISLLDAQSAPLR.V	N	F1:24444	IA_TA_00002034.raw	1110.93	3329.73	58.01		31	7.8	0	0	P-	34.04	-	26	56	Mutation
P02754|LACB_BOVIN	K.TR(sub K)IPAVFK.I	N	F1:18418	IA_TA_00002034.raw	466.284	930.565	48.84	6110000	8	-12.4	1	0	P-	33.99	-	92	99	Mutation
P02754|LACB_BOVIN	R.Q(sub T)Q(sub P)EVDDEALEKFDK.A	Y	F1:15037	IA_TA_00002034.raw	565.265	1692.78	42.54	55100000	14	-5.7	3	0	P-	33.82	-	141	154	Mutation
P02754|LACB_BOVIN	I.QKVY(sub A)GTWYSLAMAASDISLLDAQSAPLR.V	N	F1:25267	IA_TA_00002034.raw	1019.19	3054.55	59.59	104000	28	-2.3	1	0	P-	33.8	-	29	56	Mutation
P02754|LACB_BOVIN	K.GLDIQ(+.98)KF(sub V)AGTWYSLAMAASDISLLDAQSAPLR.V	N	F1:24564	IA_TA_00002034.raw	1137.59	3409.72	58.16	433000	32	6.8	1	0	P-	33.76	-	25	56	Deamidation (NQ); Mutation
P02754|LACB_BOVIN	N.SAEPEQSLV(sub A)C(+57.02)QC(+57.02)LVR.T	N	F1:15444	IA_TA_00002034.raw	888.425	1774.83	43.54	46500000	15	0.7	1	0	P-	33.52	-	126	140	Carbamidomethylation; Mutation
P02754|LACB_BOVIN	K.R(sub V)LVLDTDYG(ins)KK.Y	N	F1:19977	IA_TA_00002034.raw	654.364	1306.72	51.55	222000000	11	-7.7	2	0	P-	33.52	-	108	117	Mutation
P02754|LACB_BOVIN	K.YLLFC(+57.02)MENSM(sub A)EPEQSLAC(+57.02)QC(+57.02)LVR.T	N	F1:20407	IA_TA_00002034.raw	960.104	2877.26	52.01	5290000	23	9.7	1	0	P-	33.44	-	118	140	Carbamidomethylation; Mutation
P02754|LACB_BOVIN	V.AGTWYSLAMAASDV(sub I)SLLDAQSAPLR.V	N	F1:24512	IA_TA_00002034.raw	865.437	2593.28	58.07	1160000	25	1.3	1	0	P-	33.31	-	32	56	Mutation
P02754|LACB_BOVIN	P.EQT(sub S)LACQCLVRTPEVDDEALEK.F	Y	F1:13894	IA_TA_00002034.raw	830.726	2489.18	40.63	3630000	22	-9	1	0	P-	33.29	-	130	151	Mutation
P02754|LACB_BOVIN	Y.SLE(sub A)M(+15.99)AASDISLLDAQSAPLR.V	N	F1:20101	IA_TA_00002034.raw	1052.54	2103.05	51.46		20	9.7	0	0	P-	33.23	-	37	56	Oxidation (M); Mutation
P02754|LACB_BOVIN	Q.KT(sub V)AGTWYSLAMAASDISLLDAQ(+.98)SAPLR.V	N	F1:24940	IA_TA_00002034.raw	946.813	2837.43	58.95		27	-3.7	0	0	P-	33.21	-	30	56	Deamidation (NQ); Mutation
P02754|LACB_BOVIN	Q.KVM(sub A)GTWYSLAMAASDISLLDAQSAPLR.V	N	F1:24533	IA_TA_00002034.raw	965.827	2894.47	58.16	1720000	27	-2.2	1	0	P-	33.19	-	30	56	Mutation
P02754|LACB_BOVIN	S.LQ(sub A)MAASDISLLDAQSAPLR.V	N	F1:21817	IA_TA_00002034.raw	1000.53	1999.04	53.95	400000	19	0.7	2	0	P-	33.17	-	38	56	Mutation
P02754|LACB_BOVIN	K.VQ(sub A)GTWYSLAMAASDISLLDAQSQ(sub A)PLR.V	N	F1:24796	IA_TA_00002034.raw	941.147	2820.41	58.3	249000000	26	2.3	1	0	P-	33.13	-	31	56	Mutation
P02754|LACB_BOVIN	E.NSN(sub A)EPEQSLACQCLVRTPEVDDEALEKFDK.A	Y	F1:19066	IA_TA_00002034.raw	1136.54	3406.56	50.24	30100000	30	7.2	1	0	P-	32.7	-	125	154	Mutation
P02754|LACB_BOVIN	M.KGLDIQKVF(sub A)GTWYSLAMAASDISLLDAQSAPLR.V	N	F1:25295	IA_TA_00002034.raw	1189.3	3564.86	59.67	166000	33	1.8	1	0	P-	32.13	-	24	56	Mutation
P02754|LACB_BOVIN	K.KYM(sub L)LFCMENN(sub S)AEPEQSLAC(+57.02)QC(+57.02)LVR.T	N	F1:20133	IA_TA_00002034.raw	978.773	2933.3	51.5		24	-1.7	0	0	P-	32.1	-	117	140	Carbamidomethylation; Mutation
P02769|ALBU_BOVIN	R.M(+15.99)PC(+57.02)TEDYLSLILNR.L	Y	F1:22692	IA_TA_00002034.raw	870.919	1739.82	55.15	1160000	14	1	1	99.94	PM	63.84	111.45	469	482	Oxidation (M); Carbamidomethylation
P02769|ALBU_BOVIN	K.C(+57.02)C(+57.02)AADDKEAC(+57.02)FAVEGPK.L	Y	F1:17948	IA_TA_00002034.raw	643.271	1926.79	48.03	2940000	17	0.6	1	99.94	PM	70.7	96.41	581	597	Carbamidomethylation
P02769|ALBU_BOVIN	K.LKEC(+57.02)C(+57.02)DKPLLEK.S	Y	F1:21831	IA_TA_00002034.raw	511.598	1531.77	53.92	8540000	12	-0.3	2	99.94	PM	59.73	90.51	298	309	Carbamidomethylation
P02769|ALBU_BOVIN	K.LKPDPNTLC(+57.02)DEFK.A	Y	F1:19942	IA_TA_00002034.raw	788.888	1575.76	51.31	3470000	13	1	2	99.94	PM	69.02	74.65	139	151	Carbamidomethylation
P02769|ALBU_BOVIN	K.DAFLGSFLYEYSR.R	Y	F1:23595	IA_TA_00002034.raw	784.377	1566.74	56.51	11800000	13	2.9	1	99.94	PM	64.01	76.01	347	359
P02769|ALBU_BOVIN	K.DDPHAC(+57.02)YSTVFDK.L	Y	F1:17786	IA_TA_00002034.raw	777.831	1553.65	47.74	9670000	13	1.4	2	99.94	PM	62.19	75.55	387	399	Carbamidomethylation
P02769|ALBU_BOVIN	K.YIC(+57.02)DNQDTISSK.L	Y	F1:13061	IA_TA_00002034.raw	722.326	1442.63	39.57	12700000	12	1.6	3	99.94	PM	69.83	72.47	286	297	Carbamidomethylation
P02769|ALBU_BOVIN	K.TVM(+15.99)ENFVAFVDK.C	Y	F1:19528	IA_TA_00002034.raw	708.348	1414.68	50.82	828000	12	1.1	1	99.94	PM	56.12	86	569	580	Oxidation (M)
P02769|ALBU_BOVIN	K.LKPDPNTLC(+57.02)DEFKADEK.K	Y	F1:21374	IA_TA_00002034.raw	673.995	2018.96	53.39	6240000	17	1	3	99.94	PM	65.58	70.81	139	155	Carbamidomethylation
P02769|ALBU_BOVIN	R.RHPEYAVSVLLR.L	N	F1:24274	IA_TA_00002034.raw	480.609	1438.8	57.74	4120000	12	0.7	1	99.94	PM	66.42	70.33	360	371
P02769|ALBU_BOVIN	K.EC(+57.02)C(+57.02)HGDLLEC(+57.02)ADDRADLAK.Y	Y	F1:21129	IA_TA_00002034.raw	749.986	2246.94	53.08	4960000	19	0.8	2	99.94	PM	75.3	68.98	267	285	Carbamidomethylation
P02769|ALBU_BOVIN	K.LFTFHADIC(+57.02)TLPDTEK.Q	Y	F1:23168	IA_TA_00002034.raw	636.646	1906.91	55.8	26200000	16	0.8	1	99.94	PM	76.85	66.18	529	544	Carbamidomethylation
P02769|ALBU_BOVIN	K.YNGVFQEC(+57.02)C(+57.02)QAEDK.G	Y	F1:14380	IA_TA_00002034.raw	874.357	1746.7	41.61	9140000	14	1.2	2	99.94	PM	58.54	66.9	184	197	Carbamidomethylation
P02769|ALBU_BOVIN	K.KQTALVELLK.H	N	F1:23213	IA_TA_00002034.raw	571.861	1141.71	55.83	6130000	10	1	1	99.94	PM	54.06	67.83	548	557
P02769|ALBU_BOVIN	K.VPQVSTPTLVEVSR.S	Y	F1:15980	IA_TA_00002034.raw	756.426	1510.84	44.15	878000	14	1	1	99.94	PM	67.77	61.79	438	451
P02769|ALBU_BOVIN	K.DAIPENLPPLTADFAEDKDVC(+57.02)K.N	Y	F1:20952	IA_TA_00002034.raw	820.066	2457.17	52.72	6640000	22	1.2	2	99.93	PM	61.47	56.25	319	340	Carbamidomethylation
P02769|ALBU_BOVIN	K.TC(+57.02)VADESHAGC(+57.02)EK.S	Y	F1:15997	IA_TA_00002034.raw	732.299	1462.58	44.35	1460000	13	1	2	99.93	PM	65.8	55.31	76	88	Carbamidomethylation
P02769|ALBU_BOVIN	K.Q(-17.03)EPERNEC(+57.02)FLSHKDDSPDLPK.L	Y	F1:21043	IA_TA_00002034.raw	631.791	2523.13	52.97	7410000	21	0.8	2	99.93	PM	65.78	54.91	118	138	Pyro-glu from Q; Carbamidomethylation
P02769|ALBU_BOVIN	K.C(+57.02)C(+57.02)TESLVNR.R	Y	F1:2483	IA_TA_00002034.raw	569.753	1137.49	12.71	552000	9	0.7	3	99.93	PM	51.64	55.63	499	507	Carbamidomethylation
P02769|ALBU_BOVIN	R.RHPYFYAPELLYYANK.Y	Y	F1:24551	IA_TA_00002034.raw	682.348	2044.02	58.16	1020000	16	1.3	2	99.92	PM	72.89	51.36	168	183
P02769|ALBU_BOVIN	R.KVPQVSTPTLVEVSR.S	Y	F1:20174	IA_TA_00002034.raw	547.319	1638.93	51.84	18000000	15	2.5	1	99.92	PM	70.88	49.93	437	451
P02769|ALBU_BOVIN	K.SLHTLFGDELC(+57.02)K.V	Y	F1:23011	IA_TA_00002034.raw	473.902	1418.69	55.68	18300000	12	-0.9	1	99.91	PM	62.49	46.9	89	100	Carbamidomethylation
P02769|ALBU_BOVIN	R.HPEYAVSVLLR.L	N	F1:23429	IA_TA_00002034.raw	642.36	1282.7	56.16	791000	11	1	1	99.9	PM	56.66	43.2	361	371
P02769|ALBU_BOVIN	R.NEC(+57.02)FLSHKDDSPDLPK.L	Y	F1:21471	IA_TA_00002034.raw	634.628	1900.86	53.46	3900000	16	0.5	2	99.88	PM	46.26	43.27	123	138	Carbamidomethylation
P02769|ALBU_BOVIN	K.EC(+57.02)C(+57.02)DKPLLEK.S	Y	F1:18792	IA_TA_00002034.raw	646.304	1290.59	49.48	504000	10	-0.7	2	99.85	PM	38.44	51.58	300	309	Carbamidomethylation
P02769|ALBU_BOVIN	K.EYEATLEEC(+57.02)C(+57.02)AK.D	Y	F1:3031	IA_TA_00002034.raw	751.811	1501.61	13.88	38800	12	1	1	99.82	PM	39.89	42.93	375	386	Carbamidomethylation
P02769|ALBU_BOVIN	K.LVNELTEFAK.T	Y	F1:18754	IA_TA_00002034.raw	582.319	1162.62	49.64	28400000	10	-0.2	1	99.82	PM	42.9	39.34	66	75
P02769|ALBU_BOVIN	K.E(-18.01)C(+57.02)C(+57.02)HGDLLEC(+57.02)ADDR.A	Y	F1:14480	IA_TA_00002034.raw	866.332	1730.64	41.65	34200	14	2.6	1	99.81	PM	44.03	38.45	267	280	Pyro-glu from E; Carbamidomethylation
P02769|ALBU_BOVIN	K.SHC(+57.02)IAEVEK.D	Y	F1:18368	IA_TA_00002034.raw	536.759	1071.5	48.7	2280000	9	0.8	1	99.81	PM	47.78	36.72	310	318	Carbamidomethylation
P02769|ALBU_BOVIN	K.GLVLIAFSQYLQ(+.98)QC(+57.02)PFDEHVK.L	Y	F1:25592	IA_TA_00002034.raw	831.755	2492.24	60.14	453000	21	1.6	1	99.8	PM	71.06	35.34	45	65	Deamidation (NQ); Carbamidomethylation
P02769|ALBU_BOVIN	K.GLVLIAFSQYLQQC(+57.02)PFDEHVK.L	Y	F1:25413	IA_TA_00002034.raw	831.428	2491.26	60.04	3320000	21	2.6	1	99.73	PM	51.34	32.95	45	65	Carbamidomethylation
P02769|ALBU_BOVIN	R.RPC(+57.02)FSALTPDETYVPK.A	Y	F1:21201	IA_TA_00002034.raw	940.966	1879.91	53.15	2860000	16	1.4	2	99.63	PM	40.55	34.02	508	523	Carbamidomethylation
P02769|ALBU_BOVIN	K.EC(+57.02)C(+57.02)HGDLLEC(+57.02)ADDR.A	Y	F1:18317	IA_TA_00002034.raw	583.893	1748.66	48.61	4890000	14	0.4	2	99.59	PM	49.7	29.47	267	280	Carbamidomethylation
P02769|ALBU_BOVIN	K.Q(-17.03)EPERNEC(+57.02)FLSHK.D	Y	F1:18216	IA_TA_00002034.raw	552.92	1655.74	48.46	2330000	13	1.4	1	99.47	PM	50.82	27.15	118	130	Pyro-glu from Q; Carbamidomethylation
P02769|ALBU_BOVIN	K.YNGVFQ(+.98)EC(+57.02)C(+57.02)QAEDK.G	Y	F1:14659	IA_TA_00002034.raw	874.852	1747.68	41.86	474000	14	4.5	1	99.46	PM	33.89	44.91	184	197	Deamidation (NQ); Carbamidomethylation
P02769|ALBU_BOVIN	K.Q(-17.03)NC(+57.02)DQFEK.L	Y	F1:2831	IA_TA_00002034.raw	526.211	1050.41	13.49	971000	8	0.6	1	99.2	PM	35.07	37.58	413	420	Pyro-glu from Q; Carbamidomethylation
P02769|ALBU_BOVIN	K.YIC(+57.02)DN(+.98)QDTISSK.L	Y	F1:13673	IA_TA_00002034.raw	722.817	1443.62	40.09	160000	12	-0.2	2	98.93	pM	24.04	53.65	286	297	Carbamidomethylation; Deamidation (NQ)
P02769|ALBU_BOVIN	F.HADIC(+57.02)TLPDTEK.Q	Y	F1:18383	IA_TA_00002034.raw	700.331	1398.64	48.7	1330000	12	1.5	1	98.1	P-	67.32	-	533	544	Carbamidomethylation
P02769|ALBU_BOVIN	T.ADFAEDKDVC(+57.02)K.N	Y	F1:2249	IA_TA_00002034.raw	649.29	1296.57	12.17	91900	11	0.5	4	97.88	P-	47.61	-	330	340	Carbamidomethylation
P02769|ALBU_BOVIN	Y.NGVFQEC(+57.02)C(+57.02)QAEDK.G	Y	F1:14150	IA_TA_00002034.raw	792.826	1583.63	41.05	533000	13	1.3	1	97.6	P-	45.39	-	185	197	Carbamidomethylation
P02769|ALBU_BOVIN	K.YIC(+57.02)DNQ(+.98)DTISSK.L	Y	F1:2772	IA_TA_00002034.raw	722.817	1443.62	13.3	28500	12	0.2	1	97.5	P-	43.61	-	286	297	Carbamidomethylation; Deamidation (NQ)
P02769|ALBU_BOVIN	A.DFAEDKDVC(+57.02)K.N	Y	F1:2301	IA_TA_00002034.raw	613.772	1225.53	12.31	82300	10	0.7	2	97.03	P-	41.93	-	331	340	Carbamidomethylation
P02769|ALBU_BOVIN	D.FAEDKDVC(+57.02)K.N	Y	F1:17405	IA_TA_00002034.raw	556.26	1110.5	46.88	1400000	9	2.7	1	94.96	P-	37.42	-	332	340	Carbamidomethylation
P02769|ALBU_BOVIN	R.FKDLGEEHFK.G	Y	F1:22198	IA_TA_00002034.raw	417.212	1248.61	54.45	7720000	10	0	2	94.96	P-	37.4	-	35	44
P02769|ALBU_BOVIN	D.PHAC(+57.02)YSTVFDK.L	Y	F1:20144	IA_TA_00002034.raw	662.803	1323.59	51.51	420000	11	0.4	2	88.33	P-	35.04	-	389	399	Carbamidomethylation
P02769|ALBU_BOVIN	R.RHPYFYAPELLYY.A	Y	F1:24859	IA_TA_00002034.raw	577.956	1730.85	58.78	68400	13	0.4	1	82.86	P-	34.9	-	168	180
P02769|ALBU_BOVIN	K.AEFVEVTK.L	Y	F1:3107	IA_TA_00002034.raw	461.748	921.481	14.05	427000	8	-0.3	2	70.2	pM	27.15	35.4	249	256
P02769|ALBU_BOVIN	D.FAEDKDVC(+57.02)KNYQEAK.D	Y	F2:3167	IB_TA_00002037.raw	615.622	1843.84	12.1	51500	15	1.2	1	61.68	P-	41.72	-	332	346	Carbamidomethylation
P02769|ALBU_BOVIN	K.QTALVELLK.H	N	F1:21581	IA_TA_00002034.raw	507.813	1013.61	53.46	1580000	9	-0.4	1	61.14	pM	29.95	28.87	549	557
P02769|ALBU_BOVIN	Y.FYAPELLYYANK.Y	Y	F1:21990	IA_TA_00002034.raw	746.381	1490.74	54.1	4410000	12	1.5	1	46.55	P-	32.75	-	172	183
P02769|ALBU_BOVIN	A.DFAEDKDVC(+57.02)KNYQEAK.D	Y	F2:3549	IB_TA_00002037.raw	653.963	1958.87	12.94	18100	16	-0.3	1	35.16	P-	38.22	-	331	346	Carbamidomethylation
P02769|ALBU_BOVIN	R.LC(+57.02)VLHEK.T	Y	F1:20073	IA_TA_00002034.raw	449.744	897.474	51.43	4900000	7	0	1	0	pM	21.8	21.51	483	489	Carbamidomethylation
P02769|ALBU_BOVIN	K.DLGEEHFK.G	Y	F1:2525	IA_TA_00002034.raw	487.733	973.451	12.8	103000	8	1.2	2	0	#NAME?	-	23.81	37	44
P02769|ALBU_BOVIN	N.LIKQNC(+57.02)DQFEK.L	Y	F2:3175	IB_TA_00002037.raw	711.856	1421.7	12.09	7370	11	0.4	2	0	p-	13.53	-	410	420	Carbamidomethylation
P02769|ALBU_BOVIN	K.DQ(sub A)FLGSFLYEYSR.R	Y	F1:23387	IA_TA_00002034.raw	812.886	1623.76	56.17	3420000	13	0.7	1	0	P-	57.75	-	347	359	Mutation
P02769|ALBU_BOVIN	R.KR(sub V)PQVSTPTLVEVSR.S	Y	F1:20044	IA_TA_00002034.raw	848.984	1695.96	51.4	2600000	15	-5.3	1	0	P-	51.44	-	437	451	Mutation
P02769|ALBU_BOVIN	R.G(sub R)HPEYAVSVLLR.L	Y	F1:22685	IA_TA_00002034.raw	670.87	1339.72	55.18	4000000	12	0.1	1	0	P-	40.99	-	360	371	Mutation
P02769|ALBU_BOVIN	R.RHPYFYQ(sub A)PELLYYANK.Y	Y	F1:24484	IA_TA_00002034.raw	526.268	2101.04	58.07	114000	16	-0.4	2	0	P-	40.47	-	168	183	Mutation
P02769|ALBU_BOVIN	R.RHPEYAVD(sub S)VLLR.L	Y	F1:24413	IA_TA_00002034.raw	489.941	1466.8	57.92	122000	12	0.5	1	0	P-	39.79	-	360	371	Mutation
P02769|ALBU_BOVIN	K.DQ(sub A)IPENLPPLTADFAEDKDVC(+57.02)K.N	Y	F1:20397	IA_TA_00002034.raw	839.073	2514.19	51.89	691000	22	0.7	1	0	P-	35.85	-	319	340	Carbamidomethylation; Mutation
P02769|ALBU_BOVIN	K.LN(sub G)EYGFQNALIVR.Y	Y	F1:21200	IA_TA_00002034.raw	768.913	1535.81	53.01	5590000	13	1.5	1	0	P-	35.18	-	421	433	Mutation
P02769|ALBU_BOVIN	V.SA(sub T)PTLVEVSR.S	Y	F1:15420	IA_TA_00002034.raw	529.795	1057.58	43.34	2840000	10	-0.1	1	0	P-	34.5	-	442	451	Mutation
P04119|LACB_PIG	V.E(-18.01)GLKPTPEGDLEILLQK.R	Y	F1:21514	IA_TA_00002034.raw	931.519	1861.02	53.42	1120000	17	1.6	1	98.1	P-	65.28	-	62	78	Pyro-glu from E
P04119|LACB_PIG	E.GLKPTPEGDLEILLQK.R	Y	F1:23361	IA_TA_00002034.raw	584.337	1749.99	56.09	870000	16	0.4	2	98.09	P-	62.04	-	63	78
P04119|LACB_PIG	K.PTPEGDLEILLQK.R	N	F1:21472	IA_TA_00002034.raw	726.901	1451.79	53.5	3490000	13	0.4	1	98.05	P-	54.64	-	66	78
P04119|LACB_PIG	L.KPTPEGDLEILLQK.R	N	F1:22849	IA_TA_00002034.raw	790.949	1579.88	55.34	60500000	14	1	2	98.02	P-	52.61	-	65	78
P04119|LACB_PIG	G.LKPTPEGDLEILLQK.R	N	F1:23425	IA_TA_00002034.raw	565.33	1692.97	56.16	1600000	15	1.2	1	97.96	P-	49.96	-	64	78
P04119|LACB_PIG	L.KPTPEGDLEILLQ(+.98)K.R	N	F1:23192	IA_TA_00002034.raw	527.963	1580.87	55.86	3470000	14	0.9	2	97.95	P-	48.59	-	65	78	Deamidation (NQ)
P04119|LACB_PIG	S.PLR(sub K)AYVEGLKPTPEGDLEILLQKR.E	Y	F1:24257	IA_TA_00002034.raw	912.511	2734.54	57.83	4900000	24	-9.5	1	0	P-	40.54	-	56	79	Mutation
P04119|LACB_PIG	K.G(sub P)TPEGDLEILLQK.R	N	F1:20351	IA_TA_00002034.raw	706.886	1411.76	51.84	2540000	13	1.1	1	0	P-	36.77	-	66	78	Mutation
P04119|LACB_PIG	S.PLR(sub K)AYVEGLKPTPEGDLEILLQK.R	Y	F1:23968	IA_TA_00002034.raw	1290.21	2578.44	57	220000000	23	-11.9	2	0	P-	36.48	-	56	78	Mutation
P04119|LACB_PIG	L.KAYP(sub V)EGLKPTPEGDLEILLQK.R	Y	F1:24373	IA_TA_00002034.raw	780.43	2338.28	57.86	202000	21	-4.4	1	0	P-	35.26	-	58	78	Mutation
P04119|LACB_PIG	G.G(sub L)KPTPEGDLEILLQK.R	N	F1:22728	IA_TA_00002034.raw	546.642	1636.9	55.22	74700000	15	-0.2	2	0	P-	34.73	-	64	78	Mutation
P04119|LACB_PIG	D.AKSSPLKH(sub A)YVEGLKPTPEGDLEILLQK.R	Y	F1:24261	IA_TA_00002034.raw	997.568	2989.65	57.67	437000	27	11.1	1	0	P-	34.59	-	52	78	Mutation
P04119|LACB_PIG	L.KN(sub A)YVEGLKPTPEGDLEILLQK.R	Y	F1:24104	IA_TA_00002034.raw	795.438	2383.3	57.41	2940000	21	-3.5	1	0	P-	34.05	-	58	78	Mutation
P04119|LACB_PIG	A.KSSPLKP(sub A)YVEGLKPTPEGDLEILLQK.R	Y	F1:23733	IA_TA_00002034.raw	960.546	2878.61	56.99	13200000	26	4	1	0	P-	33.84	-	53	78	Mutation
P04119|LACB_PIG	L.KL(sub A)YVEGLKPTPEGDLEILLQK.R	Y	F1:25155	IA_TA_00002034.raw	795.116	2382.34	59.41	80000	21	-6.1	1	0	P-	33.29	-	58	78	Mutation
P09462|LALBA_SHEEP	K.ALC(+57.02)SEKLDQWLC(+57.02)EK.L	N	F1:21763	IA_TA_00002034.raw	890.424	1778.83	53.88	9430000	14	0.6	2	99.94	PM	85.32	87.59	128	141	Carbamidomethylation
P09462|LALBA_SHEEP	K.ILDKVGINYWLAHK.A	N	F1:24300	IA_TA_00002034.raw	557.319	1668.94	57.74	281000	14	0.2	2	99.94	PM	60.51	83.56	114	127
P09462|LALBA_SHEEP	K.FLDDDLTDDIM(+15.99)C(+57.02)VKK.I	N	F1:20519	IA_TA_00002034.raw	615.287	1842.84	52.24	11000000	15	0.5	2	99.94	PM	47.55	80.47	99	113	Oxidation (M); Carbamidomethylation
P09462|LALBA_SHEEP	K.VGIN(+.98)YWLAHK.A	N	F1:23101	IA_TA_00002034.raw	601.322	1200.63	55.69	4240000	10	-0.5	4	99.93	PM	52.07	63.77	118	127	Deamidation (NQ)
P09462|LALBA_SHEEP	K.VGINYWLAHK.A	N	F1:22873	IA_TA_00002034.raw	600.83	1199.64	55.46	136000000	10	1.1	2	99.93	PM	58.03	55.34	118	127
P09462|LALBA_SHEEP	K.FLDDDLTDDIM(+15.99)C(+57.02)VK.K	N	F1:17640	IA_TA_00002034.raw	858.379	1714.74	47.59	74100000	14	0.5	3	99.89	PM	37.48	59.38	99	112	Oxidation (M); Carbamidomethylation
P09462|LALBA_SHEEP	K.FLDDDLTDDIMC(+57.02)VK.K	N	F1:20778	IA_TA_00002034.raw	850.382	1698.75	52.69	498000	14	1.4	1	99.86	PM	39.92	47.54	99	112	Carbamidomethylation
P09462|LALBA_SHEEP	R.NIC(+57.02)NISC(+57.02)DK.F	N	F2:3433	IB_TA_00002037.raw	562.248	1122.48	12.69	60200	9	1.5	3	99.84	PM	55.01	38.29	90	98	Carbamidomethylation
P09462|LALBA_SHEEP	K.ALC(+57.02)SEKLDQWLC(+57.02)EKL	N	F1:23711	IA_TA_00002034.raw	631.648	1891.92	56.68	992000	15	2	1	99.67	PM	37.6	39.4	128	142	Carbamidomethylation
P09462|LALBA_SHEEP	K.LDQWLC(+57.02)EK.L	N	F1:16791	IA_TA_00002034.raw	546.264	1090.51	45.59	426000000	8	0.9	1	99.22	PM	33.86	42.91	134	141	Carbamidomethylation
P09462|LALBA_SHEEP	S.TEYGLFQINNK.I	N	F1:18794	IA_TA_00002034.raw	663.84	1325.66	49.38	963000	11	3.2	1	99.04	pM	27.73	49.43	67	77
P09462|LALBA_SHEEP	A.IVQNNDSTEYGLFQINNK.I	N	F1:16997	IA_TA_00002034.raw	1049.02	2096.02	46.11	46300000	18	1	3	98.1	P-	74.39	-	60	77
P09462|LALBA_SHEEP	Q.AIVQNNDSTEYGLFQINNK.I	N	F1:17300	IA_TA_00002034.raw	1084.54	2167.05	46.95	75600000	19	1.7	3	98.1	P-	71.02	-	59	77
P09462|LALBA_SHEEP	Y.DTQAIVQNNDSTEYGLFQINNK.I	N	F1:15668	IA_TA_00002034.raw	1256.6	2511.19	43.77	1340000	22	1.4	2	98.08	P-	57.83	-	56	77
P09462|LALBA_SHEEP	H.KALC(+57.02)SEKLDQWLC(+57.02)EKL	N	F2:17839	IB_TA_00002037.raw	674.345	2020.01	57.67	1370000	16	0.8	1	98.08	P-	71.07	-	127	142	Carbamidomethylation
P09462|LALBA_SHEEP	W.LAHKALC(+57.02)SEKLDQWLC(+57.02)EKL	N	F2:18335	IB_TA_00002037.raw	586.305	2341.19	58.54	1510000	19	0	2	97.91	P-	57.8	-	124	142	Carbamidomethylation
P09462|LALBA_SHEEP	A.HKALC(+57.02)SEKLDQWLC(+57.02)EKL	N	F2:18253	IB_TA_00002037.raw	540.275	2157.07	58.38	524000	17	0.7	1	97.9	P-	55.56	-	126	142	Carbamidomethylation
P09462|LALBA_SHEEP	Q.NN(+.98)DSTEYGLFQINNK.I	N	F1:13774	IA_TA_00002034.raw	879.403	1756.79	40.48	536000	15	0.8	1	97.84	P-	46.61	-	63	77	Deamidation (NQ)
P09462|LALBA_SHEEP	N.DSTEYGLFQINNK.I	N	F1:14168	IA_TA_00002034.raw	764.868	1527.72	41.13	1250000	13	1	2	97.58	P-	45.01	-	65	77
P09462|LALBA_SHEEP	Q.AIVQNN(+.98)DSTEYGLFQINNK.I	N	F1:16738	IA_TA_00002034.raw	1085.03	2168.04	46.08	4000000	19	0.6	1	97.56	P-	44.34	-	59	77	Deamidation (NQ)
P09462|LALBA_SHEEP	F.LDDDLTDDIM(+15.99)C(+57.02)VK.K	N	F1:15076	IA_TA_00002034.raw	784.846	1567.67	42.77	1470000	13	1.5	1	96.86	P-	41.35	-	100	112	Oxidation (M); Carbamidomethylation
P09462|LALBA_SHEEP	N.DSTEYGLFQ(+.98)INNK.I	N	F1:16762	IA_TA_00002034.raw	765.36	1528.7	45.74	3400000	13	0.7	1	96.84	P-	41.17	-	65	77	Deamidation (NQ)
P09462|LALBA_SHEEP	S.GYDTQAIVQNNDSTEYGLFQINNK.I	N	F1:17161	IA_TA_00002034.raw	911.433	2731.27	46.36	581000	24	1.3	1	96.84	P-	41.12	-	54	77
P09462|LALBA_SHEEP	Q.AIVQNNDSTEYGLFQIN(+.98)NK.I	N	F1:17855	IA_TA_00002034.raw	1085.03	2168.04	47.51	3010000	19	2.5	1	96.73	P-	39.81	-	59	77	Deamidation (NQ)
P09462|LALBA_SHEEP	N.N(+.98)DSTEYGLFQINNK.I	N	F1:13889	IA_TA_00002034.raw	822.382	1642.75	40.6	1090000	14	1	1	96.52	P-	39.6	-	64	77	Deamidation (NQ)
P09462|LALBA_SHEEP	R.NIC(+57.02)NISC(+57.02)DKFLDD.D	Y	F2:14635	IB_TA_00002037.raw	807.352	1612.69	51.56	658000	13	1.4	1	96.46	P-	46.93	-	90	102	Carbamidomethylation
P09462|LALBA_SHEEP	K.KILDKVGINYWLAHK.A	N	F1:24575	IA_TA_00002034.raw	450.265	1797.03	58.16	365000	15	0.2	1	94.96	P-	37.43	-	113	127
P09462|LALBA_SHEEP	Q.NNDSTEYGLFQINNK.I	N	F1:16614	IA_TA_00002034.raw	878.912	1755.81	45.6	3580000	15	1.4	1	94.57	P-	36.62	-	63	77
P09462|LALBA_SHEEP	N.NDSTEYGLFQINNK.I	N	F1:16887	IA_TA_00002034.raw	821.89	1641.76	46.13	8990000	14	1.1	1	92.65	P-	36.1	-	64	77
P09462|LALBA_SHEEP	R.NIC(+57.02)NISC(+57.02)DKF.L	Y	F2:14634	IB_TA_00002037.raw	635.782	1269.55	51.56	1320000	10	0.8	2	69.27	P-	43.74	-	90	99	Carbamidomethylation
P09462|LALBA_SHEEP	R.NIC(+57.02)NISC(+57.02)DKFL.D	Y	F2:15011	IB_TA_00002037.raw	692.324	1382.63	52.26	980000	11	0.6	1	64.61	P-	42.47	-	90	100	Carbamidomethylation
P09462|LALBA_SHEEP	K.LDQ(+.98)WLC(+57.02)EKL	N	F1:20613	IA_TA_00002034.raw	603.298	1204.58	52.47	8740000	9	0.5	1	0.98	pM	10.4	29.27	134	142	Deamidation (NQ); Carbamidomethylation
P09462|LALBA_SHEEP	K.LDQWLC(+57.02)EKL	N	F1:20017	IA_TA_00002034.raw	602.806	1203.6	51.36		9	0.9	0	0.01	#NAME?	-	25.07	134	142	Carbamidomethylation
P09462|LALBA_SHEEP	R.NIC(+57.02)NISC(+57.02)DKFLDDD.L	Y	F2:14606	IB_TA_00002037.raw	864.864	1727.71	51.49	200000	14	0.5	1	0	P-	33.38	-	90	103	Carbamidomethylation
P09462|LALBA_SHEEP	K.G(sub K)ILDKVGINYWLAHK.A	N	F1:24240	IA_TA_00002034.raw	576.327	1725.96	57.64	212000	15	0.9	1	0	P-	44.52	-	113	127	Mutation
P09462|LALBA_SHEEP	K.VP(sub G)INYWLAHK.A	N	F1:23514	IA_TA_00002034.raw	620.846	1239.68	56.35	35100000	10	1.1	1	0	P-	35.56	-	118	127	Mutation
P09462|LALBA_SHEEP	K.VGINYWLQ(sub A)HK.A	N	F1:22613	IA_TA_00002034.raw	629.341	1256.67	55.17	199000000	10	0.4	2	0	P-	35.45	-	118	127	Mutation
P09462|LALBA_SHEEP	K.VGINYWLE(sub A)HK.A	N	F1:20730	IA_TA_00002034.raw	629.833	1257.65	52.57	3940000	10	0.2	1	0	P-	35.3	-	118	127	Mutation
P09462|LALBA_SHEEP	K.Q(sub A)LC(+57.02)SEKLDQWLC(+57.02)EK.L	N	F1:21613	IA_TA_00002034.raw	918.935	1835.85	53.76	7790000	14	0.9	2	0	P-	34.54	-	128	141	Carbamidomethylation; Mutation
P09462|LALBA_SHEEP	Q.AV(sub I)VQNNDSTEYGLFQINNK.I	N	F1:16689	IA_TA_00002034.raw	718.688	2153.04	45.74	6720000	19	0.7	1	0	P-	33.91	-	59	77	Mutation
P09462|LALBA_SHEEP	K.W(sub A)LC(+57.02)SEKLDQWLC(+57.02)EK.L	N	F1:19208	IA_TA_00002034.raw	947.949	1893.88	50.09		14	4.6	0	0	P-	33.59	-	128	141	Carbamidomethylation; Mutation
P0A911|OMPA_ECO57	K.DGSVVVLGYTDR.I	Y	F1:15534	IA_TA_00002034.raw	640.829	1279.64	43.45	239000	12	1.3	1	99.92	PM	60.17	51.16	252	263
P0A911|OMPA_ECO57	K.DNTWYTGAK.L	Y	F1:14330	IA_TA_00002034.raw	528.243	1054.47	41.28	68200	9	-0.1	1	0.01	pM	9.05	23.44	25	33
P0A9Q7|ADHE_ECOLI	K.AAYSSGKPAIGVGAGNTPVVIDETADIK.R	Y	F1:20263	IA_TA_00002034.raw	901.141	2700.4	51.8	4690000	28	1.9	1	99.92	PM	75.01	50.47	201	228
P0A9Q7|ADHE_ECOLI	K.PAIGVGAGNTPVVIDETADIK.R	Y	F1:18076	IA_TA_00002034.raw	1019.05	2036.08	48.11		21	1.4	0	98.09	P-	62.79	-	208	228
P0A9Q7|ADHE_ECOLI	K.Q(sub A)AYSSGKPAIGVGAGNTPVVIDETADIK.R	Y	F1:20181	IA_TA_00002034.raw	920.149	2757.42	51.64	1680000	28	2.7	1	0	P-	52.78	-	201	228	Mutation
P0A9Q7|ADHE_ECOLI	R.YPLF(sub I)SELK.Q	Y	F1:21091	IA_TA_00002034.raw	498.774	995.533	53.01	2870000	8	1.1	1	0	P-	33.2	-	848	855	Mutation
P0DB18|G3P_STRP3	K.AIGLVIPELNGK.L	N	F1:21543	IA_TA_00002034.raw	612.371	1222.73	53.51	4470000	12	-0.5	1	99.92	PM	50.62	51.54	217	228
P0DB18|G3P_STRP3	R.AGAANIVPNSTGAAK.A	Y	F1:2769	IA_TA_00002034.raw	671.361	1340.7	13.3	38700	15	1.4	2	99.72	PM	49.33	32.63	202	216
P0DB18|G3P_STRP3	K.AIGLVIPELN(+.98)GK.L	N	F1:21176	IA_TA_00002034.raw	612.864	1223.71	53.01	891000	12	0.2	1	98.52	PM	40.45	20.56	217	228	Deamidation (NQ)
P0DB18|G3P_STRP3	K.VGIN(+.98)GFGR.I	N	F1:15865	IA_TA_00002034.raw	410.72	819.424	44.02	256000	8	1.7	1	78.62	pM	23.18	37.83	5	12	Deamidation (NQ)
P0DB18|G3P_STRP3	K.Q(sub A)IGLVIPELNGK.L	N	F1:21281	IA_TA_00002034.raw	640.882	1279.75	53.23	1860000	12	0.2	1	0	P-	36.05	-	217	228	Mutation
P10152|ANG1_BOVIN	R.VIVVGC(+57.02)ENGLPVHFDESFITPR.H	Y	F1:23513	IA_TA_00002034.raw	829.091	2484.25	56.31	4400000	22	1.4	1	99.94	PM	69.67	74.58	126	147	Carbamidomethylation
P10152|ANG1_BOVIN	K.SEFQITIC(+57.02)K.H	Y	F1:16405	IA_TA_00002034.raw	563.284	1124.55	45.17	20000000	9	0.3	1	99.83	PM	54.04	36.77	98	106	Carbamidomethylation
P10152|ANG1_BOVIN	R.NTFIHGNK.N	Y	F1:19172	IA_TA_00002034.raw	465.743	929.472	50.47	7980000	8	0.4	1	99.64	PM	38.57	35.38	67	74
P10152|ANG1_BOVIN	R.VIVVGC(+57.02)ENGLPVHF.D	Y	F1:21506	IA_TA_00002034.raw	770.403	1538.79	53.54	5870000	14	0.2	1	97.89	P-	47.89	-	126	139	Carbamidomethylation
P10152|ANG1_BOVIN	R.YIHFLTQHYDAKPK.G	Y	F1:24245	IA_TA_00002034.raw	440.983	1759.9	57.61	468000	14	-0.4	1	96.8	P-	40.65	-	30	43
P10152|ANG1_BOVIN	R.VIVVGC(+57.02)EN(+.98)GLPVHF.D	Y	F1:21702	IA_TA_00002034.raw	770.896	1539.78	53.85	1410000	14	1.8	1	96.32	P-	38.59	-	126	139	Carbamidomethylation; Deamidation (NQ)
P10152|ANG1_BOVIN	R.YGATEDSR.V	Y	F1:11246	IA_TA_00002034.raw	449.699	897.383	36.86	2440000	8	0.2	1	95.65	pM	28.92	38.97	118	125
P10152|ANG1_BOVIN	Y.GATEDSRVIVVGC(+57.02)ENGLPVHFDESFITPRH	Y	F2:17041	IB_TA_00002037.raw	835.407	3337.61	56.24	293000	30	-4.4	1	92.78	P-	45.82	-	119	148	Carbamidomethylation
P10152|ANG1_BOVIN	D.SRVIVVGCENH(sub G)LPVHFDESFITPR.H	Y	F1:23538	IA_TA_00002034.raw	917.809	2750.4	56.31	641000	24	3.4	1	0	P-	34.38	-	124	147	Mutation
P10790|FABPH_BOVIN	K.LILTLTHGTAVC(+57.02)TR.T	Y	F1:22219	IA_TA_00002034.raw	519.293	1554.86	54.45	2100000	14	0.6	2	99.9	PM	52.79	44.13	114	127	Carbamidomethylation
P10790|FABPH_BOVIN	K.LGVEFDETTADDR.K	Y	F1:15636	IA_TA_00002034.raw	734.335	1466.65	43.74	530000	13	1.6	1	99.67	PM	40.63	35.09	67	79
P10790|FABPH_BOVIN	K.WN(+.98)GQETSLVR.E	Y	F1:15585	IA_TA_00002034.raw	595.793	1189.57	43.68	351000	10	-1.8	1	0	pM	15.11	21.87	98	107	Deamidation (NQ)
P15467|RNAS4_BOVIN	R.FNTFIHEDLWNIR.S	N	F1:24355	IA_TA_00002034.raw	568.955	1703.84	57.85	1030000	13	1.2	1	99.94	PM	68.28	69.05	42	54
P15467|RNAS4_BOVIN	R.SIC(+57.02)STTNIQC(+57.02)K.N	Y	F1:12355	IA_TA_00002034.raw	656.306	1310.6	38.42	10800000	11	0.5	2	99.93	PM	56.78	61.36	55	65	Carbamidomethylation
P15467|RNAS4_BOVIN	K.G(sub R)FNTFIHEDLWNIR.S	N	F1:24333	IA_TA_00002034.raw	881.441	1760.86	57.77	123000	14	2.6	1	0	P-	36.57	-	41	54	Mutation
P15467|RNAS4_BOVIN	R.SIC(+57.02)STTNIQCKN.G	Y	F1:2431	IA_TA_00002034.raw	684.817	1367.62	12.58	60900	12	0.8	2	0	P-	33.66	-	55	66	Carbamidomethylation
P15468|RNAS4_PIG	R.VVIAC(+57.02)EGNPEVPVHFDK	Y	F1:19970	IA_TA_00002034.raw	637.321	1908.94	51.31	7350000	17	0.7	1	99.94	PM	79.46	75.94	131	147	Carbamidomethylation
P15468|RNAS4_PIG	R.FNTFIHEDIWNIR.S	N	F1:24355	IA_TA_00002034.raw	568.955	1703.84	57.85	1030000	13	1.2	1	99.94	PM	68.28	69.05	70	82
P15468|RNAS4_PIG	R.RVVIAC(+57.02)EGNPEVPVHFDK	Y	F1:22238	IA_TA_00002034.raw	689.356	2065.04	54.48	4920000	18	2.2	2	99.93	PM	76.07	54.31	130	147	Carbamidomethylation
P15468|RNAS4_PIG	R.VVIAC(+57.02)EGNPEVPVHF.D	Y	F1:19149	IA_TA_00002034.raw	833.917	1665.82	49.98		15	0.6	0	96.33	P-	38.64	-	131	145	Carbamidomethylation
P15468|RNAS4_PIG	K.G(sub R)FNTFIHEDIWNIR.S	N	F1:24333	IA_TA_00002034.raw	881.441	1760.86	57.77	123000	14	2.6	1	0	P-	36.46	-	69	82	Mutation
P15468|RNAS4_PIG	R.R(sub V)VIAC(+57.02)EGNPEVPVHFDK	Y	F1:19839	IA_TA_00002034.raw	983.989	1965.97	51.15	1260000	17	-4.4	1	0	P-	34.57	-	131	147	Carbamidomethylation; Mutation
P18137|LALBA_PIG	K.ALC(+57.02)SEKLDQWLC(+57.02)EK.M	N	F1:21763	IA_TA_00002034.raw	890.424	1778.83	53.88	9430000	14	0.6	2	99.94	PM	85.32	87.59	127	140	Carbamidomethylation
P18137|LALBA_PIG	K.LDQWLC(+57.02)EK.M	N	F1:16791	IA_TA_00002034.raw	546.264	1090.51	45.59	426000000	8	0.9	1	99.22	PM	33.86	42.91	133	140	Carbamidomethylation
P18137|LALBA_PIG	S.TEYGLFQINNK.L	N	F1:18794	IA_TA_00002034.raw	663.84	1325.66	49.38	963000	11	3.2	1	99.04	pM	27.73	49.43	67	77
P18137|LALBA_PIG	H.DNGSTEYGLFQINNK.L	Y	F1:16512	IA_TA_00002034.raw	850.4	1698.79	45.43	4180000	15	0.4	1	98.1	P-	68.54	-	63	77
P18137|LALBA_PIG	D.N(+.98)GSTEYGLFQINNK.L	Y	F1:15597	IA_TA_00002034.raw	793.379	1584.74	43.73	21700000	14	1	2	97.96	P-	49.29	-	64	77	Deamidation (NQ)
P18137|LALBA_PIG	K.TIVT(sub H)DNGSTEYGLFQINNK.L	Y	F1:16998	IA_TA_00002034.raw	705.355	2113.03	46.11	739000	19	5.4	1	0	P-	43.19	-	59	77	Mutation
P18137|LALBA_PIG	K.Q(sub A)LC(+57.02)SEKLDQWLC(+57.02)EK.M	N	F1:21613	IA_TA_00002034.raw	918.935	1835.85	53.76	7790000	14	0.9	2	0	P-	34.54	-	127	140	Carbamidomethylation; Mutation
P18137|LALBA_PIG	K.W(sub A)LC(+57.02)SEKLDQWLC(+57.02)EK.M	N	F1:19208	IA_TA_00002034.raw	947.949	1893.88	50.09		14	4.6	0	0	P-	33.59	-	127	140	Carbamidomethylation; Mutation
P18892|BT1A1_BOVIN	R.Q(-17.03)DENYEEAIVHLK.V	Y	F1:16965	IA_TA_00002034.raw	785.874	1569.73	46.07	847000	13	0.8	1	99.94	PM	67.39	68.37	128	140	Pyro-glu from Q
P18892|BT1A1_BOVIN	R.VSLVEDHIAEGSVAVR.I	Y	F1:20686	IA_TA_00002034.raw	560.97	1679.88	52.17	849000	16	3.1	1	99.87	PM	47.44	41.38	95	110
P18892|BT1A1_BOVIN	K.ASFSGPLRPFFC(+57.02)LW.S	Y	F1:25856	IA_TA_00002034.raw	842.919	1683.82	60.83	97700	14	0.8	1	98.01	P-	51.07	-	450	463	Carbamidomethylation
P18892|BT1A1_BOVIN	R.R(sub V)SLVEDHIAEGSVAVR.I	Y	F1:20535	IA_TA_00002034.raw	869.462	1736.92	52.12		16	-3.8	0	0	P-	40.47	-	95	110	Mutation
P19543|NIFJ_ENTAG	R.IPFINFFDGFR.T	Y	F1:25538	IA_TA_00002034.raw	686.857	1371.7	60.16	18300	11	1	1	99.78	PM	41.6	38.97	165	175
P19543|NIFJ_ENTAG	K.T(sub G)RIPFINFFDGFR.T	Y	F1:25766	IA_TA_00002034.raw	543.957	1628.85	60.65	24000	13	1.4	1	0	P-	46.31	-	163	175	Mutation
P19543|NIFJ_ENTAG	R.R(sub I)PFINFFDGFR.T	Y	F1:25307	IA_TA_00002034.raw	708.36	1414.71	59.77	253000	11	-7.2	1	0	P-	35.17	-	165	175	Mutation
P19543|NIFJ_ENTAG	R.V(sub I)PFINFFDGFR.T	Y	F1:25405	IA_TA_00002034.raw	679.849	1357.68	59.92	290000	11	1.4	1	0	P-	33.58	-	165	175	Mutation
P22079|PERL_HUMAN	R.ISNVFTFAFR.F	N	F1:24058	IA_TA_00002034.raw	601.322	1200.63	57.39	685000	10	0.2	1	99.93	PM	55.65	53.45	456	465
P22079|PERL_HUMAN	K.DGGIDPLVR.G	N	F1:15832	IA_TA_00002034.raw	471.256	940.498	43.99	1620000	9	0.3	1	99.84	PM	46.6	38.43	506	514
P22079|PERL_HUMAN	K.IVGYLN(+.98)EEGVLDQNR.S	Y	F1:17583	IA_TA_00002034.raw	860.431	1718.85	47.06	703000	15	0.3	1	88.36	#NAME?	-	44.43	199	213	Deamidation (NQ)
P22079|PERL_HUMAN	R.TITGDC(+57.02)NNR.R	N	F1:10741	IA_TA_00002034.raw	525.735	1049.46	34.96	484000	9	-0.4	1	0	pM	8.82	22.26	140	148	Carbamidomethylation
P22985|XDH_RAT	M.TADELVFFVNGK.K	N	F1:21153	IA_TA_00002034.raw	670.349	1338.68	53.11	6230000	12	0.8	1	99.94	PM	55.05	69.4	2	13
P22985|XDH_RAT	K.LVVGNTEIGIEM(+15.99)K.F	N	F1:15887	IA_TA_00002034.raw	709.883	1417.75	44.02	173000	13	1.6	1	99.86	PM	38.86	51.36	256	268	Oxidation (M)
P22985|XDH_RAT	Q.LDSPATPEK.I	N	F1:13045	IA_TA_00002034.raw	479.248	956.481	38.9	1410000	9	0.2	1	99.69	PM	36.67	41.29	1295	1303
P22985|XDH_RAT	M.TADELVFFVN(+.98)GK.K	N	F1:20837	IA_TA_00002034.raw	670.841	1339.67	52.44	1100000	12	1.1	1	99.27	PM	38.01	31.27	2	13	Deamidation (NQ)
P22985|XDH_RAT	R.NQPEPTVEEIEN(+.98)AFQGNLC(+57.02)R.C	Y	F1:20189	IA_TA_00002034.raw	1173.54	2345.06	51.7	3770000	20	0.6	2	98.05	#NAME?	-	81.09	129	148	Deamidation (NQ); Carbamidomethylation
P22985|XDH_RAT	L.DPTQEPIFPPELLR.L	N	F1:21140	IA_TA_00002034.raw	826.44	1650.86	53.03		14	2.4	1	96.77	P-	40.29	-	204	217
P22985|XDH_RAT	K.EGDLTHFNQK.L	N	F1:18158	IA_TA_00002034.raw	594.786	1187.56	48.29	324000	10	0.7	1	95.5	P-	38.35	-	949	958
P22985|XDH_RAT	N.NNSFYGSEIK.I	N	F1:15377	IA_TA_00002034.raw	579.775	1157.54	43.34	3330000	10	0.6	1	95.23	P-	38.25	-	704	713
P22985|XDH_RAT	K.LHPVQER.I	N	F1:19130	IA_TA_00002034.raw	439.745	877.477	49.95	2080000	7	-0.5	1	0.07	pM	21.54	25.2	97	103
P22985|XDH_RAT	R.CTD(sub G)YRPILQGFR.T	N	F1:21894	IA_TA_00002034.raw	490.25	1467.73	53.97	620000	12	-0.1	1	0	P-	36.18	-	149	160	Mutation
P24627|TRFL_BOVIN	K.GEADALNLDGGYIYTAGK.C	Y	F1:16420	IA_TA_00002034.raw	914.442	1826.87	44.3	35500000	18	0.9	4	99.94	PM	81.1	125.09	406	423
P24627|TRFL_BOVIN	K.KANEGLTWNSLK.D	N	F1:21087	IA_TA_00002034.raw	680.866	1359.71	53.01	11000000	12	1.5	2	99.94	PM	82.55	110.72	460	471
P24627|TRFL_BOVIN	K.KGSNFQLDQ(+.98)LQGR.K	N	F1:19803	IA_TA_00002034.raw	746.381	1490.75	51.1	735000	13	-0.6	1	99.94	PM	78.47	110.7	119	131	Deamidation (NQ)
P24627|TRFL_BOVIN	K.KGSNFQLDQLQGR.K	N	F1:19598	IA_TA_00002034.raw	745.89	1489.76	50.91	8250000	13	1.9	2	99.94	PM	80.2	98.97	119	131
P24627|TRFL_BOVIN	K.C(+57.02)STSPLLEAC(+57.02)AFLTR	N	F1:22850	IA_TA_00002034.raw	863.42	1724.82	55.42	15000000	15	1.5	2	99.94	PM	77.22	96.12	694	708	Carbamidomethylation
P24627|TRFL_BOVIN	R.LC(+57.02)ALC(+57.02)AGDDQGLDK.C	N	F1:14194	IA_TA_00002034.raw	768.346	1534.68	41.26	47800000	14	0.6	1	99.94	PM	67.8	99.18	520	533	Carbamidomethylation
P24627|TRFL_BOVIN	K.LGGRPTYEEYLGTEYVTAIANLKK.C	N	F1:24390	IA_TA_00002034.raw	672.358	2685.4	57.95	5440000	24	0.5	1	99.94	PM	91.55	87.3	670	693
P24627|TRFL_BOVIN	K.E(-18.01)SPQTHYYAVAVVK.K	N	F1:15644	IA_TA_00002034.raw	787.405	1572.79	43.71	2080000	14	1.4	1	99.94	PM	74.35	83.38	105	118	Pyro-glu from E
P24627|TRFL_BOVIN	K.GSNFQ(+.98)LDQLQGR.K	N	F1:15490	IA_TA_00002034.raw	682.334	1362.65	43.36	2480000	12	0.1	1	99.94	PM	66.49	82.72	120	131	Deamidation (NQ)
P24627|TRFL_BOVIN	K.LGGRPTYEEYLGTEYVTAIANLK.K	N	F1:24276	IA_TA_00002034.raw	853.443	2557.31	57.74	5760000	23	0.9	1	99.94	PM	86.55	79.06	670	692
P24627|TRFL_BOVIN	K.QVLLHQQALFGK.N	Y	F1:21879	IA_TA_00002034.raw	691.402	1380.79	53.92	3970000	12	0.7	2	99.94	PM	82.8	79.05	628	639
P24627|TRFL_BOVIN	K.EC(+57.02)HLAQVPSHAVVAR.S	N	F1:21439	IA_TA_00002034.raw	837.431	1672.85	53.59	6860000	15	0.5	3	99.94	PM	78.65	76.91	263	277	Carbamidomethylation
P24627|TRFL_BOVIN	K.ESPQTHYYAVAVVK.K	N	F1:19863	IA_TA_00002034.raw	796.41	1590.8	51.28	39000000	14	0.6	1	99.94	PM	90.65	75.72	105	118
P24627|TRFL_BOVIN	R.QAYPNLC(+57.02)QLC(+57.02)K.G	N	F1:15204	IA_TA_00002034.raw	697.832	1393.65	43.09	30900000	11	0.9	2	99.94	PM	62.39	77.01	183	193	Carbamidomethylation
P24627|TRFL_BOVIN	K.ETTVFENLPEKADR.D	N	F1:19670	IA_TA_00002034.raw	824.914	1647.81	50.98	1540000	14	1.4	2	99.94	PM	68.12	72.05	230	243
P24627|TRFL_BOVIN	R.IPSKVDSALYLGSR.Y	N	F1:20896	IA_TA_00002034.raw	502.615	1504.83	52.85	2400000	14	-0.3	2	99.94	PM	65.28	68.59	329	342
P24627|TRFL_BOVIN	K.GEGENQC(+57.02)AC(+57.02)SSR.E	Y	F1:7626	IA_TA_00002034.raw	677.76	1353.5	27.6	9140000	12	1	1	99.94	PM	61.44	68.54	194	205	Carbamidomethylation
P24627|TRFL_BOVIN	K.LGAPSITC(+57.02)VR.R	N	F1:15783	IA_TA_00002034.raw	537.293	1072.57	43.99	78600000	10	2.1	1	99.94	PM	60.76	67.61	48	57	Carbamidomethylation
P24627|TRFL_BOVIN	R.SFQLFGSPPGQR.D	N	F1:19689	IA_TA_00002034.raw	660.839	1319.66	51.07	83100000	12	1	1	99.94	PM	63.2	64.01	304	315
P24627|TRFL_BOVIN	K.Q(-17.03)VLLHQQALFGK.N	Y	F1:20612	IA_TA_00002034.raw	682.888	1363.76	52.45	87300000	12	0.8	1	99.94	PM	72.46	61.43	628	639	Pyro-glu from Q
P24627|TRFL_BOVIN	K.KLGAPSITC(+57.02)VR.R	N	F1:20230	IA_TA_00002034.raw	401.227	1200.66	51.68	4610000	11	-4.7	1	99.93	PM	54.86	63.18	47	57	Carbamidomethylation
P24627|TRFL_BOVIN	K.NC(+57.02)PDKFC(+57.02)LFK.S	N	F1:21964	IA_TA_00002034.raw	664.811	1327.61	54.1	15600000	10	0.9	2	99.93	PM	51.48	65.41	643	652	Carbamidomethylation
P24627|TRFL_BOVIN	K.NLLFNDN(+.98)TEC(+57.02)LAK.L	N	F1:18700	IA_TA_00002034.raw	776.87	1551.72	49.6	4190000	13	0.8	2	99.93	PM	53.23	63.22	657	669	Deamidation (NQ); Carbamidomethylation
P24627|TRFL_BOVIN	K.C(+57.02)LQDGAGDVAFVK.E	N	F1:12737	IA_TA_00002034.raw	690.334	1378.65	38.25	229000	13	-0.5	2	99.93	PM	56.9	58.5	217	229	Carbamidomethylation
P24627|TRFL_BOVIN	K.VDSALYLGSR.Y	N	F1:15625	IA_TA_00002034.raw	540.788	1079.56	44.05	84100000	10	0.3	1	99.93	PM	51.07	61.56	333	342
P24627|TRFL_BOVIN	K.GSNFQLDQLQGR.K	N	F1:14839	IA_TA_00002034.raw	681.842	1361.67	42.2	631000	12	1.1	1	99.93	PM	48.35	66.19	120	131
P24627|TRFL_BOVIN	R.QAYPNLC(+57.02)Q(+.98)LC(+57.02)K.G	N	F1:15564	IA_TA_00002034.raw	698.323	1394.63	43.59	1320000	11	0.1	1	99.93	PM	51.78	60.36	183	193	Carbamidomethylation; Deamidation (NQ)
P24627|TRFL_BOVIN	K.C(+57.02)GLVPVLAENR.K	N	F1:19012	IA_TA_00002034.raw	614.33	1226.64	49.91	7250000	11	1.1	1	99.93	PM	50.65	62.5	424	434	Carbamidomethylation
P24627|TRFL_BOVIN	K.N(+.98)LLFNDNTEC(+57.02)LAK.L	N	F1:18091	IA_TA_00002034.raw	776.873	1551.72	48.08	916000	13	4.9	2	99.93	PM	48.64	63.75	657	669	Deamidation (NQ); Carbamidomethylation
P24627|TRFL_BOVIN	K.E(-18.01)C(+57.02)HLAQVPSHAVVAR.S	N	F1:19050	IA_TA_00002034.raw	552.619	1654.84	49.83	1420000	15	-0.3	2	99.93	PM	76	56.09	263	277	Pyro-glu from E; Carbamidomethylation
P24627|TRFL_BOVIN	K.LRPVAAEIYGTK.E	N	F1:21101	IA_TA_00002034.raw	659.38	1316.75	53.1	71200000	12	0.6	2	99.93	PM	66.8	52.08	93	104
P24627|TRFL_BOVIN	K.ESPQTHYYAVAVVKK.G	N	F1:21552	IA_TA_00002034.raw	573.974	1718.9	53.59	1600000	15	0.3	1	99.92	PM	48.94	54.63	105	119
P24627|TRFL_BOVIN	K.Q(-17.03)VLLHQQALFGKN(+.98)GK.N	Y	F1:21674	IA_TA_00002034.raw	555.642	1663.9	53.76	1840000	15	-0.4	2	99.92	PM	64.15	50.5	628	642	Pyro-glu from Q; Deamidation (NQ)
P24627|TRFL_BOVIN	R.Q(-17.03)AYPNLC(+57.02)QLC(+57.02)K.G	N	F1:7911	IA_TA_00002034.raw	689.32	1376.62	28.68	47100000	11	2	1	99.92	PM	55.51	50.7	183	193	Pyro-glu from Q; Carbamidomethylation
P24627|TRFL_BOVIN	K.NLLFNDNTEC(+57.02)LAK.L	N	F1:18091	IA_TA_00002034.raw	776.378	1550.74	47.88	5020000	13	1.3	2	99.92	PM	45.46	62.88	657	669	Carbamidomethylation
P24627|TRFL_BOVIN	K.ANEGLTWN(+.98)SLK.D	N	F1:16317	IA_TA_00002034.raw	617.309	1232.6	44.95	1060000	11	-0.1	2	99.92	PM	39.93	65.41	461	471	Deamidation (NQ)
P24627|TRFL_BOVIN	R.VVWC(+57.02)AVGPEEQK.K	N	F1:15827	IA_TA_00002034.raw	701.346	1400.68	44.09	71900000	12	1.7	1	99.92	PM	58.85	47.79	364	375	Carbamidomethylation
P24627|TRFL_BOVIN	K.KGSNFQLDQLQ(+.98)GR.K	N	F1:19940	IA_TA_00002034.raw	497.923	1490.75	51.1	2950000	13	0.5	1	99.91	PM	54.11	45.65	119	131	Deamidation (NQ)
P24627|TRFL_BOVIN	K.FFSASC(+57.02)VPC(+57.02)IDR.Q	Y	F1:17744	IA_TA_00002034.raw	729.829	1457.64	46.93	42300000	12	0.2	1	99.9	PM	47.23	45.9	171	182	Carbamidomethylation
P24627|TRFL_BOVIN	R.EPYFGYSGAFK.C	N	F1:18820	IA_TA_00002034.raw	633.296	1264.58	49.68	120000000	11	1.2	1	99.9	PM	45.99	47.95	206	216
P24627|TRFL_BOVIN	K.ANEGLTWNSLK.D	N	F1:17174	IA_TA_00002034.raw	616.818	1231.62	46.67	28100000	11	2	1	99.89	PM	44.51	46.47	461	471
P24627|TRFL_BOVIN	K.Q(-17.03)VLLHQQ(+.98)ALFGK.N	Y	F1:21347	IA_TA_00002034.raw	683.38	1364.75	53.42	5830000	12	0.5	1	99.89	PM	67.01	41.5	628	639	Pyro-glu from Q; Deamidation (NQ)
P24627|TRFL_BOVIN	K.KADAVTLDGGM(+15.99)VFEAGRDPYK.L	Y	F1:21617	IA_TA_00002034.raw	752.705	2255.09	53.58	195000	21	1.7	2	99.86	PM	55.22	39.54	72	92	Oxidation (M)
P24627|TRFL_BOVIN	R.SFQ(+.98)LFGSPPGQR.D	N	F1:19968	IA_TA_00002034.raw	661.331	1320.65	51.36	8410000	12	0.6	1	99.83	PM	47.28	38.08	304	315	Deamidation (NQ)
P24627|TRFL_BOVIN	K.ADRDQYELLC(+57.02)LNNSR.A	Y	F1:19768	IA_TA_00002034.raw	622.964	1865.87	51.1	980000	15	1.4	1	99.83	PM	57.55	36.68	241	255	Carbamidomethylation
P24627|TRFL_BOVIN	K.YYGYTGAFR.C	N	F1:17692	IA_TA_00002034.raw	549.256	1096.5	47.72	58600000	9	0.1	1	99.82	PM	41.02	42.52	542	550
P24627|TRFL_BOVIN	K.HSSLDC(+57.02)VLRPTEGYLAVAVVK.K	N	F1:24156	IA_TA_00002034.raw	579.312	2313.22	57.41	10300000	21	1.6	2	99.81	PM	53.86	36.09	439	459	Carbamidomethylation
P24627|TRFL_BOVIN	K.HSSLDC(+57.02)VLRPTEGYLAVAVVKK.A	N	F1:24228	IA_TA_00002034.raw	611.333	2441.31	57.58	179000	22	-2.4	1	99.81	PM	50.41	36.25	439	460	Carbamidomethylation
P24627|TRFL_BOVIN	R.KPVTEAQSC(+57.02)HLAVAPN(+.98)HAVVSR.S	Y	F1:22298	IA_TA_00002034.raw	593.809	2371.21	54.75	6920000	22	0.6	1	99.8	PM	55.14	35.52	598	619	Carbamidomethylation; Deamidation (NQ)
P24627|TRFL_BOVIN	K.E(-18.01)TTVFENLPEK.A	N	F1:8894	IA_TA_00002034.raw	644.825	1287.63	30.94	1070000	11	0.8	1	99.79	PM	42.49	37.66	230	240	Pyro-glu from E
P24627|TRFL_BOVIN	K.DSALGFLR.I	Y	F1:19706	IA_TA_00002034.raw	439.74	877.466	51.11	44900000	8	0.5	2	99.78	PM	38.17	46.16	321	328
P24627|TRFL_BOVIN	R.VVWC(+57.02)AVGPEEQKK.C	N	F1:20016	IA_TA_00002034.raw	510.598	1528.77	51.43	26300000	13	0.8	1	99.72	PM	41.58	36.59	364	376	Carbamidomethylation
P24627|TRFL_BOVIN	R.WC(+57.02)TISQPEWFK.C	Y	F1:21254	IA_TA_00002034.raw	741.348	1480.68	53.32	69200000	11	0.2	1	99.72	PM	40.52	36.63	27	37	Carbamidomethylation
P24627|TRFL_BOVIN	K.SC(+57.02)HTGLGR.S	N	F1:18187	IA_TA_00002034.raw	444.211	886.408	48.53	24700000	8	0.2	1	99.67	PM	43.59	33.06	133	140	Carbamidomethylation
P24627|TRFL_BOVIN	K.QVLLHQQALFGKN(+.98)GK.N	Y	F1:22224	IA_TA_00002034.raw	561.318	1680.93	54.45	375000	15	0.8	1	99.32	PM	59.72	24.05	628	642	Deamidation (NQ)
P24627|TRFL_BOVIN	E.GYLAVAVVK.K	N	F1:18904	IA_TA_00002034.raw	460.285	918.554	49.67	840000	9	2	1	98.93	PM	35.45	31.69	451	459
P24627|TRFL_BOVIN	R.AFALEC(+57.02)IR.A	Y	F1:19546	IA_TA_00002034.raw	490.255	978.496	50.66	107000000	8	0.3	1	98.8	PM	32.59	42.43	59	66	Carbamidomethylation
P24627|TRFL_BOVIN	K.ANEGLTWNSLKDK.K	Y	F1:20029	IA_TA_00002034.raw	492.587	1474.74	51.36	257000	13	-1	1	98.74	pM	30.23	43.49	461	473
P24627|TRFL_BOVIN	K.EC(+57.02)HLAQ(+.98)VPSHAVVAR.S	N	F1:21131	IA_TA_00002034.raw	419.464	1673.83	53.09	2070000	15	-1.3	2	98.68	PM	36.47	27.43	263	277	Carbamidomethylation; Deamidation (NQ)
P24627|TRFL_BOVIN	A.IANLKKC(+57.02)STSPLLEAC(+57.02)AFLTR	N	F2:18179	IB_TA_00002037.raw	798.428	2392.26	58.24	1770000	21	0.1	2	98.1	P-	82.91	-	688	708	Carbamidomethylation
P24627|TRFL_BOVIN	R.PTYEEYLGTEYVTAIANLKK.C	N	F1:24016	IA_TA_00002034.raw	768.399	2302.17	57.24	554000	20	1.1	1	98.1	P-	73.53	-	674	693
P24627|TRFL_BOVIN	R.C(+57.02)LAEDVGDVAFVK.N	N	F1:18423	IA_TA_00002034.raw	711.851	1421.69	48.8	2860000	13	1.3	1	98.1	P-	67.52	-	551	563	Carbamidomethylation
P24627|TRFL_BOVIN	M.GILRPYLSWTESLEPLQGAVAK.F	Y	F1:24979	IA_TA_00002034.raw	810.113	2427.32	58.98	246000	22	0.5	1	98.09	P-	64.62	-	149	170
P24627|TRFL_BOVIN	V.DAFKEC(+57.02)HLAQVPSHAVVAR.S	N	F1:22740	IA_TA_00002034.raw	534.526	2134.07	55.18	1300000	19	-0.3	1	98.09	P-	63.31	-	259	277	Carbamidomethylation
P24627|TRFL_BOVIN	K.LGGRPTYEEYLGTEYVTAIAN.L	N	F1:19678	IA_TA_00002034.raw	1159.07	2316.13	51.02	1510000	21	0.9	1	98.08	P-	58.96	-	670	690
P24627|TRFL_BOVIN	R.KPVTEAQSC(+57.02)HLAVAPN.H	N	F1:18342	IA_TA_00002034.raw	861.437	1720.86	48.7	981000	16	1	2	98.08	P-	57.92	-	598	613	Carbamidomethylation
P24627|TRFL_BOVIN	N.LC(+57.02)QLC(+57.02)KGEGENQC(+57.02)AC(+57.02)SSR.E	Y	F2:3051	IB_TA_00002037.raw	719.636	2155.89	11.85	164000	18	0	1	98.07	P-	70.2	-	188	205	Carbamidomethylation
P24627|TRFL_BOVIN	R.PTEGYLAVAVVK.K	N	F1:18473	IA_TA_00002034.raw	623.856	1245.7	48.87	1520000	12	0.9	1	98.03	P-	53.52	-	448	459
P24627|TRFL_BOVIN	K.LGGRPTYEEYLGTEYVTA.I	N	F1:18688	IA_TA_00002034.raw	1009.99	2017.96	49.34	1170000	18	-2.2	1	97.97	P-	50.78	-	670	687
P24627|TRFL_BOVIN	Y.LSWTESLEPLQGAVAK.F	Y	F1:20573	IA_TA_00002034.raw	864.963	1727.91	52.24	3190000	16	1	1	97.97	P-	49.99	-	155	170
P24627|TRFL_BOVIN	R.PTYEEYLGTEYVTAIANLK.K	N	F1:23474	IA_TA_00002034.raw	725.701	2174.08	56.16	308000	19	1.5	2	97.96	P-	49.76	-	674	692
P24627|TRFL_BOVIN	W.TESLEPLQGAVAK.F	Y	F1:15357	IA_TA_00002034.raw	671.865	1341.71	43.16	702000	13	1	1	97.88	P-	47.77	-	158	170
P24627|TRFL_BOVIN	N.LLFNDNTEC(+57.02)LAK.L	N	F1:18488	IA_TA_00002034.raw	719.357	1436.7	48.87	1970000	12	1.3	1	97.84	P-	46.67	-	658	669	Carbamidomethylation
P24627|TRFL_BOVIN	K.SC(+57.02)HTAVDR.T	N	F1:17205	IA_TA_00002034.raw	473.214	944.413	46.62	29800000	8	0	1	97.79	P-	46.38	-	475	482	Carbamidomethylation
P24627|TRFL_BOVIN	K.HSSLDC(+57.02)VLRPT.E	N	F1:20080	IA_TA_00002034.raw	642.823	1283.63	51.47	1500000	11	1.4	1	97.49	P-	43.28	-	439	449	Carbamidomethylation
P24627|TRFL_BOVIN	R.SAGWIIPM(+15.99)GILRPYLSWTESLEPLQGAVAK.F	Y	F1:25817	IA_TA_00002034.raw	1100.59	3298.74	60.75	143000	30	2	1	97.48	P-	43.24	-	141	170	Oxidation (M)
P24627|TRFL_BOVIN	H.LAQVPSHAVVAR.S	N	F1:19427	IA_TA_00002034.raw	416.579	1246.71	50.54		12	-0.8	0	97.37	P-	42.1	-	266	277
P24627|TRFL_BOVIN	K.C(+57.02)LQDGAGDVAFVKE.T	N	F1:15460	IA_TA_00002034.raw	754.857	1507.7	43.31	350000	14	1.1	1	96.83	P-	41.07	-	217	230	Carbamidomethylation
P24627|TRFL_BOVIN	K.HSSLDC(+57.02)VLRPTEGY.L	N	F1:20893	IA_TA_00002034.raw	545.259	1632.76	52.69	415000	14	-0.8	2	96.8	P-	40.67	-	439	452	Carbamidomethylation
P24627|TRFL_BOVIN	R.SVDGKEDLIWK.L	N	F1:20643	IA_TA_00002034.raw	645.341	1288.67	52.42	5560000	11	1	2	96.56	P-	39.71	-	278	288
P24627|TRFL_BOVIN	A.NLKKC(+57.02)STSPLLEAC(+57.02)AFLTR	N	F2:18104	IB_TA_00002037.raw	553.042	2208.14	58.11	448000	19	0.3	1	96.54	P-	47.35	-	690	708	Carbamidomethylation
P24627|TRFL_BOVIN	F.FSASC(+57.02)VPC(+57.02)IDR.Q	Y	F1:15314	IA_TA_00002034.raw	656.296	1310.57	43.18	2780000	11	1.6	1	96.31	P-	38.52	-	172	182	Carbamidomethylation
P24627|TRFL_BOVIN	G.SNFQLDQLQGR.K	N	F1:15403	IA_TA_00002034.raw	653.332	1304.65	43.34	3310000	11	1.2	1	96.3	P-	38.48	-	121	131
P24627|TRFL_BOVIN	R.LLC(+57.02)LDGTR.K	N	F1:16841	IA_TA_00002034.raw	474.253	946.49	46.17	59100000	8	0.8	2	95.5	pM	30.42	38.68	590	597	Carbamidomethylation
P24627|TRFL_BOVIN	F.FSQSC(+57.02)APGADPK.S	N	F1:2181	IA_TA_00002034.raw	632.785	1263.56	12.05	206000	12	0.8	1	95.02	P-	37.75	-	506	517	Carbamidomethylation
P24627|TRFL_BOVIN	R.PTYEEYLGTEYVTAIAN(+.98)LKK.C	N	F1:24016	IA_TA_00002034.raw	768.734	2303.16	57.24		20	9.3	0	94.6	P-	36.63	-	674	693	Deamidation (NQ)
P24627|TRFL_BOVIN	D.ALNLDGGYIYTAGK.C	Y	F1:17344	IA_TA_00002034.raw	728.378	1454.74	46.86	794000	14	1.2	1	92.74	P-	36.2	-	410	423
P24627|TRFL_BOVIN	S.TTDDC(+57.02)IVLVLK.G	Y	F1:19800	IA_TA_00002034.raw	638.845	1275.67	51.15	2560000	11	0.7	1	92.54	P-	35.99	-	395	405	Carbamidomethylation
P24627|TRFL_BOVIN	K.GSNFQLDQ(+.98)LQGR.K	N	F1:15576	IA_TA_00002034.raw	682.341	1362.65	43.65	8280000	12	10	1	92.03	P-	35.45	-	120	131	Deamidation (NQ)
P24627|TRFL_BOVIN	K.C(+57.02)LQ(+.98)DGAGDVAFVK.E	N	F1:15119	IA_TA_00002034.raw	690.827	1379.64	42.87	4470000	13	-0.1	1	86.36	#NAME?	-	43.65	217	229	Carbamidomethylation; Deamidation (NQ)
P24627|TRFL_BOVIN	L.DC(+57.02)VLRPTEGYLAVAVVK.K	N	F1:21928	IA_TA_00002034.raw	630.677	1889.01	53.96	818000	17	1	1	82.56	P-	34.74	-	443	459	Carbamidomethylation
P24627|TRFL_BOVIN	R.DLLFKDSALGFLR.I	Y	F1:24483	IA_TA_00002034.raw	498.949	1493.82	58.03	57300	13	0.7	1	82.34	P-	34.66	-	316	328
P24627|TRFL_BOVIN	L.NLDGGYIYTAGK.C	Y	F1:15475	IA_TA_00002034.raw	636.317	1270.62	43.39	1470000	12	0.8	1	78.06	P-	33.67	-	412	423
P24627|TRFL_BOVIN	Q.SC(+57.02)HLAVAPNHAVVSR.S	N	F1:21663	IA_TA_00002034.raw	405.213	1616.82	53.66	347000	15	1.2	1	77.24	P-	33.59	-	605	619	Carbamidomethylation
P24627|TRFL_BOVIN	K.N(+.98)C(+57.02)PDKFC(+57.02)LFK.S	N	F1:21911	IA_TA_00002034.raw	443.87	1328.59	54		10	-0.1	1	73.55	pM	17.62	38.13	643	652	Deamidation (NQ); Carbamidomethylation
P24627|TRFL_BOVIN	Q.AYPNLC(+57.02)QLC(+57.02)K.G	N	F1:15583	IA_TA_00002034.raw	633.802	1265.59	43.62	785000	10	0.1	1	70.16	pM	27.34	35.38	184	193	Carbamidomethylation
P24627|TRFL_BOVIN	K.NLNREDFR.L	N	F1:19693	IA_TA_00002034.raw	532.268	1062.52	51.02	3430000	8	0.7	1	67.7	pM	23.19	36.58	582	589
P24627|TRFL_BOVIN	L.KKC(+57.02)STSPLLEAC(+57.02)AFLTR	N	F2:18018	IB_TA_00002037.raw	496.26	1981.01	57.95	62100	17	-0.9	1	61.1	P-	41.57	-	692	708	Carbamidomethylation
P24627|TRFL_BOVIN	R.Q(-17.03)AYPNLC(+57.02)Q(+.98)LC(+57.02)K.G	N	F1:9651	IA_TA_00002034.raw	689.811	1377.61	31.04	1440000	11	0.5	1	5.25	#NAME?	-	33	183	193	Pyro-glu from Q; Carbamidomethylation; Deamidation (NQ)
P24627|TRFL_BOVIN	K.KAN(+.98)EGLTWNSLK.D	N	F1:21025	IA_TA_00002034.raw	454.575	1360.7	52.84	305000	12	2.5	1	0.53	#NAME?	-	29.77	460	471	Deamidation (NQ)
P24627|TRFL_BOVIN	K.LP(sub G)GRPTYEEYLGTEYVTAIANLK.K	N	F1:24433	IA_TA_00002034.raw	866.788	2597.34	58	4530000	23	1.1	1	0	P-	50.14	-	670	692	Mutation
P24627|TRFL_BOVIN	K.GEQ(sub A)DALNLDGGYIYTAGK.C	Y	F1:16751	IA_TA_00002034.raw	942.953	1883.89	45.06	32700000	18	1.2	2	0	P-	48.78	-	406	423	Mutation
P24627|TRFL_BOVIN	K.LP(sub G)GRPTYEEYLGTEYVTAIANLKK.C	N	F1:24481	IA_TA_00002034.raw	909.486	2725.43	58.09	3050000	24	1.8	2	0	P-	44.73	-	670	693	Mutation
P24627|TRFL_BOVIN	R.R(sub V)VWC(+57.02)AVGPEEQKK.C	N	F1:19852	IA_TA_00002034.raw	793.904	1585.8	51.27	10200000	13	-6.3	1	0	P-	43.07	-	364	376	Carbamidomethylation; Mutation
P24627|TRFL_BOVIN	K.KQ(sub A)NEGLTWNSLK.D	N	F1:20951	IA_TA_00002034.raw	709.376	1416.74	52.85	10600000	12	0.4	2	0	P-	42.03	-	460	471	Mutation
P24627|TRFL_BOVIN	K.LN(sub G)GRPTYEEYLGTEYVTAIANLKK.C	N	F1:24347	IA_TA_00002034.raw	686.614	2742.42	57.88	6200000	24	1.1	1	0	P-	41.74	-	670	693	Mutation
P24627|TRFL_BOVIN	L.G(sub R)PYLSWTESLEPLQGAVAK.F	Y	F1:22222	IA_TA_00002034.raw	1023.53	2045.05	54.38	1020000	19	0.8	1	0	P-	41.67	-	152	170	Mutation
P24627|TRFL_BOVIN	K.KN(sub G)SNFQLDQLQGR.K	N	F1:19401	IA_TA_00002034.raw	516.602	1546.79	50.77	21400000	13	-1	2	0	P-	41.01	-	119	131	Mutation
P24627|TRFL_BOVIN	K.KP(sub G)SNFQLDQLQGR.K	N	F1:18603	IA_TA_00002034.raw	765.905	1529.79	49.22	21600000	13	0.6	2	0	P-	40.61	-	119	131	Mutation
P24627|TRFL_BOVIN	K.N(sub K)SCHTAVDR.T	N	F1:16879	IA_TA_00002034.raw	501.725	1001.43	46.01	2280000	9	0.2	1	0	P-	40.08	-	474	482	Mutation
P24627|TRFL_BOVIN	R.CLE(sub A)EDVGDVAFVK.N	N	F1:18021	IA_TA_00002034.raw	712.342	1422.67	48.1	1050000	13	0.4	1	0	P-	38.49	-	551	563	Mutation
P24627|TRFL_BOVIN	E.N(sub G)YLAVAVVK.K	N	F1:18657	IA_TA_00002034.raw	488.795	975.575	49.26	513000	9	-0.3	1	0	P-	38.41	-	451	459	Mutation
P24627|TRFL_BOVIN	K.N(sub K)CSTSPLLEAC(+57.02)AFLTR	N	F1:22662	IA_TA_00002034.raw	891.932	1781.84	54.92	48800000	16	2.7	1	0	P-	36.81	-	693	708	Carbamidomethylation; Mutation
P24627|TRFL_BOVIN	R.VVWCE(sub A)VGPEEQKK.C	N	F1:20456	IA_TA_00002034.raw	510.926	1529.75	52		13	1.1	0	0	P-	36.64	-	364	376	Mutation
P24627|TRFL_BOVIN	K.N(sub G)SNFQLDQLQGR.K	N	F1:15109	IA_TA_00002034.raw	710.353	1418.69	42.94	19700000	12	0.9	1	0	P-	36.42	-	120	131	Mutation
P24627|TRFL_BOVIN	L.G(sub R)IPSKVDSALYLGSR.Y	N	F1:20616	IA_TA_00002034.raw	781.932	1561.85	52.45	775000	15	1.3	1	0	P-	36.19	-	328	342	Mutation
P24627|TRFL_BOVIN	K.N(sub K)GSNFQLDQLQGR.K	N	F1:8403	IA_TA_00002034.raw	738.864	1475.71	30.07	24000000	13	1.1	1	0	P-	36.18	-	119	131	Mutation
P24627|TRFL_BOVIN	K.LRPR(sub V)AAEIYGTK.E	N	F1:20894	IA_TA_00002034.raw	458.929	1373.78	52.89	19700000	12	-9	1	0	P-	35.51	-	93	104	Mutation
P24627|TRFL_BOVIN	G.P(sub K)CGLVPVLAENRK.S	N	F1:21542	IA_TA_00002034.raw	698.393	1394.77	53.59	15200000	13	0.1	1	0	P-	35.1	-	423	435	Mutation
P24627|TRFL_BOVIN	A.G(sub L)NLDGGYIYTAGK.C	Y	F1:15139	IA_TA_00002034.raw	664.828	1327.64	42.84	437000	13	0.4	1	0	P-	35.06	-	411	423	Mutation
P24627|TRFL_BOVIN	K.LRPVE(sub A)AEIYGTK.E	N	F1:16855	IA_TA_00002034.raw	688.384	1374.75	45.86	476000	12	2	1	0	P-	35.01	-	93	104	Mutation
P24627|TRFL_BOVIN	K.R(sub V)DSALYLGSR.Y	N	F1:15679	IA_TA_00002034.raw	569.298	1136.59	43.88	31900000	10	-10.2	1	0	P-	34.97	-	333	342	Mutation
P24627|TRFL_BOVIN	G.N(sub K)CGLVPVLAENR.K	N	F1:18253	IA_TA_00002034.raw	642.841	1283.67	48.67	21300000	12	1.5	1	0	P-	34.74	-	423	434	Mutation
P24627|TRFL_BOVIN	K.Q(-17.03)R(sub V)LLHQQALFGK.N	Y	F1:19766	IA_TA_00002034.raw	711.399	1420.79	51.19	39600000	12	-7.1	1	0	P-	34.45	-	628	639	Pyro-glu from Q; Mutation
P24627|TRFL_BOVIN	R.EPYFGYD(sub S)GAFK.C	N	F1:19888	IA_TA_00002034.raw	647.293	1292.57	51.17	157000	11	0.8	1	0	P-	34.32	-	206	216	Mutation
P24627|TRFL_BOVIN	K.N(sub G)EGENQC(+57.02)AC(+57.02)SSR.E	Y	F1:7355	IA_TA_00002034.raw	706.271	1410.53	27.5	4100000	12	1.5	1	0	P-	34.31	-	194	205	Carbamidomethylation; Mutation
P24627|TRFL_BOVIN	K.C(+57.02)D(sub G)LVPVLAENRK.S	N	F1:21164	IA_TA_00002034.raw	707.381	1412.74	52.97	333000	12	2.5	1	0	P-	34.08	-	424	435	Carbamidomethylation; Mutation
P24627|TRFL_BOVIN	K.VDSALYLN(sub G)SR.Y	N	F1:16264	IA_TA_00002034.raw	569.3	1136.58	44.61	1490000	10	2.4	1	0	P-	33.36	-	333	342	Mutation
P24627|TRFL_BOVIN	K.D(sub K)CSTSPLLEAC(+57.02)AFLTR	N	F1:20099	IA_TA_00002034.raw	892.422	1782.83	51.47	121000	16	0.3	1	0	P-	33.35	-	693	708	Carbamidomethylation; Mutation
P24627|TRFL_BOVIN	K.N(sub G)SNFQ(+.98)LDQLQGR.K	N	F1:15399	IA_TA_00002034.raw	710.843	1419.67	43.31	1080000	12	-1.8	1	0	P-	33.28	-	120	131	Deamidation (NQ); Mutation
P26201|CD36_BOVIN	R.SIYAVFGAEINLK.G	Y	F1:23240	IA_TA_00002034.raw	712.894	1423.77	55.88	824000	13	1.9	1	99.94	PM	70.35	64.93	274	286
P26201|CD36_BOVIN	K.EVVLEEGTIAFK.N	Y	F1:18947	IA_TA_00002034.raw	667.864	1333.71	49.75	1560000	12	0.9	1	97.95	P-	48.52	-	41	52
P28782|S10A8_BOVIN	K.ELDINQDGGINFEEFLVLVIK.V	Y	F1:26935	IA_TA_00002034.raw	802.426	2404.25	63.15	129000	21	1.6	2	99.91	PM	68.02	44.68	57	77
P28782|S10A8_BOVIN	K.Q(-17.03)LLETEC(+57.02)PK.F	Y	F1:7292	IA_TA_00002034.raw	550.768	1099.52	26.52	90200	9	-0.1	1	0.01	pM	15.96	22.35	36	44	Pyro-glu from Q; Carbamidomethylation
P34955|A1AT_BOVIN	K.SVLGDVGITEVFSDR.A	Y	F1:22128	IA_TA_00002034.raw	797.411	1592.8	54.17	272000	15	2.1	1	99.94	PM	55.42	79.54	323	337
P34955|A1AT_BOVIN	K.VLDPNTVFALVNYISFK.G	Y	F1:26032	IA_TA_00002034.raw	647.356	1939.05	61.28	310000	17	0.9	2	99.91	PM	61.83	46.38	197	213
P34955|A1AT_BOVIN	R.DFHVDEQTTVK.V	Y	F1:16983	IA_TA_00002034.raw	659.817	1317.62	46.07	189000	11	0.3	1	96.31	P-	38.54	-	229	239
P34955|A1AT_BOVIN	K.LVDTFLEDVK.N	N	F1:20582	IA_TA_00002034.raw	589.819	1177.62	52.09	153000	10	0.7	1	1	pM	26.29	20.01	148	157
P45359|THLA_CLOAB	Q.FKDEIVPVVIK.G	Y	F1:22878	IA_TA_00002034.raw	643.89	1285.76	55.37	793000	11	0.5	2	99.93	PM	64.27	56.18	195	205
P45359|THLA_CLOAB	K.VNVNGGAIALGHPIGASGAR.I	Y	F1:19951	IA_TA_00002034.raw	611.003	1829.99	51.31	2910000	20	0.9	1	99.89	PM	48.63	42.65	337	356
P45359|THLA_CLOAB	K.VNVN(+.98)GGAIALGHPIGASGAR.I	Y	F1:19840	IA_TA_00002034.raw	611.331	1830.97	51.1	1100000	20	0.2	1	99.83	PM	40.44	42.9	337	356	Deamidation (NQ)
P45359|THLA_CLOAB	K.R(sub V)NVNGGAIALGHPIGASGAR.I	Y	F1:19954	IA_TA_00002034.raw	944.513	1887.02	51.19	385000	20	-4.2	1	0	P-	50.7	-	337	356	Mutation
P45359|THLA_CLOAB	R.ILVTLVHAMH(sub Q)K.R	Y	F1:23877	IA_TA_00002034.raw	421.259	1260.74	57.07	726000	11	14	1	0	P-	33.35	-	357	367	Mutation
P47990|XDH_CHICK	K.TNLSSNTAFR.G	N	F1:14998	IA_TA_00002034.raw	555.781	1109.55	42.71	3570000	10	0.6	2	99.92	PM	43.36	64.88	932	941
P47990|XDH_CHICK	H.EGDLTHFNQK.L	N	F1:18158	IA_TA_00002034.raw	594.786	1187.56	48.29	324000	10	0.7	1	95.5	P-	38.35	-	978	987
P47990|XDH_CHICK	R.NVF(sub A)ALGGNIMTASPISDLNPVLMASGSK.L	Y	F1:23936	IA_TA_00002034.raw	935.49	2803.42	57.14	1630000	28	8.3	1	0	P-	35.3	-	370	397	Mutation
P47990|XDH_CHICK	C.G(sub K)TNLSSNTAFR.G	N	F1:2972	IA_TA_00002034.raw	584.292	1166.57	13.76	50300	11	0.7	1	0	P-	33.89	-	931	941	Mutation
P50448|F12AI_BOVIN	R.LLDSLPEDTR.L	Y	F1:15924	IA_TA_00002034.raw	579.804	1157.59	44.11	858000	10	0.6	1	99.93	PM	51.6	55.58	251	260
P50448|F12AI_BOVIN	R.LILLNAVALSAK.W	Y	F1:23663	IA_TA_00002034.raw	613.398	1224.78	56.6	674000	12	1.4	1	99.92	PM	39.31	70.61	261	272
P50448|F12AI_BOVIN	R.NLLLFEVQQPFLFLLWDQQHK.F	Y	F1:26981	IA_TA_00002034.raw	886.149	2655.42	63.23	87200	21	1.4	1	99.82	PM	52.26	36.7	435	455
P50448|F12AI_BOVIN	R.ETNFIFSPFSIASLLTQILLGAGGETR.V	Y	F1:33896	IA_TA_00002034.raw	961.516	2881.52	77.77	760000	27	1.1	2	23.55	pM	19.78	33.79	138	164
P50448|F12AI_BOVIN	K.KYPVASFTDR.T	Y	F1:20219	IA_TA_00002034.raw	592.31	1182.6	51.61		10	1.7	0	2.28	pM	27.36	23.71	303	312
P52041|HBD_CLOAB	K.DPVEVAEAPGFVVNR.I	Y	F1:15904	IA_TA_00002034.raw	799.913	1597.81	43.99	613000	15	0.8	1	99.93	PM	74.46	56.72	175	189
P52041|HBD_CLOAB	R.DIKDEFVDR.G	Y	F1:18077	IA_TA_00002034.raw	568.783	1135.55	48.29	2690000	9	0.5	1	99.62	PM	39.29	34.47	31	39
P52041|HBD_CLOAB	D.PVEVAEAPGFVVNR.I	Y	F1:17142	IA_TA_00002034.raw	742.4	1482.78	46.24	1530000	14	1.4	1	94.57	P-	36.54	-	176	189
P52041|HBD_CLOAB	K.GFYDYSK	Y	F1:3175	IA_TA_00002034.raw	440.198	878.381	14.18	46300	7	0.2	2	0	pM	10.64	22.21	276	282
P52041|HBD_CLOAB	K.ETV(sub S)IAIGKDPVEVAEAPGFVVNR.I	Y	F1:21840	IA_TA_00002034.raw	804.105	2409.29	53.93	1930000	23	1.4	1	0	P-	46.09	-	167	189	Mutation
P52041|HBD_CLOAB	D.NICKPETILASNTSSLSITEL(sub V)ASATK.R	Y	F1:21672	IA_TA_00002034.raw	898.141	2691.4	53.73	3000000	26	0.6	1	0	P-	40.08	-	104	129	Mutation
P52041|HBD_CLOAB	R.GA(sub I)ATSQETFDAVK.E	Y	F1:14222	IA_TA_00002034.raw	662.823	1323.63	41.18	581000	13	0.4	1	0	P-	38.35	-	154	166	Mutation
P53578|FIXB_CLOSA	R.KPGILFVGATFIGR.D	Y	F1:24601	IA_TA_00002034.raw	492.63	1474.87	58.3	427000	14	1	4	99.94	PM	67.28	65.26	93	106
P53578|FIXB_CLOSA	K.VIC(+57.02)DLANER.K	Y	F1:15074	IA_TA_00002034.raw	545.272	1088.53	42.65	945000	9	1.4	1	0.08	#NAME?	-	27.37	84	92	Carbamidomethylation
P67975|LACB_OVIMU	K.YLLFC(+57.02)M(+15.99)ENSAEPEQSLAC(+57.02)QC(+57.02)LVR.T	N	F1:20066	IA_TA_00002034.raw	1417.63	2833.25	51.55	4790000	23	-0.5	2	99.94	PM	88.14	103.83	102	124	Carbamidomethylation; Oxidation (M)
P67975|LACB_OVIMU	K.IDALNEN(+.98)KVLVLDTDYKK.Y	N	F1:21912	IA_TA_00002034.raw	698.045	2091.11	53.97	2290000	18	1.9	1	99.94	PM	61.84	65.44	84	101	Deamidation (NQ)
P67975|LACB_OVIMU	K.IDALNENKVLVLDTDYKK.Y	N	F1:22496	IA_TA_00002034.raw	697.716	2090.13	54.84		18	0.3	1	99.94	PM	53.91	71.47	84	101
P67975|LACB_OVIMU	K.IDALN(+.98)ENKVLVLDTDYKK.Y	N	F1:22496	IA_TA_00002034.raw	698.046	2091.11	54.86	193000	18	3.1	1	99.94	PM	55.7	68.33	84	101	Deamidation (NQ)
P67975|LACB_OVIMU	K.VLVLDTDYKK.Y	N	F1:19985	IA_TA_00002034.raw	597.343	1192.67	51.43	31000000	10	0.7	4	99.93	PM	46.3	68.04	92	101
P67975|LACB_OVIMU	K.VLVLDTDYK.K	N	F1:18007	IA_TA_00002034.raw	533.296	1064.58	47.56	334000000	9	1.4	2	99.93	PM	43.72	69.69	92	100
P67975|LACB_OVIMU	K.YLLFC(+57.02)MENSAEPEQSLAC(+57.02)QC(+57.02)LVR.T	N	F1:22170	IA_TA_00002034.raw	940.094	2817.26	54.37	1170000	23	-0.2	2	99.92	PM	67.09	49.49	102	124	Carbamidomethylation
P67975|LACB_OVIMU	K.YLLFC(+57.02)M(+15.99)EN(+.98)SAEPEQSLAC(+57.02)QC(+57.02)LVR.T	N	F1:20285	IA_TA_00002034.raw	1418.14	2834.24	51.71		23	9	0	99.9	PM	50.96	45.83	102	124	Carbamidomethylation; Oxidation (M); Deamidation (NQ)
P67975|LACB_OVIMU	K.WENGEC(+57.02)AQK.K	N	F1:13489	IA_TA_00002034.raw	561.238	1120.46	40.19	95500000	9	0.7	2	99.84	PM	46.8	39.02	61	69	Carbamidomethylation
P67975|LACB_OVIMU	N.EALEKFDK.A	N	F1:19000	IA_TA_00002034.raw	490.259	978.502	49.81	1460000	8	0.5	1	99.67	PM	34.54	48.24	131	138
P67975|LACB_OVIMU	IIVTQTMK.G	N	F1:15935	IA_TA_00002034.raw	467.275	932.537	44.15	3130000	8	-0.4	1	99.35	PM	40.6	28.98	1	8
P67975|LACB_OVIMU	K.IDALNENK.V	N	F1:13891	IA_TA_00002034.raw	458.74	915.466	40.5		8	0.1	0	99.11	PM	34.46	41.68	84	91
P67975|LACB_OVIMU	K.WEN(+.98)GEC(+57.02)AQKK.I	N	F1:16891	IA_TA_00002034.raw	417.52	1249.54	46.11	7880000	10	-0.7	2	98.36	pM	27.57	45.49	61	70	Deamidation (NQ); Carbamidomethylation
P67975|LACB_OVIMU	H.SLAM(+15.99)AASDISLLDAQSAPLR.V	N	F1:20359	IA_TA_00002034.raw	1023.53	2045.05	52	4160000	20	-0.1	2	98.1	P-	76.77	-	21	40	Oxidation (M)
P67975|LACB_OVIMU	M.AASDISLLDAQSAPLR.V	N	F1:16708	IA_TA_00002034.raw	814.437	1626.86	45.84	2420000	16	1.3	3	98.1	P-	65.3	-	25	40
P67975|LACB_OVIMU	K.WENGEC(+57.02)AQKK.I	N	F1:17567	IA_TA_00002034.raw	625.286	1248.56	47.69	12100000	10	1	2	98.09	pM	25.38	46.7	61	70	Carbamidomethylation
P67975|LACB_OVIMU	R.TPEVDN(+.98)EALEKFDK.A	Y	F2:14978	IB_TA_00002037.raw	545.929	1634.77	52.13	853000	14	-1	6	98.09	#NAME?	-	91.05	125	138	Deamidation (NQ)
P67975|LACB_OVIMU	R.TPEVDN(+.98)EALEK.F	Y	F1:12899	IA_TA_00002034.raw	623.296	1244.58	38.51		11	0.5	5	98.08	#NAME?	-	87.44	125	135	Deamidation (NQ)
P67975|LACB_OVIMU	Q.KVAGTWHSLAM(+15.99)AASDISLLDAQSAPLR.V	Y	F1:25224	IA_TA_00002034.raw	942.479	2824.45	59.53		27	-14	0	98.06	P-	56.32	-	14	40	Oxidation (M)
P67975|LACB_OVIMU	N.SAEPEQSLAC(+57.02)QC(+57.02)LVR.T	N	F1:14704	IA_TA_00002034.raw	874.409	1746.8	42.38	29100000	15	0.6	1	98.05	P-	54.98	-	110	124	Carbamidomethylation
P67975|LACB_OVIMU	N.SAEPEQ(+.98)SLAC(+57.02)QC(+57.02)LVR.T	N	F1:15057	IA_TA_00002034.raw	874.902	1747.79	42.77	1910000	15	1.4	1	98.05	P-	54.73	-	110	124	Deamidation (NQ); Carbamidomethylation
P67975|LACB_OVIMU	A.SDISLLDAQSAPLR.V	N	F1:17986	IA_TA_00002034.raw	743.399	1484.78	48.14	3330000	14	0.6	1	98.04	P-	53.8	-	27	40
P67975|LACB_OVIMU	A.EPEQSLAC(+57.02)QC(+57.02)LVR.T	N	F1:14987	IA_TA_00002034.raw	795.374	1588.73	42.57	2180000	13	0.1	1	98.02	P-	52.87	-	112	124	Carbamidomethylation
P67975|LACB_OVIMU	E.NSAEPEQSLAC(+57.02)QC(+57.02)LVR.T	N	F1:14497	IA_TA_00002034.raw	931.432	1860.85	41.89	7180000	16	1.6	1	98.02	P-	52.73	-	109	124	Carbamidomethylation
P67975|LACB_OVIMU	R.VYVEELKPTPEGN(+.98)LEILLQK.W	N	F1:22813	IA_TA_00002034.raw	771.759	2312.25	55.37	15200000	20	1.5	6	97.83	#NAME?	-	67.15	41	60	Deamidation (NQ)
P67975|LACB_OVIMU	L.AM(+15.99)AASDISLLDAQSAPLR.V	N	F1:17185	IA_TA_00002034.raw	923.475	1844.93	46.49	34000	18	2.6	1	97.79	P-	46.44	-	23	40	Oxidation (M)
P67975|LACB_OVIMU	L.Q(-17.03)KWENGEC(+57.02)AQK.K	N	F1:2343	IA_TA_00002034.raw	680.802	1359.59	12.43	386000	11	0.4	1	97.63	P-	45.89	-	59	69	Pyro-glu from Q; Carbamidomethylation
P67975|LACB_OVIMU	E.Q(-17.03)SLAC(+57.02)QC(+57.02)LVR.T	N	F1:7129	IA_TA_00002034.raw	609.293	1216.57	26.17	15000000	10	1.1	1	97.52	P-	44.03	-	115	124	Pyro-glu from Q; Carbamidomethylation
P67975|LACB_OVIMU	A.ASDISLLDAQSAPLR.V	N	F1:17683	IA_TA_00002034.raw	778.919	1555.82	47.65	2380000	15	1.7	1	97.48	P-	43.06	-	26	40
P67975|LACB_OVIMU	S.DISLLDAQSAPLR.V	N	F1:18062	IA_TA_00002034.raw	699.883	1397.75	48.26	3890000	13	0.4	1	96.79	P-	40.46	-	28	40
P67975|LACB_OVIMU	M.ENSAEPEQSLAC(+57.02)QC(+57.02)LVR.T	N	F1:14258	IA_TA_00002034.raw	995.952	1989.89	41.43	8260000	17	0.8	1	96.77	P-	40.23	-	108	124	Carbamidomethylation
P67975|LACB_OVIMU	L.Q(-17.03)KWEN(+.98)GEC(+57.02)AQK.K	N	F1:2531	IA_TA_00002034.raw	681.293	1360.57	12.82	299000	11	0.3	2	96.75	P-	40.01	-	59	69	Pyro-glu from Q; Deamidation (NQ); Carbamidomethylation
P67975|LACB_OVIMU	R.VYVEELKPTPE.G	N	F1:15577	IA_TA_00002034.raw	652.343	1302.67	43.48	2350000	11	0.4	1	96.46	P-	39.27	-	41	51
P67975|LACB_OVIMU	S.AEPEQSLAC(+57.02)QC(+57.02)LVR.T	N	F1:14904	IA_TA_00002034.raw	830.894	1659.77	42.62	6220000	14	1	1	96.42	P-	39.07	-	111	124	Carbamidomethylation
P67975|LACB_OVIMU	K.TKIPAVFK.I	N	F2:15688	IB_TA_00002037.raw	452.287	902.559	53.82	752000	8	0.4	5	95.66	pM	29.26	46.47	76	83
P67975|LACB_OVIMU	I.SLLDAQSAPLR.V	N	F1:17222	IA_TA_00002034.raw	585.827	1169.64	46.64	976000	11	-1	1	94.96	P-	37.43	-	30	40
P67975|LACB_OVIMU	IIVTQ(+.98)TM(+15.99)K.G	N	F1:15134	IA_TA_00002034.raw	475.765	949.515	42.81	665000	8	-0.3	2	94.89	pM	15.99	44.43	1	8	Deamidation (NQ); Oxidation (M)
P67975|LACB_OVIMU	N.KVLVLDTDYKK.Y	N	F1:22392	IA_TA_00002034.raw	661.39	1320.77	54.87	6000000	11	0.4	1	92.21	P-	35.64	-	91	101
P67975|LACB_OVIMU	E.N(+.98)SAEPEQSLAC(+57.02)QC(+57.02)LVR.T	N	F1:9997	IA_TA_00002034.raw	931.923	1861.83	32.69	1050000	16	1.2	1	92.08	P-	35.51	-	109	124	Deamidation (NQ); Carbamidomethylation
P67975|LACB_OVIMU	K.YLLFC(+57.02)MEN(+.98)SAEPEQSLAC(+57.02)QC(+57.02)LVR.T	N	F1:22173	IA_TA_00002034.raw	1410.14	2818.24	54.34		23	7.1	0	89.67	P-	35.24	-	102	124	Carbamidomethylation; Deamidation (NQ)
P67975|LACB_OVIMU	K.ALPM(+15.99)HIR.L	N	F1:19808	IA_TA_00002034.raw	427.239	852.464	51.19	21300000	7	0.2	1	89.57	pM	17.91	41.25	142	148	Oxidation (M)
P67975|LACB_OVIMU	K.WEN(+.98)GEC(+57.02)AQK.K	N	F1:12907	IA_TA_00002034.raw	561.731	1121.44	38.86	23200000	9	1.4	2	88.87	pM	31.63	36.13	61	69	Deamidation (NQ); Carbamidomethylation
P67975|LACB_OVIMU	K.GLDIQ(+.98)KVAGTWHSLAMAASDISLLDAQSAPLR.V	Y	F1:25409	IA_TA_00002034.raw	1112.92	3335.72	59.92	174000	32	6	1	83.95	PM	32.94	25.97	9	40	Deamidation (NQ)
P67975|LACB_OVIMU	IIVTQTM(+15.99)K.G	N	F1:14712	IA_TA_00002034.raw	475.273	948.532	42.29	38000000	8	0.4	1	24.14	pM	20.56	33.81	1	8	Oxidation (M)
P67975|LACB_OVIMU	S.LAC(+57.02)QC(+57.02)LVR.T	N	F1:15278	IA_TA_00002034.raw	510.26	1018.51	43.15	4410000	8	0.6	1	20.48	P-	32.17	-	117	124	Carbamidomethylation
P67975|LACB_OVIMU	R.VYVEELKPTPEGN(+.98)LEILLQ(+.98)K.W	N	F1:24082	IA_TA_00002034.raw	1157.62	2313.24	57.35	923000	20	-4.9	1	13.19	#NAME?	-	34.59	41	60	Deamidation (NQ)
P67975|LACB_OVIMU	K.WENGEC(+57.02)AQ(+.98)K.K	N	F1:14056	IA_TA_00002034.raw	561.73	1121.44	40.57	5180000	9	-0.3	1	1.14	pM	26.47	20.63	61	69	Carbamidomethylation; Deamidation (NQ)
P67975|LACB_OVIMU	K.GLDIQKVAGTWHSM(sub L)AMAASDISLLDAQSAPLR.V	Y	F1:24476	IA_TA_00002034.raw	1118.58	3352.69	58.35	11900000	32	10.4	1	0	P-	52.98	-	9	40	Mutation
P67975|LACB_OVIMU	K.VAGP(sub T)WHSLAMAASDISLLDAQSAPLR.V	Y	F1:25037	IA_TA_00002034.raw	893.134	2676.37	59.19	840000	26	3.7	2	0	P-	52.79	-	15	40	Mutation
P67975|LACB_OVIMU	K.GLDIQKVAGTWT(sub H)SLAMAASDISLLDAQSAPLR.V	Y	F1:25281	IA_TA_00002034.raw	1100.58	3298.72	59.69	356000	32	-4	1	0	P-	50.91	-	9	40	Mutation
P67975|LACB_OVIMU	K.VH(sub A)GTWHSLN(sub A)MAASDISLLDAQSAPLR.V	Y	F1:26369	IA_TA_00002034.raw	930.81	2789.39	62	316000	26	5.6	1	0	P-	48.47	-	15	40	Mutation
P67975|LACB_OVIMU	H.SLN(sub A)MAASDISLLDAQSAPLR.V	N	F1:20432	IA_TA_00002034.raw	1037.04	2072.06	52.05	7690000	20	1	1	0	P-	46.35	-	21	40	Mutation
P67975|LACB_OVIMU	D.IQKVAGTWHSH(sub L)AMAASDISLLDAQSAPLR.V	Y	F1:24648	IA_TA_00002034.raw	1025.52	3073.58	58.38		29	-9.2	0	0	P-	45.97	-	12	40	Mutation
P67975|LACB_OVIMU	K.IDALNENW(sub K)VLVLDTDYKK.Y	N	F1:20835	IA_TA_00002034.raw	717.05	2148.11	52.66	3940000	18	8.9	1	0	P-	45.77	-	84	101	Mutation
P67975|LACB_OVIMU	K.IDQ(sub A)LNENKVLVLDTDYKK.Y	N	F1:22434	IA_TA_00002034.raw	716.723	2147.15	54.8	10200000	18	0.2	1	0	P-	44.61	-	84	101	Mutation
P67975|LACB_OVIMU	D.IQKVAE(sub G)TWHSLAMAASDISLLDAQSAPLR.V	Y	F1:24608	IA_TA_00002034.raw	1041.55	3121.62	58.3		29	-1.3	0	0	P-	40.8	-	12	40	Mutation
P67975|LACB_OVIMU	K.GLDIQKVAGTWHSH(sub L)AMAASDISLLDAQSAPLR.V	Y	F1:25118	IA_TA_00002034.raw	1120.59	3358.71	59.31		32	12	0	0	P-	40.77	-	9	40	Mutation
P67975|LACB_OVIMU	K.KYLLFCMENSM(sub A)EPEQSLAC(+57.02)QC(+57.02)LVR.T	N	F1:22365	IA_TA_00002034.raw	983.785	2948.34	54.78	14200000	24	-1.1	1	0	P-	40.5	-	101	124	Carbamidomethylation; Mutation
P67975|LACB_OVIMU	V.TQTMKGLDIQKVAGTWHV(sub S)LAMAASDISLLDAQSAPLR.V	Y	F1:24584	IA_TA_00002034.raw	1313.04	3936.06	58.27	1800000	37	10.6	1	0	P-	39.37	-	4	40	Mutation
P67975|LACB_OVIMU	H.SLW(sub A)MAASDISLLDAQSAPLR.V	N	F1:19753	IA_TA_00002034.raw	1073.05	2144.09	51.02	697000	20	-4.7	2	0	P-	39.27	-	21	40	Mutation
P67975|LACB_OVIMU	L.DIQKVAGP(sub T)WHSLAMAASDISLLDAQSAPLR.V	Y	F1:24557	IA_TA_00002034.raw	1054.55	3160.63	58.16	1560000	30	-3.6	1	0	P-	39.12	-	11	40	Mutation
P67975|LACB_OVIMU	H.SW(sub L)AMAASDISLLDAQSAPLR.V	N	F1:20192	IA_TA_00002034.raw	1052.04	2102.05	51.59	636000	20	12.2	1	0	P-	38.81	-	21	40	Mutation
P67975|LACB_OVIMU	A.MN(sub A)ASDISLLDAQSAPLR.V	N	F1:17638	IA_TA_00002034.raw	901.46	1800.9	47.24	285000	17	1	1	0	P-	38.69	-	24	40	Mutation
P67975|LACB_OVIMU	K.YLLFC(+57.02)MENSE(sub A)EPEQSLAC(+57.02)QC(+57.02)LVR.T	N	F1:19538	IA_TA_00002034.raw	959.428	2875.26	50.85	7640000	23	-1.2	1	0	P-	38.65	-	102	124	Carbamidomethylation; Mutation
P67975|LACB_OVIMU	K.W(sub V)AGTWHSF(sub L)AMAASDISLLDAQSAPLR.V	Y	F1:24711	IA_TA_00002034.raw	701.343	2801.36	58.51	361000	26	-5.9	1	0	P-	38.56	-	15	40	Mutation
P67975|LACB_OVIMU	K.KYLLFCMENSN(sub A)EPEQSLAC(+57.02)QC(+57.02)LVR.T	N	F1:22288	IA_TA_00002034.raw	978.11	2931.34	54.76	1110000000	24	-10.9	1	0	P-	38.25	-	101	124	Carbamidomethylation; Mutation
P67975|LACB_OVIMU	K.VAGTWHE(sub S)LV(sub A)MAASDISLLDAQSAPLR.V	Y	F1:25008	IA_TA_00002034.raw	917.819	2750.41	59.12	111000	26	10.2	1	0	P-	38.1	-	15	40	Mutation
P67975|LACB_OVIMU	M.AQ(sub A)SDISLLDAQSAPLR.V	N	F1:17163	IA_TA_00002034.raw	842.948	1683.88	46.86	19000000	16	1.9	1	0	P-	37.77	-	25	40	Mutation
P67975|LACB_OVIMU	I.IVTQTMKGLDIQKF(sub V)AGTWHSLAMAASDISLLDAQSAPLR.V	Y	F1:24613	IA_TA_00002034.raw	1395.75	4184.18	58.31		39	15	0	0	P-	37.49	-	2	40	Mutation
P67975|LACB_OVIMU	D.IQKVQ(sub A)GTWHSLAMAASDISLLDAQSAPLR.V	Y	F1:25253	IA_TA_00002034.raw	1036.54	3106.62	59.63	418000	29	-5.8	1	0	P-	37.4	-	12	40	Mutation
P67975|LACB_OVIMU	K.VH(sub A)GTWHSLAM(+15.99)AASDISLLDAQSAPLR.V	Y	F1:26142	IA_TA_00002034.raw	921.796	2762.38	61.43		26	-5.4	0	0	P-	37.31	-	15	40	Oxidation (M); Mutation
P67975|LACB_OVIMU	G.LDIQKVAGTWHSM(sub L)AMAASDISLLDAQSAPLR.V	Y	F1:24437	IA_TA_00002034.raw	1099.57	3295.67	58.07	2620000	31	9.8	1	0	P-	37.13	-	10	40	Mutation
P67975|LACB_OVIMU	K.VLVLDTDYG(sub K)K.Y	N	F1:17035	IA_TA_00002034.raw	561.806	1121.6	46.17		10	0.3	0	0	P-	37.08	-	92	101	Mutation
P67975|LACB_OVIMU	I.Q(+.98)KVAGTWHSLAMR(sub A)ASDISLLDAQSAPLR.V	Y	F1:25082	IA_TA_00002034.raw	1008.53	3022.57	59.21	1020000	28	3.2	1	0	P-	36.99	-	13	40	Deamidation (NQ); Mutation
P67975|LACB_OVIMU	K.KYLLFCMEN(+.98)SAEPEQSLAC(+57.02)QC(+57.02)LVR.T	N	F1:22499	IA_TA_00002034.raw	964.107	2889.32	54.85		24	-5.8	0	0	P-	36.64	-	101	124	Deamidation (NQ); Carbamidomethylation
P67975|LACB_OVIMU	K.KYV(sub L)LFCMENSAEPEQSLAC(+57.02)QC(+57.02)LVR.T	N	F1:21914	IA_TA_00002034.raw	959.1	2874.32	54.02	1980000	24	-14	1	0	P-	36.63	-	101	124	Carbamidomethylation; Mutation
P67975|LACB_OVIMU	T.QY(sub T)MKGLDIQKVAGTWHSLAMAASDISLLDAQSAPLR.V	Y	F1:24628	IA_TA_00002034.raw	1296.02	3884.99	58.34		36	11	0	0	P-	36.6	-	5	40	Mutation
P67975|LACB_OVIMU	L.N(sub A)MAASDISLLDAQSAPLR.V	N	F1:17557	IA_TA_00002034.raw	936.979	1871.94	47.46	160000	18	1.7	1	0	P-	36.24	-	23	40	Mutation
P67975|LACB_OVIMU	K.R(sub V)LVLDTDYKK.Y	N	F1:19794	IA_TA_00002034.raw	625.854	1249.7	51.23	454000000	10	-8.1	3	0	P-	36.12	-	92	101	Mutation
P67975|LACB_OVIMU	G.LDIQKVAGTWHSM(sub L)AMAASDISLLDAQ(+.98)SAPLR.V	Y	F1:24982	IA_TA_00002034.raw	1099.91	3296.65	59.04		31	12.6	0	0	P-	35.94	-	10	40	Deamidation (NQ); Mutation
P67975|LACB_OVIMU	K.IDD(sub A)LNENR(sub K)VLVLDTDYKK.Y	N	F1:19295	IA_TA_00002034.raw	721.711	2162.12	50.37	1010000	18	-5.1	1	0	P-	35.91	-	84	101	Mutation
P67975|LACB_OVIMU	K.VE(sub A)GTWHSLAME(sub A)ASDISLLDAQSAPLR.V	Y	F1:25035	IA_TA_00002034.raw	933.145	2796.38	59.12	2230000	26	13.8	1	0	P-	35.87	-	15	40	Mutation
P67975|LACB_OVIMU	H.SLAMQ(sub A)ASDISLLDAQ(+.98)SAPLR.V	N	F1:22851	IA_TA_00002034.raw	1044.54	2087.06	55.3	1630000	20	0.2	1	0	P-	35.59	-	21	40	Deamidation (NQ); Mutation
P67975|LACB_OVIMU	K.KYLT(sub L)FCMENSAEPEQSLAC(+57.02)QC(+57.02)LVR.T	N	F1:22517	IA_TA_00002034.raw	959.76	2876.3	54.88		24	-13.6	0	0	P-	35.48	-	101	124	Carbamidomethylation; Mutation
P67975|LACB_OVIMU	L.Q(sub A)MAASDISLLDAQSAPLR.V	N	F1:21195	IA_TA_00002034.raw	943.986	1885.96	53.07	1130000	18	0.8	2	0	P-	35.38	-	23	40	Mutation
P67975|LACB_OVIMU	K.R(sub K)YLLFCMEN(+.98)SAEPEQSLAC(+57.02)QC(+57.02)LVR.T	N	F1:20104	IA_TA_00002034.raw	1459.65	2917.32	51.62	3810000	24	-12.8	1	0	P-	35.16	-	101	124	Deamidation (NQ); Carbamidomethylation; Mutation
P67975|LACB_OVIMU	H.SLAME(sub A)ASDISLLDAQSAPLR.V	N	F1:19415	IA_TA_00002034.raw	696.693	2087.06	50.56	445000	20	0.4	1	0	P-	34.98	-	21	40	Mutation
P67975|LACB_OVIMU	K.W(sub V)AGTWHSLH(sub A)MAASDISLLDAQSAPLR.V	Y	F1:25580	IA_TA_00002034.raw	945.479	2833.4	60.28		26	6.7	0	0	P-	34.92	-	15	40	Mutation
P67975|LACB_OVIMU	K.VLVLDE(sub T)DYKK.Y	N	F1:21381	IA_TA_00002034.raw	407.895	1220.67	53.42	8360000	10	-1	2	0	P-	34.81	-	92	101	Mutation
P67975|LACB_OVIMU	D.IQ(+.98)KVAGTWHSM(sub L)AMAASDISLLDAQSAPLR.V	Y	F1:24669	IA_TA_00002034.raw	1023.84	3068.54	58.42		29	-11.6	0	0	P-	34.62	-	12	40	Deamidation (NQ); Mutation
P67975|LACB_OVIMU	K.YLLFCMENN(sub S)AEPEQSLAC(+57.02)QC(+57.02)LVR.T	N	F1:20354	IA_TA_00002034.raw	930.1	2787.25	51.81	214000	23	10.4	1	0	P-	34.56	-	102	124	Carbamidomethylation; Mutation
P67975|LACB_OVIMU	Q.KM(sub V)AGTWHSLAMAASDISLLDAQSAPLR.V	Y	F1:25276	IA_TA_00002034.raw	947.826	2840.43	59.63	437000	27	8.5	1	0	P-	34.49	-	14	40	Mutation
P67975|LACB_OVIMU	T.MKGLDV(sub I)QKVAGTWHSLAMAASDISLLDAQSAPLR.V	Y	F1:24681	IA_TA_00002034.raw	1194.3	3579.85	58.45		34	8.2	0	0	P-	34.48	-	7	40	Mutation
P67975|LACB_OVIMU	K.R(sub K)YLLFCM(+15.99)ENSAEPEQSLAC(+57.02)QC(+57.02)LVR.T	N	F1:21960	IA_TA_00002034.raw	978.438	2932.33	54.13	913000000	24	-13.8	1	0	P-	34.35	-	101	124	Oxidation (M); Carbamidomethylation; Mutation
P67975|LACB_OVIMU	K.VE(sub A)GTWHSLAMH(sub A)ASDISLLDAQSAPLR.V	Y	F1:24766	IA_TA_00002034.raw	935.81	2804.39	58.62	45800	26	5.5	1	0	P-	34.26	-	15	40	Mutation
P67975|LACB_OVIMU	K.IDQ(sub A)LNENR(sub K)VLVLDTDYKK.Y	N	F1:21185	IA_TA_00002034.raw	726.056	2175.15	53.13	756000	18	-3.9	1	0	P-	34.12	-	84	101	Mutation
P67975|LACB_OVIMU	Q.KA(sub V)AGTWHSLAMAASDISLLDAQSAPLR.V	Y	F1:24706	IA_TA_00002034.raw	696.112	2780.43	58.67	2100000	27	-3.3	1	0	P-	34.06	-	14	40	Mutation
P67975|LACB_OVIMU	K.TR(sub K)IPAVFK.I	N	F1:18418	IA_TA_00002034.raw	466.284	930.565	48.84	6110000	8	-12.4	1	0	P-	33.99	-	76	83	Mutation
P67975|LACB_OVIMU	G.TWR(sub H)SLAMAASDISLLDAQSAPLR.V	Y	F1:24749	IA_TA_00002034.raw	1237.15	2472.28	58.58		23	6.2	0	0	P-	33.97	-	18	40	Mutation
P67975|LACB_OVIMU	N.SAEPEQSLV(sub A)C(+57.02)QC(+57.02)LVR.T	N	F1:15444	IA_TA_00002034.raw	888.425	1774.83	43.54	46500000	15	0.7	1	0	P-	33.52	-	110	124	Carbamidomethylation; Mutation
P67975|LACB_OVIMU	K.R(sub V)LVLDTDYG(ins)KK.Y	N	F1:19977	IA_TA_00002034.raw	654.364	1306.72	51.55	222000000	11	-7.7	2	0	P-	33.52	-	92	101	Mutation
P67975|LACB_OVIMU	K.YLLFC(+57.02)MENSM(sub A)EPEQSLAC(+57.02)QC(+57.02)LVR.T	N	F1:20407	IA_TA_00002034.raw	960.104	2877.26	52.01	5290000	23	9.7	1	0	P-	33.44	-	102	124	Carbamidomethylation; Mutation
P67975|LACB_OVIMU	H.SLE(sub A)M(+15.99)AASDISLLDAQSAPLR.V	N	F1:20101	IA_TA_00002034.raw	1052.54	2103.05	51.46		20	9.7	0	0	P-	33.23	-	21	40	Oxidation (M); Mutation
P67975|LACB_OVIMU	S.LQ(sub A)MAASDISLLDAQSAPLR.V	N	F1:21817	IA_TA_00002034.raw	1000.53	1999.04	53.95	400000	19	0.7	2	0	P-	33.17	-	22	40	Mutation
P67975|LACB_OVIMU	K.KYM(sub L)LFCMENN(sub S)AEPEQSLAC(+57.02)QC(+57.02)LVR.T	N	F1:20133	IA_TA_00002034.raw	978.773	2933.3	51.5		24	-1.7	0	0	P-	32.1	-	101	124	Carbamidomethylation; Mutation
P69778|LPP_ECO57	K.IDQLSSDVQTLNAK.V	Y	F1:14472	IA_TA_00002034.raw	766.403	1530.79	41.71	2430000	14	0.9	1	99.94	PM	61.51	109.01	27	40
P69778|LPP_ECO57	A.G(sub K)IDQLSSDVQTLNAK.V	Y	F1:14317	IA_TA_00002034.raw	794.913	1587.81	41.33	1010000	15	0.9	1	0	P-	45.11	-	26	40	Mutation
P72483|EFTU_STRMU	K.TTLTAAITTVLAR.R	N	F1:23893	IA_TA_00002034.raw	666.398	1330.78	57.07	142000	13	-0.1	1	99.94	PM	54.61	122.98	26	38
P72483|EFTU_STRMU	R.DLLSEYDFPGDDIPVIQGSALK.A	N	F1:22597	IA_TA_00002034.raw	1196.6	2391.18	54.92	97500	22	0.9	1	99.51	PM	49.12	27.95	159	180
P72483|EFTU_STRMU	K.VNDEVEIVGIR.D	Y	F1:17164	IA_TA_00002034.raw	621.837	1241.66	46.42	241000	11	-1.8	1	90.58	pM	22.14	41.41	242	252
P72483|EFTU_STRMU	R.GITINTAHVEYETEKR.H	N	F1:21735	IA_TA_00002034.raw	620.989	1859.94	53.8	372000	16	3.3	1	20.47	P-	32.17	-	63	78
P72483|EFTU_STRMU	R.EHILLSR.Q	N	F1:2518	IA_TA_00002034.raw	434.256	866.497	12.78	46500	7	-0.9	1	4.55	pM	16.51	31.04	121	127
P72483|EFTU_STRMU	T.G(sub K)FKGEVYILTK.E	N	F1:21580	IA_TA_00002034.raw	627.858	1253.7	53.66	1180000	11	-1	1	0	P-	42.54	-	308	318	Mutation
P79105|S10AC_BOVIN	K.IFQDLDADKDGAVSFEEFVVLVSR.V	Y	F1:25399	IA_TA_00002034.raw	900.458	2698.35	59.96	1450000	24	1.3	1	99.94	PM	70.49	91.58	57	80
P79105|S10AC_BOVIN	M.TKLEDHLEGIINIFHQYSVR.V	Y	F1:25352	IA_TA_00002034.raw	603.823	2411.26	59.81	58600	20	1	1	99.93	PM	48.41	65.91	2	21
P79105|S10AC_BOVIN	K.DQPTIDKIFQDLDADKDGAVSFEEFVVLVSR.V	Y	F1:26283	IA_TA_00002034.raw	874.942	3495.74	61.76	60200	31	-0.8	1	99.57	PM	43.43	30.62	50	80
P79105|S10AC_BOVIN	K.DGAVSFEEFVVLVSR.V	Y	F1:25093	IA_TA_00002034.raw	827.429	1652.84	59.21	43200	15	2	1	94.15	PM	34.27	24.53	66	80
P79105|S10AC_BOVIN	K.IFQDLDQ(sub A)DKDGAVSFEEFVVLVSR.V	Y	F1:25390	IA_TA_00002034.raw	919.464	2755.37	59.9	862000	24	0.2	1	0	P-	54.65	-	57	80	Mutation
P79105|S10AC_BOVIN	K.IFQDLDAN(sub D)KDGAVSFEEFVVLVSR.V	Y	F1:25399	IA_TA_00002034.raw	900.125	2697.36	59.89		24	-4.1	0	0	P-	49.58	-	57	80	Mutation
P79345|NPC2_BOVIN	K.VVVEWELTDDKNQR.F	Y	F1:20816	IA_TA_00002034.raw	577.628	1729.86	52.65	3300000	14	-0.3	2	99.93	PM	47.3	62.36	124	137
P79345|NPC2_BOVIN	K.EVNVSPC(+57.02)PTQPC(+57.02)K.L	Y	F1:10471	IA_TA_00002034.raw	758.351	1514.69	34.87	1640000	13	1.2	1	99.74	PM	41.16	37.27	36	48	Carbamidomethylation
P79345|NPC2_BOVIN	K.DC(+57.02)GSWVGVIK.E	Y	F1:16933	IA_TA_00002034.raw	560.777	1119.54	46.07	638000	10	0.5	1	95.47	PM	32.7	37.79	26	35	Carbamidomethylation
P79345|NPC2_BOVIN	K.R(sub V)VVEWELTDDKNQR.F	Y	F1:20516	IA_TA_00002034.raw	894.45	1786.9	52.09	791000	14	-5.6	1	0	P-	42.76	-	124	137	Mutation
P80025|PERL_BOVIN	R.ASEQILLATAHTLLLR.E	Y	F1:24708	IA_TA_00002034.raw	875.515	1749.01	58.63	510000	16	0.9	2	99.94	PM	63.27	110.51	373	388
P80025|PERL_BOVIN	K.ILGAFIQIITFR.D	Y	F1:25806	IA_TA_00002034.raw	696.425	1390.83	60.75	60500	12	0.8	1	99.94	PM	57.82	78.58	416	427
P80025|PERL_BOVIN	R.VGPLLAC(+57.02)LLGR.Q	Y	F1:24632	IA_TA_00002034.raw	584.847	1167.68	58.37	1960000	11	0.2	1	99.94	PM	65.83	69.18	624	634	Carbamidomethylation
P80025|PERL_BOVIN	R.VPC(+57.02)FLAGDFR.A	Y	F1:21188	IA_TA_00002034.raw	591.293	1180.57	53.16	3610000	10	0.5	1	99.93	PM	50.24	56.15	363	372	Carbamidomethylation
P80025|PERL_BOVIN	R.ISNVFTFAFR.F	N	F1:24058	IA_TA_00002034.raw	601.322	1200.63	57.39	685000	10	0.2	1	99.93	PM	55.65	53.45	456	465
P80025|PERL_BOVIN	R.AGFVC(+57.02)PTPPYQSLAR.E	Y	F1:17228	IA_TA_00002034.raw	832.419	1662.82	46.75	3490000	15	2.6	1	99.93	PM	52.71	53.31	280	294	Carbamidomethylation
P80025|PERL_BOVIN	K.IHGFDLAAINLQR.C	Y	F1:23475	IA_TA_00002034.raw	489.941	1466.8	56.24	293000	13	0.5	1	99.92	PM	53.99	49.25	545	557
P80025|PERL_BOVIN	R.KILGAFIQIITFR.D	Y	F1:25878	IA_TA_00002034.raw	507.317	1518.93	60.92	38500	13	0.7	1	99.9	PM	53.82	44.81	415	427
P80025|PERL_BOVIN	R.RSPALGAANR.A	Y	F1:18519	IA_TA_00002034.raw	506.786	1011.56	48.93	1370000	10	0.5	1	99.87	PM	49.52	40.59	149	158
P80025|PERL_BOVIN	K.DGGIDPLVR.G	N	F1:15832	IA_TA_00002034.raw	471.256	940.498	43.99	1620000	9	0.3	1	99.84	PM	46.6	38.43	506	514
P80025|PERL_BOVIN	R.GRVGPLLAC(+57.02)LLGR.Q	Y	F1:25028	IA_TA_00002034.raw	461.275	1380.8	59.12	109000	13	-0.1	1	99.54	PM	48.85	28.45	622	634	Carbamidomethylation
P80025|PERL_BOVIN	K.IVGYLDEEGVLDQNR.S	Y	F1:17583	IA_TA_00002034.raw	860.431	1718.85	47.06	703000	15	0.3	1	96.32	P-	38.58	-	199	213
P80025|PERL_BOVIN	R.LDENYQPWGPEAELPLHTLFFNTWR.I	Y	F1:25505	IA_TA_00002034.raw	1025.16	3072.48	60.09	133000	25	-1.1	1	95.16	pM	26.18	40.91	478	502
P80025|PERL_BOVIN	S.DTIAQAASTTTISDAVSK.V	Y	F1:14049	IA_TA_00002034.raw	890.452	1778.89	40.78		18	0.4	0	92.43	P-	35.87	-	23	40
P80025|PERL_BOVIN	R.ASEQILLATAH.T	Y	F1:15719	IA_TA_00002034.raw	577.314	1152.61	43.81	744000	11	0.5	1	78.12	P-	33.68	-	373	383
P80025|PERL_BOVIN	R.LIC(+57.02)DNTHITK.V	Y	F1:18647	IA_TA_00002034.raw	405.545	1213.61	49.23	1360000	10	-0.7	3	60.74	pM	25.01	35.5	669	678	Carbamidomethylation
P80025|PERL_BOVIN	K.KLNPHWNGEK.L	Y	F1:21976	IA_TA_00002034.raw	408.216	1221.63	54.02	576000	10	0.2	1	0	pM	20.28	21.14	399	408
P80025|PERL_BOVIN	R.TITGDC(+57.02)NNR.R	N	F1:10741	IA_TA_00002034.raw	525.735	1049.46	34.96	484000	9	-0.4	1	0	pM	8.82	22.26	140	148	Carbamidomethylation
P80025|PERL_BOVIN	K.LFQPTHK.I	Y	F1:19623	IA_TA_00002034.raw	435.745	869.476	50.91	381000	7	-0.2	1	0	#NAME?	-	21.62	538	544
P80025|PERL_BOVIN	R.Q(sub A)GFVC(+57.02)PTPPYQSLAR.E	Y	F1:17106	IA_TA_00002034.raw	860.929	1719.84	46.36	1680000	15	1.8	1	0	P-	39.72	-	280	294	Carbamidomethylation; Mutation
P80025|PERL_BOVIN	R.WLPQ(sub A)EYEDGLALPFGWTQR.K	Y	F1:24545	IA_TA_00002034.raw	1153.56	2305.12	58.16	112000	19	-0.9	1	0	P-	38.22	-	163	181	Mutation
P80025|PERL_BOVIN	K.TTLSSEQ(sub A)PTTQQLSEYFK.H	Y	F1:17463	IA_TA_00002034.raw	1044.52	2087.01	46.91	39600	18	5	1	0	P-	36.68	-	58	75	Mutation
P80195|GLCM1_BOVIN	K.SLFSHAFEVVK.T	Y	F1:24214	IA_TA_00002034.raw	421.896	1262.67	57.58	340000	11	0	1	99.86	PM	57.68	39.22	142	152
P80195|GLCM1_BOVIN	K.LM(+15.99)ELGHK.I	Y	F1:18271	IA_TA_00002034.raw	422.223	842.432	48.61	2600000	7	0.1	1	0	PM	33.47	20.12	118	124	Oxidation (M)
P80457|XDH_BOVIN	K.TLLGPEEILLSIEIPYSR.E	Y	F1:25755	IA_TA_00002034.raw	1022.07	2042.13	60.75	2270000	18	1.8	2	99.94	PM	74.43	94	396	413
P80457|XDH_BOVIN	R.STLVSVAVALAAYK.T	Y	F1:24438	IA_TA_00002034.raw	696.909	1391.8	58.03	2990000	14	0.5	2	99.94	PM	79.35	77.04	805	818
P80457|XDH_BOVIN	K.NADPETTLLAYLR.R	N	F1:23029	IA_TA_00002034.raw	738.889	1475.76	55.68	6080000	13	1	1	99.94	PM	56.81	72.97	19	31
P80457|XDH_BOVIN	K.DTVTC(+57.02)VGHIIGAVVADTPEHAER.A	Y	F1:24061	IA_TA_00002034.raw	816.405	2446.19	57.28	987000	23	0.6	1	99.94	PM	73.86	66.25	658	680	Carbamidomethylation
P80457|XDH_BOVIN	M.TADELVFFVNGK.K	N	F1:21153	IA_TA_00002034.raw	670.349	1338.68	53.11	6230000	12	0.8	1	99.94	PM	55.05	69.4	2	13
P80457|XDH_BOVIN	K.LDPTYTSATLLFQK.D	Y	F1:20069	IA_TA_00002034.raw	799.428	1596.84	51.47	859000	14	0.8	1	99.94	PM	51.43	72.81	538	551
P80457|XDH_BOVIN	K.TGTIVALEVDHYSNAGNSR.D	Y	F1:20243	IA_TA_00002034.raw	668.665	2002.97	51.7	7340000	19	0.7	1	99.93	PM	71.14	59.81	853	871
P80457|XDH_BOVIN	R.VSLSTTGFYR.T	Y	F1:17284	IA_TA_00002034.raw	565.796	1129.58	46.8	4820000	10	1	1	99.93	PM	42.1	72.95	1125	1134
P80457|XDH_BOVIN	K.TNLSSNTAFR.G	N	F1:14998	IA_TA_00002034.raw	555.781	1109.55	42.71	3570000	10	0.6	2	99.92	PM	43.36	64.88	903	912
P80457|XDH_BOVIN	K.AVGEPPLFLGASVFFAIK.D	Y	F1:26084	IA_TA_00002034.raw	621.686	1862.03	61.53	2680000	18	1.1	3	99.92	PM	57.23	49.68	1258	1275
P80457|XDH_BOVIN	K.VPGFVC(+57.02)FLSADDIPGSN(+.98)ETGLFNDETVFAK.D	Y	F1:24595	IA_TA_00002034.raw	1083.18	3246.51	58.24	333000	30	6.4	1	99.9	PM	52.41	45.18	628	657	Carbamidomethylation; Deamidation (NQ)
P80457|XDH_BOVIN	R.VTWIQASTLK.E	N	F1:19451	IA_TA_00002034.raw	573.83	1145.64	50.66	4510000	10	0.3	1	99.9	PM	38.41	59.68	234	243
P80457|XDH_BOVIN	K.VPGFVC(+57.02)FLSADDIPGSNETGLFNDETVFAK.D	Y	F1:24595	IA_TA_00002034.raw	1082.85	3245.52	58.28		30	-1.5	0	99.9	PM	66.31	42.86	628	657	Carbamidomethylation
P80457|XDH_BOVIN	K.NNSFYGSELK.I	N	F1:15377	IA_TA_00002034.raw	579.775	1157.54	43.34	3330000	10	0.6	1	99.89	PM	38.25	58.15	704	713
P80457|XDH_BOVIN	K.LVVGNTEIGIEM(+15.99)K.F	N	F1:15887	IA_TA_00002034.raw	709.883	1417.75	44.02	173000	13	1.6	1	99.86	PM	38.86	51.36	257	269	Oxidation (M)
P80457|XDH_BOVIN	K.AVGEPPLFLGASVFFAIKDAIR.A	Y	F1:27254	IA_TA_00002034.raw	773.435	2317.28	63.77	30900	22	-0.6	1	99.86	PM	55.33	39.09	1258	1279
P80457|XDH_BOVIN	R.TLTLSFFFKFYLTVLKK.L	Y	F1:27113	IA_TA_00002034.raw	699.412	2095.21	63.54	105000	17	0.7	1	99.81	PM	53.28	35.77	510	526
P80457|XDH_BOVIN	R.RTLTLSFFFKFYLTVLKK.L	Y	F1:26831	IA_TA_00002034.raw	563.835	2251.31	62.88	17100	18	-0.2	1	99.76	PM	50.4	33.95	509	526
P80457|XDH_BOVIN	K.IPAFGSIPTEFR.V	Y	F1:21505	IA_TA_00002034.raw	667.857	1333.7	53.59	2580000	12	-3.1	2	99.72	PM	46.67	33.27	1229	1240
P80457|XDH_BOVIN	R.KTLLGPEEILLSIEIPYSR.E	Y	F1:25398	IA_TA_00002034.raw	724.416	2170.22	59.92	114000	19	1.1	1	99.7	PM	60.87	31.52	395	413
P80457|XDH_BOVIN	R.LDSPATPEK.I	N	F1:13045	IA_TA_00002034.raw	479.248	956.481	38.9	1410000	9	0.2	1	99.69	PM	36.67	41.29	1296	1304
P80457|XDH_BOVIN	R.YENELFLR.L	Y	F1:19971	IA_TA_00002034.raw	542.278	1082.54	51.24	4760000	8	1.1	1	99.65	PM	37.62	38.72	599	606
P80457|XDH_BOVIN	M.TADELVFFVN(+.98)GK.K	N	F1:20837	IA_TA_00002034.raw	670.841	1339.67	52.44	1100000	12	1.1	1	99.27	PM	38.01	31.27	2	13	Deamidation (NQ)
P80457|XDH_BOVIN	K.DPPANIQLFQEVPNGQSK.E	Y	F1:15435	IA_TA_00002034.raw	991.506	1980.99	43.31		18	3.1	1	99.25	PM	63.15	22.92	552	569
P80457|XDH_BOVIN	R.EDEFFSAFK.Q	Y	F1:20405	IA_TA_00002034.raw	560.253	1118.49	52.09	3010000	9	-0.5	1	98.73	PM	34.16	37.68	414	422
P80457|XDH_BOVIN	R.NQPEPTVEEIEDAFQGNLC(+57.02)R.C	Y	F1:20189	IA_TA_00002034.raw	1173.54	2345.06	51.7	3770000	20	0.6	2	98.1	P-	66.66	-	130	149	Carbamidomethylation
P80457|XDH_BOVIN	L.DPTQEPIFPPELLR.L	N	F1:21140	IA_TA_00002034.raw	826.44	1650.86	53.03		14	2.4	1	96.77	P-	40.29	-	205	218
P80457|XDH_BOVIN	S.KAVGEPPLFLGASVFFAIK.D	Y	F1:25713	IA_TA_00002034.raw	664.383	1990.13	60.6	65400	19	-0.9	1	47.88	P-	32.81	-	1257	1275
P80457|XDH_BOVIN	R.TLTLSFFFKFYLTVLKKLGK.D	Y	F1:27980	IA_TA_00002034.raw	599.361	2393.41	65.39	427000	20	0.3	3	41.83	pM	26.26	33.36	510	529
P80457|XDH_BOVIN	K.TLLGPEEILLSIEIPYSREDEFFSAFK.Q	Y	F1:26941	IA_TA_00002034.raw	1048.55	3142.61	63.2	468000	27	1.4	1	32.5	pM	29.05	21.89	396	422
P80457|XDH_BOVIN	K.TLLEAVAK.L	Y	F1:17824	IA_TA_00002034.raw	422.761	843.507	47.9	1830000	8	0.3	1	13.01	pM	19.43	32.65	311	318
P80457|XDH_BOVIN	K.SSQ(+.98)YYAR.K	Y	F1:14153	IA_TA_00002034.raw	438.198	874.382	40.97	436000	7	-1.1	1	6.34	#NAME?	-	33.31	974	980	Deamidation (NQ)
P80457|XDH_BOVIN	K.SIDVSEAQK.V	Y	F1:12939	IA_TA_00002034.raw	488.751	975.487	39.28	1500000	9	0.3	1	0.76	pM	21.37	28.37	619	627
P80457|XDH_BOVIN	R.LHPVQER.I	N	F1:19130	IA_TA_00002034.raw	439.745	877.477	49.95	2080000	7	-0.5	1	0.07	pM	21.54	25.2	98	104
P80457|XDH_BOVIN	R.LEGFSVPR.C	Y	F1:17419	IA_TA_00002034.raw	452.748	903.481	46.86	2720000	8	0.6	1	0.01	pM	18.6	22.95	959	966
P80457|XDH_BOVIN	R.GVLEQLR.W	N	F1:17946	IA_TA_00002034.raw	407.743	813.471	48.04	1430000	7	-0.5	1	0	pM	18.7	21.63	329	335
P80457|XDH_BOVIN	K.NQ(sub A)DPETTLLAYLR.R	N	F1:22795	IA_TA_00002034.raw	767.4	1532.78	55.34	1900000	13	1.3	1	0	P-	44.21	-	19	31	Mutation
P80457|XDH_BOVIN	K.TLLN(sub G)PEEILLSIEIPYSR.E	N	F1:25756	IA_TA_00002034.raw	700.725	2099.15	60.7	189000	18	0.8	1	0	P-	42.69	-	396	413	Mutation
P80457|XDH_BOVIN	K.Q(sub A)VGEPPLFLGASVFFAIK.D	Y	F1:25980	IA_TA_00002034.raw	640.693	1919.06	61.43	1100000	18	1.1	1	0	P-	42.52	-	1258	1275	Mutation
P80457|XDH_BOVIN	K.AVGEPPLFLGAD(sub S)VFFAIK.D	Y	F1:26518	IA_TA_00002034.raw	946.023	1890.03	62.27	136000	18	1	1	0	P-	42.06	-	1258	1275	Mutation
P80457|XDH_BOVIN	K.EP(sub G)DLTHFNQR.L	Y	F1:17449	IA_TA_00002034.raw	628.805	1255.59	47.04	309000	10	0.5	1	0	P-	41.56	-	949	958	Mutation
P80457|XDH_BOVIN	K.IPQ(sub A)FGSIPTEFR.V	Y	F1:21160	IA_TA_00002034.raw	696.37	1390.72	53.15	5140000	12	1.3	1	0	P-	40.38	-	1229	1240	Mutation
P80457|XDH_BOVIN	K.TGTIVQ(sub A)LEVDHYSNAGNSR.D	Y	F1:19976	IA_TA_00002034.raw	687.672	2059.99	51.36	4300000	19	0.5	1	0	P-	37.25	-	853	871	Mutation
P80457|XDH_BOVIN	K.R(sub V)TYEDLPAIITIEDAIK.N	Y	F1:24532	IA_TA_00002034.raw	981.028	1960.05	58.13	775000	17	-5.2	2	0	P-	36.88	-	687	703	Mutation
P80457|XDH_BOVIN	R.CTD(sub G)YRPILQGFR.T	N	F1:21894	IA_TA_00002034.raw	490.25	1467.73	53.97	620000	12	-0.1	1	0	P-	36.18	-	150	161	Mutation
P80457|XDH_BOVIN	R.NQPW(sub E)PTVEEIEDAFQGNLC(+57.02)R.C	Y	F1:19890	IA_TA_00002034.raw	1202.05	2402.1	51.23	970000	20	-5.2	1	0	P-	35.37	-	130	149	Carbamidomethylation; Mutation
P80457|XDH_BOVIN	R.N(sub S)M(sub T)LVSVAVALAAYK.T	Y	F1:24455	IA_TA_00002034.raw	725.42	1448.81	58.07	1770000	14	13.2	1	0	P-	35.02	-	805	818	Mutation
P80457|XDH_BOVIN	C.G(sub K)TNLSSNTAFR.G	N	F1:2972	IA_TA_00002034.raw	584.292	1166.57	13.76	50300	11	0.7	1	0	P-	33.89	-	902	912	Mutation
P80457|XDH_BOVIN	R.R(sub V)TWIQASTLK.E	N	F1:19141	IA_TA_00002034.raw	602.34	1202.68	49.95	2750000	10	-9.7	1	0	P-	33.79	-	234	243	Mutation
P80583|FLA_CLOTY	R.LEHTINNLGTSSENLTSAESR.I	Y	F1:18384	IA_TA_00002034.raw	758.373	2272.09	48.77	2190000	21	1.7	2	99.94	PM	79.15	107.76	322	342
P80583|FLA_CLOTY	R.AGDDAAGLAISEK.M	Y	F1:14340	IA_TA_00002034.raw	609.304	1216.59	41.23	8770000	13	0.5	2	99.94	PM	66.58	97.8	39	51
P80583|FLA_CLOTY	R.INS(sub R)AS(sub G)DDAAGLAISEK.M	Y	F1:14367	IA_TA_00002034.raw	781.389	1560.76	41.53	1010000	16	1	1	0	P-	38.94	-	36	51	Mutation
P80583|FLA_CLOTY	R.V(sub I)ANTTEFNTQK.L	Y	F1:14068	IA_TA_00002034.raw	626.811	1251.61	40.77	272000	11	-1.1	1	0	P-	33.59	-	124	134	Mutation
P81265|PIGR_BOVIN	R.SSVTFDC(+57.02)SLGPEVANVPK.F	Y	F1:15837	IA_TA_00002034.raw	953.966	1905.91	43.99	1490000	18	1.8	1	99.94	PM	74.14	102.38	251	268	Carbamidomethylation
P81265|PIGR_BOVIN	R.YGETAAVYVAVESR.V	Y	F1:16241	IA_TA_00002034.raw	757.879	1513.74	44.87	2100000	14	1.1	1	99.94	PM	74.72	92.62	551	564
P81265|PIGR_BOVIN	K.TIQDC(+57.02)FQVVDSTGYVSNSYK.D	Y	F1:15858	IA_TA_00002034.raw	1156.03	2310.05	43.92	818000	20	1	1	99.94	PM	63.6	67.87	169	188	Carbamidomethylation
P81265|PIGR_BOVIN	K.N(+.98)GGAC(+57.02)NVVINTLGK.K	Y	F1:12503	IA_TA_00002034.raw	709.36	1416.7	37.78	508000	14	1.6	1	99.94	PM	64.13	61.68	275	288	Deamidation (NQ); Carbamidomethylation
P81265|PIGR_BOVIN	R.C(+57.02)TTLISSEGYVSDDYVGR.A	Y	F1:15725	IA_TA_00002034.raw	1011.46	2020.9	43.79		18	3.6	1	99.94	PM	56.19	63.36	64	81	Carbamidomethylation
P81265|PIGR_BOVIN	K.DNGVFSVHITSLR.K	Y	F1:21732	IA_TA_00002034.raw	722.881	1443.75	53.76	578000	13	-0.1	1	99.82	PM	38.75	44.31	303	315
P81265|PIGR_BOVIN	K.SPIFGPEEVTSVEGR.S	Y	F1:17711	IA_TA_00002034.raw	802.403	1602.79	47.42		15	1	1	99.67	PM	63.04	30.87	20	34
P81265|PIGR_BOVIN	R.AHISILGTNTLVFSVVINR.V	Y	F1:25103	IA_TA_00002034.raw	685.398	2053.17	59.21	145000	19	1.4	1	99.66	PM	68.82	30.45	191	209
P81265|PIGR_BOVIN	M.KSPIFGPEEVTSVEGR.S	Y	F1:20955	IA_TA_00002034.raw	577.968	1730.88	52.83	460000	16	-0.3	1	96.86	P-	41.4	-	19	34
P81265|PIGR_BOVIN	K.VVQGEPSLK.V	Y	F1:14278	IA_TA_00002034.raw	478.774	955.534	41.37	1490000	9	0	1	0.18	#NAME?	-	28.39	456	464
P81265|PIGR_BOVIN	G.N(sub R)CTTLISSEGYVSDDYVGR.A	Y	F1:15251	IA_TA_00002034.raw	1039.97	2077.93	43.03	739000	19	1.6	1	0	P-	49.19	-	63	81	Mutation
P81265|PIGR_BOVIN	R.YN(sub G)ETAAVYVAVESR.V	Y	F1:16026	IA_TA_00002034.raw	786.39	1570.76	44.27	1140000	14	1.8	1	0	P-	42.99	-	551	564	Mutation
P81265|PIGR_BOVIN	R.SSR(sub V)TFDC(+57.02)SLGPEVANVPK.F	Y	F1:15723	IA_TA_00002034.raw	982.476	1962.95	43.82	818000	18	-4.9	1	0	P-	36.46	-	251	268	Carbamidomethylation; Mutation
P84589|UBIQ_LUMTE	TITLEVEPSDTIENVK.A	Y	F1:16576	IA_TA_00002034.raw	894.468	1786.92	45.64	2130000	16	0.5	1	99.9	PM	45.89	48.25	1	16
P84589|UBIQ_LUMTE	R.TLSDYNIQK.E	Y	F1:2982	IA_TA_00002034.raw	541.28	1080.55	13.76	38800	9	0.1	2	79.3	PM	32.58	26.01	44	52
P85295|ALBU_CAPHI	G.RHPEYAVSVLLR.H	N	F1:24274	IA_TA_00002034.raw	480.609	1438.8	57.74	4120000	12	0.7	1	99.94	PM	66.42	70.33	16	27
P85295|ALBU_CAPHI	R.KQTALVELLK.L	N	F1:23213	IA_TA_00002034.raw	571.861	1141.71	55.83	6130000	10	1	1	99.94	PM	54.06	67.83	71	80
P85295|ALBU_CAPHI	R.HPEYAVSVLLR.H	N	F1:23429	IA_TA_00002034.raw	642.36	1282.7	56.16	791000	11	1	1	99.9	PM	56.66	43.2	17	27
P85295|ALBU_CAPHI	L.GRHPEYAVSVLLR.H	Y	F1:24140	IA_TA_00002034.raw	499.616	1495.83	57.51	4200000	13	0.7	1	98.07	P-	56.56	-	15	27
P85295|ALBU_CAPHI	K.QTALVELLK.L	N	F1:21581	IA_TA_00002034.raw	507.813	1013.61	53.46	1580000	9	-0.4	1	61.14	pM	29.95	28.87	72	80
Q02818|NUCB1_HUMAN	K.TFFILHDINSDGVLDEQELEALFTK.E	Y	F1:25358	IA_TA_00002034.raw	965.489	2893.44	59.83	457000	25	2.4	1	99.94	PM	87.09	104.97	247	271
Q02818|NUCB1_HUMAN	K.VNVPGSQAQLK.E	Y	F1:14252	IA_TA_00002034.raw	570.823	1139.63	41.21	1810000	11	0.7	1	99.92	PM	53.52	50.15	219	229
Q02818|NUCB1_HUMAN	R.YLESLGEEQR.K	Y	F1:15269	IA_TA_00002034.raw	612.298	1222.58	43.09	705000	10	-0.5	1	99.91	PM	42.14	58.09	190	199
Q02818|NUCB1_HUMAN	K.EVWEELDGLDPNR.F	Y	F1:18745	IA_TA_00002034.raw	786.372	1570.73	49.35	875000	13	1.5	1	99.81	PM	56.29	36	230	242
Q02818|NUCB1_HUMAN	R.YLESLGEEQRK.E	Y	F1:19754	IA_TA_00002034.raw	451.234	1350.68	51.02	410000	11	0.8	1	11.73	#NAME?	-	34.36	190	200
Q02818|NUCB1_HUMAN	K.TFFILHDINSDN(sub G)VLDEQELEALFTK.E	Y	F1:25330	IA_TA_00002034.raw	984.496	2950.46	59.77	345000	25	1.9	1	0	P-	49.93	-	247	271	Mutation
Q02818|NUCB1_HUMAN	R.G(sub R)YLESLGEEQR.K	Y	F1:15052	IA_TA_00002034.raw	640.809	1279.6	42.62	425000	11	-0.7	1	0	P-	43.52	-	189	199	Mutation
Q02WN8|METK_LACLS	R.FVIGGPQGDSGLTGR.K	Y	F1:16492	IA_TA_00002034.raw	730.879	1459.74	45.2	569000	15	1.4	1	99.93	PM	65.24	58.25	245	259
Q02WN8|METK_LACLS	K.NIVAAGLADK.A	N	F1:15785	IA_TA_00002034.raw	486.279	970.545	43.77	484000	10	-0.4	1	1.47	pM	22.23	29.25	299	308
Q034Z9|RL18_LACP3	K.NIYAQLIDDVAGVTLASASTLDK.D	Y	F1:26965	IA_TA_00002034.raw	793.422	2377.24	63.15	10800	23	3.4	1	99.81	PM	45.16	37.79	39	61
Q034Z9|RL18_LACP3	R.VAALAEAAR.E	Y	F1:15231	IA_TA_00002034.raw	436.253	870.492	42.97		9	-0.4	0	99.73	PM	37.09	42.63	105	113
Q034Z9|RL18_LACP3	K.TAASAQVGALIAK.R	Y	F1:15752	IA_TA_00002034.raw	600.851	1199.69	43.83		13	0.7	0	14.19	pM	25.01	31.72	70	82
Q039K9|EFTU_LACP3	R.ELLSEYDYPGDDIPVIR.G	Y	F1:20733	IA_TA_00002034.raw	997.489	1992.97	52.43		17	-2.6	1	99.92	PM	61.27	50.09	157	173
Q039K9|EFTU_LACP3	K.IGDEVEIIGLKPDVIK.S	Y	F1:22919	IA_TA_00002034.raw	580.006	1736.99	55.37	588000	16	2	1	99.55	PM	55.46	28.38	240	255
Q039K9|EFTU_LACP3	K.TTLTAAITK.V	N	F1:15510	IA_TA_00002034.raw	460.276	918.539	43.39	2060000	9	-0.6	1	99.42	PM	33.98	44.5	27	35
Q039K9|EFTU_LACP3	R.Q(-17.03)VGVDYIVVFLNK.T	Y	F1:24963	IA_TA_00002034.raw	738.909	1475.8	59.01	325000	13	1.3	1	98.08	P-	58.32	-	126	138	Pyro-glu from Q
Q039K9|EFTU_LACP3	R.GITINTAHVEYETEKR.H	N	F1:21735	IA_TA_00002034.raw	620.989	1859.94	53.8	372000	16	3.3	1	20.47	P-	32.17	-	61	76
Q039K9|EFTU_LACP3	K.AQDYASIDAAPEEK.E	Y	F1:13450	IA_TA_00002034.raw	754.346	1506.68	39.65		14	-3.8	0	1.67	pM	15.48	29.62	45	58
Q039K9|EFTU_LACP3	R.N(sub G)ITINTAHVEYETEKR.H	N	F1:21693	IA_TA_00002034.raw	639.994	1916.96	53.73	313000	16	0.5	1	0	P-	44.5	-	61	76	Mutation
Q039K9|EFTU_LACP3	N.G(sub K)FKGEVYILTK.E	N	F1:21580	IA_TA_00002034.raw	627.858	1253.7	53.66	1180000	11	-1	1	0	P-	42.54	-	306	316	Mutation
Q03AK4|ENO_LACP3	R.SGETEDTTIADLVVATNAGQIK.T	Y	F1:19272	IA_TA_00002034.raw	1117.06	2232.11	50.24	79700	22	0.9	1	99.94	PM	76.77	65.72	371	392
Q03AK4|ENO_LACP3	K.AVIGLDVTEQR.L	Y	F1:16544	IA_TA_00002034.raw	600.832	1199.65	45.48	1430000	11	-0.3	1	99.94	PM	47.6	83.77	78	88
Q03AK4|ENO_LACP3	R.GNPTVEVELYTEDGGFGR.A	Y	F1:17806	IA_TA_00002034.raw	970.455	1938.9	47.67	570000	18	0.2	1	99.93	PM	62.08	60.47	17	34
Q03AK4|ENO_LACP3	K.EAGYTAVVSHR.S	N	F1:17965	IA_TA_00002034.raw	595.303	1188.59	48.03	396000	11	2	1	99.93	PM	63.46	51.77	360	370
Q03AK4|ENO_LACP3	R.ALVPSGASTGEHEAVELR.D	Y	F1:20000	IA_TA_00002034.raw	608.314	1821.92	51.31	1380000	18	-0.2	1	98.1	P-	66.08	-	35	52
Q03AK4|ENO_LACP3	M.SIITDVLAR.E	Y	F1:22142	IA_TA_00002034.raw	494.296	986.576	54.29	615000	9	0.4	1	97.08	pM	19.85	47.45	2	10
Q03AK6|PGK_LACP3	R.IVAALPTIQYVIDHGGK.A	Y	F1:24309	IA_TA_00002034.raw	599.01	1794	57.74	89100	17	1.9	1	99.93	PM	59.31	56.29	37	53
Q03AK6|PGK_LACP3	K.ITHISTGGGASLEYLEGK.T	Y	F1:20486	IA_TA_00002034.raw	611.652	1831.93	52.01	197000	18	1	1	99.9	PM	57.51	44.59	368	385
Q03AK6|PGK_LACP3	K.TLPGIAAISDK	Y	F1:17921	IA_TA_00002034.raw	543.314	1084.61	47.91	394000	11	0.7	1	0.25	#NAME?	-	28.79	386	396
Q03AK6|PGK_LACP3	K.LIVSDLDVK.D	Y	F1:18371	IA_TA_00002034.raw	501.297	1000.58	48.58	563000	9	-0.2	1	0	#NAME?	-	20.73	4	12
Q04FQ4|EFTU_OENOB	Q.DYASIDAAPEER.E	N	F1:13575	IA_TA_00002034.raw	668.805	1335.59	39.86	287000	12	0.3	1	99.74	PM	50.5	33.4	47	58
Q04FQ4|EFTU_OENOB	K.TTLTAAITK.V	N	F1:15510	IA_TA_00002034.raw	460.276	918.539	43.39	2060000	9	-0.6	1	99.42	PM	33.98	44.5	27	35
Q04FQ4|EFTU_OENOB	R.Q(-17.03)VGVN(+.98)YIVVFLNK.T	Y	F1:24963	IA_TA_00002034.raw	738.909	1475.8	59.01	325000	13	1.3	1	76.92	#NAME?	-	41.36	126	138	Pyro-glu from Q; Deamidation (NQ)
Q04FQ4|EFTU_OENOB	K.G(sub K)FKGEVYILTK.E	N	F1:21580	IA_TA_00002034.raw	627.858	1253.7	53.66	1180000	11	-1	1	0	P-	42.54	-	306	316	Mutation
Q05624|PTB_CLOB8	K.EATENNIAQAILVGDK.Q	Y	F1:18208	IA_TA_00002034.raw	843.44	1684.86	48.59	689000	16	1.1	1	99.9	PM	46.6	45.66	36	51
Q05624|PTB_CLOB8	R.N(+.98)GGLLVGTSAPVILTSR.A	Y	F1:16698	IA_TA_00002034.raw	828.468	1654.93	45.52	131000	17	-2.5	1	96.32	P-	38.58	-	264	280	Deamidation (NQ)
Q05624|PTB_CLOB8	K.VNSIALAALVAAR.N	Y	F1:22785	IA_TA_00002034.raw	634.888	1267.76	55.27	167000	13	-0.1	1	87.89	PM	33.36	20.45	288	300
Q18CE4|EFTU_PEPD6	R.HYAHVDC(+57.02)PGHADYVK.N	N	F1:22966	IA_TA_00002034.raw	442.952	1767.78	55.46	1030000	15	1.1	1	99.8	PM	54.4	35.34	77	91	Carbamidomethylation
Q18CE4|EFTU_PEPD6	K.TTLTAAITK.T	N	F1:15510	IA_TA_00002034.raw	460.276	918.539	43.39	2060000	9	-0.6	1	99.42	PM	33.98	44.5	26	34
Q18CE4|EFTU_PEPD6	K.LLDQ(+.98)AQAGDNIGALLR.G	Y	F1:20799	IA_TA_00002034.raw	834.951	1667.88	52.67	3470000	16	1.4	1	98.1	#NAME?	-	101.12	268	283	Deamidation (NQ)
Q18CE4|EFTU_PEPD6	R.EHILLSR.Q	N	F1:2518	IA_TA_00002034.raw	434.256	866.497	12.78	46500	7	-0.9	1	4.55	pM	16.51	31.04	119	125
Q29443|TRFE_BOVIN	K.TYDSYLGDDYVR.A	Y	F1:15967	IA_TA_00002034.raw	733.826	1465.64	44.3	604000	12	1.1	1	99.94	PM	51.47	71.15	671	682
Q29443|TRFE_BOVIN	H.EPYFGYSGAFK.C	N	F1:18820	IA_TA_00002034.raw	633.296	1264.58	49.68	120000000	11	1.2	1	99.9	PM	45.99	47.95	206	216
Q29443|TRFE_BOVIN	R.YYGYTGAFR.C	N	F1:17692	IA_TA_00002034.raw	549.256	1096.5	47.72	58600000	9	0.1	1	99.82	PM	41.02	42.52	540	548
Q29443|TRFE_BOVIN	K.FDEFFSAGC(+57.02)APGSPR.N	Y	F1:17843	IA_TA_00002034.raw	822.86	1643.7	47.85	1950000	15	1.1	1	99.79	PM	59.63	34.79	499	513	Carbamidomethylation
Q29443|TRFE_BOVIN	K.TSDANINWNNLK.D	Y	F1:15442	IA_TA_00002034.raw	695.342	1388.67	43.28	1480000	12	0.9	1	99.79	PM	36.9	48.24	457	468
Q29443|TRFE_BOVIN	K.SVTDC(+57.02)TSNFC(+57.02)LFQSNSK.D	Y	F1:15965	IA_TA_00002034.raw	997.934	1993.85	44.15	274000	17	1.6	1	99.72	pM	30.5	59.22	637	653	Carbamidomethylation
Q29443|TRFE_BOVIN	K.SC(+57.02)HTGLGR.S	N	F1:18187	IA_TA_00002034.raw	444.211	886.408	48.53	24700000	8	0.2	1	99.67	PM	43.59	33.06	135	142	Carbamidomethylation
Q29443|TRFE_BOVIN	R.AAANFFSASC(+57.02)VPC(+57.02)ADQSSFPK.L	Y	F1:17528	IA_TA_00002034.raw	1131.5	2260.99	47.04	547000	21	2.3	1	99.63	PM	62.44	29.77	167	187	Carbamidomethylation
Q29443|TRFE_BOVIN	R.ILESGPFVSC(+57.02)VK.K	Y	F1:18247	IA_TA_00002034.raw	668.355	1334.69	48.59	3000000	12	3.5	1	99.53	PM	36.22	39.24	48	59	Carbamidomethylation
Q29443|TRFE_BOVIN	K.DNPQTHYYAVAVVK.K	N	F1:18740	IA_TA_00002034.raw	535.607	1603.8	49.29	961000	14	0.9	1	99	PM	42.46	22.84	107	120
Q29443|TRFE_BOVIN	R.WSGFSGGAIEC(+57.02)ETAENTEEC(+57.02)IAK.I	Y	F1:16091	IA_TA_00002034.raw	849.367	2545.07	44.35	131000	23	1.8	2	98.93	PM	44.07	21.6	380	402	Carbamidomethylation
Q29443|TRFE_BOVIN	K.GYLAVAVVK.T	N	F1:18904	IA_TA_00002034.raw	460.285	918.554	49.67	840000	9	2	1	98.93	PM	35.45	31.69	448	456
Q29443|TRFE_BOVIN	K.SC(+57.02)HTAVDR.T	N	F1:17205	IA_TA_00002034.raw	473.214	944.413	46.62	29800000	8	0	1	97.79	P-	46.38	-	472	479	Carbamidomethylation
Q29443|TRFE_BOVIN	K.LC(+57.02)QLC(+57.02)AGK.G	N	F1:14233	IA_TA_00002034.raw	475.233	948.452	41.13		8	-0.7	0	95.24	pM	23.48	42.81	188	195	Carbamidomethylation
Q29443|TRFE_BOVIN	K.N(sub K)SCHTAVDR.T	N	F1:16879	IA_TA_00002034.raw	501.725	1001.43	46.01	2280000	9	0.2	1	0	P-	40.08	-	471	479	Mutation
Q29443|TRFE_BOVIN	K.N(sub G)YLAVAVVK.T	N	F1:18657	IA_TA_00002034.raw	488.795	975.575	49.26	513000	9	-0.3	1	0	P-	38.41	-	448	456	Mutation
Q29443|TRFE_BOVIN	K.C(+57.02)N(sub G)LVPVLAENYK.T	N	F1:19549	IA_TA_00002034.raw	710.369	1418.72	50.77		12	-0.1	0	0	P-	37.91	-	424	435	Carbamidomethylation; Mutation
Q29443|TRFE_BOVIN	R.KPR(sub V)TDAENC(+57.02)HLAR.G	Y	F1:20977	IA_TA_00002034.raw	523.26	1566.77	52.85	876000	13	-7.1	1	0	P-	33.74	-	595	607	Carbamidomethylation; Mutation
Q2KIS7|TETN_BOVIN	K.VENC(+57.02)ATLSGAANGK.W	Y	F1:2387	IA_TA_00002034.raw	696.333	1390.65	12.49	82300	14	0.5	1	99.94	PM	60.89	84.02	170	183	Carbamidomethylation
Q2KIS7|TETN_BOVIN	K.VENC(+57.02)ATLSGAAN(+.98)GK.W	Y	F1:2419	IA_TA_00002034.raw	696.825	1391.64	12.56	37700	14	0.5	1	99.93	PM	48.72	71.7	170	183	Carbamidomethylation; Deamidation (NQ)
Q2KIS7|TETN_BOVIN	R.GGTLGTPQTGSENDALYEYLR.Q	Y	F1:18262	IA_TA_00002034.raw	1121.54	2241.05	48.59	942000	21	1.5	1	99.93	PM	56.21	59.11	102	122
Q2KIS7|TETN_BOVIN	K.TQLDSLAQEVALLK.E	Y	F1:22119	IA_TA_00002034.raw	764.933	1527.85	54.25	1200000	14	0.1	1	99.92	PM	42.2	61.88	49	62
Q2KIS7|TETN_BOVIN	K.TFHEASEDC(+57.02)ISR.G	Y	F1:18303	IA_TA_00002034.raw	484.546	1450.61	48.67	2000000	12	0.6	3	99.9	PM	65.14	44.02	90	101	Carbamidomethylation
Q2KIS7|TETN_BOVIN	K.EQQALQTVC(+57.02)LK.G	Y	F1:14854	IA_TA_00002034.raw	659.346	1316.68	42.49	1290000	11	0.8	1	99.9	PM	42.2	51.4	63	73	Carbamidomethylation
Q2KIS7|TETN_BOVIN	K.NWETEITAQPDGGK.V	Y	F1:15279	IA_TA_00002034.raw	773.362	1544.71	43.03	301000	14	-0.2	1	99.83	PM	59.62	36.88	156	169
Q2KIS7|TETN_BOVIN	K.NWETEITAQPDGGKVEN(+.98)C(+57.02)ATLSGAANGK.W	Y	F1:18713	IA_TA_00002034.raw	973.793	2918.34	49.21		28	8	0	97.56	P-	44.35	-	156	183	Deamidation (NQ); Carbamidomethylation
Q2KIS7|TETN_BOVIN	K.NWETEITAQ(+.98)PDGGKVENC(+57.02)ATLSGAANGK.W	Y	F1:18713	IA_TA_00002034.raw	973.793	2918.34	49.21		28	8	0	0.18	#NAME?	-	28.39	156	183	Deamidation (NQ); Carbamidomethylation
Q2UVX4|CO3_BOVIN	R.HIPVVTQGSNVQSLTQDDGVAK.L	Y	F1:18970	IA_TA_00002034.raw	765.066	2292.17	49.76	810000	22	1.8	1	99.94	PM	82.11	95.33	385	406
Q2UVX4|CO3_BOVIN	K.AYYEDSPQQVFSAEFEVK.E	Y	F1:19849	IA_TA_00002034.raw	1068.99	2135.97	51.19	2210000	18	1.6	1	99.94	PM	80.48	81.33	207	224
Q2UVX4|CO3_BOVIN	R.EKDVSLTAFVLIALHEAK.D	Y	F1:25475	IA_TA_00002034.raw	662.043	1983.1	60.04	54400	18	1.1	2	99.94	PM	74.82	80.98	1137	1154
Q2UVX4|CO3_BOVIN	K.LLPVGQTVFITIETPDGIPVKR.D	Y	F1:24312	IA_TA_00002034.raw	798.466	2392.37	57.79	1090000	22	0.8	1	99.94	PM	62.3	81.12	155	176
Q2UVX4|CO3_BOVIN	R.NYAGVFTDAGLTLK.T	Y	F1:20480	IA_TA_00002034.raw	735.386	1468.76	52.05	1440000	14	0.3	1	99.94	PM	66.63	71.01	632	645
Q2UVX4|CO3_BOVIN	K.AFLDC(+57.02)C(+57.02)EYITQLR.Q	Y	F1:19793	IA_TA_00002034.raw	844.894	1687.77	51.06	3760000	13	1.8	1	99.94	PM	64.84	67.01	721	733	Carbamidomethylation
Q2UVX4|CO3_BOVIN	K.LYNVEATSYALLALLAR.K	Y	F1:26150	IA_TA_00002034.raw	627.688	1880.04	61.49	75700	17	0	1	99.94	PM	68.48	61.74	1226	1242
Q2UVX4|CO3_BOVIN	R.VELLYNPAFC(+57.02)SLATAK.K	Y	F1:21834	IA_TA_00002034.raw	898.968	1795.92	53.92	1770000	16	2	1	99.93	PM	68.93	60.47	863	878	Carbamidomethylation
Q2UVX4|CO3_BOVIN	K.VYSYYNLDETC(+57.02)IR.F	Y	F1:17127	IA_TA_00002034.raw	848.389	1694.76	46.54	2460000	13	1.5	1	99.93	PM	50.96	69.15	1477	1489	Carbamidomethylation
Q2UVX4|CO3_BOVIN	K.FVTVVATFGNVQVEK.V	Y	F1:20183	IA_TA_00002034.raw	819.45	1636.88	51.62	1500000	15	1.8	1	99.93	PM	75.5	57.43	104	118
Q2UVX4|CO3_BOVIN	R.EVVADSVWVDVK.D	Y	F1:18871	IA_TA_00002034.raw	673.354	1344.69	49.52	3310000	12	1	1	99.92	PM	49.58	50.9	543	554
Q2UVX4|CO3_BOVIN	K.VHQYFNVGLIQPGAVK.V	Y	F1:22632	IA_TA_00002034.raw	590.662	1768.96	55.04	878000	16	0.7	1	99.92	PM	74.66	47.81	1461	1476
Q2UVX4|CO3_BOVIN	R.QVLLNGVQPSR.A	Y	F1:15363	IA_TA_00002034.raw	605.849	1209.68	43.21	297000	11	0.7	1	99.92	PM	44.45	58.49	304	314
Q2UVX4|CO3_BOVIN	R.EPGQDLVVLPLTITSDFIPSFR.L	Y	F1:26080	IA_TA_00002034.raw	815.441	2443.3	61.36	157000	22	0.9	2	99.9	PM	74.94	43.4	507	528
Q2UVX4|CO3_BOVIN	R.AQFILQGDAC(+57.02)VK.A	Y	F1:16338	IA_TA_00002034.raw	675.349	1348.68	45.03	2210000	12	1.5	1	99.88	PM	43.85	45.02	709	720	Carbamidomethylation
Q2UVX4|CO3_BOVIN	R.LVAYYTLINAK.G	Y	F1:20478	IA_TA_00002034.raw	634.867	1267.72	52.11	4460000	11	0.8	1	99.87	PM	40.71	49.11	529	539
Q2UVX4|CO3_BOVIN	K.EYVLPSFEVQLEPEEK.F	Y	F1:20636	IA_TA_00002034.raw	968.484	1934.95	52.17	2550000	16	1.1	1	99.84	PM	60.64	37.33	225	240
Q2UVX4|CO3_BOVIN	R.RPYTVAIAAYALALLGKLEGDR.L	Y	F1:27407	IA_TA_00002034.raw	787.781	2360.32	64.08	15100	22	0.3	1	99.82	PM	52.67	36.75	1184	1205
Q2UVX4|CO3_BOVIN	K.IGLHEVEVK.A	Y	F1:20652	IA_TA_00002034.raw	512.294	1022.58	52.3		9	-1.8	0	99.65	PM	47.04	31.29	904	912
Q2UVX4|CO3_BOVIN	K.NTLIIYLDK.V	Y	F1:20499	IA_TA_00002034.raw	546.819	1091.62	52.07		9	0.9	0	99.62	PM	35.54	43.36	1440	1448
Q2UVX4|CO3_BOVIN	R.KIWDVVEK.A	Y	F1:21655	IA_TA_00002034.raw	508.792	1015.57	53.76	909000	8	-0.9	1	99.6	PM	38.29	36.49	613	620
Q2UVX4|CO3_BOVIN	R.Q(-17.03)VLLNGVQPSR.A	Y	F1:8540	IA_TA_00002034.raw	597.336	1192.66	30.14	611000	11	1.1	1	99.58	PM	54.59	29.02	304	314	Pyro-glu from Q
Q2UVX4|CO3_BOVIN	R.SDLDDDIIPEEDIISR.S	Y	F1:17634	IA_TA_00002034.raw	922.942	1843.87	47.54	1860000	16	0.9	1	99.3	PM	52.9	24.19	747	762
Q2UVX4|CO3_BOVIN	R.SSVAVPYVIVPLK.I	Y	F1:21729	IA_TA_00002034.raw	686.417	1370.82	53.84	1470000	13	1	1	99.22	PM	43.79	25.23	891	903
Q2UVX4|CO3_BOVIN	R.VGLVAVDK.G	N	F1:3161	IA_TA_00002034.raw	400.747	799.48	14.14	18700	8	-0.6	2	98.83	pM	18.31	59.63	591	598
Q2UVX4|CO3_BOVIN	K.DVSLTAFVLIALHEAK.D	Y	F1:25838	IA_TA_00002034.raw	863.993	1725.97	60.78	9720	16	3	1	97.49	P-	43.35	-	1139	1154
Q2UVX4|CO3_BOVIN	R.RPYTVAIAAYALALLGKLEGDRLTK.F	Y	F1:27141	IA_TA_00002034.raw	676.644	2702.55	63.51	8370	25	-0.1	1	92.59	P-	36.03	-	1184	1208
Q2UVX4|CO3_BOVIN	K.AC(+57.02)EPGVDYVYK.T	Y	F1:15003	IA_TA_00002034.raw	650.798	1299.58	42.69	1840000	11	1.2	1	88.59	P-	35.07	-	1534	1544	Carbamidomethylation
Q2UVX4|CO3_BOVIN	R.DPLTITVR.T	Y	F1:16242	IA_TA_00002034.raw	457.769	913.523	44.78	592000	8	0.4	1	36	pM	23.69	33.95	416	423
Q2UVX4|CO3_BOVIN	R.VELKPGETLNVNFHLR.T	Y	F1:23531	IA_TA_00002034.raw	467.261	1865.02	56.34		16	0.3	0	32.8	pM	20.74	34.54	461	476
Q2UVX4|CO3_BOVIN	K.TIYTPGSTVLYR.V	Y	F1:17899	IA_TA_00002034.raw	685.87	1369.72	48.03	2280000	12	1	1	3.42	pM	26.35	28.04	136	147
Q2UVX4|CO3_BOVIN	K.EVTLEDR.L	Y	F1:14542	IA_TA_00002034.raw	431.219	860.424	41.79	510000	7	0.8	1	2.81	PM	36.6	31.93	1524	1530
Q2UVX4|CO3_BOVIN	K.GVFVLNKK.N	Y	F1:2740	IA_TA_00002034.raw	452.785	903.554	13.23	45900	8	0.6	1	0.09	pM	15.95	25.62	599	606
Q2UVX4|CO3_BOVIN	R.FLYGEQVDGTAFVIFGVQDGDRR.I	Y	F1:24318	IA_TA_00002034.raw	863.763	2588.27	57.79	266000	23	0.3	1	0.08	pM	10.57	25.93	258	280
Q2UVX4|CO3_BOVIN	K.VSHTVEDC(+57.02)LSFK.V	Y	F1:20145	IA_TA_00002034.raw	711.341	1420.67	51.48	687000	12	0.7	1	0	pM	19.83	21.87	1449	1460	Carbamidomethylation
Q2UVX4|CO3_BOVIN	K.DSC(+57.02)M(+15.99)GTLVVK.N	Y	F1:2904	IA_TA_00002034.raw	563.268	1124.52	13.58	11900	10	1.3	1	0	pM	7.01	22.63	555	564	Carbamidomethylation; Oxidation (M)
Q2UVX4|CO3_BOVIN	K.LLPVN(sub G)QTVFITIETPDGIPVKR.D	Y	F1:24229	IA_TA_00002034.raw	817.472	2449.39	57.61	748000	22	0.5	1	0	P-	47.47	-	155	176	Mutation
Q2UVX4|CO3_BOVIN	K.Q(sub A)YYEDSPQQVFSAEFEVK.E	Y	F1:19737	IA_TA_00002034.raw	1097.51	2192.99	51.03		18	3.3	0	0	P-	44.54	-	207	224	Mutation
Q2UVX4|CO3_BOVIN	K.Q(sub A)AVYNHFISDGVK.K	Y	F1:20522	IA_TA_00002034.raw	739.376	1476.74	52.09	97100	13	1.1	1	0	P-	39.84	-	913	925	Mutation
Q2UVX4|CO3_BOVIN	K.Q(sub A)AVYNHFISDGVKK.T	Y	F1:21921	IA_TA_00002034.raw	535.952	1604.83	53.92	206000	14	1.3	1	0	P-	37.06	-	913	926	Mutation
Q3MHN5|VTDB_BOVIN	K.VLDQYIFELSR.K	Y	F1:22088	IA_TA_00002034.raw	691.87	1381.72	54.21	2330000	11	1	1	99.94	PM	53.65	69.7	341	351
Q3MHN5|VTDB_BOVIN	K.GQELC(+57.02)ADYSENTFTEYK.K	Y	F1:14916	IA_TA_00002034.raw	1027.94	2053.86	42.54	387000	17	1.4	1	99.88	PM	42.35	45.56	402	418	Carbamidomethylation
Q3MHN5|VTDB_BOVIN	K.VPTAHLEDVLPLAEDITTILSK.C	Y	F1:25959	IA_TA_00002034.raw	792.442	2374.3	61.16	356000	22	1.7	1	99.87	PM	65.35	39.86	243	264
Q3MHN5|VTDB_BOVIN	R.IC(+57.02)SQYAAYGK.E	Y	F1:2688	IA_TA_00002034.raw	580.774	1159.53	13.14	162000	10	1.1	1	99.7	PM	37.6	40.79	219	228	Carbamidomethylation
Q3MHN5|VTDB_BOVIN	R.ELSSFIQK.G	Y	F1:16289	IA_TA_00002034.raw	476.261	950.507	44.69	504000	8	-0.4	1	8.33	pM	26.24	30.14	394	401
Q3MHN5|VTDB_BOVIN	K.ELPEYAVK.L	Y	F1:15455	IA_TA_00002034.raw	474.755	947.496	43.39	1330000	8	-0.4	1	3.66	pM	22.07	30.55	276	283
Q3MHN5|VTDB_BOVIN	K.SLDEC(+57.02)C(+57.02)HSESSTAC(+57.02)LNAK.G	Y	F1:16693	IA_TA_00002034.raw	690.284	2067.83	45.76	1510000	18	0.7	1	0.12	pM	12.1	26.14	370	387	Carbamidomethylation
Q3MHN5|VTDB_BOVIN	K.ILESTLK.S	Y	F1:2866	IA_TA_00002034.raw	402.247	802.48	13.51	63600	7	0.4	1	0	pM	13.85	20.8	363	369
Q3MHN5|VTDB_BOVIN	K.FKDC(+57.02)C(+57.02)QEK.T	Y	F1:17401	IA_TA_00002034.raw	557.737	1113.46	46.8	247000	8	1.1	1	0	#NAME?	-	22.37	295	302	Carbamidomethylation
Q3ZCH5|ZA2G_BOVIN	R.Q(-17.03)ESPSVSVTGHAAPGHK.R	Y	F1:16191	IA_TA_00002034.raw	557.94	1670.8	44.69	289000	17	-1.5	1	99.93	PM	51.39	63.72	201	217	Pyro-glu from Q
Q3ZCH5|ZA2G_BOVIN	R.EGSHTFQGAFGC(+57.02)ELR.N	Y	F1:20942	IA_TA_00002034.raw	565.923	1694.75	52.78		15	-0.1	0	99.47	PM	43.49	28.95	109	123	Carbamidomethylation
Q3ZCH5|ZA2G_BOVIN	R.EP(sub G)SHTFQGAFGC(+57.02)ELR.N	Y	F1:19929	IA_TA_00002034.raw	868.398	1734.78	51.23	81500	15	1.9	1	0	P-	34.16	-	109	123	Carbamidomethylation; Mutation
Q59309|G3P_CLOPA	K.VAINGFGR.I	Y	F1:15899	IA_TA_00002034.raw	417.235	832.456	44.11	1460000	8	-0.3	1	99.37	PM	33.5	44.29	4	11
Q59309|G3P_CLOPA	R.FN(+.98)GEIEVK.E	N	F1:15358	IA_TA_00002034.raw	468.737	935.46	43.21	1280000	8	-0.4	1	0.1	pM	18.99	25.71	53	60	Deamidation (NQ)
Q59309|G3P_CLOPA	K.VAIN(+.98)GFGR.I	Y	F1:16429	IA_TA_00002034.raw	417.727	833.439	45.09	212000	8	-0.5	1	0	P-	38.57	-	4	11	Deamidation (NQ)
Q5M1M9|CH60_STRT1	R.SALQNAASVASLILTTEAVVADKPEQK.A	Y	F1:25590	IA_TA_00002034.raw	918.835	2753.48	60.29	44800	27	0.4	1	99.93	PM	67.75	56.22	499	525
Q5M1M9|CH60_STRT1	R.IEDALNATR.A	N	F1:2777	IA_TA_00002034.raw	501.764	1001.51	13.33	117000	9	-0.1	1	99.92	PM	43.04	61.88	394	402
Q5M1M9|CH60_STRT1	R.GTFNVVAVK.A	N	F1:16534	IA_TA_00002034.raw	467.772	933.528	45.3	617000	9	0.2	1	99.56	PM	33.72	46.49	267	275
Q5M1M9|CH60_STRT1	R.VGNDGVITIEESR.G	N	F1:15066	IA_TA_00002034.raw	694.855	1387.69	42.84	361000	13	0.6	1	99.36	PM	36.98	32.77	167	179
Q5M1M9|CH60_STRT1	K.KISNIQDILPLLEEVLK.T	N	F1:26264	IA_TA_00002034.raw	655.727	1964.16	61.68	11000	17	1.5	1	98.58	PM	39.07	22.39	224	240
Q5M1M9|CH60_STRT1	K.ISNIQDILPLLEEVLK.T	N	F1:26830	IA_TA_00002034.raw	919.039	1836.06	62.96	76100	16	1.5	1	92.41	P-	35.84	-	225	240
Q5XCL7|CLPC_STRP6	K.AAVDYSIQYIPQR.S	Y	F1:15590	IA_TA_00002034.raw	762.397	1522.78	43.62	569000	13	1.3	1	99.93	PM	62.6	52.93	289	301
Q5XCL7|CLPC_STRP6	R.LTDGQGNTIN(+.98)FK.N	Y	F1:14585	IA_TA_00002034.raw	654.826	1307.64	41.86	105000	12	0.5	1	88.3	pM	24.83	39.16	547	558	Deamidation (NQ)
Q5XCL7|CLPC_STRP6	K.Q(sub A)AVDYSIQYIPQR.S	Y	F1:15566	IA_TA_00002034.raw	790.908	1579.8	43.48	85700	13	1.7	1	0	P-	47.48	-	289	301	Mutation
Q5XCL7|CLPC_STRP6	K.AAVDF(sub Y)SIQYIPQR.S	Y	F1:18079	IA_TA_00002034.raw	754.399	1506.78	48.21	907000	13	0.9	1	0	P-	44.18	-	289	301	Mutation
Q5XCL7|CLPC_STRP6	K.NNPL(sub V)LVGDAGVGK.T	Y	F1:15499	IA_TA_00002034.raw	627.346	1252.68	43.48	592000	13	0.7	1	0	P-	41.12	-	115	127	Mutation
Q6GDQ0|CLPL_STAAR	R.GEISIIGATTQDEYR.N	Y	F1:16234	IA_TA_00002034.raw	826.911	1651.81	44.86	665000	15	1.6	1	99.47	PM	46.64	27.62	228	242
Q6GDQ0|CLPL_STAAR	R.DGLLDPVIGR.D	Y	F1:19252	IA_TA_00002034.raw	527.799	1053.58	50.19		10	1.1	0	99.29	PM	45	25.81	94	103
Q6GDQ0|CLPL_STAAR	K.EIISIDISG(sub S)LEAGTQYR.G	Y	F1:20342	IA_TA_00002034.raw	932.988	1863.96	51.89	817000	17	1.6	1	0	P-	47.42	-	156	172	Mutation
Q6R8F2|CADH1_BOVIN	R.VSFEGC(+57.02)AGLPR.T	Y	F1:15897	IA_TA_00002034.raw	596.793	1191.57	44.05	1460000	11	1.5	1	99.94	PM	52.48	72.83	55	65	Carbamidomethylation
Q6R8F2|CADH1_BOVIN	R.TVYVSDDTR.F	Y	F1:13855	IA_TA_00002034.raw	528.254	1054.49	40.52	339000	9	-0.5	1	99.79	PM	34.95	52.04	66	74
Q6R8F2|CADH1_BOVIN	R.R(sub V)SFEGC(+57.02)AGLPR.T	Y	F1:15786	IA_TA_00002034.raw	625.304	1248.6	43.88	831000	11	-7.8	1	0	P-	33.77	-	55	65	Carbamidomethylation; Mutation
Q8CVW1|OMPC_ECOL6	R.TWDQNNTGLIGTGDR.A	Y	F1:15364	IA_TA_00002034.raw	824.391	1646.76	43.18	117000	15	1.1	1	99.91	PM	36.97	68.11	228	242
Q8CVW1|OMPC_ECOL6	K.FQDIGSFDYGR.N	Y	F1:16949	IA_TA_00002034.raw	652.799	1303.58	46.01	198000	11	0.6	1	0	pM	14.96	20.11	103	113
Q8CVW1|OMPC_ECOL6	R.TWDQ(+.98)NNTGLIGTGDR.A	Y	F1:15364	IA_TA_00002034.raw	824.894	1647.75	43.19		15	15.5	0	0	P-	41.63	-	228	242	Deamidation (NQ)
Q8DTS9|ENO_STRMU	R.GNPTLEVEVYTESGAFGR.G	N	F1:18848	IA_TA_00002034.raw	963.466	1924.92	49.46		18	0.6	0	99.93	PM	59.26	56.72	17	34
Q8DTS9|ENO_STRMU	K.FDGTEDAVETIIK.A	Y	F1:17759	IA_TA_00002034.raw	719.361	1436.7	47.51	321000	13	2.6	1	99.93	PM	51.18	55.33	212	224
Q8DTS9|ENO_STRMU	K.EAGYTAVVSHR.S	N	F1:17965	IA_TA_00002034.raw	595.303	1188.59	48.03	396000	11	2	1	99.93	PM	63.46	51.77	360	370
Q8DTS9|ENO_STRMU	K.AVDNVNNIIAEALIGF(sub Y)DVR.D	N	F1:25543	IA_TA_00002034.raw	1022.05	2042.08	60.18	56700	19	1.9	2	0	P-	50.31	-	67	85	Mutation
Q8DTS9|ENO_STRMU	K.E(-18.01)Q(sub A)GYTAVVSHR.S	N	F1:13989	IA_TA_00002034.raw	614.806	1227.6	40.77	658000	11	-1.3	1	0	P-	43.79	-	360	370	Pyro-glu from E; Mutation
Q8DZ21|RL7_STRA5	K.EGASEAEANEIKEK.L	Y	F1:2030	IA_TA_00002034.raw	752.861	1503.71	11.68	8150	14	0.9	1	99.94	PM	54.9	83.55	97	110
Q8DZ21|RL7_STRA5	K.EGASEAEANEIK.E	Y	F1:2269	IA_TA_00002034.raw	624.291	1246.57	12.24	44000	12	-0.3	2	99.92	PM	51.67	51.06	97	108
Q8DZ21|RL7_STRA5	K.LEAAGASVTLK	Y	F1:15316	IA_TA_00002034.raw	530.306	1058.6	43.15	282000	11	0.9	1	99.9	PM	62.08	43.5	111	121
Q8DZ21|RL7_STRA5	K.DSFDVELTAAGDKK.V	N	F1:18722	IA_TA_00002034.raw	499.248	1494.72	49.17	71700	14	0.9	1	97.8	PM	33.59	34.13	53	66
Q8KJ15|CH10_STREI	K.VEEEKEQTVGGFVLAGASK.E	Y	F1:20286	IA_TA_00002034.raw	660.01	1977.01	51.71	183000	19	0.7	1	99.83	PM	58.61	37.09	13	31
Q8KJ15|CH10_STREI	R.TLTGELVAPSVAT(sub A)GDK.V	Y	F1:15863	IA_TA_00002034.raw	779.921	1557.83	44.05	520000	16	1.5	1	0	P-	48.43	-	48	63	Mutation
Q8MI01|MUC15_BOVIN	R.NTGVVFGAILGAILGASLLSLVGYLLC(+57.02)GKR.K	Y	F1:38087	IA_TA_00002034.raw	1011.58	3031.73	86.9	171000	30	-0.1	1	94.79	#NAME?	-	49.77	231	260	Carbamidomethylation
Q8MI01|MUC15_BOVIN	R.NTGVVFGAILGAILGASLLSLVGYLLC(+57.02)GKRK.T	Y	F1:35559	IA_TA_00002034.raw	790.962	3159.82	81.11	78800	31	-1.1	1	0.03	#NAME?	-	26.18	231	261	Carbamidomethylation
Q8RQP4|DHE4_COREF	R.VQFNSALGPYK.G	Y	F1:16031	IA_TA_00002034.raw	612.325	1222.63	44.18	248000	11	0.7	1	99.87	PM	51.31	40.68	82	92
Q8RQP4|DHE4_COREF	K.NSLTGLPIGGGK.G	Y	F1:16268	IA_TA_00002034.raw	557.315	1112.62	44.32	361000	12	-2.5	2	99.2	PM	46.58	23.56	117	128
Q8WML4|MUC1_BOVIN	R.SIWGLILQIYKQR.D	Y	F1:26156	IA_TA_00002034.raw	809.479	1616.94	61.48	31400	13	1.6	1	99.56	PM	36.83	36.41	401	413
Q8WML4|MUC1_BOVIN	R.VSLYFLSFR.I	Y	F1:24477	IA_TA_00002034.raw	566.314	1130.61	58.03	203000	9	0.7	1	99.1	PM	34.47	41.59	369	377
Q95114|MFGM_BOVIN	R.VAYGDDGVTWTEYKDPGASESK.I	Y	F1:18752	IA_TA_00002034.raw	792.361	2374.06	49.29	8760000	22	0.6	3	99.94	PM	63.12	77.31	361	382
Q95114|MFGM_BOVIN	K.FNAWTAQTNSASEWLQIDLGSQK.R	Y	F1:21569	IA_TA_00002034.raw	1298.13	2594.24	53.69	2450000	23	1.5	2	99.94	PM	79.79	68.91	315	337
Q95114|MFGM_BOVIN	K.TWGLSAFSWFPYYAR.L	Y	F1:25534	IA_TA_00002034.raw	926.448	1850.88	60.2	873000	15	2	1	99.94	PM	58.1	64.3	294	308
Q95114|MFGM_BOVIN	K.INLFDTPLETQYVR.L	Y	F1:22401	IA_TA_00002034.raw	854.95	1707.88	54.89	10600000	14	0.9	1	99.93	PM	48.29	61.38	233	246
Q95114|MFGM_BOVIN	R.DFGHIQYVAAYR.V	Y	F1:20430	IA_TA_00002034.raw	720.357	1438.7	52.01	4690000	12	0.1	2	99.92	PM	74.14	50.81	349	360
Q95114|MFGM_BOVIN	R.VTGIITQGAR.D	Y	F1:15034	IA_TA_00002034.raw	508.298	1014.58	42.77	7510000	10	0.2	2	99.92	PM	48.07	54.45	339	348
Q95114|MFGM_BOVIN	K.IFIGNVNNSGLK.I	Y	F1:17252	IA_TA_00002034.raw	638.357	1274.7	46.78	8150000	12	1.6	1	99.88	PM	42.86	45.95	221	232
Q95114|MFGM_BOVIN	R.Q(-17.03)FQFIQVAGR.S	Y	F1:16829	IA_TA_00002034.raw	588.813	1175.61	46.13	3730000	10	1.7	1	99.88	PM	49.91	41.52	207	216	Pyro-glu from Q
Q95114|MFGM_BOVIN	K.VAYSTDGR.Q	Y	F1:12924	IA_TA_00002034.raw	434.712	867.409	38.9	1260000	8	0.1	1	99.74	PM	32.66	55.41	199	206
Q95114|MFGM_BOVIN	R.GDVFIQYIC(+57.02)K.C	Y	F1:19501	IA_TA_00002034.raw	621.813	1241.61	50.83	8700000	10	0.4	1	99.64	PM	36.85	38.75	86	95	Carbamidomethylation
Q95114|MFGM_BOVIN	R.QFQFIQVAGR.S	Y	F1:19341	IA_TA_00002034.raw	597.326	1192.64	50.5	2050000	10	1.5	2	99.53	PM	39.24	32.75	207	216
Q95114|MFGM_BOVIN	R.IQPVAWHNR.I	Y	F1:20111	IA_TA_00002034.raw	560.804	1119.59	51.47	1200000	9	0	1	99.22	PM	36.03	33.88	409	417
Q95114|MFGM_BOVIN	K.QITASSYYK.T	Y	F1:2815	IA_TA_00002034.raw	530.769	1059.52	13.41	77300	9	0.3	1	99.12	PM	32.14	45.15	285	293
Q95114|MFGM_BOVIN	R.QFQ(+.98)FIQVAGR.S	Y	F1:19756	IA_TA_00002034.raw	597.817	1193.62	51.07	359000	10	0.3	1	97.88	PM	35.04	29.01	207	216	Deamidation (NQ)
Q95114|MFGM_BOVIN	K.NIFETPFQAR.F	Y	F1:20877	IA_TA_00002034.raw	611.814	1221.61	52.89	8130000	10	0.1	1	20.62	P-	32.22	-	396	405
Q95114|MFGM_BOVIN	R.AGSAEYLK.T	Y	F1:14591	IA_TA_00002034.raw	419.718	837.423	42.07	2180000	8	-1.3	1	2.52	pM	19.49	30.09	188	195
Q95114|MFGM_BOVIN	R.LVPIIC(+57.02)HR.G	Y	F1:21214	IA_TA_00002034.raw	504.295	1006.57	53.19	2770000	8	0.2	1	0.21	pM	19.48	26.68	247	254	Carbamidomethylation
Q95114|MFGM_BOVIN	R.WAPELAR.L	Y	F1:17249	IA_TA_00002034.raw	421.73	841.445	46.64	1830000	7	0.6	1	0.02	pM	20.77	23.46	140	146
Q95114|MFGM_BOVIN	K.IFIGNVNN(+.98)SGLK.I	Y	F1:16621	IA_TA_00002034.raw	638.852	1275.68	45.26	37600	12	5.8	1	0.01	#NAME?	-	24.95	221	232	Deamidation (NQ)
Q95114|MFGM_BOVIN	K.FNQ(sub A)WTAQTNSASEWLQIDLGSQKR.V	Y	F1:23255	IA_TA_00002034.raw	936.798	2807.36	55.89		24	3.4	0	0	P-	48.75	-	315	338	Mutation
Q95114|MFGM_BOVIN	R.VQ(sub A)YGDDGVTWTEYKDPGASESK.I	Y	F1:18472	IA_TA_00002034.raw	811.369	2431.08	48.9	5060000	22	0.8	1	0	P-	48.57	-	361	382	Mutation
Q95114|MFGM_BOVIN	R.DFN(sub G)HIQYVAAYR.V	Y	F1:19690	IA_TA_00002034.raw	499.581	1495.72	50.95	3240000	12	0.1	2	0	P-	47.76	-	349	360	Mutation
Q95114|MFGM_BOVIN	K.TWN(sub G)LSAFSWFPYYAR.L	Y	F1:25454	IA_TA_00002034.raw	954.959	1907.9	60.04	417000	15	2.4	1	0	P-	47.52	-	294	308	Mutation
Q95114|MFGM_BOVIN	K.G(sub K)NIFETPFQAR.F	Y	F1:20175	IA_TA_00002034.raw	640.326	1278.64	51.59	4460000	11	1.2	1	0	P-	37.29	-	395	405	Mutation
Q95114|MFGM_BOVIN	L.G(sub K)INLFDTPLETQYVR.L	Y	F1:22125	IA_TA_00002034.raw	883.461	1764.9	54.48	6020000	15	1.9	1	0	P-	36.21	-	232	246	Mutation
Q95114|MFGM_BOVIN	R.R(sub V)TGIITQGAR.D	Y	F1:14922	IA_TA_00002034.raw	536.81	1071.62	42.59	3690000	10	-9.6	1	0	P-	33.32	-	339	348	Mutation
Q97D82|RRBR1_CLOAB	K.FAELLGEVVVADTK.T	Y	F1:21990	IA_TA_00002034.raw	745.91	1489.8	54.06	1430000	14	1.9	1	96.36	P-	38.76	-	109	122
Q97D82|RRBR1_CLOAB	K.FQ(sub A)ELLGEVVVADTK.T	Y	F1:22118	IA_TA_00002034.raw	774.42	1546.82	54.26	985000	14	0.6	1	0	P-	49.49	-	109	122	Mutation
Q9KWH3|DPS_STRMG	K.AVLNQAVADLSK.A	Y	F1:17124	IA_TA_00002034.raw	614.849	1227.68	46.55	2300000	12	1.1	1	98.98	PM	37.79	28.46	30	41
Q9KWH3|DPS_STRMG	K.Q(sub A)VLNQAVADLSK.A	Y	F1:17619	IA_TA_00002034.raw	643.36	1284.7	46.61	784000	12	1.2	1	0	P-	41.78	-	30	41	Mutation
Q9KWH3|DPS_STRMG	R.LITIGGAPY(sub F)STLK.E	Y	F1:19807	IA_TA_00002034.raw	667.391	1332.77	51.1	1040000	13	1	1	0	P-	40.22	-	83	95	Mutation
Q9MZ06|FGFP1_BOVIN	R.DNTFSC(+57.02)FFTGNPTSC(+57.02)LELHK.N	Y	F1:21704	IA_TA_00002034.raw	1188.03	2374.04	53.8	3630000	20	0.7	2	99.94	PM	81.03	100.75	92	111	Carbamidomethylation
Q9MZ06|FGFP1_BOVIN	K.FVTPDHADC(+57.02)R.W	Y	F1:2223	IA_TA_00002034.raw	609.272	1216.53	12.13	210000	10	0.3	4	99.92	PM	43.15	63.56	63	72	Carbamidomethylation
Q9MZ06|FGFP1_BOVIN	R.SQPTNYPIK.G	Y	F1:2449	IA_TA_00002034.raw	524.278	1046.54	12.69	2100000	9	0.8	1	99.77	PM	36.93	45.56	52	60
Q9MZ06|FGFP1_BOVIN	K.QEEGIVLK.V	Y	F1:3044	IA_TA_00002034.raw	458.261	914.507	13.9	603000	8	0.1	2	99.63	PM	33.26	48.5	78	85
Q9MZ06|FGFP1_BOVIN	R.KKFPESNLK.L	Y	F1:21926	IA_TA_00002034.raw	545.817	1089.62	53.97	3040000	9	0.8	1	99.32	PM	36.48	33.13	144	152
Q9MZ06|FGFP1_BOVIN	K.KFPESNLK.L	Y	F1:19974	IA_TA_00002034.raw	481.769	961.523	51.36	3110000	8	0.4	1	99.2	PM	36.62	31.18	145	152
Q9MZ06|FGFP1_BOVIN	R.DNTFSC(+57.02)FFTGN(+.98)PTSC(+57.02)LELHK.N	Y	F1:21638	IA_TA_00002034.raw	792.681	2375.02	53.67		20	0.4	0	98.08	P-	56.92	-	92	111	Carbamidomethylation; Deamidation (NQ)
Q9MZ06|FGFP1_BOVIN	R.DN(+.98)TFSC(+57.02)FFTGNPTSC(+57.02)LELHK.N	Y	F1:21638	IA_TA_00002034.raw	792.681	2375.02	53.67		20	0.4	0	85.83	#NAME?	-	43.47	92	111	Deamidation (NQ); Carbamidomethylation
Q9MZ06|FGFP1_BOVIN	R.SQ(+.98)PTNYPIK.G	Y	F1:2620	IA_TA_00002034.raw	524.77	1047.52	13.01	58000	9	2.2	1	1.19	pM	10.52	29.5	52	60	Deamidation (NQ)
Q9MZ06|FGFP1_BOVIN	K.FPESNLK.L	Y	F1:15477	IA_TA_00002034.raw	417.721	833.428	43.33	1370000	7	-0.4	1	0	pM	5.93	23.4	146	152
Q9TSR4|LALBA_BOSMU	K.ALC(+57.02)SEKLDQWLC(+57.02)EK.L	N	F1:21763	IA_TA_00002034.raw	890.424	1778.83	53.88	9430000	14	0.6	2	99.94	PM	85.32	87.59	128	141	Carbamidomethylation
Q9TSR4|LALBA_BOSMU	K.ILDKVGINYWLAHK.A	N	F1:24300	IA_TA_00002034.raw	557.319	1668.94	57.74	281000	14	0.2	2	99.94	PM	60.51	83.56	114	127
Q9TSR4|LALBA_BOSMU	K.GYGGVSLPEWVC(+57.02)TTFHTSGYDTQAIVQNNDSTEYGLFQINNK.I	N	F1:24295	IA_TA_00002034.raw	1178.55	4710.16	57.77	3970000	42	1.7	1	99.94	PM	55.84	67.8	36	77	Carbamidomethylation
Q9TSR4|LALBA_BOSMU	K.FLDDDLTDDIM(+15.99)C(+57.02)VKK.I	N	F1:20519	IA_TA_00002034.raw	615.287	1842.84	52.24	11000000	15	0.5	2	99.94	PM	47.55	80.47	99	113	Oxidation (M); Carbamidomethylation
Q9TSR4|LALBA_BOSMU	K.VGIN(+.98)YWLAHK.A	N	F1:23101	IA_TA_00002034.raw	601.322	1200.63	55.69	4240000	10	-0.5	4	99.93	PM	52.07	63.77	118	127	Deamidation (NQ)
Q9TSR4|LALBA_BOSMU	K.VGINYWLAHK.A	N	F1:22873	IA_TA_00002034.raw	600.83	1199.64	55.46	136000000	10	1.1	2	99.93	PM	58.03	55.34	118	127
Q9TSR4|LALBA_BOSMU	K.FLDDDLTDDIM(+15.99)C(+57.02)VK.K	N	F1:17640	IA_TA_00002034.raw	858.379	1714.74	47.59	74100000	14	0.5	3	99.89	PM	37.48	59.38	99	112	Oxidation (M); Carbamidomethylation
Q9TSR4|LALBA_BOSMU	K.FLDDDLTDDIMC(+57.02)VK.K	N	F1:20778	IA_TA_00002034.raw	850.382	1698.75	52.69	498000	14	1.4	1	99.86	PM	39.92	47.54	99	112	Carbamidomethylation
Q9TSR4|LALBA_BOSMU	K.ALC(+57.02)SEKLDQWLC(+57.02)EKL	N	F1:23711	IA_TA_00002034.raw	631.648	1891.92	56.68	992000	15	2	1	99.67	PM	37.6	39.4	128	142	Carbamidomethylation
Q9TSR4|LALBA_BOSMU	K.LDQWLC(+57.02)EK.L	N	F1:16791	IA_TA_00002034.raw	546.264	1090.51	45.59	426000000	8	0.9	1	99.22	PM	33.86	42.91	134	141	Carbamidomethylation
Q9TSR4|LALBA_BOSMU	S.TEYGLFQINNK.I	N	F1:18794	IA_TA_00002034.raw	663.84	1325.66	49.38	963000	11	3.2	1	99.04	pM	27.73	49.43	67	77
Q9TSR4|LALBA_BOSMU	A.IVQNNDSTEYGLFQINNK.I	N	F1:16997	IA_TA_00002034.raw	1049.02	2096.02	46.11	46300000	18	1	3	98.1	P-	74.39	-	60	77
Q9TSR4|LALBA_BOSMU	Q.AIVQNNDSTEYGLFQINNK.I	N	F1:17300	IA_TA_00002034.raw	1084.54	2167.05	46.95	75600000	19	1.7	3	98.1	P-	71.02	-	59	77
Q9TSR4|LALBA_BOSMU	C.TTFHTSGYDTQAIVQNNDSTEYGLFQINNK.I	N	F1:20727	IA_TA_00002034.raw	1136.2	3405.57	52.53	941000	30	3.6	1	98.09	P-	62.4	-	48	77
Q9TSR4|LALBA_BOSMU	Y.DTQAIVQNNDSTEYGLFQINNK.I	N	F1:15668	IA_TA_00002034.raw	1256.6	2511.19	43.77	1340000	22	1.4	2	98.08	P-	57.83	-	56	77
Q9TSR4|LALBA_BOSMU	H.KALC(+57.02)SEKLDQWLC(+57.02)EKL	N	F2:17839	IB_TA_00002037.raw	674.345	2020.01	57.67	1370000	16	0.8	1	98.08	P-	71.07	-	127	142	Carbamidomethylation
Q9TSR4|LALBA_BOSMU	K.GYGGVSLPEWVC(+57.02)TTFHT.S	N	F1:23536	IA_TA_00002034.raw	955.941	1909.87	56.27	1760000	17	0.4	1	97.95	P-	48.28	-	36	52	Carbamidomethylation
Q9TSR4|LALBA_BOSMU	W.LAHKALC(+57.02)SEKLDQWLC(+57.02)EKL	N	F2:18335	IB_TA_00002037.raw	586.305	2341.19	58.54	1510000	19	0	2	97.91	P-	57.8	-	124	142	Carbamidomethylation
Q9TSR4|LALBA_BOSMU	A.HKALC(+57.02)SEKLDQWLC(+57.02)EKL	N	F2:18253	IB_TA_00002037.raw	540.275	2157.07	58.38	524000	17	0.7	1	97.9	P-	55.56	-	126	142	Carbamidomethylation
Q9TSR4|LALBA_BOSMU	K.GYGGVSLPEWVC(+57.02)TTFH.T	N	F1:23229	IA_TA_00002034.raw	905.417	1808.82	55.89	4170000	16	-0.4	1	97.89	P-	47.88	-	36	51	Carbamidomethylation
Q9TSR4|LALBA_BOSMU	K.GYGGVSLPEWVC(+57.02)TTFHTS.G	N	F1:22976	IA_TA_00002034.raw	999.456	1996.9	55.69	147000000	18	-0.9	1	97.85	P-	47.15	-	36	53	Carbamidomethylation
Q9TSR4|LALBA_BOSMU	Q.NN(+.98)DSTEYGLFQINNK.I	N	F1:13774	IA_TA_00002034.raw	879.403	1756.79	40.48	536000	15	0.8	1	97.84	P-	46.61	-	63	77	Deamidation (NQ)
Q9TSR4|LALBA_BOSMU	N.DSTEYGLFQINNK.I	N	F1:14168	IA_TA_00002034.raw	764.868	1527.72	41.13	1250000	13	1	2	97.58	P-	45.01	-	65	77
Q9TSR4|LALBA_BOSMU	Q.AIVQNN(+.98)DSTEYGLFQINNK.I	N	F1:16738	IA_TA_00002034.raw	1085.03	2168.04	46.08	4000000	19	0.6	1	97.56	P-	44.34	-	59	77	Deamidation (NQ)
Q9TSR4|LALBA_BOSMU	K.GYGGVSLPEWVC(+57.02)TTFHTSGY.D	N	F1:23814	IA_TA_00002034.raw	1109.5	2216.98	57	7220000	20	-0.4	1	97.48	P-	43.24	-	36	55	Carbamidomethylation
Q9TSR4|LALBA_BOSMU	K.IWC(+57.02)KDDQNPHSSDIC(+57.02)NISC(+57.02)DK.F	Y	F1:20365	IA_TA_00002034.raw	864.709	2591.08	51.85		21	8	0	97.46	P-	42.71	-	78	98	Carbamidomethylation
Q9TSR4|LALBA_BOSMU	F.LDDDLTDDIM(+15.99)C(+57.02)VK.K	N	F1:15076	IA_TA_00002034.raw	784.846	1567.67	42.77	1470000	13	1.5	1	96.86	P-	41.35	-	100	112	Oxidation (M); Carbamidomethylation
Q9TSR4|LALBA_BOSMU	N.DSTEYGLFQ(+.98)INNK.I	N	F1:16762	IA_TA_00002034.raw	765.36	1528.7	45.74	3400000	13	0.7	1	96.84	P-	41.17	-	65	77	Deamidation (NQ)
Q9TSR4|LALBA_BOSMU	S.GYDTQAIVQNNDSTEYGLFQINNK.I	N	F1:17161	IA_TA_00002034.raw	911.433	2731.27	46.36	581000	24	1.3	1	96.84	P-	41.12	-	54	77
Q9TSR4|LALBA_BOSMU	K.GYGGVSLPEWVC(+57.02)TTFHTSG.Y	N	F1:22682	IA_TA_00002034.raw	1027.97	2053.92	55.49	122000000	19	0.3	1	96.82	P-	40.86	-	36	54	Carbamidomethylation
Q9TSR4|LALBA_BOSMU	Q.AIVQNNDSTEYGLFQIN(+.98)NK.I	N	F1:17855	IA_TA_00002034.raw	1085.03	2168.04	47.51	3010000	19	2.5	1	96.73	P-	39.81	-	59	77	Deamidation (NQ)
Q9TSR4|LALBA_BOSMU	N.N(+.98)DSTEYGLFQINNK.I	N	F1:13889	IA_TA_00002034.raw	822.382	1642.75	40.6	1090000	14	1	1	96.52	P-	39.6	-	64	77	Deamidation (NQ)
Q9TSR4|LALBA_BOSMU	K.KILDKVGINYWLAHK.A	N	F1:24575	IA_TA_00002034.raw	450.265	1797.03	58.16	365000	15	0.2	1	94.96	P-	37.43	-	113	127
Q9TSR4|LALBA_BOSMU	Q.NNDSTEYGLFQINNK.I	N	F1:16614	IA_TA_00002034.raw	878.912	1755.81	45.6	3580000	15	1.4	1	94.57	P-	36.62	-	63	77
Q9TSR4|LALBA_BOSMU	N.NDSTEYGLFQINNK.I	N	F1:16887	IA_TA_00002034.raw	821.89	1641.76	46.13	8990000	14	1.1	1	92.65	P-	36.1	-	64	77
Q9TSR4|LALBA_BOSMU	H.SSDIC(+57.02)NISC(+57.02)DK.F	Y	F1:2657	IA_TA_00002034.raw	649.771	1297.53	13.07	107000	11	0.4	1	80.91	P-	34.14	-	88	98	Carbamidomethylation
Q9TSR4|LALBA_BOSMU	K.GYGGVSLPEWVC(+57.02)TTFHTSGYDTQ.A	N	F1:22462	IA_TA_00002034.raw	1281.57	2561.12	54.93	8630000	23	1.4	1	49.98	P-	32.9	-	36	58	Carbamidomethylation
Q9TSR4|LALBA_BOSMU	A.EQLTKC(+57.02)EVFRELK.D	N	F2:15849	IB_TA_00002037.raw	560.632	1678.87	54.06	1830000	13	1	1	4.04	P-	35.93	-	20	32	Carbamidomethylation
Q9TSR4|LALBA_BOSMU	A.EQLTKC(+57.02)EVFR.E	N	F2:3803	IB_TA_00002037.raw	655.333	1308.65	13.46	294000	10	1	4	3.99	P-	35.91	-	20	29	Carbamidomethylation
Q9TSR4|LALBA_BOSMU	K.LDQ(+.98)WLC(+57.02)EKL	N	F1:20613	IA_TA_00002034.raw	603.298	1204.58	52.47	8740000	9	0.5	1	0.98	pM	10.4	29.27	134	142	Deamidation (NQ); Carbamidomethylation
Q9TSR4|LALBA_BOSMU	K.LDQWLC(+57.02)EKL	N	F1:20017	IA_TA_00002034.raw	602.806	1203.6	51.36		9	0.9	0	0.01	#NAME?	-	25.07	134	142	Carbamidomethylation
Q9TSR4|LALBA_BOSMU	K.G(sub K)ILDKVGINYWLAHK.A	N	F1:24240	IA_TA_00002034.raw	576.327	1725.96	57.64	212000	15	0.9	1	0	P-	44.52	-	113	127	Mutation
Q9TSR4|LALBA_BOSMU	K.VP(sub G)INYWLAHK.A	N	F1:23514	IA_TA_00002034.raw	620.846	1239.68	56.35	35100000	10	1.1	1	0	P-	35.56	-	118	127	Mutation
Q9TSR4|LALBA_BOSMU	K.VGINYWLQ(sub A)HK.A	N	F1:22613	IA_TA_00002034.raw	629.341	1256.67	55.17	199000000	10	0.4	2	0	P-	35.45	-	118	127	Mutation
Q9TSR4|LALBA_BOSMU	K.VGINYWLE(sub A)HK.A	N	F1:20730	IA_TA_00002034.raw	629.833	1257.65	52.57	3940000	10	0.2	1	0	P-	35.3	-	118	127	Mutation
Q9TSR4|LALBA_BOSMU	K.Q(sub A)LC(+57.02)SEKLDQWLC(+57.02)EK.L	N	F1:21613	IA_TA_00002034.raw	918.935	1835.85	53.76	7790000	14	0.9	2	0	P-	34.54	-	128	141	Carbamidomethylation; Mutation
Q9TSR4|LALBA_BOSMU	Q.AV(sub I)VQNNDSTEYGLFQINNK.I	N	F1:16689	IA_TA_00002034.raw	718.688	2153.04	45.74	6720000	19	0.7	1	0	P-	33.91	-	59	77	Mutation
Q9TSR4|LALBA_BOSMU	K.W(sub A)LC(+57.02)SEKLDQWLC(+57.02)EK.L	N	F1:19208	IA_TA_00002034.raw	947.949	1893.88	50.09		14	4.6	0	0	P-	33.59	-	128	141	Carbamidomethylation; Mutation
Q9TTE1|SPA31_BOVIN	R.TELVLVNYIYFK.A	Y	F1:24222	IA_TA_00002034.raw	751.42	1500.82	57.61	435000	12	1.2	1	99.94	PM	60.62	64.09	197	208
Q9TTE1|SPA31_BOVIN	K.NVILSPLSVSIALAFLSLGAR.G	Y	F1:30222	IA_TA_00002034.raw	714.429	2140.26	70.15	313000	21	1	2	99.72	PM	41.16	36.68	66	86
Q9TTE1|SPA31_BOVIN	K.LTPETLTR.W	N	F1:15331	IA_TA_00002034.raw	465.766	929.518	43.15	856000	8	-0.2	1	2.49	pM	25	29.02	284	291
Q9TTE1|SPA31_BOVIN	K.NR(sub V)ILSPLSVSIALAFLSLGAR.G	Y	F1:31103	IA_TA_00002034.raw	1099.65	2197.29	71.92	194000	21	-4.1	1	0	P-	43.76	-	66	86	Mutation
Q9TUM0|TRFL_CAMDR	K.NLLFNDN(+.98)TEC(+57.02)LAK.L	N	F1:18700	IA_TA_00002034.raw	776.87	1551.72	49.6	4190000	13	0.8	2	99.93	PM	53.23	63.22	657	669	Deamidation (NQ); Carbamidomethylation
Q9TUM0|TRFL_CAMDR	K.C(+57.02)LQDGAGDVAFVK.D	N	F1:12737	IA_TA_00002034.raw	690.334	1378.65	38.25	229000	13	-0.5	2	99.93	PM	56.9	58.5	217	229	Carbamidomethylation
Q9TUM0|TRFL_CAMDR	K.N(+.98)LLFNDNTEC(+57.02)LAK.L	N	F1:18091	IA_TA_00002034.raw	776.873	1551.72	48.08	916000	13	4.9	2	99.93	PM	48.64	63.75	657	669	Deamidation (NQ); Carbamidomethylation
Q9TUM0|TRFL_CAMDR	K.NLLFNDNTEC(+57.02)LAK.L	N	F1:18091	IA_TA_00002034.raw	776.378	1550.74	47.88	5020000	13	1.3	2	99.92	PM	45.46	62.88	657	669	Carbamidomethylation
Q9TUM0|TRFL_CAMDR	Q.EPYFGYSGAFK.C	N	F1:18820	IA_TA_00002034.raw	633.296	1264.58	49.68	120000000	11	1.2	1	99.9	PM	45.99	47.95	206	216
Q9TUM0|TRFL_CAMDR	R.YYGYTGAFR.C	N	F1:17692	IA_TA_00002034.raw	549.256	1096.5	47.72	58600000	9	0.1	1	99.82	PM	41.02	42.52	542	550
Q9TUM0|TRFL_CAMDR	K.SC(+57.02)HTGLGR.S	N	F1:18187	IA_TA_00002034.raw	444.211	886.408	48.53	24700000	8	0.2	1	99.67	PM	43.59	33.06	133	140	Carbamidomethylation
Q9TUM0|TRFL_CAMDR	R.C(+57.02)LAEN(+.98)VGDVAFVK.D	Y	F1:18423	IA_TA_00002034.raw	711.851	1421.69	48.8	2860000	13	1.3	1	98.07	#NAME?	-	83.23	551	563	Carbamidomethylation; Deamidation (NQ)
Q9TUM0|TRFL_CAMDR	N.LLFNDNTEC(+57.02)LAK.L	N	F1:18488	IA_TA_00002034.raw	719.357	1436.7	48.87	1970000	12	1.3	1	97.84	P-	46.67	-	658	669	Carbamidomethylation
Q9TUM0|TRFL_CAMDR	K.SC(+57.02)HTAVDR.T	N	F1:17205	IA_TA_00002034.raw	473.214	944.413	46.62	29800000	8	0	1	97.79	P-	46.38	-	475	482	Carbamidomethylation
Q9TUM0|TRFL_CAMDR	R.SVN(+.98)GKEDLIWK.L	Y	F1:20643	IA_TA_00002034.raw	645.341	1288.67	52.42	5560000	11	1	2	91.29	#NAME?	-	46.04	278	288	Deamidation (NQ)
Q9TUM0|TRFL_CAMDR	K.C(+57.02)LQ(+.98)DGAGDVAFVK.D	N	F1:15119	IA_TA_00002034.raw	690.827	1379.64	42.87	4470000	13	-0.1	1	86.36	#NAME?	-	43.65	217	229	Carbamidomethylation; Deamidation (NQ)
Q9TUM0|TRFL_CAMDR	E.SC(+57.02)HLAVAPNHAVVSR.I	N	F1:21663	IA_TA_00002034.raw	405.213	1616.82	53.66	347000	15	1.2	1	77.24	P-	33.59	-	605	619	Carbamidomethylation
Q9TUM0|TRFL_CAMDR	K.N(sub K)SCHTAVDR.T	N	F1:16879	IA_TA_00002034.raw	501.725	1001.43	46.01	2280000	9	0.2	1	0	P-	40.08	-	474	482	Mutation
Q9TUM0|TRFL_CAMDR	Q.EPYFGYD(sub S)GAFK.C	N	F1:19888	IA_TA_00002034.raw	647.293	1292.57	51.17	157000	11	0.8	1	0	P-	34.32	-	206	216	Mutation
Q9UBS3|DNJB9_HUMAN	R.EIAEAYETLSDANR.R	Y	F1:15097	IA_TA_00002034.raw	791.374	1580.73	42.87	1160000	14	1.3	1	99.94	PM	54.38	80.23	69	82
Q9UBS3|DNJB9_HUMAN	K.SYYDILGVPK.S	Y	F1:20151	IA_TA_00002034.raw	577.809	1153.6	51.43	428000	10	1.8	1	0	#NAME?	-	21.15	26	35

## Sheet: Max Quant evidence
Sequence	Length	Modifications	Modified sequence	Deamidation (NQ) Probabilities	Deamidation (NQ)	Leading razor protein	Fasta Headers	Charge	m/z	Mass	Retention time	MS/MS count	MS/MS scan number	Score	Intensity	Potential contaminant
HFQHHAKPNIFHK	13	Hydroxyproline	_HFQHHAKP(hy)NIFHK_		0	A4IFP3	sp|A4IFP3|FADS3_BOVIN Fatty acid desaturase 3 OS=Bos taurus OX=9913 GN=FADS3 PE=2 SV=1;sp|A4FV48|FADS2_BOVIN Acyl-CoA 6-desaturase OS=Bos taurus OX=9913 GN=FADS2 PE=2 SV=1	2	828.929	1655.84	51.237	1	19946	56.434	6636900
WAQRHPGGSR	10	Hydroxyproline	_WAQRHP(hy)GGSR_		0	A4IFP3	sp|A4IFP3|FADS3_BOVIN Fatty acid desaturase 3 OS=Bos taurus OX=9913 GN=FADS3 PE=2 SV=1;sp|A4FV48|FADS2_BOVIN Acyl-CoA 6-desaturase OS=Bos taurus OX=9913 GN=FADS2 PE=2 SV=1	2	584.292	1166.57	13.756	1	2972	50.703	874650
LQEPPIPK	8	Deamidation (NQ),2 Hydroxyproline	_LQ(de)EP(hy)P(hy)IPK_	LQ(1)EPPIPK	1	E1BBG2	sp|E1BBG2|MILK1_BOVIN MICAL-like protein 1 OS=Bos taurus OX=9913 GN=MICALL1 PE=1 SV=2	2	477.761	953.507	44.152	1	16122	41.302	1837000
SPAPSPGTSSPQLQVK	16	Deamidation (NQ),Hydroxyproline	_SPAPSP(hy)GTSSPQLQ(de)VK_	SPAPSPGTSSPQ(0.196)LQ(0.804)VK	1	E1BBG2	sp|E1BBG2|MILK1_BOVIN MICAL-like protein 1 OS=Bos taurus OX=9913 GN=MICALL1 PE=1 SV=2	2	799.407	1596.8	46.11	1	17023	46.796	1523900
AEPGPEDSLHEQCSPWR	17	Unmodified	_AEPGPEDSLHEQCSPWR_		0	P02702	sp|P02702|FOLR1_BOVIN Folate receptor alpha OS=Bos taurus OX=9913 GN=FOLR1 PE=1 SV=3	3	665.627	1993.86	50.902	2	19624	138.01	6920700
EDCQSWWEDCR	11	Unmodified	_EDCQSWWEDCR_		0	P02702	sp|P02702|FOLR1_BOVIN Folate receptor alpha OS=Bos taurus OX=9913 GN=FOLR1 PE=1 SV=3	2	785.788	1569.56	43.651	1	15552	109.79	12813000
FDFYFPTPAALCNEIWSHSYK	21	Unmodified	_FDFYFPTPAALCNEIWSHSYK_		0	P02702	sp|P02702|FOLR1_BOVIN Folate receptor alpha OS=Bos taurus OX=9913 GN=FOLR1 PE=1 SV=3	3	865.067	2592.18	59.657	1	25285	85.61	2078000
GWNWTSGYNQCPVK	14	Unmodified	_GWNWTSGYNQCPVK_		0	P02702	sp|P02702|FOLR1_BOVIN Folate receptor alpha OS=Bos taurus OX=9913 GN=FOLR1 PE=1 SV=3	2	848.88	1695.75	47.593	1	17803	176.48
TDLLNVCMDAK	11	Oxidation (M)	_TDLLNVCM(ox)DAK_		0	P02702	sp|P02702|FOLR1_BOVIN Folate receptor alpha OS=Bos taurus OX=9913 GN=FOLR1 PE=1 SV=3	2	648.302	1294.59	43.188	1	15362	88.681	1704800
VLGVPLCK	8	Unmodified	_VLGVPLCK_		0	P02702	sp|P02702|FOLR1_BOVIN Folate receptor alpha OS=Bos taurus OX=9913 GN=FOLR1 PE=1 SV=3	2	443.265	884.515	47.729	1	17857	79.939	5038600
NICNISCDK	9	Unmodified	_NICNISCDK_		0	P09462	sp|P09462|LALBA_SHEEP Alpha-lactalbumin OS=Ovis aries OX=9940 GN=LALBA PE=1 SV=2;tr|W5QD52|W5QD52_SHEEP Alpha-lactalbumin OS=Ovis aries OX=9940 GN=LALBA PE=3 SV=1;sp|P00712|LALBA_CAPHI Alpha-lactalbumin OS=Capra hircus OX=9925 GN=LALBA PE=1 SV=1;tr|A5JSS8|	2	562.247	1122.48	12.647	1	2440	129.42	60150000
NICNISCDK	9	Unmodified	_NICNISCDK_		0	P09462	sp|P09462|LALBA_SHEEP Alpha-lactalbumin OS=Ovis aries OX=9940 GN=LALBA PE=1 SV=2;tr|W5QD52|W5QD52_SHEEP Alpha-lactalbumin OS=Ovis aries OX=9940 GN=LALBA PE=3 SV=1;sp|P00712|LALBA_CAPHI Alpha-lactalbumin OS=Capra hircus OX=9925 GN=LALBA PE=1 SV=1;tr|A5JSS8|	2	562.247	1122.48	40.5	1	13845	96.948	65332000
NICNISCDK	9	Unmodified	_NICNISCDK_		0	P09462	sp|P09462|LALBA_SHEEP Alpha-lactalbumin OS=Ovis aries OX=9940 GN=LALBA PE=1 SV=2;tr|W5QD52|W5QD52_SHEEP Alpha-lactalbumin OS=Ovis aries OX=9940 GN=LALBA PE=3 SV=1;sp|P00712|LALBA_CAPHI Alpha-lactalbumin OS=Capra hircus OX=9925 GN=LALBA PE=1 SV=1;tr|A5JSS8|	2	562.247	1122.48	12.689	1	3433	108.98	1580500
NICNISCDK	9	Deamidation (NQ)	_N(de)ICNISCDK_	N(1)ICNISCDK	1	P09462	sp|P09462|LALBA_SHEEP Alpha-lactalbumin OS=Ovis aries OX=9940 GN=LALBA PE=1 SV=2;tr|W5QD52|W5QD52_SHEEP Alpha-lactalbumin OS=Ovis aries OX=9940 GN=LALBA PE=3 SV=1;sp|P00712|LALBA_CAPHI Alpha-lactalbumin OS=Capra hircus OX=9925 GN=LALBA PE=1 SV=1;tr|A5JSS8|	2	562.739	1123.46	27.32	1	7528	88.37	251330
NICNISCDK	9	Deamidation (NQ)	_NICN(de)ISCDK_	N(0.231)ICN(0.769)ISCDK	1	P09462	sp|P09462|LALBA_SHEEP Alpha-lactalbumin OS=Ovis aries OX=9940 GN=LALBA PE=1 SV=2;tr|W5QD52|W5QD52_SHEEP Alpha-lactalbumin OS=Ovis aries OX=9940 GN=LALBA PE=3 SV=1;sp|P00712|LALBA_CAPHI Alpha-lactalbumin OS=Capra hircus OX=9925 GN=LALBA PE=1 SV=1;tr|A5JSS8|	2	562.739	1123.46	41.011	1	14169	75.043
AICEDRNGQPYR	12	Deamidation (NQ)	_AICEDRN(de)GQPYR_	AICEDRN(0.5)GQ(0.5)PYR	1	P10152	sp|P10152|ANG1_BOVIN Angiogenin-1 OS=Bos taurus OX=9913 GN=ANG1 PE=1 SV=4	3	493.893	1478.66	11.782	1	2073	67.704	932420
NTFIHGNK	8	Unmodified	_NTFIHGNK_		0	P10152	sp|P10152|ANG1_BOVIN Angiogenin-1 OS=Bos taurus OX=9913 GN=ANG1 PE=1 SV=4	2	465.743	929.472	50.429	1	19172	143.11	22235000
NTFIHGNKNDIK	12	Unmodified	_NTFIHGNKNDIK_		0	P10152	sp|P10152|ANG1_BOVIN Angiogenin-1 OS=Bos taurus OX=9913 GN=ANG1 PE=1 SV=4	3	467.581	1399.72	53.902	1	21833	52.79	18143000
SEFQITICK	9	Unmodified	_SEFQITICK_		0	P10152	sp|P10152|ANG1_BOVIN Angiogenin-1 OS=Bos taurus OX=9913 GN=ANG1 PE=1 SV=4	2	563.284	1124.55	45.182	1	16405	129.42	53735000
VIVVGCENGLPVHFDESFITPR	22	Unmodified	_VIVVGCENGLPVHFDESFITPR_		0	P10152	sp|P10152|ANG1_BOVIN Angiogenin-1 OS=Bos taurus OX=9913 GN=ANG1 PE=1 SV=4	3	829.09	2484.25	56.317	1	23513	125.09	50919000
YGATEDSR	8	Unmodified	_YGATEDSR_		0	P10152	sp|P10152|ANG1_BOVIN Angiogenin-1 OS=Bos taurus OX=9913 GN=ANG1 PE=1 SV=4	2	449.699	897.383	36.831	3	12199	127.12	1203300
YIHFLTQHYDAK	12	Unmodified	_YIHFLTQHYDAK_		0	P10152	sp|P10152|ANG1_BOVIN Angiogenin-1 OS=Bos taurus OX=9913 GN=ANG1 PE=1 SV=4	3	512.593	1534.76	56.564	1	23658	60.49
YIHFLTQHYDAKPK	14	Unmodified	_YIHFLTQHYDAKPK_		0	P10152	sp|P10152|ANG1_BOVIN Angiogenin-1 OS=Bos taurus OX=9913 GN=ANG1 PE=1 SV=4	4	440.983	1759.9	57.6	1	24245	72.705	6573800
GLGDVDQLVK	10	Unmodified	_GLGDVDQLVK_		0	P11151	sp|P11151|LIPL_BOVIN Lipoprotein lipase OS=Bos taurus OX=9913 GN=LPL PE=1 SV=2;tr|H9BTR2|H9BTR2_BUBBU Lipoprotein lipase OS=Bubalus bubalis OX=89462 PE=2 SV=1;tr|A2SY11|A2SY11_CAPHI Lipoprotein lipase OS=Capra hircus OX=9925 GN=LPL PE=2 SV=1	2	522.29	1042.57	45.936	2	16944	78.516	800470
NRCNNMGYEINKVR	14	Unmodified	_NRCNNMGYEINKVR_		0	P11151	sp|P11151|LIPL_BOVIN Lipoprotein lipase OS=Bos taurus OX=9913 GN=LPL PE=1 SV=2;tr|H9BTR2|H9BTR2_BUBBU Lipoprotein lipase OS=Bubalus bubalis OX=89462 PE=2 SV=1;tr|A2SY11|A2SY11_CAPHI Lipoprotein lipase OS=Capra hircus OX=9925 GN=LPL PE=2 SV=1	2	884.423	1766.83	55.565	1	22969	60.398	12344000
QDENYEEAIVHLK	13	Gln->pyro-Glu	_(gl)QDENYEEAIVHLK_		0	P18892	sp|P18892|BT1A1_BOVIN Butyrophilin subfamily 1 member A1 OS=Bos taurus OX=9913 GN=BTN1A1 PE=1 SV=2	2	785.873	1569.73	46.07	1	16965	180.97	3863800
VSLVEDHIAEGSVAVR	16	Unmodified	_VSLVEDHIAEGSVAVR_		0	P18892	sp|P18892|BT1A1_BOVIN Butyrophilin subfamily 1 member A1 OS=Bos taurus OX=9913 GN=BTN1A1 PE=1 SV=2	3	560.969	1679.88	52.177	1	20686	97.2	4496200
ADAVTLDGGMVFEAGR	16	Oxidation (M)	_ADAVTLDGGM(ox)VFEAGR_		0	P24627	sp|P24627|TRFL_BOVIN Lactotransferrin OS=Bos taurus OX=9913 GN=LTF PE=1 SV=2;tr|B9VPZ5|B9VPZ5_BOVIN Lactotransferrin OS=Bos taurus OX=9913 GN=LF PE=2 SV=1	2	812.885	1623.76	43.699	1	15686	40.066	1246100
ADRDQYELLCLNNSR	15	Unmodified	_ADRDQYELLCLNNSR_		0	P24627	sp|P24627|TRFL_BOVIN Lactotransferrin OS=Bos taurus OX=9913 GN=LTF PE=1 SV=2;tr|B9VPZ5|B9VPZ5_BOVIN Lactotransferrin OS=Bos taurus OX=9913 GN=LF PE=2 SV=1	3	622.964	1865.87	51.091	1	19768	104.21	11578000
AFALECIR	8	Unmodified	_AFALECIR_		0	P24627	sp|P24627|TRFL_BOVIN Lactotransferrin OS=Bos taurus OX=9913 GN=LTF PE=1 SV=2;tr|B9VPZ5|B9VPZ5_BOVIN Lactotransferrin OS=Bos taurus OX=9913 GN=LF PE=2 SV=1	1	979.503	978.496	50.61	1	19496	93.195	17828000
AFALECIR	8	Unmodified	_AFALECIR_		0	P24627	sp|P24627|TRFL_BOVIN Lactotransferrin OS=Bos taurus OX=9913 GN=LTF PE=1 SV=2;tr|B9VPZ5|B9VPZ5_BOVIN Lactotransferrin OS=Bos taurus OX=9913 GN=LF PE=2 SV=1	2	490.255	978.496	50.661	1	19546	183.89	397100000
ANEGLTWNSLK	11	Deamidation (NQ)	_ANEGLTWN(de)SLK_	ANEGLTWN(1)SLK	1	P24627	sp|P24627|TRFL_BOVIN Lactotransferrin OS=Bos taurus OX=9913 GN=LTF PE=1 SV=2;tr|B9VPZ5|B9VPZ5_BOVIN Lactotransferrin OS=Bos taurus OX=9913 GN=LF PE=2 SV=1	2	617.309	1232.6	44.985	1	16317	121.73	3494800
ANEGLTWNSLK	11	Deamidation (NQ)	_ANEGLTWN(de)SLK_	ANEGLTWN(1)SLK	1	P24627	sp|P24627|TRFL_BOVIN Lactotransferrin OS=Bos taurus OX=9913 GN=LTF PE=1 SV=2;tr|B9VPZ5|B9VPZ5_BOVIN Lactotransferrin OS=Bos taurus OX=9913 GN=LF PE=2 SV=1	2	617.309	1232.6	47.722	1	17913	123.35	1582100
ANEGLTWNSLK	11	Unmodified	_ANEGLTWNSLK_		0	P24627	sp|P24627|TRFL_BOVIN Lactotransferrin OS=Bos taurus OX=9913 GN=LTF PE=1 SV=2;tr|B9VPZ5|B9VPZ5_BOVIN Lactotransferrin OS=Bos taurus OX=9913 GN=LF PE=2 SV=1	2	616.817	1231.62	46.653	1	17174	190.02	89726000
ANEGLTWNSLKDK	13	Unmodified	_ANEGLTWNSLKDK_		0	P24627	sp|P24627|TRFL_BOVIN Lactotransferrin OS=Bos taurus OX=9913 GN=LTF PE=1 SV=2;tr|B9VPZ5|B9VPZ5_BOVIN Lactotransferrin OS=Bos taurus OX=9913 GN=LF PE=2 SV=1	3	492.588	1474.74	51.379	1	20029	132.14	3608100
CGLVPVLAENR	11	Unmodified	_CGLVPVLAENR_		0	P24627	sp|P24627|TRFL_BOVIN Lactotransferrin OS=Bos taurus OX=9913 GN=LTF PE=1 SV=2;tr|B9VPZ5|B9VPZ5_BOVIN Lactotransferrin OS=Bos taurus OX=9913 GN=LF PE=2 SV=1	2	614.329	1226.64	49.879	1	19012	172.23	54476000
CGLVPVLAENRK	12	Unmodified	_CGLVPVLAENRK_		0	P24627	sp|P24627|TRFL_BOVIN Lactotransferrin OS=Bos taurus OX=9913 GN=LTF PE=1 SV=2;tr|B9VPZ5|B9VPZ5_BOVIN Lactotransferrin OS=Bos taurus OX=9913 GN=LF PE=2 SV=1	2	678.377	1354.74	53.84	1	21825	58.246	12980000
CLAEDVGDVAFVK	13	Unmodified	_CLAEDVGDVAFVK_		0	P24627	sp|P24627|TRFL_BOVIN Lactotransferrin OS=Bos taurus OX=9913 GN=LTF PE=1 SV=2;tr|B9VPZ5|B9VPZ5_BOVIN Lactotransferrin OS=Bos taurus OX=9913 GN=LF PE=2 SV=1	2	711.85	1421.69	48.736	1	18423	111.27
CLQDGAGDVAFVK	13	Deamidation (NQ)	_CLQ(de)DGAGDVAFVK_	CLQ(1)DGAGDVAFVK	1	P24627	sp|P24627|TRFL_BOVIN Lactotransferrin OS=Bos taurus OX=9913 GN=LTF PE=1 SV=2;tr|B9VPZ5|B9VPZ5_BOVIN Lactotransferrin OS=Bos taurus OX=9913 GN=LF PE=2 SV=1	2	690.827	1379.64	42.877	1	15119	72.434	9241000
CLQDGAGDVAFVK	13	Unmodified	_CLQDGAGDVAFVK_		0	P24627	sp|P24627|TRFL_BOVIN Lactotransferrin OS=Bos taurus OX=9913 GN=LTF PE=1 SV=2;tr|B9VPZ5|B9VPZ5_BOVIN Lactotransferrin OS=Bos taurus OX=9913 GN=LF PE=2 SV=1	2	690.335	1378.66	36.098	2	11969	117.7	929570
CLQDGAGDVAFVK	13	Unmodified	_CLQDGAGDVAFVK_		0	P24627	sp|P24627|TRFL_BOVIN Lactotransferrin OS=Bos taurus OX=9913 GN=LTF PE=1 SV=2;tr|B9VPZ5|B9VPZ5_BOVIN Lactotransferrin OS=Bos taurus OX=9913 GN=LF PE=2 SV=1	2	690.335	1378.66	38.307	1	12737	117.7	547190
CSTSPLLEACAFLTR	15	Unmodified	_CSTSPLLEACAFLTR_		0	P24627	sp|P24627|TRFL_BOVIN Lactotransferrin OS=Bos taurus OX=9913 GN=LTF PE=1 SV=2;tr|B9VPZ5|B9VPZ5_BOVIN Lactotransferrin OS=Bos taurus OX=9913 GN=LF PE=2 SV=1	2	863.419	1724.82	53.902	2	21697	110.08	48965000
CSTSPLLEACAFLTR	15	Unmodified	_CSTSPLLEACAFLTR_		0	P24627	sp|P24627|TRFL_BOVIN Lactotransferrin OS=Bos taurus OX=9913 GN=LTF PE=1 SV=2;tr|B9VPZ5|B9VPZ5_BOVIN Lactotransferrin OS=Bos taurus OX=9913 GN=LF PE=2 SV=1	2	863.419	1724.82	55.41	1	22850	272.1	82249000
DLLFKDSALGFLR	13	Unmodified	_DLLFKDSALGFLR_		0	P24627	sp|P24627|TRFL_BOVIN Lactotransferrin OS=Bos taurus OX=9913 GN=LTF PE=1 SV=2;tr|B9VPZ5|B9VPZ5_BOVIN Lactotransferrin OS=Bos taurus OX=9913 GN=LF PE=2 SV=1	3	498.949	1493.82	58.031	1	24483	66.393	1630500
DLLFKDSALGFLR	13	Unmodified	_DLLFKDSALGFLR_		0	P24627	sp|P24627|TRFL_BOVIN Lactotransferrin OS=Bos taurus OX=9913 GN=LTF PE=1 SV=2;tr|B9VPZ5|B9VPZ5_BOVIN Lactotransferrin OS=Bos taurus OX=9913 GN=LF PE=2 SV=1	2	747.919	1493.82	58.031	1	24449	67.776	767740
DQYELLCLNNSR	12	Deamidation (NQ)	_DQYELLCLN(de)NSR_	DQYELLCLN(0.879)N(0.121)SR	1	P24627	sp|P24627|TRFL_BOVIN Lactotransferrin OS=Bos taurus OX=9913 GN=LTF PE=1 SV=2;tr|B9VPZ5|B9VPZ5_BOVIN Lactotransferrin OS=Bos taurus OX=9913 GN=LF PE=2 SV=1	2	763.351	1524.69	44.192	1	15986	93.258
DSALGFLR	8	Unmodified	_DSALGFLR_		0	P24627	sp|P24627|TRFL_BOVIN Lactotransferrin OS=Bos taurus OX=9913 GN=LTF PE=1 SV=2;tr|B9VPZ5|B9VPZ5_BOVIN Lactotransferrin OS=Bos taurus OX=9913 GN=LF PE=2 SV=1	2	439.74	877.466	51.104	1	19706	187.14	404120000
DSALGFLR	8	Unmodified	_DSALGFLR_		0	P24627	sp|P24627|TRFL_BOVIN Lactotransferrin OS=Bos taurus OX=9913 GN=LTF PE=1 SV=2;tr|B9VPZ5|B9VPZ5_BOVIN Lactotransferrin OS=Bos taurus OX=9913 GN=LF PE=2 SV=1	1	878.473	877.466	51.104	1	19755	251.16	61123000
ECHLAQVPSHAVVAR	15	Glu->pyro-Glu	_(gl)ECHLAQVPSHAVVAR_		0	P24627	sp|P24627|TRFL_BOVIN Lactotransferrin OS=Bos taurus OX=9913 GN=LTF PE=1 SV=2;tr|B9VPZ5|B9VPZ5_BOVIN Lactotransferrin OS=Bos taurus OX=9913 GN=LF PE=2 SV=1	3	552.619	1654.84	49.839	1	19050	176.56	13947000
ECHLAQVPSHAVVAR	15	Deamidation (NQ)	_ECHLAQ(de)VPSHAVVAR_	ECHLAQ(1)VPSHAVVAR	1	P24627	sp|P24627|TRFL_BOVIN Lactotransferrin OS=Bos taurus OX=9913 GN=LTF PE=1 SV=2;tr|B9VPZ5|B9VPZ5_BOVIN Lactotransferrin OS=Bos taurus OX=9913 GN=LF PE=2 SV=1	4	419.465	1673.83	53.064	2	21131	52.5	15329000
ECHLAQVPSHAVVAR	15	Deamidation (NQ)	_ECHLAQ(de)VPSHAVVAR_	ECHLAQ(1)VPSHAVVAR	1	P24627	sp|P24627|TRFL_BOVIN Lactotransferrin OS=Bos taurus OX=9913 GN=LTF PE=1 SV=2;tr|B9VPZ5|B9VPZ5_BOVIN Lactotransferrin OS=Bos taurus OX=9913 GN=LF PE=2 SV=1	3	558.951	1673.83	53.075	1	21202	118.52	8140500
ECHLAQVPSHAVVAR	15	Unmodified	_ECHLAQVPSHAVVAR_		0	P24627	sp|P24627|TRFL_BOVIN Lactotransferrin OS=Bos taurus OX=9913 GN=LTF PE=1 SV=2;tr|B9VPZ5|B9VPZ5_BOVIN Lactotransferrin OS=Bos taurus OX=9913 GN=LF PE=2 SV=1	3	558.623	1672.85	53.579	1	21407	218.45	185370000
ECHLAQVPSHAVVAR	15	Unmodified	_ECHLAQVPSHAVVAR_		0	P24627	sp|P24627|TRFL_BOVIN Lactotransferrin OS=Bos taurus OX=9913 GN=LTF PE=1 SV=2;tr|B9VPZ5|B9VPZ5_BOVIN Lactotransferrin OS=Bos taurus OX=9913 GN=LF PE=2 SV=1	4	419.219	1672.85	53.567	1	21430	136.83	420730000
ECHLAQVPSHAVVAR	15	Unmodified	_ECHLAQVPSHAVVAR_		0	P24627	sp|P24627|TRFL_BOVIN Lactotransferrin OS=Bos taurus OX=9913 GN=LTF PE=1 SV=2;tr|B9VPZ5|B9VPZ5_BOVIN Lactotransferrin OS=Bos taurus OX=9913 GN=LF PE=2 SV=1	2	837.431	1672.85	53.544	1	21439	219.74	31413000
EKYYGYTGAFR	11	Unmodified	_EKYYGYTGAFR_		0	P24627	sp|P24627|TRFL_BOVIN Lactotransferrin OS=Bos taurus OX=9913 GN=LTF PE=1 SV=2;tr|B9VPZ5|B9VPZ5_BOVIN Lactotransferrin OS=Bos taurus OX=9913 GN=LF PE=2 SV=1	3	452.219	1353.64	52.723	1	20802	63.694	20426000
EKYYGYTGAFR	11	Unmodified	_EKYYGYTGAFR_		0	P24627	sp|P24627|TRFL_BOVIN Lactotransferrin OS=Bos taurus OX=9913 GN=LTF PE=1 SV=2;tr|B9VPZ5|B9VPZ5_BOVIN Lactotransferrin OS=Bos taurus OX=9913 GN=LF PE=2 SV=1	2	677.825	1353.64	52.669	1	20905	68.893	13691000
ESPQTHYYAVAVVK	14	Glu->pyro-Glu	_(gl)ESPQTHYYAVAVVK_		0	P24627	sp|P24627|TRFL_BOVIN Lactotransferrin OS=Bos taurus OX=9913 GN=LTF PE=1 SV=2;tr|B9VPZ5|B9VPZ5_BOVIN Lactotransferrin OS=Bos taurus OX=9913 GN=LF PE=2 SV=1	2	787.404	1572.79	43.703	1	15644	174.23	9945400
ESPQTHYYAVAVVK	14	Unmodified	_ESPQTHYYAVAVVK_		0	P24627	sp|P24627|TRFL_BOVIN Lactotransferrin OS=Bos taurus OX=9913 GN=LTF PE=1 SV=2;tr|B9VPZ5|B9VPZ5_BOVIN Lactotransferrin OS=Bos taurus OX=9913 GN=LF PE=2 SV=1	2	796.409	1590.8	51.275	1	19863	280.38	312250000
ESPQTHYYAVAVVK	14	Glu->pyro-Glu,Deamidation (NQ),Hydroxyproline	_(gl)ESP(hy)Q(de)THYYAVAVVK_	ESPQ(1)THYYAVAVVK	1	P24627	sp|P24627|TRFL_BOVIN Lactotransferrin OS=Bos taurus OX=9913 GN=LTF PE=1 SV=2;tr|B9VPZ5|B9VPZ5_BOVIN Lactotransferrin OS=Bos taurus OX=9913 GN=LF PE=2 SV=1	2	795.894	1589.77	45.224	1	16459	139.76	2340100
ESPQTHYYAVAVVKK	15	Unmodified	_ESPQTHYYAVAVVKK_		0	P24627	sp|P24627|TRFL_BOVIN Lactotransferrin OS=Bos taurus OX=9913 GN=LTF PE=1 SV=2;tr|B9VPZ5|B9VPZ5_BOVIN Lactotransferrin OS=Bos taurus OX=9913 GN=LF PE=2 SV=1	3	573.974	1718.9	53.613	1	21552	125.84	11548000
ETAEEVK	7	Unmodified	_ETAEEVK_		0	P24627	sp|P24627|TRFL_BOVIN Lactotransferrin OS=Bos taurus OX=9913 GN=LTF PE=1 SV=2;tr|B9VPZ5|B9VPZ5_BOVIN Lactotransferrin OS=Bos taurus OX=9913 GN=LF PE=2 SV=1	2	403.201	804.387	34.29	5	10696	153.15	3213600
ETAEEVK	7	Unmodified	_ETAEEVK_		0	P24627	sp|P24627|TRFL_BOVIN Lactotransferrin OS=Bos taurus OX=9913 GN=LTF PE=1 SV=2;tr|B9VPZ5|B9VPZ5_BOVIN Lactotransferrin OS=Bos taurus OX=9913 GN=LF PE=2 SV=1	1	805.394	804.387	33.998	2	10850	104.37	416510
ETTVFENLPEK	11	Glu->pyro-Glu	_(gl)ETTVFENLPEK_		0	P24627	sp|P24627|TRFL_BOVIN Lactotransferrin OS=Bos taurus OX=9913 GN=LTF PE=1 SV=2;tr|B9VPZ5|B9VPZ5_BOVIN Lactotransferrin OS=Bos taurus OX=9913 GN=LF PE=2 SV=1	2	644.825	1287.63	30.932	1	9351	83.862	1097900
FFSASCVPCIDR	12	Unmodified	_FFSASCVPCIDR_		0	P24627	sp|P24627|TRFL_BOVIN Lactotransferrin OS=Bos taurus OX=9913 GN=LTF PE=1 SV=2;tr|B9VPZ5|B9VPZ5_BOVIN Lactotransferrin OS=Bos taurus OX=9913 GN=LF PE=2 SV=1	2	729.829	1457.64	47.907	1	17744	125.68	303060000
GEADALNLDGGYIYTAGK	18	Unmodified	_GEADALNLDGGYIYTAGK_		0	P24627	sp|P24627|TRFL_BOVIN Lactotransferrin OS=Bos taurus OX=9913 GN=LTF PE=1 SV=2;tr|B9VPZ5|B9VPZ5_BOVIN Lactotransferrin OS=Bos taurus OX=9913 GN=LF PE=2 SV=1	2	914.442	1826.87	43.741	1	15624	237.32	77455000
GEADALNLDGGYIYTAGK	18	Unmodified	_GEADALNLDGGYIYTAGK_		0	P24627	sp|P24627|TRFL_BOVIN Lactotransferrin OS=Bos taurus OX=9913 GN=LTF PE=1 SV=2;tr|B9VPZ5|B9VPZ5_BOVIN Lactotransferrin OS=Bos taurus OX=9913 GN=LF PE=2 SV=1	2	914.442	1826.87	45.407	2	16420	180.3	263960000
GEADALNLDGGYIYTAGK	18	Unmodified	_GEADALNLDGGYIYTAGK_		0	P24627	sp|P24627|TRFL_BOVIN Lactotransferrin OS=Bos taurus OX=9913 GN=LTF PE=1 SV=2;tr|B9VPZ5|B9VPZ5_BOVIN Lactotransferrin OS=Bos taurus OX=9913 GN=LF PE=2 SV=1	3	609.963	1826.87	45.442	1	16627	61.096	2226100
GEGENQCACSSR	12	Unmodified	_GEGENQCACSSR_		0	P24627	sp|P24627|TRFL_BOVIN Lactotransferrin OS=Bos taurus OX=9913 GN=LTF PE=1 SV=2;tr|B9VPZ5|B9VPZ5_BOVIN Lactotransferrin OS=Bos taurus OX=9913 GN=LF PE=2 SV=1	2	677.759	1353.5	27.581	3	8107	164.66	13799000
GSNFQLDQLQGR	12	Unmodified	_GSNFQLDQLQGR_		0	P24627	sp|P24627|TRFL_BOVIN Lactotransferrin OS=Bos taurus OX=9913 GN=LTF PE=1 SV=2;tr|B9VPZ5|B9VPZ5_BOVIN Lactotransferrin OS=Bos taurus OX=9913 GN=LF PE=2 SV=1	2	681.842	1361.67	42.247	2	14839	148.94	2337000
HSSLDCVLR	9	Unmodified	_HSSLDCVLR_		0	P24627	sp|P24627|TRFL_BOVIN Lactotransferrin OS=Bos taurus OX=9913 GN=LTF PE=1 SV=2;tr|B9VPZ5|B9VPZ5_BOVIN Lactotransferrin OS=Bos taurus OX=9913 GN=LF PE=2 SV=1	2	543.772	1085.53	51.883	1	20384	68.383
HSSLDCVLRPTEGYLAVAVVK	21	Unmodified	_HSSLDCVLRPTEGYLAVAVVK_		0	P24627	sp|P24627|TRFL_BOVIN Lactotransferrin OS=Bos taurus OX=9913 GN=LTF PE=1 SV=2;tr|B9VPZ5|B9VPZ5_BOVIN Lactotransferrin OS=Bos taurus OX=9913 GN=LF PE=2 SV=1	4	579.311	2313.22	57.391	1	24156	77.795	103640000
HSSLDCVLRPTEGYLAVAVVKK	22	Unmodified	_HSSLDCVLRPTEGYLAVAVVKK_		0	P24627	sp|P24627|TRFL_BOVIN Lactotransferrin OS=Bos taurus OX=9913 GN=LTF PE=1 SV=2;tr|B9VPZ5|B9VPZ5_BOVIN Lactotransferrin OS=Bos taurus OX=9913 GN=LF PE=2 SV=1	4	611.335	2441.31	57.58	1	24228	62.362	5442300
IPSKVDSALYLGSR	14	Unmodified	_IPSKVDSALYLGSR_		0	P24627	sp|P24627|TRFL_BOVIN Lactotransferrin OS=Bos taurus OX=9913 GN=LTF PE=1 SV=2;tr|B9VPZ5|B9VPZ5_BOVIN Lactotransferrin OS=Bos taurus OX=9913 GN=LF PE=2 SV=1	3	502.616	1504.82	52.845	1	20896	107.11	14998000
KADAVTLDGGMVFEAGRDPYK	21	Oxidation (M)	_KADAVTLDGGM(ox)VFEAGRDPYK_		0	P24627	sp|P24627|TRFL_BOVIN Lactotransferrin OS=Bos taurus OX=9913 GN=LTF PE=1 SV=2;tr|B9VPZ5|B9VPZ5_BOVIN Lactotransferrin OS=Bos taurus OX=9913 GN=LF PE=2 SV=1	3	752.704	2255.09	53.587	1	21617	80.277	4568500
KANEGLTWNSLK	12	Unmodified	_KANEGLTWNSLK_		0	P24627	sp|P24627|TRFL_BOVIN Lactotransferrin OS=Bos taurus OX=9913 GN=LTF PE=1 SV=2;tr|B9VPZ5|B9VPZ5_BOVIN Lactotransferrin OS=Bos taurus OX=9913 GN=LF PE=2 SV=1	2	680.865	1359.71	53.033	1	21087	298.58	79368000
KANEGLTWNSLK	12	Unmodified	_KANEGLTWNSLK_		0	P24627	sp|P24627|TRFL_BOVIN Lactotransferrin OS=Bos taurus OX=9913 GN=LTF PE=1 SV=2;tr|B9VPZ5|B9VPZ5_BOVIN Lactotransferrin OS=Bos taurus OX=9913 GN=LF PE=2 SV=1	3	454.245	1359.71	53.01	1	21088	140.91	54719000
KANEGLTWNSLK	12	Deamidation (NQ)	_KANEGLTWN(de)SLK_	KAN(0.006)EGLTWN(0.994)SLK	1	P24627	sp|P24627|TRFL_BOVIN Lactotransferrin OS=Bos taurus OX=9913 GN=LTF PE=1 SV=2;tr|B9VPZ5|B9VPZ5_BOVIN Lactotransferrin OS=Bos taurus OX=9913 GN=LF PE=2 SV=1	3	454.574	1360.7	52.804	1	21025	77.894	4988300
KGSNFQLDQLQGR	13	Unmodified	_KGSNFQLDQLQGR_		0	P24627	sp|P24627|TRFL_BOVIN Lactotransferrin OS=Bos taurus OX=9913 GN=LTF PE=1 SV=2;tr|B9VPZ5|B9VPZ5_BOVIN Lactotransferrin OS=Bos taurus OX=9913 GN=LF PE=2 SV=1	2	745.889	1489.76	50.915	1	19598	225.79	69628000
KGSNFQLDQLQGR	13	Unmodified	_KGSNFQLDQLQGR_		0	P24627	sp|P24627|TRFL_BOVIN Lactotransferrin OS=Bos taurus OX=9913 GN=LTF PE=1 SV=2;tr|B9VPZ5|B9VPZ5_BOVIN Lactotransferrin OS=Bos taurus OX=9913 GN=LF PE=2 SV=1	3	497.595	1489.76	50.911	1	19614	185.57	213500000
KGSNFQLDQLQGR	13	Deamidation (NQ)	_KGSNFQ(de)LDQLQGR_	KGSNFQ(0.789)LDQ(0.211)LQGR	1	P24627	sp|P24627|TRFL_BOVIN Lactotransferrin OS=Bos taurus OX=9913 GN=LTF PE=1 SV=2;tr|B9VPZ5|B9VPZ5_BOVIN Lactotransferrin OS=Bos taurus OX=9913 GN=LF PE=2 SV=1	2	746.381	1490.75	51.066	1	19803	257.54	9002300
KGSNFQLDQLQGR	13	Deamidation (NQ)	_KGSNFQLDQLQ(de)GR_	KGSN(0.002)FQLDQ(0.204)LQ(0.794)GR	1	P24627	sp|P24627|TRFL_BOVIN Lactotransferrin OS=Bos taurus OX=9913 GN=LTF PE=1 SV=2;tr|B9VPZ5|B9VPZ5_BOVIN Lactotransferrin OS=Bos taurus OX=9913 GN=LF PE=2 SV=1	3	497.923	1490.75	51.109	1	19940	112.44	17504000
KLGAPSITCVR	11	Unmodified	_KLGAPSITCVR_		0	P24627	sp|P24627|TRFL_BOVIN Lactotransferrin OS=Bos taurus OX=9913 GN=LTF PE=1 SV=2;tr|B9VPZ5|B9VPZ5_BOVIN Lactotransferrin OS=Bos taurus OX=9913 GN=LF PE=2 SV=1	3	401.229	1200.66	51.674	2	20230	150.15	28214000
KPVTEAQSCHLAVAPNHAVVSR	22	Deamidation (NQ)	_KPVTEAQSCHLAVAPN(de)HAVVSR_	KPVTEAQSCHLAVAPN(1)HAVVSR	1	P24627	sp|P24627|TRFL_BOVIN Lactotransferrin OS=Bos taurus OX=9913 GN=LTF PE=1 SV=2;tr|B9VPZ5|B9VPZ5_BOVIN Lactotransferrin OS=Bos taurus OX=9913 GN=LF PE=2 SV=1	4	593.809	2371.21	54.736	1	22298	91.774	24740000
LCALCAGDDQGLDK	14	Unmodified	_LCALCAGDDQGLDK_		0	P24627	sp|P24627|TRFL_BOVIN Lactotransferrin OS=Bos taurus OX=9913 GN=LTF PE=1 SV=2;tr|B9VPZ5|B9VPZ5_BOVIN Lactotransferrin OS=Bos taurus OX=9913 GN=LF PE=2 SV=1	2	768.345	1534.68	41.242	1	14194	234.9	22294000
LCALCAGDDQGLDK	14	Unmodified	_LCALCAGDDQGLDK_		0	P24627	sp|P24627|TRFL_BOVIN Lactotransferrin OS=Bos taurus OX=9913 GN=LTF PE=1 SV=2;tr|B9VPZ5|B9VPZ5_BOVIN Lactotransferrin OS=Bos taurus OX=9913 GN=LF PE=2 SV=1	2	768.345	1534.68	42.427	1	14725	251.43	355800000
LGAPSITCVR	10	Unmodified	_LGAPSITCVR_		0	P24627	sp|P24627|TRFL_BOVIN Lactotransferrin OS=Bos taurus OX=9913 GN=LTF PE=1 SV=2;tr|B9VPZ5|B9VPZ5_BOVIN Lactotransferrin OS=Bos taurus OX=9913 GN=LF PE=2 SV=1	2	537.292	1072.57	43.989	1	15783	171.53	503330000
LGGRPTYEEYLGTEYVTAIANLK	23	Unmodified	_LGGRPTYEEYLGTEYVTAIANLK_		0	P24627	sp|P24627|TRFL_BOVIN Lactotransferrin OS=Bos taurus OX=9913 GN=LTF PE=1 SV=2;tr|B9VPZ5|B9VPZ5_BOVIN Lactotransferrin OS=Bos taurus OX=9913 GN=LF PE=2 SV=1	3	853.443	2557.31	57.753	1	24276	135.31	47604000
LGGRPTYEEYLGTEYVTAIANLKK	24	Unmodified	_LGGRPTYEEYLGTEYVTAIANLKK_		0	P24627	sp|P24627|TRFL_BOVIN Lactotransferrin OS=Bos taurus OX=9913 GN=LTF PE=1 SV=2;tr|B9VPZ5|B9VPZ5_BOVIN Lactotransferrin OS=Bos taurus OX=9913 GN=LF PE=2 SV=1	4	672.358	2685.4	57.954	1	24390	122.47	66977000
LLCLDGTR	8	Unmodified	_LLCLDGTR_		0	P24627	sp|P24627|TRFL_BOVIN Lactotransferrin OS=Bos taurus OX=9913 GN=LTF PE=1 SV=2;tr|B9VPZ5|B9VPZ5_BOVIN Lactotransferrin OS=Bos taurus OX=9913 GN=LF PE=2 SV=1	2	474.253	946.491	44.188	1	15974	164.89	53665000
LLCLDGTR	8	Unmodified	_LLCLDGTR_		0	P24627	sp|P24627|TRFL_BOVIN Lactotransferrin OS=Bos taurus OX=9913 GN=LTF PE=1 SV=2;tr|B9VPZ5|B9VPZ5_BOVIN Lactotransferrin OS=Bos taurus OX=9913 GN=LF PE=2 SV=1	2	474.253	946.491	46.133	1	16841	115.46	251220000
LRPVAAEIYGTK	12	Unmodified	_LRPVAAEIYGTK_		0	P24627	sp|P24627|TRFL_BOVIN Lactotransferrin OS=Bos taurus OX=9913 GN=LTF PE=1 SV=2;tr|B9VPZ5|B9VPZ5_BOVIN Lactotransferrin OS=Bos taurus OX=9913 GN=LF PE=2 SV=1	2	659.38	1316.75	53.106	1	21101	181.31	480440000
LRPVAAEIYGTK	12	Unmodified	_LRPVAAEIYGTK_		0	P24627	sp|P24627|TRFL_BOVIN Lactotransferrin OS=Bos taurus OX=9913 GN=LTF PE=1 SV=2;tr|B9VPZ5|B9VPZ5_BOVIN Lactotransferrin OS=Bos taurus OX=9913 GN=LF PE=2 SV=1	3	439.922	1316.75	53.108	1	21119	96.23	536080000
NCPDKFCLFK	10	Unmodified	_NCPDKFCLFK_		0	P24627	sp|P24627|TRFL_BOVIN Lactotransferrin OS=Bos taurus OX=9913 GN=LTF PE=1 SV=2;tr|B9VPZ5|B9VPZ5_BOVIN Lactotransferrin OS=Bos taurus OX=9913 GN=LF PE=2 SV=1	3	443.542	1327.61	54.097	2	21963	123.86	227380000
NCPDKFCLFK	10	Unmodified	_NCPDKFCLFK_		0	P24627	sp|P24627|TRFL_BOVIN Lactotransferrin OS=Bos taurus OX=9913 GN=LTF PE=1 SV=2;tr|B9VPZ5|B9VPZ5_BOVIN Lactotransferrin OS=Bos taurus OX=9913 GN=LF PE=2 SV=1	2	664.81	1327.61	54.098	1	21964	140.11	121720000
NCPDKFCLFK	10	Deamidation (NQ)	_N(de)CPDKFCLFK_	N(1)CPDKFCLFK	1	P24627	sp|P24627|TRFL_BOVIN Lactotransferrin OS=Bos taurus OX=9913 GN=LTF PE=1 SV=2;tr|B9VPZ5|B9VPZ5_BOVIN Lactotransferrin OS=Bos taurus OX=9913 GN=LF PE=2 SV=1	2	665.302	1328.59	53.915	1	21886	97.965	6204300
NLLFNDNTECLAK	13	Unmodified	_NLLFNDNTECLAK_		0	P24627	sp|P24627|TRFL_BOVIN Lactotransferrin OS=Bos taurus OX=9913 GN=LTF PE=1 SV=2;tr|B9VPZ5|B9VPZ5_BOVIN Lactotransferrin OS=Bos taurus OX=9913 GN=LF PE=2 SV=1	2	776.377	1550.74	47.877	1	18091	179.42	18262000
NLLFNDNTECLAK	13	Unmodified	_NLLFNDNTECLAK_		0	P24627	sp|P24627|TRFL_BOVIN Lactotransferrin OS=Bos taurus OX=9913 GN=LTF PE=1 SV=2;tr|B9VPZ5|B9VPZ5_BOVIN Lactotransferrin OS=Bos taurus OX=9913 GN=LF PE=2 SV=1	2	776.377	1550.74	49.979	1	19013	145.99	310170000
NLLFNDNTECLAK	13	Deamidation (NQ)	_N(de)LLFNDNTECLAK_	N(0.894)LLFN(0.09)DN(0.016)TECLAK	1	P24627	sp|P24627|TRFL_BOVIN Lactotransferrin OS=Bos taurus OX=9913 GN=LTF PE=1 SV=2;tr|B9VPZ5|B9VPZ5_BOVIN Lactotransferrin OS=Bos taurus OX=9913 GN=LF PE=2 SV=1	2	776.869	1551.72	43.839	1	15808	129	5135900
NLLFNDNTECLAK	13	Deamidation (NQ)	_NLLFNDN(de)TECLAK_	NLLFN(0.182)DN(0.818)TECLAK	1	P24627	sp|P24627|TRFL_BOVIN Lactotransferrin OS=Bos taurus OX=9913 GN=LTF PE=1 SV=2;tr|B9VPZ5|B9VPZ5_BOVIN Lactotransferrin OS=Bos taurus OX=9913 GN=LF PE=2 SV=1	2	776.869	1551.72	49.614	1	18700	141.1	18062000
NLLFNDNTECLAK	13	Deamidation (NQ)	_NLLFNDN(de)TECLAK_	NLLFN(0.396)DN(0.604)TECLAK	1	P24627	sp|P24627|TRFL_BOVIN Lactotransferrin OS=Bos taurus OX=9913 GN=LTF PE=1 SV=2;tr|B9VPZ5|B9VPZ5_BOVIN Lactotransferrin OS=Bos taurus OX=9913 GN=LF PE=2 SV=1	2	776.869	1551.72	50.754	2	19493	187.16	13603000
NLNREDFR	8	Unmodified	_NLNREDFR_		0	P24627	sp|P24627|TRFL_BOVIN Lactotransferrin OS=Bos taurus OX=9913 GN=LTF PE=1 SV=2;tr|B9VPZ5|B9VPZ5_BOVIN Lactotransferrin OS=Bos taurus OX=9913 GN=LF PE=2 SV=1	2	532.268	1062.52	51.003	1	19693	98.458	33966000
PTEGYLAVAVVK	12	Unmodified	_PTEGYLAVAVVK_		0	P24627	sp|P24627|TRFL_BOVIN Lactotransferrin OS=Bos taurus OX=9913 GN=LTF PE=1 SV=2;tr|B9VPZ5|B9VPZ5_BOVIN Lactotransferrin OS=Bos taurus OX=9913 GN=LF PE=2 SV=1	2	623.856	1245.7	48.879	1	18473	143.04	10255000
PTYEEYLGTEYVTAIANLK	19	Unmodified	_PTYEEYLGTEYVTAIANLK_		0	P24627	sp|P24627|TRFL_BOVIN Lactotransferrin OS=Bos taurus OX=9913 GN=LTF PE=1 SV=2;tr|B9VPZ5|B9VPZ5_BOVIN Lactotransferrin OS=Bos taurus OX=9913 GN=LF PE=2 SV=1	2	1088.05	2174.08	56.178	1	23458	78.401	3254700
PTYEEYLGTEYVTAIANLK	19	Unmodified	_PTYEEYLGTEYVTAIANLK_		0	P24627	sp|P24627|TRFL_BOVIN Lactotransferrin OS=Bos taurus OX=9913 GN=LTF PE=1 SV=2;tr|B9VPZ5|B9VPZ5_BOVIN Lactotransferrin OS=Bos taurus OX=9913 GN=LF PE=2 SV=1	3	725.7	2174.08	56.186	1	23474	89.468	3189600
PTYEEYLGTEYVTAIANLKK	20	Unmodified	_PTYEEYLGTEYVTAIANLKK_		0	P24627	sp|P24627|TRFL_BOVIN Lactotransferrin OS=Bos taurus OX=9913 GN=LTF PE=1 SV=2;tr|B9VPZ5|B9VPZ5_BOVIN Lactotransferrin OS=Bos taurus OX=9913 GN=LF PE=2 SV=1	3	768.398	2302.17	57.244	1	24016	240.34	9475100
PYLSWTESLEPLQGAVAK	18	Unmodified	_PYLSWTESLEPLQGAVAK_		0	P24627	sp|P24627|TRFL_BOVIN Lactotransferrin OS=Bos taurus OX=9913 GN=LTF PE=1 SV=2;tr|B9VPZ5|B9VPZ5_BOVIN Lactotransferrin OS=Bos taurus OX=9913 GN=LF PE=2 SV=1	2	995.02	1988.03	54.677	1	22487	141.38	7000600
QAYPNLCQLCK	11	Gln->pyro-Glu	_(gl)QAYPNLCQLCK_		0	P24627	sp|P24627|TRFL_BOVIN Lactotransferrin OS=Bos taurus OX=9913 GN=LTF PE=1 SV=2;tr|B9VPZ5|B9VPZ5_BOVIN Lactotransferrin OS=Bos taurus OX=9913 GN=LF PE=2 SV=1	2	689.318	1376.62	28.65	3	8394	128.61	40043000
QAYPNLCQLCK	11	Gln->pyro-Glu	_(gl)QAYPNLCQLCK_		0	P24627	sp|P24627|TRFL_BOVIN Lactotransferrin OS=Bos taurus OX=9913 GN=LTF PE=1 SV=2;tr|B9VPZ5|B9VPZ5_BOVIN Lactotransferrin OS=Bos taurus OX=9913 GN=LF PE=2 SV=1	1	1377.63	1376.62	28.238	2	8797	105.57	1256000
QAYPNLCQLCK	11	Unmodified	_QAYPNLCQLCK_		0	P24627	sp|P24627|TRFL_BOVIN Lactotransferrin OS=Bos taurus OX=9913 GN=LTF PE=1 SV=2;tr|B9VPZ5|B9VPZ5_BOVIN Lactotransferrin OS=Bos taurus OX=9913 GN=LF PE=2 SV=1	2	697.831	1393.65	28.681	1	7951	94.302	2109600
QAYPNLCQLCK	11	Unmodified	_QAYPNLCQLCK_		0	P24627	sp|P24627|TRFL_BOVIN Lactotransferrin OS=Bos taurus OX=9913 GN=LTF PE=1 SV=2;tr|B9VPZ5|B9VPZ5_BOVIN Lactotransferrin OS=Bos taurus OX=9913 GN=LF PE=2 SV=1	2	697.831	1393.65	43.108	1	15204	148.99	160190000
QAYPNLCQLCK	11	3 Deamidation (NQ)	_Q(de)AYPN(de)LCQ(de)LCK_	Q(1)AYPN(1)LCQ(1)LCK	3	P24627	sp|P24627|TRFL_BOVIN Lactotransferrin OS=Bos taurus OX=9913 GN=LTF PE=1 SV=2;tr|B9VPZ5|B9VPZ5_BOVIN Lactotransferrin OS=Bos taurus OX=9913 GN=LF PE=2 SV=1	2	699.307	1396.6	31.692	1	9690	59.245
QVLLHQQALFGK	12	Gln->pyro-Glu	_(gl)QVLLHQQALFGK_		0	P24627	sp|P24627|TRFL_BOVIN Lactotransferrin OS=Bos taurus OX=9913 GN=LTF PE=1 SV=2;tr|B9VPZ5|B9VPZ5_BOVIN Lactotransferrin OS=Bos taurus OX=9913 GN=LF PE=2 SV=1	2	682.888	1363.76	52.445	1	20612	191.45	237890000
QVLLHQQALFGK	12	Unmodified	_QVLLHQQALFGK_		0	P24627	sp|P24627|TRFL_BOVIN Lactotransferrin OS=Bos taurus OX=9913 GN=LTF PE=1 SV=2;tr|B9VPZ5|B9VPZ5_BOVIN Lactotransferrin OS=Bos taurus OX=9913 GN=LF PE=2 SV=1	3	461.27	1380.79	53.925	1	21832	84.31	144040000
QVLLHQQALFGK	12	Unmodified	_QVLLHQQALFGK_		0	P24627	sp|P24627|TRFL_BOVIN Lactotransferrin OS=Bos taurus OX=9913 GN=LTF PE=1 SV=2;tr|B9VPZ5|B9VPZ5_BOVIN Lactotransferrin OS=Bos taurus OX=9913 GN=LF PE=2 SV=1	2	691.401	1380.79	53.926	1	21879	278.65	45497000
QVLLHQQALFGK	12	Deamidation (NQ)	_QVLLHQ(de)QALFGK_	Q(0.001)VLLHQ(0.5)Q(0.5)ALFGK	1	P24627	sp|P24627|TRFL_BOVIN Lactotransferrin OS=Bos taurus OX=9913 GN=LTF PE=1 SV=2;tr|B9VPZ5|B9VPZ5_BOVIN Lactotransferrin OS=Bos taurus OX=9913 GN=LF PE=2 SV=1	2	691.893	1381.77	54.054	1	21879	71.692	4830400
QVLLHQQALFGKNGK	15	Deamidation (NQ)	_QVLLHQQALFGKN(de)GK_	QVLLHQQALFGKN(1)GK	1	P24627	sp|P24627|TRFL_BOVIN Lactotransferrin OS=Bos taurus OX=9913 GN=LTF PE=1 SV=2;tr|B9VPZ5|B9VPZ5_BOVIN Lactotransferrin OS=Bos taurus OX=9913 GN=LF PE=2 SV=1	3	561.318	1680.93	54.424	1	22224	91.307	2083600
RAFALECIR	9	Unmodified	_RAFALECIR_		0	P24627	sp|P24627|TRFL_BOVIN Lactotransferrin OS=Bos taurus OX=9913 GN=LTF PE=1 SV=2;tr|B9VPZ5|B9VPZ5_BOVIN Lactotransferrin OS=Bos taurus OX=9913 GN=LF PE=2 SV=1	2	568.306	1134.6	54.306	1	22355	60.478	48200000
SFQLFGSPPGQR	12	Unmodified	_SFQLFGSPPGQR_		0	P24627	sp|P24627|TRFL_BOVIN Lactotransferrin OS=Bos taurus OX=9913 GN=LTF PE=1 SV=2;tr|B9VPZ5|B9VPZ5_BOVIN Lactotransferrin OS=Bos taurus OX=9913 GN=LF PE=2 SV=1	2	660.838	1319.66	51.073	1	19689	183.85	556990000
SFQLFGSPPGQR	12	Deamidation (NQ)	_SFQ(de)LFGSPPGQR_	SFQ(0.997)LFGSPPGQ(0.003)R	1	P24627	sp|P24627|TRFL_BOVIN Lactotransferrin OS=Bos taurus OX=9913 GN=LTF PE=1 SV=2;tr|B9VPZ5|B9VPZ5_BOVIN Lactotransferrin OS=Bos taurus OX=9913 GN=LF PE=2 SV=1	2	661.33	1320.65	51.314	1	19968	137.46	45394000
SVDGKEDLIWK	11	Unmodified	_SVDGKEDLIWK_		0	P24627	sp|P24627|TRFL_BOVIN Lactotransferrin OS=Bos taurus OX=9913 GN=LTF PE=1 SV=2;tr|B9VPZ5|B9VPZ5_BOVIN Lactotransferrin OS=Bos taurus OX=9913 GN=LF PE=2 SV=1	2	645.34	1288.67	52.437	1	20643	123.96	23792000
SVDGKEDLIWK	11	Unmodified	_SVDGKEDLIWK_		0	P24627	sp|P24627|TRFL_BOVIN Lactotransferrin OS=Bos taurus OX=9913 GN=LTF PE=1 SV=2;tr|B9VPZ5|B9VPZ5_BOVIN Lactotransferrin OS=Bos taurus OX=9913 GN=LF PE=2 SV=1	2	645.34	1288.67	53.113	1	21345	114.4	193070000
VDSALYLGSR	10	Unmodified	_VDSALYLGSR_		0	P24627	sp|P24627|TRFL_BOVIN Lactotransferrin OS=Bos taurus OX=9913 GN=LTF PE=1 SV=2;tr|B9VPZ5|B9VPZ5_BOVIN Lactotransferrin OS=Bos taurus OX=9913 GN=LF PE=2 SV=1	2	540.788	1079.56	44.023	1	15625	106.68	519620000
VVWCAVGPEEQK	12	Unmodified	_VVWCAVGPEEQK_		0	P24627	sp|P24627|TRFL_BOVIN Lactotransferrin OS=Bos taurus OX=9913 GN=LTF PE=1 SV=2;tr|B9VPZ5|B9VPZ5_BOVIN Lactotransferrin OS=Bos taurus OX=9913 GN=LF PE=2 SV=1	2	701.345	1400.68	44.089	1	15827	228.31	426840000
VVWCAVGPEEQKK	13	Unmodified	_VVWCAVGPEEQKK_		0	P24627	sp|P24627|TRFL_BOVIN Lactotransferrin OS=Bos taurus OX=9913 GN=LTF PE=1 SV=2;tr|B9VPZ5|B9VPZ5_BOVIN Lactotransferrin OS=Bos taurus OX=9913 GN=LF PE=2 SV=1	3	510.598	1528.77	51.433	1	20016	181.66	238630000
VVWCAVGPEEQKK	13	Deamidation (NQ)	_VVWCAVGPEEQ(de)KK_	VVWCAVGPEEQ(1)KK	1	P24627	sp|P24627|TRFL_BOVIN Lactotransferrin OS=Bos taurus OX=9913 GN=LTF PE=1 SV=2;tr|B9VPZ5|B9VPZ5_BOVIN Lactotransferrin OS=Bos taurus OX=9913 GN=LF PE=2 SV=1	3	510.926	1529.75	52	1	20456	52.576
WCTISQPEWFK	11	Unmodified	_WCTISQPEWFK_		0	P24627	sp|P24627|TRFL_BOVIN Lactotransferrin OS=Bos taurus OX=9913 GN=LTF PE=1 SV=2;tr|B9VPZ5|B9VPZ5_BOVIN Lactotransferrin OS=Bos taurus OX=9913 GN=LF PE=2 SV=1	2	741.348	1480.68	53.31	1	21254	181.41	371990000
WCTISQPEWFK	11	Deamidation (NQ)	_WCTISQ(de)PEWFK_	WCTISQ(1)PEWFK	1	P24627	sp|P24627|TRFL_BOVIN Lactotransferrin OS=Bos taurus OX=9913 GN=LTF PE=1 SV=2;tr|B9VPZ5|B9VPZ5_BOVIN Lactotransferrin OS=Bos taurus OX=9913 GN=LF PE=2 SV=1	2	741.84	1481.66	53.543	1	21545	115.71	14919000
EVVLEEGTIAFK	12	Unmodified	_EVVLEEGTIAFK_		0	P26201	sp|P26201|CD36_BOVIN Platelet glycoprotein 4 OS=Bos taurus OX=9913 GN=CD36 PE=1 SV=5	2	667.864	1333.71	49.756	1	18947	125.48	13535000
SIYAVFGAEINLK	13	Unmodified	_SIYAVFGAEINLK_		0	P26201	sp|P26201|CD36_BOVIN Platelet glycoprotein 4 OS=Bos taurus OX=9913 GN=CD36 PE=1 SV=5	2	712.893	1423.77	55.892	1	23240	164.66	14273000
TPEVDNEALEK	11	Deamidation (NQ)	_TPEVDN(de)EALEK_	TPEVDN(1)EALEK	1	P67975	sp|P67975|LACB_OVIMU Beta-lactoglobulin OS=Ovis aries musimon OX=9938 GN=LGB PE=1 SV=1;sp|P67976|LACB_SHEEP Beta-lactoglobulin-1/B OS=Ovis aries OX=9940 PE=1 SV=1;tr|W5P4W8|W5P4W8_SHEEP Lipocln_cytosolic_FA-bd_dom domain-containing protein OS=Ovis aries OX	1	1245.58	1244.58	40.639	1	13959	111.61	46749000
AGFVCPTPPYQSLAR	15	Unmodified	_AGFVCPTPPYQSLAR_		0	P80025	sp|P80025|PERL_BOVIN Lactoperoxidase OS=Bos taurus OX=9913 GN=LPO PE=1 SV=1;sp|A5JUY8|PERL_BUBBU Lactoperoxidase OS=Bubalus bubalis OX=89462 GN=LPO PE=1 SV=1	2	832.417	1662.82	46.753	1	17228	127.42	7707700
ASEQILLATAHTLLLR	16	Unmodified	_ASEQILLATAHTLLLR_		0	P80025	sp|P80025|PERL_BOVIN Lactoperoxidase OS=Bos taurus OX=9913 GN=LPO PE=1 SV=1;sp|A5JUY8|PERL_BUBBU Lactoperoxidase OS=Bubalus bubalis OX=89462 GN=LPO PE=1 SV=1	2	875.515	1749.01	58.594	1	24708	243.4	3206100
ASEQILLATAHTLLLR	16	Unmodified	_ASEQILLATAHTLLLR_		0	P80025	sp|P80025|PERL_BOVIN Lactoperoxidase OS=Bos taurus OX=9913 GN=LPO PE=1 SV=1;sp|A5JUY8|PERL_BUBBU Lactoperoxidase OS=Bubalus bubalis OX=89462 GN=LPO PE=1 SV=1	3	584.012	1749.01	58.596	1	24734	135.86	8517600
DGGIDPLVR	9	Unmodified	_DGGIDPLVR_		0	P80025	sp|P80025|PERL_BOVIN Lactoperoxidase OS=Bos taurus OX=9913 GN=LPO PE=1 SV=1;sp|A5JUY8|PERL_BUBBU Lactoperoxidase OS=Bubalus bubalis OX=89462 GN=LPO PE=1 SV=1	2	471.256	940.498	43.957	1	15832	89.752	12228000
GRVGPLLACLLGR	13	Unmodified	_GRVGPLLACLLGR_		0	P80025	sp|P80025|PERL_BOVIN Lactoperoxidase OS=Bos taurus OX=9913 GN=LPO PE=1 SV=1;sp|A5JUY8|PERL_BUBBU Lactoperoxidase OS=Bubalus bubalis OX=89462 GN=LPO PE=1 SV=1	3	461.275	1380.8	59.109	2	25028	89.189	1001800
IHGFDLAAINLQR	13	Unmodified	_IHGFDLAAINLQR_		0	P80025	sp|P80025|PERL_BOVIN Lactoperoxidase OS=Bos taurus OX=9913 GN=LPO PE=1 SV=1;sp|A5JUY8|PERL_BUBBU Lactoperoxidase OS=Bubalus bubalis OX=89462 GN=LPO PE=1 SV=1	3	489.94	1466.8	56.255	1	23475	160.72	5386200
ILGAFIQIITFR	12	Unmodified	_ILGAFIQIITFR_		0	P80025	sp|P80025|PERL_BOVIN Lactoperoxidase OS=Bos taurus OX=9913 GN=LPO PE=1 SV=1;sp|A5JUY8|PERL_BUBBU Lactoperoxidase OS=Bubalus bubalis OX=89462 GN=LPO PE=1 SV=1	2	696.424	1390.83	60.752	1	25806	142.98	760650
ISNVFTFAFR	10	Unmodified	_ISNVFTFAFR_		0	P80025	sp|P80025|PERL_BOVIN Lactoperoxidase OS=Bos taurus OX=9913 GN=LPO PE=1 SV=1;sp|A5JUY8|PERL_BUBBU Lactoperoxidase OS=Bubalus bubalis OX=89462 GN=LPO PE=1 SV=1	2	601.322	1200.63	57.381	1	24058	185.72	4931100
IVGYLDEEGVLDQNR	15	Unmodified	_IVGYLDEEGVLDQNR_		0	P80025	sp|P80025|PERL_BOVIN Lactoperoxidase OS=Bos taurus OX=9913 GN=LPO PE=1 SV=1;sp|A5JUY8|PERL_BUBBU Lactoperoxidase OS=Bubalus bubalis OX=89462 GN=LPO PE=1 SV=1	2	860.431	1718.85	47.106	1	17583	89.356	2246700
KILGAFIQIITFR	13	Unmodified	_KILGAFIQIITFR_		0	P80025	sp|P80025|PERL_BOVIN Lactoperoxidase OS=Bos taurus OX=9913 GN=LPO PE=1 SV=1;sp|A5JUY8|PERL_BUBBU Lactoperoxidase OS=Bubalus bubalis OX=89462 GN=LPO PE=1 SV=1	3	507.317	1518.93	60.929	1	25878	104.59	582150
KLNPHWNGEK	10	Hydroxyproline	_KLNP(hy)HWNGEK_		0	P80025	sp|P80025|PERL_BOVIN Lactoperoxidase OS=Bos taurus OX=9913 GN=LPO PE=1 SV=1;sp|A5JUY8|PERL_BUBBU Lactoperoxidase OS=Bubalus bubalis OX=89462 GN=LPO PE=1 SV=1	2	619.817	1237.62	48.298	1	18109	51.066	2799100
KLNPHWNGEK	10	Unmodified	_KLNPHWNGEK_		0	P80025	sp|P80025|PERL_BOVIN Lactoperoxidase OS=Bos taurus OX=9913 GN=LPO PE=1 SV=1;sp|A5JUY8|PERL_BUBBU Lactoperoxidase OS=Bubalus bubalis OX=89462 GN=LPO PE=1 SV=1	3	408.216	1221.63	54.018	1	21976	85.533	7500500
LDENYQPWGPEAELPLHTLFFNTWR	25	Unmodified	_LDENYQPWGPEAELPLHTLFFNTWR_		0	P80025	sp|P80025|PERL_BOVIN Lactoperoxidase OS=Bos taurus OX=9913 GN=LPO PE=1 SV=1;sp|A5JUY8|PERL_BUBBU Lactoperoxidase OS=Bubalus bubalis OX=89462 GN=LPO PE=1 SV=1	3	1025.17	3072.48	60.088	1	25505	55.67	1743500
LFQPTHK	7	Unmodified	_LFQPTHK_		0	P80025	sp|P80025|PERL_BOVIN Lactoperoxidase OS=Bos taurus OX=9913 GN=LPO PE=1 SV=1;sp|A5JUY8|PERL_BUBBU Lactoperoxidase OS=Bubalus bubalis OX=89462 GN=LPO PE=1 SV=1	2	435.745	869.476	50.883	1	19623	88.734	3411100
LICDNTHITK	10	Unmodified	_LICDNTHITK_		0	P80025	sp|P80025|PERL_BOVIN Lactoperoxidase OS=Bos taurus OX=9913 GN=LPO PE=1 SV=1;sp|A5JUY8|PERL_BUBBU Lactoperoxidase OS=Bubalus bubalis OX=89462 GN=LPO PE=1 SV=1	3	405.545	1213.61	12.341	1	2314	91.658	966010
LICDNTHITK	10	Unmodified	_LICDNTHITK_		0	P80025	sp|P80025|PERL_BOVIN Lactoperoxidase OS=Bos taurus OX=9913 GN=LPO PE=1 SV=1;sp|A5JUY8|PERL_BUBBU Lactoperoxidase OS=Bubalus bubalis OX=89462 GN=LPO PE=1 SV=1	2	607.814	1213.61	12.339	1	2326	58.23	302860
LICDNTHITK	10	Unmodified	_LICDNTHITK_		0	P80025	sp|P80025|PERL_BOVIN Lactoperoxidase OS=Bos taurus OX=9913 GN=LPO PE=1 SV=1;sp|A5JUY8|PERL_BUBBU Lactoperoxidase OS=Bubalus bubalis OX=89462 GN=LPO PE=1 SV=1	3	405.545	1213.61	49.331	1	18647	112.3	6549100
RSPALGAANR	10	Unmodified	_RSPALGAANR_		0	P80025	sp|P80025|PERL_BOVIN Lactoperoxidase OS=Bos taurus OX=9913 GN=LPO PE=1 SV=1;sp|A5JUY8|PERL_BUBBU Lactoperoxidase OS=Bubalus bubalis OX=89462 GN=LPO PE=1 SV=1	2	506.786	1011.56	48.943	1	18519	79.986	7828300
TITGDCNNR	9	Unmodified	_TITGDCNNR_		0	P80025	sp|P80025|PERL_BOVIN Lactoperoxidase OS=Bos taurus OX=9913 GN=LPO PE=1 SV=1;sp|A5JUY8|PERL_BUBBU Lactoperoxidase OS=Bubalus bubalis OX=89462 GN=LPO PE=1 SV=1	2	525.735	1049.46	34.879	1	11227	73.665	335820
TTLSSEAPTTQQLSEYFK	18	Unmodified	_TTLSSEAPTTQQLSEYFK_		0	P80025	sp|P80025|PERL_BOVIN Lactoperoxidase OS=Bos taurus OX=9913 GN=LPO PE=1 SV=1;sp|A5JUY8|PERL_BUBBU Lactoperoxidase OS=Bubalus bubalis OX=89462 GN=LPO PE=1 SV=1	2	1016	2029.98	46.672	1	17774	57.106	18723000
VGPLLACLLGR	11	Unmodified	_VGPLLACLLGR_		0	P80025	sp|P80025|PERL_BOVIN Lactoperoxidase OS=Bos taurus OX=9913 GN=LPO PE=1 SV=1;sp|A5JUY8|PERL_BUBBU Lactoperoxidase OS=Bubalus bubalis OX=89462 GN=LPO PE=1 SV=1	2	584.847	1167.68	58.369	1	24632	191.63	17509000
VPCFLAGDFR	10	Unmodified	_VPCFLAGDFR_		0	P80025	sp|P80025|PERL_BOVIN Lactoperoxidase OS=Bos taurus OX=9913 GN=LPO PE=1 SV=1;sp|A5JUY8|PERL_BUBBU Lactoperoxidase OS=Bubalus bubalis OX=89462 GN=LPO PE=1 SV=1	2	591.292	1180.57	53.175	1	21188	109.48	19660000
LMELGHK	7	Oxidation (M)	_LM(ox)ELGHK_		0	P80195	sp|P80195|GLCM1_BOVIN Glycosylation-dependent cell adhesion molecule 1 OS=Bos taurus OX=9913 GN=GLYCAM1 PE=1 SV=2	2	422.223	842.432	48.607	1	18271	92.191	11277000
NLENTVK	7	Unmodified	_NLENTVK_		0	P80195	sp|P80195|GLCM1_BOVIN Glycosylation-dependent cell adhesion molecule 1 OS=Bos taurus OX=9913 GN=GLYCAM1 PE=1 SV=2	1	817.441	816.434	41.556	1	14384	50.703	2248300
SLFSHAFEVVK	11	Unmodified	_SLFSHAFEVVK_		0	P80195	sp|P80195|GLCM1_BOVIN Glycosylation-dependent cell adhesion molecule 1 OS=Bos taurus OX=9913 GN=GLYCAM1 PE=1 SV=2	3	421.896	1262.67	57.578	1	24214	77.674	5045800
SSRQPQSQNPKLPLSILK	18	Unmodified	_SSRQPQSQNPKLPLSILK_		0	P80195	sp|P80195|GLCM1_BOVIN Glycosylation-dependent cell adhesion molecule 1 OS=Bos taurus OX=9913 GN=GLYCAM1 PE=1 SV=2	4	506.043	2020.14	54.607	1	16195	82.877	4042500
SSRQPQSQNPKLPLSILKEK	20	Unmodified	_SSRQPQSQNPKLPLSILKEK_		0	P80195	sp|P80195|GLCM1_BOVIN Glycosylation-dependent cell adhesion molecule 1 OS=Bos taurus OX=9913 GN=GLYCAM1 PE=1 SV=2	4	570.327	2277.28	55.477	1	16702	40.996	1968000
NVFSFFLNRDPK	12	Deamidation (NQ),Hydroxyproline	_N(de)VFSFFLNRDP(hy)K_	N(0.996)VFSFFLN(0.004)RDPK	1	P80209	sp|P80209|CATD_BOVIN Cathepsin D OS=Bos taurus OX=9913 GN=CTSD PE=1 SV=2	2	750.878	1499.74	51.993	1	20457	43.282	8121800
ALFHMDNCYKIPNIR	15	Deamidation (NQ),Hydroxyproline	_ALFHMDN(de)CYKIP(hy)NIR_	ALFHMDN(1)CYKIPNIR	1	P80457	sp|P80457|XDH_BOVIN Xanthine dehydrogenase/oxidase OS=Bos taurus OX=9913 GN=XDH PE=1 SV=4	2	954.958	1907.9	60.03	1	25454	43.419	4966000
AVGEPPLFLGASVFFAIK	18	Unmodified	_AVGEPPLFLGASVFFAIK_		0	P80457	sp|P80457|XDH_BOVIN Xanthine dehydrogenase/oxidase OS=Bos taurus OX=9913 GN=XDH PE=1 SV=4	2	932.024	1862.03	61.528	1	26078	73.219	32318000
AVGEPPLFLGASVFFAIK	18	Unmodified	_AVGEPPLFLGASVFFAIK_		0	P80457	sp|P80457|XDH_BOVIN Xanthine dehydrogenase/oxidase OS=Bos taurus OX=9913 GN=XDH PE=1 SV=4	3	621.685	1862.03	61.543	1	26084	72.583	16710000
AVGEPPLFLGASVFFAIKDAIR	22	Unmodified	_AVGEPPLFLGASVFFAIKDAIR_		0	P80457	sp|P80457|XDH_BOVIN Xanthine dehydrogenase/oxidase OS=Bos taurus OX=9913 GN=XDH PE=1 SV=4	3	773.435	2317.28	63.765	1	27254	70.072	276930
CTGYRPILQGFR	12	Deamidation (NQ)	_CTGYRPILQ(de)GFR_	CTGYRPILQ(1)GFR	1	P80457	sp|P80457|XDH_BOVIN Xanthine dehydrogenase/oxidase OS=Bos taurus OX=9913 GN=XDH PE=1 SV=4	3	490.25	1467.73	53.971	1	21894	46.955	9758800
CTGYRPILQGFR	12	Unmodified	_CTGYRPILQGFR_		0	P80457	sp|P80457|XDH_BOVIN Xanthine dehydrogenase/oxidase OS=Bos taurus OX=9913 GN=XDH PE=1 SV=4	3	489.922	1466.75	54.93	1	22504	86.189	5148000
CWDECLK	7	Unmodified	_CWDECLK_		0	P80457	sp|P80457|XDH_BOVIN Xanthine dehydrogenase/oxidase OS=Bos taurus OX=9913 GN=XDH PE=1 SV=4	2	505.707	1009.4	43.846	1	15769	69.383	2423500
DPPANIQLFQEVPNGQSK	18	Deamidation (NQ)	_DPPANIQ(de)LFQEVPNGQSK_	DPPAN(0.005)IQ(0.579)LFQ(0.261)EVPN(0.121)GQ(0.034)SK	1	P80457	sp|P80457|XDH_BOVIN Xanthine dehydrogenase/oxidase OS=Bos taurus OX=9913 GN=XDH PE=1 SV=4	2	991.995	1981.97	43.413	1	15435	126.56	2141000
DTVTCVGHIIGAVVADTPEHAER	23	Unmodified	_DTVTCVGHIIGAVVADTPEHAER_		0	P80457	sp|P80457|XDH_BOVIN Xanthine dehydrogenase/oxidase OS=Bos taurus OX=9913 GN=XDH PE=1 SV=4	3	816.404	2446.19	57.257	1	24061	176.44	11445000
EDEFFSAFK	9	Unmodified	_EDEFFSAFK_		0	P80457	sp|P80457|XDH_BOVIN Xanthine dehydrogenase/oxidase OS=Bos taurus OX=9913 GN=XDH PE=1 SV=4	2	560.253	1118.49	52.066	1	20405	114.5	18203000
FMEIGIETNGVVK	13	Unmodified	_FMEIGIETNGVVK_		0	REV__P80457	sp|P80457|XDH_BOVIN Xanthine dehydrogenase/oxidase OS=Bos taurus OX=9913 GN=XDH PE=1 SV=4	2	718.876	1435.74	43.681	1	15699	56.258	702390
GVLEQLR	7	Unmodified	_GVLEQLR_		0	P80457	sp|P80457|XDH_BOVIN Xanthine dehydrogenase/oxidase OS=Bos taurus OX=9913 GN=XDH PE=1 SV=4	2	407.743	813.471	48.039	1	17946	97.602	4187300
IPAFGSIPTEFR	12	Unmodified	_IPAFGSIPTEFR_		0	P80457	sp|P80457|XDH_BOVIN Xanthine dehydrogenase/oxidase OS=Bos taurus OX=9913 GN=XDH PE=1 SV=4	2	667.859	1333.7	53.587	1	21575	79.489
KTLLGPEEILLSIEIPYSR	19	Unmodified	_KTLLGPEEILLSIEIPYSR_		0	P80457	sp|P80457|XDH_BOVIN Xanthine dehydrogenase/oxidase OS=Bos taurus OX=9913 GN=XDH PE=1 SV=4	3	724.416	2170.22	59.903	1	25398	70.121	1512500
LAVAELLK	8	Unmodified	_LAVAELLK_		0	REV__P80457	sp|P80457|XDH_BOVIN Xanthine dehydrogenase/oxidase OS=Bos taurus OX=9913 GN=XDH PE=1 SV=4	2	428.779	855.543	49.999	1	19117	86.086	59416000
LDSPATPEK	9	Unmodified	_LDSPATPEK_		0	P80457	sp|P80457|XDH_BOVIN Xanthine dehydrogenase/oxidase OS=Bos taurus OX=9913 GN=XDH PE=1 SV=4	2	479.248	956.481	38.947	1	13045	131.03	1492300
LEGFSVPR	8	Unmodified	_LEGFSVPR_		0	P80457	sp|P80457|XDH_BOVIN Xanthine dehydrogenase/oxidase OS=Bos taurus OX=9913 GN=XDH PE=1 SV=4	2	452.748	903.481	46.838	1	17419	95.352	8926100
LHPVQER	7	Unmodified	_LHPVQER_		0	P80457	sp|P80457|XDH_BOVIN Xanthine dehydrogenase/oxidase OS=Bos taurus OX=9913 GN=XDH PE=1 SV=4	2	439.746	877.477	49.954	1	19130	100.74	22404000
LVVGNTEIGIEMK	13	Oxidation (M)	_LVVGNTEIGIEM(ox)K_		0	P80457	sp|P80457|XDH_BOVIN Xanthine dehydrogenase/oxidase OS=Bos taurus OX=9913 GN=XDH PE=1 SV=4	2	709.882	1417.75	44.041	1	15887	93.561	1542500
NADPETTLLAYLR	13	Unmodified	_NADPETTLLAYLR_		0	P80457	sp|P80457|XDH_BOVIN Xanthine dehydrogenase/oxidase OS=Bos taurus OX=9913 GN=XDH PE=1 SV=4	2	738.888	1475.76	55.679	1	23029	152.04	46793000
NNSFYGSELK	10	Unmodified	_NNSFYGSELK_		0	P80457	sp|P80457|XDH_BOVIN Xanthine dehydrogenase/oxidase OS=Bos taurus OX=9913 GN=XDH PE=1 SV=4	2	579.775	1157.54	43.34	1	15377	129.42	21225000
NQPEPTVEEIEDAFQGNLCR	20	Unmodified	_NQPEPTVEEIEDAFQGNLCR_		0	P80457	sp|P80457|XDH_BOVIN Xanthine dehydrogenase/oxidase OS=Bos taurus OX=9913 GN=XDH PE=1 SV=4	2	1173.54	2345.06	51.647	1	20189	159	23830000
NQPEPTVEEIEDAFQGNLCR	20	Unmodified	_NQPEPTVEEIEDAFQGNLCR_		0	P80457	sp|P80457|XDH_BOVIN Xanthine dehydrogenase/oxidase OS=Bos taurus OX=9913 GN=XDH PE=1 SV=4	3	782.694	2345.06	51.7	2	20291	167.92	8627300
REDDIAK	7	Unmodified	_REDDIAK_		0	P80457	sp|P80457|XDH_BOVIN Xanthine dehydrogenase/oxidase OS=Bos taurus OX=9913 GN=XDH PE=1 SV=4	2	423.719	845.424	46.293	1	17039	68.787	8347600
RTLTLSFFFKFYLTVLKK	18	Unmodified	_RTLTLSFFFKFYLTVLKK_		0	P80457	sp|P80457|XDH_BOVIN Xanthine dehydrogenase/oxidase OS=Bos taurus OX=9913 GN=XDH PE=1 SV=4	4	563.836	2251.31	62.878	1	26831	76.051	273480
SIDVSEAQK	9	Unmodified	_SIDVSEAQK_		0	P80457	sp|P80457|XDH_BOVIN Xanthine dehydrogenase/oxidase OS=Bos taurus OX=9913 GN=XDH PE=1 SV=4	2	488.751	975.487	39.287	1	12939	91.853	2553100
SSQYYAR	7	Deamidation (NQ)	_SSQ(de)YYAR_	SSQ(1)YYAR	1	P80457	sp|P80457|XDH_BOVIN Xanthine dehydrogenase/oxidase OS=Bos taurus OX=9913 GN=XDH PE=1 SV=4	2	438.198	874.382	40.897	1	14153	95.793	2990400
STLVSVAVALAAYK	14	Unmodified	_STLVSVAVALAAYK_		0	P80457	sp|P80457|XDH_BOVIN Xanthine dehydrogenase/oxidase OS=Bos taurus OX=9913 GN=XDH PE=1 SV=4	2	696.908	1391.8	58.031	1	24438	133.75	31781000
STLVSVAVALAAYK	14	Unmodified	_STLVSVAVALAAYK_		0	P80457	sp|P80457|XDH_BOVIN Xanthine dehydrogenase/oxidase OS=Bos taurus OX=9913 GN=XDH PE=1 SV=4	3	464.941	1391.8	58.02	1	24468	68.034	3111600
TADELVFFVNGK	12	Unmodified	_TADELVFFVNGK_		0	P80457	sp|P80457|XDH_BOVIN Xanthine dehydrogenase/oxidase OS=Bos taurus OX=9913 GN=XDH PE=1 SV=4	2	670.348	1338.68	53.102	1	21153	218.55	38032000
TADELVFFVNGK	12	Deamidation (NQ)	_TADELVFFVN(de)GK_	TADELVFFVN(1)GK	1	P80457	sp|P80457|XDH_BOVIN Xanthine dehydrogenase/oxidase OS=Bos taurus OX=9913 GN=XDH PE=1 SV=4	2	670.84	1339.67	52.483	1	20837	105.4	6994300
TGTIVALEVDHYSNAGNSR	19	Unmodified	_TGTIVALEVDHYSNAGNSR_		0	P80457	sp|P80457|XDH_BOVIN Xanthine dehydrogenase/oxidase OS=Bos taurus OX=9913 GN=XDH PE=1 SV=4	3	668.664	2002.97	51.686	1	20243	187.56	31585000
TLLEAVAK	8	Unmodified	_TLLEAVAK_		0	P80457	sp|P80457|XDH_BOVIN Xanthine dehydrogenase/oxidase OS=Bos taurus OX=9913 GN=XDH PE=1 SV=4	2	422.761	843.507	47.853	1	17824	90.777	4217000
TLLGPEEILLSIEIPYSR	18	Unmodified	_TLLGPEEILLSIEIPYSR_		0	P80457	sp|P80457|XDH_BOVIN Xanthine dehydrogenase/oxidase OS=Bos taurus OX=9913 GN=XDH PE=1 SV=4	2	1022.07	2042.13	60.751	1	25755	170.79	17134000
TLLGPEEILLSIEIPYSR	18	Unmodified	_TLLGPEEILLSIEIPYSR_		0	P80457	sp|P80457|XDH_BOVIN Xanthine dehydrogenase/oxidase OS=Bos taurus OX=9913 GN=XDH PE=1 SV=4	3	681.717	2042.13	60.76	1	25771	143.43	4038100
TLTLSFFFKFYLTVLKK	17	Unmodified	_TLTLSFFFKFYLTVLKK_		0	P80457	sp|P80457|XDH_BOVIN Xanthine dehydrogenase/oxidase OS=Bos taurus OX=9913 GN=XDH PE=1 SV=4	3	699.411	2095.21	63.539	1	27113	103.79	800540
TLTLSFFFKFYLTVLKKLGK	20	Unmodified	_TLTLSFFFKFYLTVLKKLGK_		0	P80457	sp|P80457|XDH_BOVIN Xanthine dehydrogenase/oxidase OS=Bos taurus OX=9913 GN=XDH PE=1 SV=4	4	599.36	2393.41	69.17	1	23651	45.916	488110
TNLSSNTAFR	10	Unmodified	_TNLSSNTAFR_		0	P80457	sp|P80457|XDH_BOVIN Xanthine dehydrogenase/oxidase OS=Bos taurus OX=9913 GN=XDH PE=1 SV=4	2	555.781	1109.55	13.461	1	2843	185.72	2150700
TNLSSNTAFR	10	Unmodified	_TNLSSNTAFR_		0	P80457	sp|P80457|XDH_BOVIN Xanthine dehydrogenase/oxidase OS=Bos taurus OX=9913 GN=XDH PE=1 SV=4	2	555.781	1109.55	42.719	1	14998	169.09	19364000
VLFQPGSMQVK	11	Hydroxyproline	_VLFQP(hy)GSMQVK_		0	P80457	sp|P80457|XDH_BOVIN Xanthine dehydrogenase/oxidase OS=Bos taurus OX=9913 GN=XDH PE=1 SV=4	2	625.334	1248.65	44.187	1	16006	54.722	3303600
VPGFVCFLSADDIPGSNETGLFNDETVFAK	30	Unmodified	_VPGFVCFLSADDIPGSNETGLFNDETVFAK_		0	P80457	sp|P80457|XDH_BOVIN Xanthine dehydrogenase/oxidase OS=Bos taurus OX=9913 GN=XDH PE=1 SV=4	3	1082.85	3245.52	58.252	1	24595	64.002	5526300
VSLSTTGFYR	10	Unmodified	_VSLSTTGFYR_		0	P80457	sp|P80457|XDH_BOVIN Xanthine dehydrogenase/oxidase OS=Bos taurus OX=9913 GN=XDH PE=1 SV=4	2	565.796	1129.58	46.788	1	17284	180.87	16322000
VTWIQASTLK	10	Unmodified	_VTWIQASTLK_		0	P80457	sp|P80457|XDH_BOVIN Xanthine dehydrogenase/oxidase OS=Bos taurus OX=9913 GN=XDH PE=1 SV=4	2	573.83	1145.64	50.601	1	19451	146.69	19960000
DTNTFIHGNSDDIR	14	Unmodified	_DTNTFIHGNSDDIR_		0	P80929	sp|P80929|ANG2_BOVIN Angiogenin-2 OS=Bos taurus OX=9913 GN=ANG2 PE=1 SV=1	2	802.869	1603.72	47.639	1	17833	149.23	1336200
APQVSTPTLVEISR	14	Deamidation (NQ),2 Hydroxyproline	_AP(hy)Q(de)VSTP(hy)TLVEISR_	APQ(1)VSTPTLVEISR	1	P85295	sp|P85295|ALBU_CAPHI Albumin (Fragments) OS=Capra hircus OX=9925 GN=ALB PE=1 SV=2	2	765.904	1529.79	49.186	1	18603	47.228	68865000
AYPNLCQLCK	10	Unmodified	_AYPNLCQLCK_		0	Q29477	sp|Q29477|TRFL_CAPHI Lactotransferrin OS=Capra hircus OX=9925 GN=LTF PE=1 SV=1	2	633.802	1265.59	43.62	1	15583	120.49	4472500
YSSLDCVLRPTEGYLAVAVVK	21	Unmodified	_YSSLDCVLRPTEGYLAVAVVK_		0	Q29477	sp|Q29477|TRFL_CAPHI Lactotransferrin OS=Capra hircus OX=9925 GN=LTF PE=1 SV=1	3	780.747	2339.22	55.686	1	23125	77.505	11151000
NDPAGIQNR	9	Deamidation (NQ),Hydroxyproline	_N(de)DP(hy)AGIQNR_	N(0.681)DPAGIQ(0.316)N(0.003)R	1	Q4GZT4	sp|Q4GZT4|ABCG2_BOVIN Broad substrate specificity ATP-binding cassette transporter ABCG2 OS=Bos taurus OX=9913 GN=ABCG2 PE=3 SV=2	2	501.236	1000.46	13.466	1	2813	108.09	79204
QSQHLENPTMK	11	Oxidation (M),Gln->pyro-Glu	_(gl)QSQHLENPTM(ox)K_		0	Q8HYW0	sp|Q8HYW0|FA13A_BOVIN Protein FAM13A OS=Bos taurus OX=9913 GN=FAM13A PE=2 SV=1	2	656.304	1310.59	42.339	1	14696	46.891	22182000
SIWGLILQIYKQR	13	Unmodified	_SIWGLILQIYKQR_		0	Q8WML4	sp|Q8WML4|MUC1_BOVIN Mucin-1 OS=Bos taurus OX=9913 GN=MUC1 PE=1 SV=1	2	809.477	1616.94	61.468	1	26156	143.04	431110
VSLYFLSFR	9	Unmodified	_VSLYFLSFR_		0	Q8WML4	sp|Q8WML4|MUC1_BOVIN Mucin-1 OS=Bos taurus OX=9913 GN=MUC1 PE=1 SV=1	2	566.313	1130.61	58.016	1	24477	136.75	2958900
PHWNDGAILGFVNKQQAHDLLINK	24	2 Deamidation (NQ),Hydroxyproline	_P(hy)HWN(de)DGAILGFVN(de)KQQAHDLLINK_	PHWN(0.999)DGAILGFVN(0.84)KQ(0.058)Q(0.058)AHDLLIN(0.046)K	2	Q95115	sp|Q95115|STA5A_BOVIN Signal transducer and activator of transcription 5A OS=Bos taurus OX=9913 GN=STAT5A PE=2 SV=2;sp|P42231|STA5A_SHEEP Signal transducer and activator of transcription 5A OS=Ovis aries OX=9940 GN=STAT5A PE=1 SV=2;tr|S6FLS6|S6FLS6_BUBBU S	3	916.136	2745.39	61.308	1	26043	48.616	186850
VELAEKHQKTLQLLR	15	Deamidation (NQ)	_VELAEKHQ(de)KTLQLLR_	VELAEKHQ(1)KTLQLLR	1	Q95115	sp|Q95115|STA5A_BOVIN Signal transducer and activator of transcription 5A OS=Bos taurus OX=9913 GN=STAT5A PE=2 SV=2;sp|P42231|STA5A_SHEEP Signal transducer and activator of transcription 5A OS=Ovis aries OX=9940 GN=STAT5A PE=1 SV=2;tr|S6FLS6|S6FLS6_BUBBU S	2	904.025	1806.04	58.09	1	24498	60.641	2581400
LYLSWLEWK	9	Unmodified	_LYLSWLEWK_		0	Q9TUM6	sp|Q9TUM6|PLIN2_BOVIN Perilipin-2 OS=Bos taurus OX=9913 GN=PLIN2 PE=2 SV=1	2	619.334	1236.65	59.101	2	25011	105.57	935090
TQASLSGPFLTSVLGR	16	Unmodified	_TQASLSGPFLTSVLGR_		0	Q9XSC9	sp|Q9XSC9|TCO2_BOVIN Transcobalamin-2 OS=Bos taurus OX=9913 GN=TCN2 PE=1 SV=1	2	817.449	1632.88	54.536	1	22346	49.149	863190
YLLFCMENSAEPEQSLVCQ	19	Oxidation (M)	_YLLFCM(ox)ENSAEPEQSLVCQ_		0	A0A0N7IKZ6	tr|A0A0N7IKZ6|A0A0N7IKZ6_BOVIN Beta-lactoglobulin (Fragment) OS=Bos taurus OX=9913 GN=LGB PE=3 SV=1	2	1167.51	2333	41.48	1	14413	45.257	1219900
INNQFLPYPYYAK	13	Unmodified	_INNQFLPYPYYAK_		0	A0A0U5A2G6	tr|A0A0U5A2G6|A0A0U5A2G6_CAPHI Kappa-casein (Fragment) OS=Capra hircus OX=9925 PE=3 SV=1	2	815.917	1629.82	50.875	1	19576	169.65	18328000
SPCHLDPRRGHRAR	14	Hydroxyproline	_SP(hy)CHLDPRRGHRAR_		0	A0A3Q1LYE8	tr|A0A3Q1LYE8|A0A3Q1LYE8_BOVIN Lipocln_cytosolic_FA-bd_dom domain-containing protein OS=Bos taurus OX=9913 GN=PAEP PE=1 SV=1	4	433.474	1729.87	53.348	1	21303	45.357	271800000
AGSAEYLK	8	Unmodified	_AGSAEYLK_		0	A0A4W2C768	tr|A0A4W2C768|A0A4W2C768_BOBOX Lactadherin OS=Bos indicus x Bos taurus OX=30522 GN=MFGE8 PE=4 SV=1;sp|Q95114|MFGM_BOVIN Lactadherin OS=Bos taurus OX=9913 GN=MFGE8 PE=1 SV=2;tr|L8HR34|L8HR34_9CETA Lactadherin OS=Bos mutus OX=72004 GN=M91_06780 PE=4 SV=1;tr|	2	419.719	837.423	42.063	1	14591	64.207	6636000
DFGHIQYVAAYR	12	Unmodified	_DFGHIQYVAAYR_		0	A0A4W2C768	tr|A0A4W2C768|A0A4W2C768_BOBOX Lactadherin OS=Bos indicus x Bos taurus OX=30522 GN=MFGE8 PE=4 SV=1;sp|Q95114|MFGM_BOVIN Lactadherin OS=Bos taurus OX=9913 GN=MFGE8 PE=1 SV=2;tr|L8HR34|L8HR34_9CETA Lactadherin OS=Bos mutus OX=72004 GN=M91_06780 PE=4 SV=1;tr|	3	480.574	1438.7	52.032	1	20393	113.67	56333000
DFGHIQYVAAYR	12	Unmodified	_DFGHIQYVAAYR_		0	A0A4W2C768	tr|A0A4W2C768|A0A4W2C768_BOBOX Lactadherin OS=Bos indicus x Bos taurus OX=30522 GN=MFGE8 PE=4 SV=1;sp|Q95114|MFGM_BOVIN Lactadherin OS=Bos taurus OX=9913 GN=MFGE8 PE=1 SV=2;tr|L8HR34|L8HR34_9CETA Lactadherin OS=Bos mutus OX=72004 GN=M91_06780 PE=4 SV=1;tr|	2	720.357	1438.7	52.042	1	20430	182.16	29695000
FNAWTAQTNSASEWLQIDLGSQK	23	Unmodified	_FNAWTAQTNSASEWLQIDLGSQK_		0	A0A4W2C768	tr|A0A4W2C768|A0A4W2C768_BOBOX Lactadherin OS=Bos indicus x Bos taurus OX=30522 GN=MFGE8 PE=4 SV=1;sp|Q95114|MFGM_BOVIN Lactadherin OS=Bos taurus OX=9913 GN=MFGE8 PE=1 SV=2;tr|L8HR34|L8HR34_9CETA Lactadherin OS=Bos mutus OX=72004 GN=M91_06780 PE=4 SV=1;tr|	3	865.754	2594.24	53.656	1	21564	53.278	12220000
FNAWTAQTNSASEWLQIDLGSQK	23	Unmodified	_FNAWTAQTNSASEWLQIDLGSQK_		0	A0A4W2C768	tr|A0A4W2C768|A0A4W2C768_BOBOX Lactadherin OS=Bos indicus x Bos taurus OX=30522 GN=MFGE8 PE=4 SV=1;sp|Q95114|MFGM_BOVIN Lactadherin OS=Bos taurus OX=9913 GN=MFGE8 PE=1 SV=2;tr|L8HR34|L8HR34_9CETA Lactadherin OS=Bos mutus OX=72004 GN=M91_06780 PE=4 SV=1;tr|	2	1298.13	2594.24	53.664	1	21569	156.17	14415000
GDVFIQYICK	10	Unmodified	_GDVFIQYICK_		0	A0A4W2C768	tr|A0A4W2C768|A0A4W2C768_BOBOX Lactadherin OS=Bos indicus x Bos taurus OX=30522 GN=MFGE8 PE=4 SV=1;sp|Q95114|MFGM_BOVIN Lactadherin OS=Bos taurus OX=9913 GN=MFGE8 PE=1 SV=2;tr|L8HR34|L8HR34_9CETA Lactadherin OS=Bos mutus OX=72004 GN=M91_06780 PE=4 SV=1;tr|	2	621.813	1241.61	50.841	1	19501	72.547	52194000
IFIGNVNNSGLK	12	Unmodified	_IFIGNVNNSGLK_		0	A0A4W2C768	tr|A0A4W2C768|A0A4W2C768_BOBOX Lactadherin OS=Bos indicus x Bos taurus OX=30522 GN=MFGE8 PE=4 SV=1;sp|Q95114|MFGM_BOVIN Lactadherin OS=Bos taurus OX=9913 GN=MFGE8 PE=1 SV=2;tr|L8HR34|L8HR34_9CETA Lactadherin OS=Bos mutus OX=72004 GN=M91_06780 PE=4 SV=1;tr|	2	638.356	1274.7	46.736	1	17252	115.78	30092000
IFIGNVNNSGLK	12	Deamidation (NQ)	_IFIGNVNN(de)SGLK_	IFIGN(0.008)VN(0.21)N(0.782)SGLK	1	A0A4W2C768	tr|A0A4W2C768|A0A4W2C768_BOBOX Lactadherin OS=Bos indicus x Bos taurus OX=30522 GN=MFGE8 PE=4 SV=1;sp|Q95114|MFGM_BOVIN Lactadherin OS=Bos taurus OX=9913 GN=MFGE8 PE=1 SV=2;tr|L8HR34|L8HR34_9CETA Lactadherin OS=Bos mutus OX=72004 GN=M91_06780 PE=4 SV=1;tr|	2	638.848	1275.68	45.401	1	16621	80.24
INLFDTPLETQYVR	14	Unmodified	_INLFDTPLETQYVR_		0	A0A4W2C768	tr|A0A4W2C768|A0A4W2C768_BOBOX Lactadherin OS=Bos indicus x Bos taurus OX=30522 GN=MFGE8 PE=4 SV=1;sp|Q95114|MFGM_BOVIN Lactadherin OS=Bos taurus OX=9913 GN=MFGE8 PE=1 SV=2;tr|L8HR34|L8HR34_9CETA Lactadherin OS=Bos mutus OX=72004 GN=M91_06780 PE=4 SV=1;tr|	2	854.949	1707.88	54.971	1	22401	125.23	35971000
INLFDTPLETQYVR	14	Deamidation (NQ)	_INLFDTPLETQ(de)YVR_	INLFDTPLETQ(1)YVR	1	A0A4W2C768	tr|A0A4W2C768|A0A4W2C768_BOBOX Lactadherin OS=Bos indicus x Bos taurus OX=30522 GN=MFGE8 PE=4 SV=1;sp|Q95114|MFGM_BOVIN Lactadherin OS=Bos taurus OX=9913 GN=MFGE8 PE=1 SV=2;tr|L8HR34|L8HR34_9CETA Lactadherin OS=Bos mutus OX=72004 GN=M91_06780 PE=4 SV=1;tr|	2	855.441	1708.87	55.683	1	23107	83.045
LVPIICHR	8	Unmodified	_LVPIICHR_		0	A0A4W2C768	tr|A0A4W2C768|A0A4W2C768_BOBOX Lactadherin OS=Bos indicus x Bos taurus OX=30522 GN=MFGE8 PE=4 SV=1;sp|Q95114|MFGM_BOVIN Lactadherin OS=Bos taurus OX=9913 GN=MFGE8 PE=1 SV=2;tr|L8HR34|L8HR34_9CETA Lactadherin OS=Bos mutus OX=72004 GN=M91_06780 PE=4 SV=1;tr|	2	504.295	1006.57	53.186	1	21214	117.7	21604000
NIFETPFQAR	10	Unmodified	_NIFETPFQAR_		0	A0A4W2C768	tr|A0A4W2C768|A0A4W2C768_BOBOX Lactadherin OS=Bos indicus x Bos taurus OX=30522 GN=MFGE8 PE=4 SV=1;sp|Q95114|MFGM_BOVIN Lactadherin OS=Bos taurus OX=9913 GN=MFGE8 PE=1 SV=2;tr|L8HR34|L8HR34_9CETA Lactadherin OS=Bos mutus OX=72004 GN=M91_06780 PE=4 SV=1;tr|	2	611.814	1221.61	52.894	1	20877	97.565	41104000
QFQFIQVAGR	10	Gln->pyro-Glu	_(gl)QFQFIQVAGR_		0	A0A4W2C768	tr|A0A4W2C768|A0A4W2C768_BOBOX Lactadherin OS=Bos indicus x Bos taurus OX=30522 GN=MFGE8 PE=4 SV=1;sp|Q95114|MFGM_BOVIN Lactadherin OS=Bos taurus OX=9913 GN=MFGE8 PE=1 SV=2;tr|L8HR34|L8HR34_9CETA Lactadherin OS=Bos mutus OX=72004 GN=M91_06780 PE=4 SV=1;tr|	2	588.812	1175.61	46.121	1	16829	128.61	12172000
QFQFIQVAGR	10	Unmodified	_QFQFIQVAGR_		0	A0A4W2C768	tr|A0A4W2C768|A0A4W2C768_BOBOX Lactadherin OS=Bos indicus x Bos taurus OX=30522 GN=MFGE8 PE=4 SV=1;sp|Q95114|MFGM_BOVIN Lactadherin OS=Bos taurus OX=9913 GN=MFGE8 PE=1 SV=2;tr|L8HR34|L8HR34_9CETA Lactadherin OS=Bos mutus OX=72004 GN=M91_06780 PE=4 SV=1;tr|	2	597.325	1192.64	50.513	1	19341	118.74	11626000
QFQFIQVAGR	10	Deamidation (NQ)	_QFQ(de)FIQVAGR_	Q(0.001)FQ(0.999)FIQ(0.001)VAGR	1	A0A4W2C768	tr|A0A4W2C768|A0A4W2C768_BOBOX Lactadherin OS=Bos indicus x Bos taurus OX=30522 GN=MFGE8 PE=4 SV=1;sp|Q95114|MFGM_BOVIN Lactadherin OS=Bos taurus OX=9913 GN=MFGE8 PE=1 SV=2;tr|L8HR34|L8HR34_9CETA Lactadherin OS=Bos mutus OX=72004 GN=M91_06780 PE=4 SV=1;tr|	2	597.817	1193.62	51.011	1	19756	94.114	5332600
QITASSYYK	9	Unmodified	_QITASSYYK_		0	A0A4W2C768	tr|A0A4W2C768|A0A4W2C768_BOBOX Lactadherin OS=Bos indicus x Bos taurus OX=30522 GN=MFGE8 PE=4 SV=1;sp|Q95114|MFGM_BOVIN Lactadherin OS=Bos taurus OX=9913 GN=MFGE8 PE=1 SV=2;tr|L8HR34|L8HR34_9CETA Lactadherin OS=Bos mutus OX=72004 GN=M91_06780 PE=4 SV=1;tr|	2	530.769	1059.52	13.395	1	2815	115.49	1334900
QITASSYYK	9	Unmodified	_QITASSYYK_		0	A0A4W2C768	tr|A0A4W2C768|A0A4W2C768_BOBOX Lactadherin OS=Bos indicus x Bos taurus OX=30522 GN=MFGE8 PE=4 SV=1;sp|Q95114|MFGM_BOVIN Lactadherin OS=Bos taurus OX=9913 GN=MFGE8 PE=1 SV=2;tr|L8HR34|L8HR34_9CETA Lactadherin OS=Bos mutus OX=72004 GN=M91_06780 PE=4 SV=1;tr|	2	530.769	1059.52	42.168	1	14686	58.23	7257800
TWGLSAFSWFPYYAR	15	Unmodified	_TWGLSAFSWFPYYAR_		0	A0A4W2C768	tr|A0A4W2C768|A0A4W2C768_BOBOX Lactadherin OS=Bos indicus x Bos taurus OX=30522 GN=MFGE8 PE=4 SV=1;sp|Q95114|MFGM_BOVIN Lactadherin OS=Bos taurus OX=9913 GN=MFGE8 PE=1 SV=2;tr|L8HR34|L8HR34_9CETA Lactadherin OS=Bos mutus OX=72004 GN=M91_06780 PE=4 SV=1;tr|	2	926.446	1850.88	60.208	1	25534	190.57	8588200
VAYGDDGVTWTEYKDPGASESK	22	Unmodified	_VAYGDDGVTWTEYKDPGASESK_		0	A0A4W2C768	tr|A0A4W2C768|A0A4W2C768_BOBOX Lactadherin OS=Bos indicus x Bos taurus OX=30522 GN=MFGE8 PE=4 SV=1;sp|Q95114|MFGM_BOVIN Lactadherin OS=Bos taurus OX=9913 GN=MFGE8 PE=1 SV=2;tr|L8HR34|L8HR34_9CETA Lactadherin OS=Bos mutus OX=72004 GN=M91_06780 PE=4 SV=1;tr|	3	792.361	2374.06	48.424	2	18162	54.058	5449100
VAYGDDGVTWTEYKDPGASESK	22	Unmodified	_VAYGDDGVTWTEYKDPGASESK_		0	A0A4W2C768	tr|A0A4W2C768|A0A4W2C768_BOBOX Lactadherin OS=Bos indicus x Bos taurus OX=30522 GN=MFGE8 PE=4 SV=1;sp|Q95114|MFGM_BOVIN Lactadherin OS=Bos taurus OX=9913 GN=MFGE8 PE=1 SV=2;tr|L8HR34|L8HR34_9CETA Lactadherin OS=Bos mutus OX=72004 GN=M91_06780 PE=4 SV=1;tr|	3	792.361	2374.06	49.299	1	18752	171.33	32289000
VAYGDDGVTWTEYKDPGASESK	22	Unmodified	_VAYGDDGVTWTEYKDPGASESK_		0	A0A4W2C768	tr|A0A4W2C768|A0A4W2C768_BOBOX Lactadherin OS=Bos indicus x Bos taurus OX=30522 GN=MFGE8 PE=4 SV=1;sp|Q95114|MFGM_BOVIN Lactadherin OS=Bos taurus OX=9913 GN=MFGE8 PE=1 SV=2;tr|L8HR34|L8HR34_9CETA Lactadherin OS=Bos mutus OX=72004 GN=M91_06780 PE=4 SV=1;tr|	2	1188.04	2374.06	49.151	1	18679	54.234
VAYSTDGR	8	Unmodified	_VAYSTDGR_		0	A0A4W2C768	tr|A0A4W2C768|A0A4W2C768_BOBOX Lactadherin OS=Bos indicus x Bos taurus OX=30522 GN=MFGE8 PE=4 SV=1;sp|Q95114|MFGM_BOVIN Lactadherin OS=Bos taurus OX=9913 GN=MFGE8 PE=1 SV=2;tr|L8HR34|L8HR34_9CETA Lactadherin OS=Bos mutus OX=72004 GN=M91_06780 PE=4 SV=1;tr|	2	434.712	867.409	39.05	2	12924	160.03	1306300
VTGIITQGAR	10	Unmodified	_VTGIITQGAR_		0	A0A4W2C768	tr|A0A4W2C768|A0A4W2C768_BOBOX Lactadherin OS=Bos indicus x Bos taurus OX=30522 GN=MFGE8 PE=4 SV=1;sp|Q95114|MFGM_BOVIN Lactadherin OS=Bos taurus OX=9913 GN=MFGE8 PE=1 SV=2;tr|L8HR34|L8HR34_9CETA Lactadherin OS=Bos mutus OX=72004 GN=M91_06780 PE=4 SV=1;tr|	2	508.298	1014.58	13.414	1	2814	180.87	4718300
VTGIITQGAR	10	Unmodified	_VTGIITQGAR_		0	A0A4W2C768	tr|A0A4W2C768|A0A4W2C768_BOBOX Lactadherin OS=Bos indicus x Bos taurus OX=30522 GN=MFGE8 PE=4 SV=1;sp|Q95114|MFGM_BOVIN Lactadherin OS=Bos taurus OX=9913 GN=MFGE8 PE=1 SV=2;tr|L8HR34|L8HR34_9CETA Lactadherin OS=Bos mutus OX=72004 GN=M91_06780 PE=4 SV=1;tr|	2	508.298	1014.58	42.773	1	15034	166.3	40451000
WAPELAR	7	Unmodified	_WAPELAR_		0	A0A4W2C768	tr|A0A4W2C768|A0A4W2C768_BOBOX Lactadherin OS=Bos indicus x Bos taurus OX=30522 GN=MFGE8 PE=4 SV=1;sp|Q95114|MFGM_BOVIN Lactadherin OS=Bos taurus OX=9913 GN=MFGE8 PE=1 SV=2;tr|L8HR34|L8HR34_9CETA Lactadherin OS=Bos mutus OX=72004 GN=M91_06780 PE=4 SV=1;tr|	2	421.73	841.445	46.687	1	17249	94.163	7419900
LSFNPTQLEEPGSLGPSGDRR	21	Unmodified	_LSFNPTQLEEPGSLGPSGDRR_		0	A0A4W2DRY6	tr|A0A4W2DRY6|A0A4W2DRY6_BOBOX Lipocln_cytosolic_FA-bd_dom domain-containing protein OS=Bos indicus x Bos taurus OX=30522 GN=LOC113901792 PE=3 SV=1;tr|A0A3Q1M701|A0A3Q1M701_BOVIN Lipocln_cytosolic_FA-bd_dom domain-containing protein OS=Bos taurus OX=9913 G	3	753.045	2256.11	52.794	1	20918	100.69	3072300
HQGLPQPFPEVFGK	14	Unmodified	_HQGLPQPFPEVFGK_		0	A0A4W2IJH7	tr|A0A4W2IJH7|A0A4W2IJH7_BOBOX Alpha-S1-casein OS=Bos indicus x Bos taurus OX=30522 GN=CSN1S1 PE=3 SV=1	3	527.612	1579.81	55.623	1	23049	74.475	14376000
VYVEELKPTPEGDLEILLQKR	21	Unmodified	_VYVEELKPTPEGDLEILLQKR_		0	A0A6B0RXT2	tr|A0A6B0RXT2|A0A6B0RXT2_9CETA Uncharacterized protein OS=Bos mutus OX=72004 GN=E5288_WYG008205 PE=3 SV=1	4	618.095	2468.35	57.679	1	24255	105.5	9924400
QRPVALINSQFLPYPYYAK	19	Gln->pyro-Glu	_(gl)QRPVALINSQFLPYPYYAK_		0	A0SWR2	tr|A0SWR2|A0SWR2_CAPHI Kappa-casein (Fragment) OS=Capra hircus OX=9925 GN=CSN3 PE=3 SV=1;tr|A0SWQ7|A0SWQ7_CAPHI Kappa-casein (Fragment) OS=Capra hircus OX=9925 GN=CSN3 PE=3 SV=1	2	1126.1	2250.18	53.601	1	21586	41.383
EALEKFDK	8	Unmodified	_EALEKFDK_		0	A5JSR7	tr|A5JSR7|A5JSR7_CAPHI Beta-lactoglobulin (Fragment) OS=Capra hircus OX=9925 PE=2 SV=1;sp|P02756|LACB_CAPHI Beta-lactoglobulin OS=Capra hircus OX=9925 GN=LGB PE=1 SV=2;tr|A0A452EK75|A0A452EK75_CAPHI Lipocln_cytosolic_FA-bd_dom domain-containing protein OS=	2	490.258	978.502	49.81	1	19000	176.09	17719000
VYVEELKPTPEGNLEILLQK	20	Deamidation (NQ)	_VYVEELKPTPEGNLEILLQ(de)K_	VYVEELKPTPEGN(0.09)LEILLQ(0.91)K	1	A5JSR7	tr|A5JSR7|A5JSR7_CAPHI Beta-lactoglobulin (Fragment) OS=Capra hircus OX=9925 PE=2 SV=1;sp|P02756|LACB_CAPHI Beta-lactoglobulin OS=Capra hircus OX=9925 GN=LGB PE=1 SV=2;tr|A0A452EK75|A0A452EK75_CAPHI Lipocln_cytosolic_FA-bd_dom domain-containing protein OS=	3	771.758	2312.25	59.082	1	25033	47.732	549650
WENDECAQK	9	Unmodified	_WENDECAQK_		0	B5B0D4	tr|B5B0D4|B5B0D4_BOVIN Major allergen beta-lactoglobulin OS=Bos taurus OX=9913 PE=1 SV=1	2	590.24	1178.47	11.439	1	1910	118.74	1045000
WENDECAQK	9	Unmodified	_WENDECAQK_		0	B5B0D4	tr|B5B0D4|B5B0D4_BOVIN Major allergen beta-lactoglobulin OS=Bos taurus OX=9913 PE=1 SV=1	2	590.24	1178.47	37.098	3	12250	125.31	7083600
WENDECAQK	9	Unmodified	_WENDECAQK_		0	B5B0D4	tr|B5B0D4|B5B0D4_BOVIN Major allergen beta-lactoglobulin OS=Bos taurus OX=9913 PE=1 SV=1	2	590.24	1178.47	39.943	1	13389	157.33	378920000
WENDECAQK	9	Deamidation (NQ)	_WENDECAQ(de)K_	WEN(0.016)DECAQ(0.984)K	1	B5B0D4	tr|B5B0D4|B5B0D4_BOVIN Major allergen beta-lactoglobulin OS=Bos taurus OX=9913 PE=1 SV=1	2	590.732	1179.45	40.364	1	13796	114.5	24162000
WENDECAQKK	10	Unmodified	_WENDECAQKK_		0	B5B0D4	tr|B5B0D4|B5B0D4_BOVIN Major allergen beta-lactoglobulin OS=Bos taurus OX=9913 PE=1 SV=1	3	436.528	1306.56	45.234	1	16495	94.309	18125000
WENDECAQKK	10	Unmodified	_WENDECAQKK_		0	B5B0D4	tr|B5B0D4|B5B0D4_BOVIN Major allergen beta-lactoglobulin OS=Bos taurus OX=9913 PE=1 SV=1	3	436.528	1306.56	46.775	1	17262	90.15	538200000
WENDECAQKK	10	Unmodified	_WENDECAQKK_		0	B5B0D4	tr|B5B0D4|B5B0D4_BOVIN Major allergen beta-lactoglobulin OS=Bos taurus OX=9913 PE=1 SV=1	2	654.288	1306.56	46.773	1	17664	61.691	179060000
WENDECAQKK	10	Deamidation (NQ)	_WEN(de)DECAQKK_	WEN(1)DECAQKK	1	B5B0D4	tr|B5B0D4|B5B0D4_BOVIN Major allergen beta-lactoglobulin OS=Bos taurus OX=9913 PE=1 SV=1	2	654.78	1307.55	45.41	1	16650	120.87	5103700
WENDECAQKK	10	Deamidation (NQ)	_WEN(de)DECAQKK_	WEN(0.998)DECAQ(0.002)KK	1	B5B0D4	tr|B5B0D4|B5B0D4_BOVIN Major allergen beta-lactoglobulin OS=Bos taurus OX=9913 PE=1 SV=1	3	436.856	1307.55	45.42	1	16664	101.65	10888000
WENDECAQKK	10	Deamidation (NQ)	_WEN(de)DECAQKK_	WEN(0.999)DECAQ(0.001)KK	1	B5B0D4	tr|B5B0D4|B5B0D4_BOVIN Major allergen beta-lactoglobulin OS=Bos taurus OX=9913 PE=1 SV=1	3	436.856	1307.55	46.278	1	17190	56.632	12180000
WENDECAQKK	10	Deamidation (NQ)	_WENDECAQ(de)KK_	WENDECAQ(1)KK	1	B5B0D4	tr|B5B0D4|B5B0D4_BOVIN Major allergen beta-lactoglobulin OS=Bos taurus OX=9913 PE=1 SV=1	2	654.78	1307.55	46.3	1	17076	98.582	4369100
WENDECAQKK	10	Deamidation (NQ)	_WEN(de)DECAQKK_	WEN(0.5)DECAQ(0.5)KK	1	B5B0D4	tr|B5B0D4|B5B0D4_BOVIN Major allergen beta-lactoglobulin OS=Bos taurus OX=9913 PE=1 SV=1	2	654.78	1307.55	47.52	1	17664	56.434	1222400
YLLFCMENSAEPEQSLVCQCLVR	23	Oxidation (M)	_YLLFCM(ox)ENSAEPEQSLVCQCLVR_		0	B5B0D4	tr|B5B0D4|B5B0D4_BOVIN Major allergen beta-lactoglobulin OS=Bos taurus OX=9913 PE=1 SV=1	2	1431.65	2861.29	53.033	2	21090	168.45	49989000
YLLFCMENSAEPEQSLVCQCLVR	23	Oxidation (M)	_YLLFCM(ox)ENSAEPEQSLVCQCLVR_		0	B5B0D4	tr|B5B0D4|B5B0D4_BOVIN Major allergen beta-lactoglobulin OS=Bos taurus OX=9913 PE=1 SV=1	3	954.769	2861.29	53.026	1	21085	137.86	174010000
YLLFCMENSAEPEQSLVCQCLVR	23	Oxidation (M),Deamidation (NQ)	_YLLFCM(ox)ENSAEPEQSLVCQ(de)CLVR_	YLLFCMENSAEPEQ(0.003)SLVCQ(0.997)CLVR	1	B5B0D4	tr|B5B0D4|B5B0D4_BOVIN Major allergen beta-lactoglobulin OS=Bos taurus OX=9913 PE=1 SV=1	2	1432.14	2862.27	53.514	1	21485	80.746	7305800
EMSHLQEEALNPVIELQPVNKK	22	Oxidation (M),2 Deamidation (NQ)	_EM(ox)SHLQEEALN(de)PVIELQ(de)PVNKK_	EMSHLQ(0.002)EEALN(0.867)PVIELQ(0.867)PVN(0.263)KK	2	REV__B6ZBP2	tr|B6ZBP2|B6ZBP2_BUBBU Alpha-S1-casein OS=Bubalus bubalis OX=89462 GN=CSN1S1 PE=2 SV=1;tr|Q4F6X6|Q4F6X6_BUBBU Alpha-S1-casein OS=Bubalus bubalis OX=89462 PE=2 SV=1;sp|O62823|CASA1_BUBBU Alpha-S1-casein OS=Bubalus bubalis OX=89462 GN=CSN1S1 PE=2 SV=2;tr|G3C	2	1282.65	2563.28	55.881	1	23241	66.708	15850000
KIEKFQSEEQR	11	Unmodified	_KIEKFQSEEQR_		0	D7NJ85	tr|D7NJ85|D7NJ85_BUBBU Beta-casein OS=Bubalus bubalis OX=89462 GN=CSN2 PE=2 SV=2	2	711.373	1420.73	49.524	1	18860	60.828	6424200
IPIQYVLSR	9	Unmodified	_IPIQYVLSR_		0	E7E1Q3	tr|E7E1Q3|E7E1Q3_BOSIN Kappa-casein (Fragment) OS=Bos indicus OX=9915 GN=CSN3 PE=3 SV=1;tr|E7E1P5|E7E1P5_BOSIN Kappa-casein (Fragment) OS=Bos indicus OX=9915 GN=CSN3 PE=3 SV=1	2	544.827	1087.64	51.655	1	20257	93.143	25881000
LVEQQNPK	8	2 Deamidation (NQ)	_LVEQ(de)Q(de)NPK_	LVEQ(0.997)Q(0.984)N(0.02)PK	2	E9NRZ3	tr|E9NRZ3|E9NRZ3_CAPHI Beta-1,4-galactosyltransferase I OS=Capra hircus OX=9925 GN=B4GALT1 PE=2 SV=1;sp|P08037|B4GT1_BOVIN Beta-1,4-galactosyltransferase 1 OS=Bos taurus OX=9913 GN=B4GALT1 PE=1 SV=3;tr|F5CC79|F5CC79_SHEEP Beta-1,4-galactosyltransferase I O	2	479.248	956.481	41.699	1	14565	69.383	298300
TKLPAVFK	8	Unmodified	_TKLPAVFK_		0	H6V8K4	tr|H6V8K4|H6V8K4_BOSMU Beta-lactoglobulin (Fragment) OS=Bos mutus grunniens OX=30521 GN=LGB PE=3 SV=1	2	452.287	902.559	53.622	1	21504	101.33	2645800000
TKLPAVFK	8	Unmodified	_TKLPAVFK_		0	H6V8K4	tr|H6V8K4|H6V8K4_BOSMU Beta-lactoglobulin (Fragment) OS=Bos mutus grunniens OX=30521 GN=LGB PE=3 SV=1	2	452.287	902.559	53.816	1	15688	98.997	11936000
VLDTDYK	7	Unmodified	_VLDTDYK_		0	H9CH53	tr|H9CH53|H9CH53_BUBBU Beta-lactoglobulin (Fragment) OS=Bubalus bubalis OX=89462 GN=LGB PE=4 SV=1	2	427.219	852.423	42.179	1	14737	118.01	6039900
VLDTDYK	7	Unmodified	_VLDTDYK_		0	H9CH53	tr|H9CH53|H9CH53_BUBBU Beta-lactoglobulin (Fragment) OS=Bubalus bubalis OX=89462 GN=LGB PE=4 SV=1	1	853.43	852.423	46.533	1	17277	117.16	1122500
VLDTDYKK	8	Unmodified	_VLDTDYKK_		0	H9CH53	tr|H9CH53|H9CH53_BUBBU Beta-lactoglobulin (Fragment) OS=Bubalus bubalis OX=89462 GN=LGB PE=4 SV=1	2	491.266	980.518	48.767	1	18442	143	13855000
VLDTDYKK	8	Unmodified	_VLDTDYKK_		0	H9CH53	tr|H9CH53|H9CH53_BUBBU Beta-lactoglobulin (Fragment) OS=Bubalus bubalis OX=89462 GN=LGB PE=4 SV=1	2	491.266	980.518	51.446	1	20074	101.64	24978000
GCEKDER	7	Unmodified	_GCEKDER_		0	K7Z0L5	tr|K7Z0L5|K7Z0L5_ANTCE Kappa-casein (Fragment) OS=Antilope cervicapra OX=59525 GN=KCAS PE=3 SV=1	2	447.193	892.371	43.894	1	15739	114.72	47711000
YQQKPVALINNQFLPYPYYAK	21	Unmodified	_YQQKPVALINNQFLPYPYYAK_		0	K9ZS88	tr|K9ZS88|K9ZS88_BUBDE Kappa-casein (Fragment) OS=Bubalus depressicornis OX=27596 GN=CSN3 PE=3 SV=1	3	853.453	2557.34	55.866	2	23195	102.5	18563000
LVMFQRR	7	Unmodified	_LVMFQRR_		0	N0BNR6	tr|N0BNR6|N0BNR6_BOSIN Stearoyl-CoA 9-desaturase (Fragment) OS=Bos indicus OX=9915 GN=SCD PE=3 SV=1;tr|M9VAH8|M9VAH8_BOSIN Stearoyl-CoA 9-desaturase OS=Bos indicus OX=9915 GN=SCD PE=3 SV=1	2	475.274	948.533	42.257	1	14712	74.832	134620000
EFTQQNK	7	Glu->pyro-Glu	_(gl)EFTQQNK_		0	Q2HXS0	tr|Q2HXS0|Q2HXS0_CAPHI Acetyl-CoA carboxylase 1 (Fragment) OS=Capra hircus OX=9925 GN=ACACA PE=2 SV=1	2	438.714	875.414	46.749	1	17306	55.504	1403900
GNIPTLNR	8	Deamidation (NQ),Hydroxyproline	_GNIP(hy)TLN(de)R_	GNIPTLN(1)R	1	Q2HXS0	tr|Q2HXS0|Q2HXS0_CAPHI Acetyl-CoA carboxylase 1 (Fragment) OS=Capra hircus OX=9925 GN=ACACA PE=2 SV=1	1	901.474	900.466	25.049	1	6688	44.692	283110
EPMIGVNQELAYFYPQLFR	19	Oxidation (M),Deamidation (NQ)	_EPM(ox)IGVNQELAYFYPQ(de)LFR_	EPMIGVNQELAYFYPQ(1)LFR	1	Q4F6X6	tr|Q4F6X6|Q4F6X6_BUBBU Alpha-S1-casein OS=Bubalus bubalis OX=89462 PE=2 SV=1;sp|O62823|CASA1_BUBBU Alpha-S1-casein OS=Bubalus bubalis OX=89462 GN=CSN1S1 PE=2 SV=2;tr|G3C8Y5|G3C8Y5_BUBBU Alpha-S1-casein (Fragment) OS=Bubalus bubalis OX=89462 GN=CSN1S1 PE=2	2	1166.57	2331.12	57.995	1	24456	171.32	8453800
EPMIGVNQELAYFYPQLFR	19	Oxidation (M),Deamidation (NQ)	_EPM(ox)IGVNQELAYFYPQ(de)LFR_	EPMIGVNQELAYFYPQ(1)LFR	1	Q4F6X6	tr|Q4F6X6|Q4F6X6_BUBBU Alpha-S1-casein OS=Bubalus bubalis OX=89462 PE=2 SV=1;sp|O62823|CASA1_BUBBU Alpha-S1-casein OS=Bubalus bubalis OX=89462 GN=CSN1S1 PE=2 SV=2;tr|G3C8Y5|G3C8Y5_BUBBU Alpha-S1-casein (Fragment) OS=Bubalus bubalis OX=89462 GN=CSN1S1 PE=2	3	778.049	2331.12	57.997	1	24463	65.905	4727900
GPFPILV	7	Unmodified	_GPFPILV_		0	Q712N8	tr|Q712N8|Q712N8_CAPHI Beta-casein OS=Capra hircus OX=9925 GN=csn2 PE=3 SV=1;sp|P33048|CASB_CAPHI Beta-casein OS=Capra hircus OX=9925 GN=CSN2 PE=2 SV=1;sp|P11839|CASB_SHEEP Beta-casein OS=Ovis aries OX=9940 GN=CSN2 PE=1 SV=3	1	742.45	741.443	54.198	1	15870	49.368	10931000
IWCKNDQDPHSSNICNISCDK	21	Unmodified	_IWCKNDQDPHSSNICNISCDK_		0	Q7M3F3	tr|Q7M3F3|Q7M3F3_BOSIN Alpha-lactalbumin OS=Bos indicus OX=9915 PE=3 SV=1	4	648.532	2590.1	51.943	1	20318	56.553	66109000
IWCKNDQDPHSSNICNISCDK	21	Unmodified	_IWCKNDQDPHSSNICNISCDK_		0	Q7M3F3	tr|Q7M3F3|Q7M3F3_BOSIN Alpha-lactalbumin OS=Bos indicus OX=9915 PE=3 SV=1	3	864.374	2590.1	51.947	2	20347	157.88	32252000
IWCKNDQDPHSSNICNISCDK	21	Unmodified	_IWCKNDQDPHSSNICNISCDK_		0	Q7M3F3	tr|Q7M3F3|Q7M3F3_BOSIN Alpha-lactalbumin OS=Bos indicus OX=9915 PE=3 SV=1	4	648.532	2590.1	52.841	1	20950	88.471	674660000
YIPIQYVLNR	10	Deamidation (NQ)	_YIPIQYVLN(de)R_	YIPIQ(0.009)YVLN(0.991)R	1	Q7YRV1	tr|Q7YRV1|Q7YRV1_CAPII Kappa-casein (Fragment) OS=Capra ibex ibex OX=80420 PE=3 SV=1	2	640.356	1278.7	56.297	1	23504	50.878
AKNSDLLTSPDVGLLK	16	Hydroxyproline	_AKNSDLLTSP(hy)DVGLLK_		0	Q8HY25	tr|Q8HY25|Q8HY25_SHEEP C-Jun protein (Fragment) OS=Ovis aries OX=9940 GN=c-jun PE=2 SV=1	2	843.967	1685.92	45.769	1	16916	65.695	812580
VYVEQLKPTPEGDLEILLQK	20	Deamidation (NQ)	_VYVEQLKPTPEGDLEILLQ(de)K_	VYVEQ(0.033)LKPTPEGDLEILLQ(0.967)K	1	Q9BDG3	tr|Q9BDG3|Q9BDG3_BOVIN Beta lactoglobulin D (Fragment) OS=Bos taurus OX=9913 GN=bLG D PE=3 SV=1	3	771.758	2312.25	62.104	1	26385	46.159	403470
VYVEQLKPTPEGDLEILLQK	20	Deamidation (NQ)	_VYVEQLKPTPEGDLEILLQ(de)K_	VYVEQ(0.157)LKPTPEGDLEILLQ(0.843)K	1	Q9BDG3	tr|Q9BDG3|Q9BDG3_BOVIN Beta lactoglobulin D (Fragment) OS=Bos taurus OX=9913 GN=bLG D PE=3 SV=1	3	771.758	2312.25	63.152	1	26870	41.513	269990
NEINQFYQK	9	Unmodified	_NEINQFYQK_		0	Q9XSL1	tr|Q9XSL1|Q9XSL1_CAPHI Alpha s2-casein (Fragment) OS=Capra hircus OX=9925 GN=csn1s2 PE=3 SV=1	2	592.291	1182.57	42.743	1	15110	132.57	3644700
GVGLSIAQMLDWLQGK	16	Oxidation (M)	_GVGLSIAQM(ox)LDWLQGK_		0	R9WMV4	tr|R9WMV4|R9WMV4_SHEEP Lipoprotein lipase OS=Ovis aries OX=9940 GN=LIPG PE=3 SV=1	2	866.459	1730.9	57.399	1	17674	58.172
EDVPSER	7	Unmodified	_EDVPSER_		0	CON__P02662	;sp|P02662|CASA1_BOVIN Alpha-S1-casein OS=Bos taurus OX=9913 GN=CSN1S1 PE=1 SV=2;tr|L8I5S0|L8I5S0_9CETA Alpha-S1-casein (Fragment) OS=Bos mutus OX=72004 GN=M91_02163 PE=3 SV=1;tr|A0A4W2H1U3|A0A4W2H1U3_BOBOX Alpha-S1-casein OS=Bos indicus x Bos taurus OX=30	2	416.196	830.377	33.564	5	11183	119.57	1717000	+
EKVNELSK	8	Unmodified	_EKVNELSK_		0	CON__P02662	;sp|P02662|CASA1_BOVIN Alpha-S1-casein OS=Bos taurus OX=9913 GN=CSN1S1 PE=1 SV=2;tr|L8I5S0|L8I5S0_9CETA Alpha-S1-casein (Fragment) OS=Bos mutus OX=72004 GN=M91_02163 PE=3 SV=1;tr|A0A4W2H1U3|A0A4W2H1U3_BOBOX Alpha-S1-casein OS=Bos indicus x Bos taurus OX=30	2	473.764	945.513	47.465	1	17516	118.74	7187600	+
FFVAPFPEVFGK	12	Unmodified	_FFVAPFPEVFGK_		0	CON__P02662	;sp|P02662|CASA1_BOVIN Alpha-S1-casein OS=Bos taurus OX=9913 GN=CSN1S1 PE=1 SV=2;tr|L8I5S0|L8I5S0_9CETA Alpha-S1-casein (Fragment) OS=Bos mutus OX=72004 GN=M91_02163 PE=3 SV=1;tr|A0A4W2H1U3|A0A4W2H1U3_BOBOX Alpha-S1-casein OS=Bos indicus x Bos taurus OX=30	2	692.869	1383.72	58.511	1	24693	125.97	295690000	+
HIQKEDVPSER	11	Unmodified	_HIQKEDVPSER_		0	CON__P02662	;sp|P02662|CASA1_BOVIN Alpha-S1-casein OS=Bos taurus OX=9913 GN=CSN1S1 PE=1 SV=2;tr|L8I5S0|L8I5S0_9CETA Alpha-S1-casein (Fragment) OS=Bos mutus OX=72004 GN=M91_02163 PE=3 SV=1;tr|A0A4W2H1U3|A0A4W2H1U3_BOBOX Alpha-S1-casein OS=Bos indicus x Bos taurus OX=30	3	446.565	1336.67	52.893	1	20993	146.16	64381000	+
HQGLPQEVLNENLLR	15	Deamidation (NQ)	_HQGLPQEVLN(de)ENLLR_	HQGLPQEVLN(0.985)EN(0.015)LLR	1	CON__P02662	;sp|P02662|CASA1_BOVIN Alpha-S1-casein OS=Bos taurus OX=9913 GN=CSN1S1 PE=1 SV=2;tr|L8I5S0|L8I5S0_9CETA Alpha-S1-casein (Fragment) OS=Bos mutus OX=72004 GN=M91_02163 PE=3 SV=1;tr|A0A4W2H1U3|A0A4W2H1U3_BOBOX Alpha-S1-casein OS=Bos indicus x Bos taurus OX=30	3	587.648	1759.92	53.325	1	21404	154.13	12073000	+
HQGLPQEVLNENLLR	15	Deamidation (NQ)	_HQGLPQEVLNEN(de)LLR_	HQGLPQEVLN(0.146)EN(0.853)LLR	1	CON__P02662	;sp|P02662|CASA1_BOVIN Alpha-S1-casein OS=Bos taurus OX=9913 GN=CSN1S1 PE=1 SV=2;tr|L8I5S0|L8I5S0_9CETA Alpha-S1-casein (Fragment) OS=Bos mutus OX=72004 GN=M91_02163 PE=3 SV=1;tr|A0A4W2H1U3|A0A4W2H1U3_BOBOX Alpha-S1-casein OS=Bos indicus x Bos taurus OX=30	2	880.968	1759.92	54.755	2	22241	247.13	42625000	+
HQGLPQEVLNENLLR	15	Deamidation (NQ)	_HQGLPQEVLN(de)ENLLR_	HQGLPQ(0.044)EVLN(0.478)EN(0.478)LLR	1	CON__P02662	;sp|P02662|CASA1_BOVIN Alpha-S1-casein OS=Bos taurus OX=9913 GN=CSN1S1 PE=1 SV=2;tr|L8I5S0|L8I5S0_9CETA Alpha-S1-casein (Fragment) OS=Bos mutus OX=72004 GN=M91_02163 PE=3 SV=1;tr|A0A4W2H1U3|A0A4W2H1U3_BOBOX Alpha-S1-casein OS=Bos indicus x Bos taurus OX=30	3	587.648	1759.92	54.703	1	22246	214.58	97313000	+
HQGLPQEVLNENLLR	15	Unmodified	_HQGLPQEVLNENLLR_		0	CON__P02662	;sp|P02662|CASA1_BOVIN Alpha-S1-casein OS=Bos taurus OX=9913 GN=CSN1S1 PE=1 SV=2;tr|L8I5S0|L8I5S0_9CETA Alpha-S1-casein (Fragment) OS=Bos mutus OX=72004 GN=M91_02163 PE=3 SV=1;tr|A0A4W2H1U3|A0A4W2H1U3_BOBOX Alpha-S1-casein OS=Bos indicus x Bos taurus OX=30	3	587.32	1758.94	54.018	1	21877	214.58	2323600000	+
HQGLPQEVLNENLLR	15	Unmodified	_HQGLPQEVLNENLLR_		0	CON__P02662	;sp|P02662|CASA1_BOVIN Alpha-S1-casein OS=Bos taurus OX=9913 GN=CSN1S1 PE=1 SV=2;tr|L8I5S0|L8I5S0_9CETA Alpha-S1-casein (Fragment) OS=Bos mutus OX=72004 GN=M91_02163 PE=3 SV=1;tr|A0A4W2H1U3|A0A4W2H1U3_BOBOX Alpha-S1-casein OS=Bos indicus x Bos taurus OX=30	2	880.476	1758.94	54.018	1	21923	288.71	899800000	+
HQGLPQEVLNENLLR	15	2 Deamidation (NQ)	_HQ(de)GLPQEVLNEN(de)LLR_	HQ(0.565)GLPQ(0.433)EVLN(0.089)EN(0.912)LLR	2	CON__P02662	;sp|P02662|CASA1_BOVIN Alpha-S1-casein OS=Bos taurus OX=9913 GN=CSN1S1 PE=1 SV=2;tr|L8I5S0|L8I5S0_9CETA Alpha-S1-casein (Fragment) OS=Bos mutus OX=72004 GN=M91_02163 PE=3 SV=1;tr|A0A4W2H1U3|A0A4W2H1U3_BOBOX Alpha-S1-casein OS=Bos indicus x Bos taurus OX=30	3	587.976	1760.91	55.271	1	22660	80.507	7254000	+
RPKHPIK	7	Unmodified	_RPKHPIK_		0	CON__P02662	;sp|P02662|CASA1_BOVIN Alpha-S1-casein OS=Bos taurus OX=9913 GN=CSN1S1 PE=1 SV=2;tr|L8I5S0|L8I5S0_9CETA Alpha-S1-casein (Fragment) OS=Bos mutus OX=72004 GN=M91_02163 PE=3 SV=1;tr|A0A4W2H1U3|A0A4W2H1U3_BOBOX Alpha-S1-casein OS=Bos indicus x Bos taurus OX=30	2	438.282	874.55	54.56	1	16162	94.163	26364000	+
RPKHPIKHQGLPQEVLNENLLR	22	Unmodified	_RPKHPIKHQGLPQEVLNENLLR_		0	CON__P02662	;sp|P02662|CASA1_BOVIN Alpha-S1-casein OS=Bos taurus OX=9913 GN=CSN1S1 PE=1 SV=2;tr|L8I5S0|L8I5S0_9CETA Alpha-S1-casein (Fragment) OS=Bos mutus OX=72004 GN=M91_02163 PE=3 SV=1;tr|A0A4W2H1U3|A0A4W2H1U3_BOBOX Alpha-S1-casein OS=Bos indicus x Bos taurus OX=30	4	654.877	2615.48	59.02	1	18637	97.776	2903500	+
YLGYLEQLLR	10	Unmodified	_YLGYLEQLLR_		0	CON__P02662	;sp|P02662|CASA1_BOVIN Alpha-S1-casein OS=Bos taurus OX=9913 GN=CSN1S1 PE=1 SV=2;tr|L8I5S0|L8I5S0_9CETA Alpha-S1-casein (Fragment) OS=Bos mutus OX=72004 GN=M91_02163 PE=3 SV=1;tr|A0A4W2H1U3|A0A4W2H1U3_BOBOX Alpha-S1-casein OS=Bos indicus x Bos taurus OX=30	2	634.356	1266.7	58.237	1	24550	210.26	134970000	+
YLGYLEQLLR	10	Deamidation (NQ)	_YLGYLEQ(de)LLR_	YLGYLEQ(1)LLR	1	CON__P02662	;sp|P02662|CASA1_BOVIN Alpha-S1-casein OS=Bos taurus OX=9913 GN=CSN1S1 PE=1 SV=2;tr|L8I5S0|L8I5S0_9CETA Alpha-S1-casein (Fragment) OS=Bos mutus OX=72004 GN=M91_02163 PE=3 SV=1;tr|A0A4W2H1U3|A0A4W2H1U3_BOBOX Alpha-S1-casein OS=Bos indicus x Bos taurus OX=30	2	634.848	1267.68	58.551	1	24707	166.68	7238200	+
ENLCSTFCK	9	Unmodified	_ENLCSTFCK_		0	CON__P02663	;sp|P02663|CASA2_BOVIN Alpha-S2-casein OS=Bos taurus OX=9913 GN=CSN1S2 PE=1 SV=2;tr|A0A4W2DUG8|A0A4W2DUG8_BOBOX Alpha-S2-casein OS=Bos indicus x Bos taurus OX=30522 GN=LOC113894643 PE=3 SV=1;tr|A0A344X7B8|A0A344X7B8_BOSMU Alpha-S2-casein OS=Bos mutus grunn	2	579.75	1157.48	42.429	1	14814	85.862	28812000	+
ENLCSTFCK	9	Unmodified	_ENLCSTFCK_		0	CON__P02663	;sp|P02663|CASA2_BOVIN Alpha-S2-casein OS=Bos taurus OX=9913 GN=CSN1S2 PE=1 SV=2;tr|A0A4W2DUG8|A0A4W2DUG8_BOBOX Alpha-S2-casein OS=Bos indicus x Bos taurus OX=30522 GN=LOC113894643 PE=3 SV=1;tr|A0A344X7B8|A0A344X7B8_BOSMU Alpha-S2-casein OS=Bos mutus grunn	2	579.75	1157.48	14.229	1	4150	64.04	743630	+
ENLCSTFCK	9	Glu->pyro-Glu	_(gl)ENLCSTFCK_		0	CON__P02663	;sp|P02663|CASA2_BOVIN Alpha-S2-casein OS=Bos taurus OX=9913 GN=CSN1S2 PE=1 SV=2;tr|A0A4W2DUG8|A0A4W2DUG8_BOBOX Alpha-S2-casein OS=Bos indicus x Bos taurus OX=30522 GN=LOC113894643 PE=3 SV=1;tr|A0A344X7B8|A0A344X7B8_BOSMU Alpha-S2-casein OS=Bos mutus grunn	2	570.744	1139.47	25.17	1	6737	59.153	282860	+
ENLCSTFCKEVVR	13	Unmodified	_ENLCSTFCKEVVR_		0	CON__P02663	;sp|P02663|CASA2_BOVIN Alpha-S2-casein OS=Bos taurus OX=9913 GN=CSN1S2 PE=1 SV=2;tr|A0A4W2DUG8|A0A4W2DUG8_BOBOX Alpha-S2-casein OS=Bos indicus x Bos taurus OX=30522 GN=LOC113894643 PE=3 SV=1;tr|A0A344X7B8|A0A344X7B8_BOSMU Alpha-S2-casein OS=Bos mutus grunn	3	547.929	1640.77	52.876	2	15205	140.01	7064100	+
ENLCSTFCKEVVR	13	Unmodified	_ENLCSTFCKEVVR_		0	CON__P02663	;sp|P02663|CASA2_BOVIN Alpha-S2-casein OS=Bos taurus OX=9913 GN=CSN1S2 PE=1 SV=2;tr|A0A4W2DUG8|A0A4W2DUG8_BOBOX Alpha-S2-casein OS=Bos indicus x Bos taurus OX=30522 GN=LOC113894643 PE=3 SV=1;tr|A0A344X7B8|A0A344X7B8_BOSMU Alpha-S2-casein OS=Bos mutus grunn	2	821.39	1640.77	52.819	1	15216	108.56		+
EQLSTSEENSKK	12	Glu->pyro-Glu	_(gl)EQLSTSEENSKK_		0	CON__P02663	;sp|P02663|CASA2_BOVIN Alpha-S2-casein OS=Bos taurus OX=9913 GN=CSN1S2 PE=1 SV=2;tr|A0A4W2DUG8|A0A4W2DUG8_BOBOX Alpha-S2-casein OS=Bos indicus x Bos taurus OX=30522 GN=LOC113894643 PE=3 SV=1;tr|A0A344X7B8|A0A344X7B8_BOSMU Alpha-S2-casein OS=Bos mutus grunn	2	681.331	1360.65	12.379	1	2343	46.129	83971	+
NAVPITPTLNR	11	Unmodified	_NAVPITPTLNR_		0	CON__P02663	;sp|P02663|CASA2_BOVIN Alpha-S2-casein OS=Bos taurus OX=9913 GN=CSN1S2 PE=1 SV=2;tr|A0A4W2DUG8|A0A4W2DUG8_BOBOX Alpha-S2-casein OS=Bos indicus x Bos taurus OX=30522 GN=LOC113894643 PE=3 SV=1;tr|A0A344X7B8|A0A344X7B8_BOSMU Alpha-S2-casein OS=Bos mutus grunn	2	598.343	1194.67	43.369	2	15418	81.338	38183000	+
TKVIPYVRYL	10	Unmodified	_TKVIPYVRYL_		0	CON__P02663	;sp|P02663|CASA2_BOVIN Alpha-S2-casein OS=Bos taurus OX=9913 GN=CSN1S2 PE=1 SV=2;tr|A0A4W2DUG8|A0A4W2DUG8_BOBOX Alpha-S2-casein OS=Bos indicus x Bos taurus OX=30522 GN=LOC113894643 PE=3 SV=1;tr|A0A344X7B8|A0A344X7B8_BOSMU Alpha-S2-casein OS=Bos mutus grunn	2	626.377	1250.74	55.165	1	16531	62.546		+
ALPMHIR	7	Oxidation (M)	_ALPM(ox)HIR_		0	CON__P02754	;sp|P02754|LACB_BOVIN Beta-lactoglobulin OS=Bos taurus OX=9913 GN=LGB PE=1 SV=3;tr|A0A4W2BVI6|A0A4W2BVI6_BOBOX Lipocln_cytosolic_FA-bd_dom domain-containing protein OS=Bos indicus x Bos taurus OX=30522 GN=LOC113901792 PE=3 SV=1;tr|Q0PNH9|Q0PNH9_BUBBU Beta-	2	427.239	852.464	51.195	1	19808	80.377	162470000	+
GLDIQKVAGTWYSLAMAASDISLLDAQSAPLR	32	Unmodified	_GLDIQKVAGTWYSLAMAASDISLLDAQSAPLR_		0	CON__P02754	;sp|P02754|LACB_BOVIN Beta-lactoglobulin OS=Bos taurus OX=9913 GN=LGB PE=1 SV=3;tr|A0A4W2BVI6|A0A4W2BVI6_BOBOX Lipocln_cytosolic_FA-bd_dom domain-containing protein OS=Bos indicus x Bos taurus OX=30522 GN=LOC113901792 PE=3 SV=1;tr|Q0PNH9|Q0PNH9_BUBBU Beta-	3	1121.25	3360.74	59.307	1	25118	50.492		+
IDALNENK	8	Unmodified	_IDALNENK_		0	CON__P02754	;sp|P02754|LACB_BOVIN Beta-lactoglobulin OS=Bos taurus OX=9913 GN=LGB PE=1 SV=3;tr|A0A4W2BVI6|A0A4W2BVI6_BOBOX Lipocln_cytosolic_FA-bd_dom domain-containing protein OS=Bos indicus x Bos taurus OX=30522 GN=LOC113901792 PE=3 SV=1;tr|Q0PNH9|Q0PNH9_BUBBU Beta-	2	458.74	915.466	40.913	2	14483	151.29	3467700000	+
IDALNENK	8	Deamidation (NQ)	_IDALN(de)ENK_	IDALN(1)ENK	1	CON__P02754	;sp|P02754|LACB_BOVIN Beta-lactoglobulin OS=Bos taurus OX=9913 GN=LGB PE=1 SV=3;tr|A0A4W2BVI6|A0A4W2BVI6_BOBOX Lipocln_cytosolic_FA-bd_dom domain-containing protein OS=Bos indicus x Bos taurus OX=30522 GN=LOC113901792 PE=3 SV=1;tr|Q0PNH9|Q0PNH9_BUBBU Beta-	2	459.232	916.45	40.322	1	13525	98.629	35448000	+
IDALNENKVLVLDTDYKK	18	Unmodified	_IDALNENKVLVLDTDYKK_		0	CON__P02754	;sp|P02754|LACB_BOVIN Beta-lactoglobulin OS=Bos taurus OX=9913 GN=LGB PE=1 SV=3;tr|A0A4W2BVI6|A0A4W2BVI6_BOBOX Lipocln_cytosolic_FA-bd_dom domain-containing protein OS=Bos indicus x Bos taurus OX=30522 GN=LOC113901792 PE=3 SV=1;tr|Q0PNH9|Q0PNH9_BUBBU Beta-	3	697.716	2090.13	54.963	1	22496	138.97	59361000	+
IDALNENKVLVLDTDYKK	18	Unmodified	_IDALNENKVLVLDTDYKK_		0	CON__P02754	;sp|P02754|LACB_BOVIN Beta-lactoglobulin OS=Bos taurus OX=9913 GN=LGB PE=1 SV=3;tr|A0A4W2BVI6|A0A4W2BVI6_BOBOX Lipocln_cytosolic_FA-bd_dom domain-containing protein OS=Bos indicus x Bos taurus OX=30522 GN=LOC113901792 PE=3 SV=1;tr|Q0PNH9|Q0PNH9_BUBBU Beta-	4	523.539	2090.13	54.949	1	22566	102.84	11688000	+
IDALNENKVLVLDTDYKK	18	Deamidation (NQ)	_IDALNEN(de)KVLVLDTDYKK_	IDALN(0.23)EN(0.77)KVLVLDTDYKK	1	CON__P02754	;sp|P02754|LACB_BOVIN Beta-lactoglobulin OS=Bos taurus OX=9913 GN=LGB PE=1 SV=3;tr|A0A4W2BVI6|A0A4W2BVI6_BOBOX Lipocln_cytosolic_FA-bd_dom domain-containing protein OS=Bos indicus x Bos taurus OX=30522 GN=LOC113901792 PE=3 SV=1;tr|Q0PNH9|Q0PNH9_BUBBU Beta-	4	523.785	2091.11	53.971	1	21850	51.798	6598400	+
LIVTQTMK	8	Unmodified	_LIVTQTMK_		0	CON__P02754	;sp|P02754|LACB_BOVIN Beta-lactoglobulin OS=Bos taurus OX=9913 GN=LGB PE=1 SV=3;tr|A0A4W2BVI6|A0A4W2BVI6_BOBOX Lipocln_cytosolic_FA-bd_dom domain-containing protein OS=Bos indicus x Bos taurus OX=30522 GN=LOC113901792 PE=3 SV=1;tr|Q0PNH9|Q0PNH9_BUBBU Beta-	2	467.276	932.536	44.161	1	15935	129.68	20752000	+
LSFNPTQLEEQCHI	14	Unmodified	_LSFNPTQLEEQCHI_		0	CON__P02754	;sp|P02754|LACB_BOVIN Beta-lactoglobulin OS=Bos taurus OX=9913 GN=LGB PE=1 SV=3;tr|A0A4W2BVI6|A0A4W2BVI6_BOBOX Lipocln_cytosolic_FA-bd_dom domain-containing protein OS=Bos indicus x Bos taurus OX=30522 GN=LOC113901792 PE=3 SV=1;tr|Q0PNH9|Q0PNH9_BUBBU Beta-	2	858.407	1714.8	48.246	1	18140	152.69	2863200	+
LSFNPTQLEEQCHI	14	Unmodified	_LSFNPTQLEEQCHI_		0	CON__P02754	;sp|P02754|LACB_BOVIN Beta-lactoglobulin OS=Bos taurus OX=9913 GN=LGB PE=1 SV=3;tr|A0A4W2BVI6|A0A4W2BVI6_BOBOX Lipocln_cytosolic_FA-bd_dom domain-containing protein OS=Bos indicus x Bos taurus OX=30522 GN=LOC113901792 PE=3 SV=1;tr|Q0PNH9|Q0PNH9_BUBBU Beta-	2	858.407	1714.8	50.18	1	18944	190.86	5844200000	+
LSFNPTQLEEQCHI	14	Unmodified	_LSFNPTQLEEQCHI_		0	CON__P02754	;sp|P02754|LACB_BOVIN Beta-lactoglobulin OS=Bos taurus OX=9913 GN=LGB PE=1 SV=3;tr|A0A4W2BVI6|A0A4W2BVI6_BOBOX Lipocln_cytosolic_FA-bd_dom domain-containing protein OS=Bos indicus x Bos taurus OX=30522 GN=LOC113901792 PE=3 SV=1;tr|Q0PNH9|Q0PNH9_BUBBU Beta-	2	858.407	1714.8	52.087	1	20530	141.08	2905100	+
LSFNPTQLEEQCHI	14	Unmodified	_LSFNPTQLEEQCHI_		0	CON__P02754	;sp|P02754|LACB_BOVIN Beta-lactoglobulin OS=Bos taurus OX=9913 GN=LGB PE=1 SV=3;tr|A0A4W2BVI6|A0A4W2BVI6_BOBOX Lipocln_cytosolic_FA-bd_dom domain-containing protein OS=Bos indicus x Bos taurus OX=30522 GN=LOC113901792 PE=3 SV=1;tr|Q0PNH9|Q0PNH9_BUBBU Beta-	2	858.407	1714.8	54.89	1	22529	52.247		+
LSFNPTQLEEQCHI	14	Unmodified	_LSFNPTQLEEQCHI_		0	CON__P02754	;sp|P02754|LACB_BOVIN Beta-lactoglobulin OS=Bos taurus OX=9913 GN=LGB PE=1 SV=3;tr|A0A4W2BVI6|A0A4W2BVI6_BOBOX Lipocln_cytosolic_FA-bd_dom domain-containing protein OS=Bos indicus x Bos taurus OX=30522 GN=LOC113901792 PE=3 SV=1;tr|Q0PNH9|Q0PNH9_BUBBU Beta-	2	858.407	1714.8	51.943	1	14854	211.78	35041000	+
LSFNPTQLEEQCHI	14	Deamidation (NQ)	_LSFNPTQ(de)LEEQCHI_	LSFN(0.181)PTQ(0.819)LEEQCHI	1	CON__P02754	;sp|P02754|LACB_BOVIN Beta-lactoglobulin OS=Bos taurus OX=9913 GN=LGB PE=1 SV=3;tr|A0A4W2BVI6|A0A4W2BVI6_BOBOX Lipocln_cytosolic_FA-bd_dom domain-containing protein OS=Bos indicus x Bos taurus OX=30522 GN=LOC113901792 PE=3 SV=1;tr|Q0PNH9|Q0PNH9_BUBBU Beta-	2	858.899	1715.78	49.427	1	18685	181.87	80985000	+
LSFNPTQLEEQCHI	14	Deamidation (NQ)	_LSFNPTQ(de)LEEQCHI_	LSFN(0.004)PTQ(0.996)LEEQCHI	1	CON__P02754	;sp|P02754|LACB_BOVIN Beta-lactoglobulin OS=Bos taurus OX=9913 GN=LGB PE=1 SV=3;tr|A0A4W2BVI6|A0A4W2BVI6_BOBOX Lipocln_cytosolic_FA-bd_dom domain-containing protein OS=Bos indicus x Bos taurus OX=30522 GN=LOC113901792 PE=3 SV=1;tr|Q0PNH9|Q0PNH9_BUBBU Beta-	2	858.899	1715.78	50.869	1	19477	208.33	768940000	+
LSFNPTQLEEQCHI	14	Deamidation (NQ)	_LSFNPTQ(de)LEEQCHI_	LSFNPTQ(0.5)LEEQ(0.5)CHI	1	CON__P02754	;sp|P02754|LACB_BOVIN Beta-lactoglobulin OS=Bos taurus OX=9913 GN=LGB PE=1 SV=3;tr|A0A4W2BVI6|A0A4W2BVI6_BOBOX Lipocln_cytosolic_FA-bd_dom domain-containing protein OS=Bos indicus x Bos taurus OX=30522 GN=LOC113901792 PE=3 SV=1;tr|Q0PNH9|Q0PNH9_BUBBU Beta-	2	858.899	1715.78	52.246	1	14973	118.9	2933100	+
LSFNPTQLEEQCHI	14	2 Deamidation (NQ)	_LSFNPTQ(de)LEEQ(de)CHI_	LSFNPTQ(1)LEEQ(1)CHI	2	CON__P02754	;sp|P02754|LACB_BOVIN Beta-lactoglobulin OS=Bos taurus OX=9913 GN=LGB PE=1 SV=3;tr|A0A4W2BVI6|A0A4W2BVI6_BOBOX Lipocln_cytosolic_FA-bd_dom domain-containing protein OS=Bos indicus x Bos taurus OX=30522 GN=LOC113901792 PE=3 SV=1;tr|Q0PNH9|Q0PNH9_BUBBU Beta-	2	859.391	1716.77	51.38	1	20021	176.95	7884000	+
PTPEGDLEILLQK	13	Unmodified	_PTPEGDLEILLQK_		0	CON__P02754	;sp|P02754|LACB_BOVIN Beta-lactoglobulin OS=Bos taurus OX=9913 GN=LGB PE=1 SV=3;tr|A0A4W2BVI6|A0A4W2BVI6_BOBOX Lipocln_cytosolic_FA-bd_dom domain-containing protein OS=Bos indicus x Bos taurus OX=30522 GN=LOC113901792 PE=3 SV=1;tr|Q0PNH9|Q0PNH9_BUBBU Beta-	2	726.901	1451.79	53.5	1	21472	169.58	19959000	+
TPEVDDEALEK	11	Unmodified	_TPEVDDEALEK_		0	CON__P02754	;sp|P02754|LACB_BOVIN Beta-lactoglobulin OS=Bos taurus OX=9913 GN=LGB PE=1 SV=3;tr|A0A4W2BVI6|A0A4W2BVI6_BOBOX Lipocln_cytosolic_FA-bd_dom domain-containing protein OS=Bos indicus x Bos taurus OX=30522 GN=LOC113901792 PE=3 SV=1;tr|Q0PNH9|Q0PNH9_BUBBU Beta-	2	623.296	1244.58	13.329	1	2762	242.59	13941000	+
TPEVDDEALEK	11	Unmodified	_TPEVDDEALEK_		0	CON__P02754	;sp|P02754|LACB_BOVIN Beta-lactoglobulin OS=Bos taurus OX=9913 GN=LGB PE=1 SV=3;tr|A0A4W2BVI6|A0A4W2BVI6_BOBOX Lipocln_cytosolic_FA-bd_dom domain-containing protein OS=Bos indicus x Bos taurus OX=30522 GN=LOC113901792 PE=3 SV=1;tr|Q0PNH9|Q0PNH9_BUBBU Beta-	2	623.296	1244.58	38.389	2	12899	261.03	8072900	+
TPEVDDEALEK	11	Unmodified	_TPEVDDEALEK_		0	CON__P02754	;sp|P02754|LACB_BOVIN Beta-lactoglobulin OS=Bos taurus OX=9913 GN=LGB PE=1 SV=3;tr|A0A4W2BVI6|A0A4W2BVI6_BOBOX Lipocln_cytosolic_FA-bd_dom domain-containing protein OS=Bos indicus x Bos taurus OX=30522 GN=LOC113901792 PE=3 SV=1;tr|Q0PNH9|Q0PNH9_BUBBU Beta-	2	623.296	1244.58	39.974	1	13390	237.51	35159000	+
TPEVDDEALEK	11	Unmodified	_TPEVDDEALEK_		0	CON__P02754	;sp|P02754|LACB_BOVIN Beta-lactoglobulin OS=Bos taurus OX=9913 GN=LGB PE=1 SV=3;tr|A0A4W2BVI6|A0A4W2BVI6_BOBOX Lipocln_cytosolic_FA-bd_dom domain-containing protein OS=Bos indicus x Bos taurus OX=30522 GN=LOC113901792 PE=3 SV=1;tr|Q0PNH9|Q0PNH9_BUBBU Beta-	1	1245.58	1244.58	40.639	1	13828	250.92	46749000	+
TPEVDDEALEK	11	Unmodified	_TPEVDDEALEK_		0	CON__P02754	;sp|P02754|LACB_BOVIN Beta-lactoglobulin OS=Bos taurus OX=9913 GN=LGB PE=1 SV=3;tr|A0A4W2BVI6|A0A4W2BVI6_BOBOX Lipocln_cytosolic_FA-bd_dom domain-containing protein OS=Bos indicus x Bos taurus OX=30522 GN=LOC113901792 PE=3 SV=1;tr|Q0PNH9|Q0PNH9_BUBBU Beta-	2	623.296	1244.58	40.619	2	14473	153.97	2706800000	+
TPEVDDEALEKFDK	14	Unmodified	_TPEVDDEALEKFDK_		0	CON__P02754	;sp|P02754|LACB_BOVIN Beta-lactoglobulin OS=Bos taurus OX=9913 GN=LGB PE=1 SV=3;tr|A0A4W2BVI6|A0A4W2BVI6_BOBOX Lipocln_cytosolic_FA-bd_dom domain-containing protein OS=Bos indicus x Bos taurus OX=30522 GN=LOC113901792 PE=3 SV=1;tr|Q0PNH9|Q0PNH9_BUBBU Beta-	2	818.391	1634.77	48.265	1	17935	100.69	22931000	+
TPEVDDEALEKFDK	14	Unmodified	_TPEVDDEALEKFDK_		0	CON__P02754	;sp|P02754|LACB_BOVIN Beta-lactoglobulin OS=Bos taurus OX=9913 GN=LGB PE=1 SV=3;tr|A0A4W2BVI6|A0A4W2BVI6_BOBOX Lipocln_cytosolic_FA-bd_dom domain-containing protein OS=Bos indicus x Bos taurus OX=30522 GN=LOC113901792 PE=3 SV=1;tr|Q0PNH9|Q0PNH9_BUBBU Beta-	3	545.93	1634.77	48.258	1	17997	159.66	80960000	+
TPEVDDEALEKFDK	14	Unmodified	_TPEVDDEALEKFDK_		0	CON__P02754	;sp|P02754|LACB_BOVIN Beta-lactoglobulin OS=Bos taurus OX=9913 GN=LGB PE=1 SV=3;tr|A0A4W2BVI6|A0A4W2BVI6_BOBOX Lipocln_cytosolic_FA-bd_dom domain-containing protein OS=Bos indicus x Bos taurus OX=30522 GN=LOC113901792 PE=3 SV=1;tr|Q0PNH9|Q0PNH9_BUBBU Beta-	3	545.93	1634.77	49.225	1	18584	220.37	93694000	+
TPEVDDEALEKFDK	14	Unmodified	_TPEVDDEALEKFDK_		0	CON__P02754	;sp|P02754|LACB_BOVIN Beta-lactoglobulin OS=Bos taurus OX=9913 GN=LGB PE=1 SV=3;tr|A0A4W2BVI6|A0A4W2BVI6_BOBOX Lipocln_cytosolic_FA-bd_dom domain-containing protein OS=Bos indicus x Bos taurus OX=30522 GN=LOC113901792 PE=3 SV=1;tr|Q0PNH9|Q0PNH9_BUBBU Beta-	3	545.93	1634.77	52.13	1	14978	234.52	6848600	+
VAGTWYSLAMAASDISLLDAQSAPLR	26	Oxidation (M)	_VAGTWYSLAM(ox)AASDISLLDAQSAPLR_		0	CON__P02754	;sp|P02754|LACB_BOVIN Beta-lactoglobulin OS=Bos taurus OX=9913 GN=LGB PE=1 SV=3;tr|A0A4W2BVI6|A0A4W2BVI6_BOBOX Lipocln_cytosolic_FA-bd_dom domain-containing protein OS=Bos indicus x Bos taurus OX=30522 GN=LOC113901792 PE=3 SV=1;tr|Q0PNH9|Q0PNH9_BUBBU Beta-	3	908.462	2722.36	59.215	1	25046	252.8	81596000	+
VAGTWYSLAMAASDISLLDAQSAPLR	26	Oxidation (M)	_VAGTWYSLAM(ox)AASDISLLDAQSAPLR_		0	CON__P02754	;sp|P02754|LACB_BOVIN Beta-lactoglobulin OS=Bos taurus OX=9913 GN=LGB PE=1 SV=3;tr|A0A4W2BVI6|A0A4W2BVI6_BOBOX Lipocln_cytosolic_FA-bd_dom domain-containing protein OS=Bos indicus x Bos taurus OX=30522 GN=LOC113901792 PE=3 SV=1;tr|Q0PNH9|Q0PNH9_BUBBU Beta-	2	1362.19	2722.36	59.216	1	25059	197.17	23808000	+
VAGTWYSLAMAASDISLLDAQSAPLR	26	Unmodified	_VAGTWYSLAMAASDISLLDAQSAPLR_		0	CON__P02754	;sp|P02754|LACB_BOVIN Beta-lactoglobulin OS=Bos taurus OX=9913 GN=LGB PE=1 SV=3;tr|A0A4W2BVI6|A0A4W2BVI6_BOBOX Lipocln_cytosolic_FA-bd_dom domain-containing protein OS=Bos indicus x Bos taurus OX=30522 GN=LOC113901792 PE=3 SV=1;tr|Q0PNH9|Q0PNH9_BUBBU Beta-	2	1354.19	2706.37	60.09	1	25480	101.74	3177700	+
VAGTWYSLAMAASDISLLDAQSAPLR	26	Deamidation (NQ)	_VAGTWYSLAMAASDISLLDAQ(de)SAPLR_	VAGTWYSLAMAASDISLLDAQ(1)SAPLR	1	CON__P02754	;sp|P02754|LACB_BOVIN Beta-lactoglobulin OS=Bos taurus OX=9913 GN=LGB PE=1 SV=3;tr|A0A4W2BVI6|A0A4W2BVI6_BOBOX Lipocln_cytosolic_FA-bd_dom domain-containing protein OS=Bos indicus x Bos taurus OX=30522 GN=LOC113901792 PE=3 SV=1;tr|Q0PNH9|Q0PNH9_BUBBU Beta-	3	903.458	2707.35	60.684	1	25779	45.126	418770	+
VLVLDTDYK	9	Unmodified	_VLVLDTDYK_		0	CON__P02754	;sp|P02754|LACB_BOVIN Beta-lactoglobulin OS=Bos taurus OX=9913 GN=LGB PE=1 SV=3;tr|A0A4W2BVI6|A0A4W2BVI6_BOBOX Lipocln_cytosolic_FA-bd_dom domain-containing protein OS=Bos indicus x Bos taurus OX=30522 GN=LOC113901792 PE=3 SV=1;tr|Q0PNH9|Q0PNH9_BUBBU Beta-	1	1065.58	1064.58	47.583	1	17945	84.498	35030000	+
VLVLDTDYK	9	Unmodified	_VLVLDTDYK_		0	CON__P02754	;sp|P02754|LACB_BOVIN Beta-lactoglobulin OS=Bos taurus OX=9913 GN=LGB PE=1 SV=3;tr|A0A4W2BVI6|A0A4W2BVI6_BOBOX Lipocln_cytosolic_FA-bd_dom domain-containing protein OS=Bos indicus x Bos taurus OX=30522 GN=LOC113901792 PE=3 SV=1;tr|Q0PNH9|Q0PNH9_BUBBU Beta-	2	533.295	1064.58	47.589	1	18007	140.09	903060000	+
VLVLDTDYKK	10	Unmodified	_VLVLDTDYKK_		0	CON__P02754	;sp|P02754|LACB_BOVIN Beta-lactoglobulin OS=Bos taurus OX=9913 GN=LGB PE=1 SV=3;tr|A0A4W2BVI6|A0A4W2BVI6_BOBOX Lipocln_cytosolic_FA-bd_dom domain-containing protein OS=Bos indicus x Bos taurus OX=30522 GN=LOC113901792 PE=3 SV=1;tr|Q0PNH9|Q0PNH9_BUBBU Beta-	2	597.342	1192.67	51.434	1	19985	186.3	246540000	+
VLVLDTDYKK	10	Unmodified	_VLVLDTDYKK_		0	CON__P02754	;sp|P02754|LACB_BOVIN Beta-lactoglobulin OS=Bos taurus OX=9913 GN=LGB PE=1 SV=3;tr|A0A4W2BVI6|A0A4W2BVI6_BOBOX Lipocln_cytosolic_FA-bd_dom domain-containing protein OS=Bos indicus x Bos taurus OX=30522 GN=LOC113901792 PE=3 SV=1;tr|Q0PNH9|Q0PNH9_BUBBU Beta-	1	1193.68	1192.67	52.408	1	20627	221.94	63511000	+
VLVLDTDYKK	10	Unmodified	_VLVLDTDYKK_		0	CON__P02754	;sp|P02754|LACB_BOVIN Beta-lactoglobulin OS=Bos taurus OX=9913 GN=LGB PE=1 SV=3;tr|A0A4W2BVI6|A0A4W2BVI6_BOBOX Lipocln_cytosolic_FA-bd_dom domain-containing protein OS=Bos indicus x Bos taurus OX=30522 GN=LOC113901792 PE=3 SV=1;tr|Q0PNH9|Q0PNH9_BUBBU Beta-	2	597.342	1192.67	54.116	1	21803	66.351	8030000	+
VYVEELK	7	Unmodified	_VYVEELK_		0	CON__P02754	;sp|P02754|LACB_BOVIN Beta-lactoglobulin OS=Bos taurus OX=9913 GN=LGB PE=1 SV=3;tr|A0A4W2BVI6|A0A4W2BVI6_BOBOX Lipocln_cytosolic_FA-bd_dom domain-containing protein OS=Bos indicus x Bos taurus OX=30522 GN=LOC113901792 PE=3 SV=1;tr|Q0PNH9|Q0PNH9_BUBBU Beta-	2	440.245	878.475	14.143	1	3154	95.793	553500	+
VYVEELK	7	Unmodified	_VYVEELK_		0	CON__P02754	;sp|P02754|LACB_BOVIN Beta-lactoglobulin OS=Bos taurus OX=9913 GN=LGB PE=1 SV=3;tr|A0A4W2BVI6|A0A4W2BVI6_BOBOX Lipocln_cytosolic_FA-bd_dom domain-containing protein OS=Bos indicus x Bos taurus OX=30522 GN=LOC113901792 PE=3 SV=1;tr|Q0PNH9|Q0PNH9_BUBBU Beta-	2	440.245	878.475	43.914	1	15763	114.02	9356600	+
WENGECAQK	9	Deamidation (NQ)	_WEN(de)GECAQK_	WEN(1)GECAQK	1	CON__P02754	;sp|P02754|LACB_BOVIN Beta-lactoglobulin OS=Bos taurus OX=9913 GN=LGB PE=1 SV=3;tr|A0A4W2BVI6|A0A4W2BVI6_BOBOX Lipocln_cytosolic_FA-bd_dom domain-containing protein OS=Bos indicus x Bos taurus OX=30522 GN=LOC113901792 PE=3 SV=1;tr|Q0PNH9|Q0PNH9_BUBBU Beta-	2	561.73	1121.44	38.87	2	12907	148.99	34962000	+
WENGECAQK	9	Deamidation (NQ)	_WENGECAQ(de)K_	WEN(0.007)GECAQ(0.993)K	1	CON__P02754	;sp|P02754|LACB_BOVIN Beta-lactoglobulin OS=Bos taurus OX=9913 GN=LGB PE=1 SV=3;tr|A0A4W2BVI6|A0A4W2BVI6_BOBOX Lipocln_cytosolic_FA-bd_dom domain-containing protein OS=Bos indicus x Bos taurus OX=30522 GN=LOC113901792 PE=3 SV=1;tr|Q0PNH9|Q0PNH9_BUBBU Beta-	2	561.73	1121.44	40.58	1	14056	98.523	19945000	+
WENGECAQK	9	Unmodified	_WENGECAQK_		0	CON__P02754	;sp|P02754|LACB_BOVIN Beta-lactoglobulin OS=Bos taurus OX=9913 GN=LGB PE=1 SV=3;tr|A0A4W2BVI6|A0A4W2BVI6_BOBOX Lipocln_cytosolic_FA-bd_dom domain-containing protein OS=Bos indicus x Bos taurus OX=30522 GN=LOC113901792 PE=3 SV=1;tr|Q0PNH9|Q0PNH9_BUBBU Beta-	2	561.238	1120.46	11.058	1	1760	80.219	462600	+
WENGECAQK	9	Unmodified	_WENGECAQK_		0	CON__P02754	;sp|P02754|LACB_BOVIN Beta-lactoglobulin OS=Bos taurus OX=9913 GN=LGB PE=1 SV=3;tr|A0A4W2BVI6|A0A4W2BVI6_BOBOX Lipocln_cytosolic_FA-bd_dom domain-containing protein OS=Bos indicus x Bos taurus OX=30522 GN=LOC113901792 PE=3 SV=1;tr|Q0PNH9|Q0PNH9_BUBBU Beta-	2	561.238	1120.46	40.18	1	13489	141.39	318420000	+
WENGECAQK	9	Unmodified	_WENGECAQK_		0	CON__P02754	;sp|P02754|LACB_BOVIN Beta-lactoglobulin OS=Bos taurus OX=9913 GN=LGB PE=1 SV=3;tr|A0A4W2BVI6|A0A4W2BVI6_BOBOX Lipocln_cytosolic_FA-bd_dom domain-containing protein OS=Bos indicus x Bos taurus OX=30522 GN=LOC113901792 PE=3 SV=1;tr|Q0PNH9|Q0PNH9_BUBBU Beta-	1	1121.47	1120.46	40.204	1	13767	210.6	4731000	+
WENGECAQK	9	2 Deamidation (NQ)	_WEN(de)GECAQ(de)K_	WEN(1)GECAQ(1)K	2	CON__P02754	;sp|P02754|LACB_BOVIN Beta-lactoglobulin OS=Bos taurus OX=9913 GN=LGB PE=1 SV=3;tr|A0A4W2BVI6|A0A4W2BVI6_BOBOX Lipocln_cytosolic_FA-bd_dom domain-containing protein OS=Bos indicus x Bos taurus OX=30522 GN=LOC113901792 PE=3 SV=1;tr|Q0PNH9|Q0PNH9_BUBBU Beta-	2	562.222	1122.43	39.777	1	13407	60.436	1749700	+
WENGECAQKK	10	Deamidation (NQ)	_WEN(de)GECAQKK_	WEN(1)GECAQKK	1	CON__P02754	;sp|P02754|LACB_BOVIN Beta-lactoglobulin OS=Bos taurus OX=9913 GN=LGB PE=1 SV=3;tr|A0A4W2BVI6|A0A4W2BVI6_BOBOX Lipocln_cytosolic_FA-bd_dom domain-containing protein OS=Bos indicus x Bos taurus OX=30522 GN=LOC113901792 PE=3 SV=1;tr|Q0PNH9|Q0PNH9_BUBBU Beta-	2	625.777	1249.54	46.112	1	16843	111.06	17789000	+
WENGECAQKK	10	Deamidation (NQ)	_WEN(de)GECAQKK_	WEN(0.998)GECAQ(0.002)KK	1	CON__P02754	;sp|P02754|LACB_BOVIN Beta-lactoglobulin OS=Bos taurus OX=9913 GN=LGB PE=1 SV=3;tr|A0A4W2BVI6|A0A4W2BVI6_BOBOX Lipocln_cytosolic_FA-bd_dom domain-containing protein OS=Bos indicus x Bos taurus OX=30522 GN=LOC113901792 PE=3 SV=1;tr|Q0PNH9|Q0PNH9_BUBBU Beta-	3	417.521	1249.54	46.129	1	16891	98.044	34540000	+
WENGECAQKK	10	Deamidation (NQ)	_WENGECAQ(de)KK_	WENGECAQ(1)KK	1	CON__P02754	;sp|P02754|LACB_BOVIN Beta-lactoglobulin OS=Bos taurus OX=9913 GN=LGB PE=1 SV=3;tr|A0A4W2BVI6|A0A4W2BVI6_BOBOX Lipocln_cytosolic_FA-bd_dom domain-containing protein OS=Bos indicus x Bos taurus OX=30522 GN=LOC113901792 PE=3 SV=1;tr|Q0PNH9|Q0PNH9_BUBBU Beta-	3	417.521	1249.54	48.003	1	18008	42.743	2806100	+
WENGECAQKK	10	Deamidation (NQ)	_WENGECAQ(de)KK_	WEN(0.002)GECAQ(0.998)KK	1	CON__P02754	;sp|P02754|LACB_BOVIN Beta-lactoglobulin OS=Bos taurus OX=9913 GN=LGB PE=1 SV=3;tr|A0A4W2BVI6|A0A4W2BVI6_BOBOX Lipocln_cytosolic_FA-bd_dom domain-containing protein OS=Bos indicus x Bos taurus OX=30522 GN=LOC113901792 PE=3 SV=1;tr|Q0PNH9|Q0PNH9_BUBBU Beta-	2	625.777	1249.54	48.078	1	18107	60.019	1265300	+
WENGECAQKK	10	Unmodified	_WENGECAQKK_		0	CON__P02754	;sp|P02754|LACB_BOVIN Beta-lactoglobulin OS=Bos taurus OX=9913 GN=LGB PE=1 SV=3;tr|A0A4W2BVI6|A0A4W2BVI6_BOBOX Lipocln_cytosolic_FA-bd_dom domain-containing protein OS=Bos indicus x Bos taurus OX=30522 GN=LOC113901792 PE=3 SV=1;tr|Q0PNH9|Q0PNH9_BUBBU Beta-	3	417.193	1248.56	47.603	2	17466	68.846	50642000	+
WENGECAQKK	10	Unmodified	_WENGECAQKK_		0	CON__P02754	;sp|P02754|LACB_BOVIN Beta-lactoglobulin OS=Bos taurus OX=9913 GN=LGB PE=1 SV=3;tr|A0A4W2BVI6|A0A4W2BVI6_BOBOX Lipocln_cytosolic_FA-bd_dom domain-containing protein OS=Bos indicus x Bos taurus OX=30522 GN=LOC113901792 PE=3 SV=1;tr|Q0PNH9|Q0PNH9_BUBBU Beta-	2	625.285	1248.56	47.689	2	17567	151.44	26213000	+
YLLFCMENSAEPEQSLACQCLVR	23	Oxidation (M)	_YLLFCM(ox)ENSAEPEQSLACQCLVR_		0	CON__P02754	;sp|P02754|LACB_BOVIN Beta-lactoglobulin OS=Bos taurus OX=9913 GN=LGB PE=1 SV=3;tr|A0A4W2BVI6|A0A4W2BVI6_BOBOX Lipocln_cytosolic_FA-bd_dom domain-containing protein OS=Bos indicus x Bos taurus OX=30522 GN=LOC113901792 PE=3 SV=1;tr|Q0PNH9|Q0PNH9_BUBBU Beta-	2	1417.63	2833.25	51.543	1	20066	148.48	23093000	+
YLLFCMENSAEPEQSLACQCLVR	23	Oxidation (M)	_YLLFCM(ox)ENSAEPEQSLACQCLVR_		0	CON__P02754	;sp|P02754|LACB_BOVIN Beta-lactoglobulin OS=Bos taurus OX=9913 GN=LGB PE=1 SV=3;tr|A0A4W2BVI6|A0A4W2BVI6_BOBOX Lipocln_cytosolic_FA-bd_dom domain-containing protein OS=Bos indicus x Bos taurus OX=30522 GN=LOC113901792 PE=3 SV=1;tr|Q0PNH9|Q0PNH9_BUBBU Beta-	3	945.425	2833.25	51.541	1	20078	114.53	61874000	+
YLLFCMENSAEPEQSLACQCLVR	23	Unmodified	_YLLFCMENSAEPEQSLACQCLVR_		0	CON__P02754	;sp|P02754|LACB_BOVIN Beta-lactoglobulin OS=Bos taurus OX=9913 GN=LGB PE=1 SV=3;tr|A0A4W2BVI6|A0A4W2BVI6_BOBOX Lipocln_cytosolic_FA-bd_dom domain-containing protein OS=Bos indicus x Bos taurus OX=30522 GN=LOC113901792 PE=3 SV=1;tr|Q0PNH9|Q0PNH9_BUBBU Beta-	3	940.094	2817.26	54.35	1	22170	102.67	5402600	+
DFHVDEQTTVK	11	Unmodified	_DFHVDEQTTVK_		0	CON__P34955	;tr|I1WXR3|I1WXR3_SHEEP Alpha-1-antitrypsin transcript variant 1 OS=Ovis aries OX=9940 GN=SERPINA1 PE=2 SV=1	2	659.817	1317.62	46.067	1	16983	131.09	1503300	+
LSISETYDLK	10	Unmodified	_LSISETYDLK_		0	CON__P34955	;tr|I1WXR3|I1WXR3_SHEEP Alpha-1-antitrypsin transcript variant 1 OS=Ovis aries OX=9940 GN=SERPINA1 PE=2 SV=1	2	584.808	1167.6	45.167	1	16484	49.536	1220400	+
LVDTFLEDVK	10	Unmodified	_LVDTFLEDVK_		0	CON__P34955	;tr|I1WXR3|I1WXR3_SHEEP Alpha-1-antitrypsin transcript variant 1 OS=Ovis aries OX=9940 GN=SERPINA1 PE=2 SV=1	2	589.819	1177.62	52.094	1	20582	96.034	2585900	+
SVLGDVGITEVFSDR	15	Unmodified	_SVLGDVGITEVFSDR_		0	CON__P34955	;tr|I1WXR3|I1WXR3_SHEEP Alpha-1-antitrypsin transcript variant 1 OS=Ovis aries OX=9940 GN=SERPINA1 PE=2 SV=1	2	797.41	1592.8	54.146	1	22128	98.156	2801500	+
VLDPNTVFALVNYISFK	17	Unmodified	_VLDPNTVFALVNYISFK_		0	CON__P34955	;tr|I1WXR3|I1WXR3_SHEEP Alpha-1-antitrypsin transcript variant 1 OS=Ovis aries OX=9940 GN=SERPINA1 PE=2 SV=1	3	647.356	1939.05	61.292	1	26032	92.264	2709700	+
VLDPNTVFALVNYISFK	17	Unmodified	_VLDPNTVFALVNYISFK_		0	CON__P34955	;tr|I1WXR3|I1WXR3_SHEEP Alpha-1-antitrypsin transcript variant 1 OS=Ovis aries OX=9940 GN=SERPINA1 PE=2 SV=1	2	970.53	1939.05	61.281	1	26039	57.159	2650600	+
QEQNQEQPIR	10	Deamidation (NQ)	_QEQN(de)QEQPIR_	QEQ(0.004)N(0.837)Q(0.159)EQPIR	1	CON__P02668	;tr|Q9N273|Q9N273_BOBOX Kappa-casein (Fragment) OS=Bos indicus x Bos taurus OX=30522 GN=CSN3 PE=3 SV=1;tr|Q9N258|Q9N258_BOBOX Kappa-casein (Fragment) OS=Bos indicus x Bos taurus OX=30522 GN=CSN3 PE=3 SV=1;tr|Q8MIR2|Q8MIR2_BOSMU Kappa-casein (Fragment) OS=B	2	635.805	1269.59	13.58	1	2837	186.16	1093200	+
QEQNQEQPIR	10	Gln->pyro-Glu	_(gl)QEQNQEQPIR_		0	CON__P02668	;tr|Q9N273|Q9N273_BOBOX Kappa-casein (Fragment) OS=Bos indicus x Bos taurus OX=30522 GN=CSN3 PE=3 SV=1;tr|Q9N258|Q9N258_BOBOX Kappa-casein (Fragment) OS=Bos indicus x Bos taurus OX=30522 GN=CSN3 PE=3 SV=1;tr|Q8MIR2|Q8MIR2_BOSMU Kappa-casein (Fragment) OS=B	1	1252.59	1251.58	13.139	1	2702	240.38	35563000	+
QEQNQEQPIR	10	Gln->pyro-Glu	_(gl)QEQNQEQPIR_		0	CON__P02668	;tr|Q9N273|Q9N273_BOBOX Kappa-casein (Fragment) OS=Bos indicus x Bos taurus OX=30522 GN=CSN3 PE=3 SV=1;tr|Q9N258|Q9N258_BOBOX Kappa-casein (Fragment) OS=Bos indicus x Bos taurus OX=30522 GN=CSN3 PE=3 SV=1;tr|Q8MIR2|Q8MIR2_BOSMU Kappa-casein (Fragment) OS=B	2	626.799	1251.58	16.892	1	4084	191.45	14754000	+
QEQNQEQPIR	10	Gln->pyro-Glu	_(gl)QEQNQEQPIR_		0	CON__P02668	;tr|Q9N273|Q9N273_BOBOX Kappa-casein (Fragment) OS=Bos indicus x Bos taurus OX=30522 GN=CSN3 PE=3 SV=1;tr|Q9N258|Q9N258_BOBOX Kappa-casein (Fragment) OS=Bos indicus x Bos taurus OX=30522 GN=CSN3 PE=3 SV=1;tr|Q8MIR2|Q8MIR2_BOSMU Kappa-casein (Fragment) OS=B	2	626.799	1251.58	17.283	2	4337	223.84	18085000	+
QEQNQEQPIR	10	Gln->pyro-Glu	_(gl)QEQNQEQPIR_		0	CON__P02668	;tr|Q9N273|Q9N273_BOBOX Kappa-casein (Fragment) OS=Bos indicus x Bos taurus OX=30522 GN=CSN3 PE=3 SV=1;tr|Q9N258|Q9N258_BOBOX Kappa-casein (Fragment) OS=Bos indicus x Bos taurus OX=30522 GN=CSN3 PE=3 SV=1;tr|Q8MIR2|Q8MIR2_BOSMU Kappa-casein (Fragment) OS=B	2	626.799	1251.58	13.153	1	3650	190.62	982230	+
QEQNQEQPIR	10	Unmodified	_QEQNQEQPIR_		0	CON__P02668	;tr|Q9N273|Q9N273_BOBOX Kappa-casein (Fragment) OS=Bos indicus x Bos taurus OX=30522 GN=CSN3 PE=3 SV=1;tr|Q9N258|Q9N258_BOBOX Kappa-casein (Fragment) OS=Bos indicus x Bos taurus OX=30522 GN=CSN3 PE=3 SV=1;tr|Q8MIR2|Q8MIR2_BOSMU Kappa-casein (Fragment) OS=B	2	635.313	1268.61	13.146	1	2668	181.55	32785000	+
QEQNQEQPIR	10	Unmodified	_QEQNQEQPIR_		0	CON__P02668	;tr|Q9N273|Q9N273_BOBOX Kappa-casein (Fragment) OS=Bos indicus x Bos taurus OX=30522 GN=CSN3 PE=3 SV=1;tr|Q9N258|Q9N258_BOBOX Kappa-casein (Fragment) OS=Bos indicus x Bos taurus OX=30522 GN=CSN3 PE=3 SV=1;tr|Q8MIR2|Q8MIR2_BOSMU Kappa-casein (Fragment) OS=B	2	635.313	1268.61	16.897	1	4148	117.81	537380	+
QEQNQEQPIR	10	Unmodified	_QEQNQEQPIR_		0	CON__P02668	;tr|Q9N273|Q9N273_BOBOX Kappa-casein (Fragment) OS=Bos indicus x Bos taurus OX=30522 GN=CSN3 PE=3 SV=1;tr|Q9N258|Q9N258_BOBOX Kappa-casein (Fragment) OS=Bos indicus x Bos taurus OX=30522 GN=CSN3 PE=3 SV=1;tr|Q8MIR2|Q8MIR2_BOSMU Kappa-casein (Fragment) OS=B	2	635.313	1268.61	17.257	1	4458	149.72	971720	+
QEQNQEQPIRCEK	13	Gln->pyro-Glu	_(gl)QEQNQEQPIRCEK_		0	CON__P02668	;tr|Q9N273|Q9N273_BOBOX Kappa-casein (Fragment) OS=Bos indicus x Bos taurus OX=30522 GN=CSN3 PE=3 SV=1;tr|Q9N258|Q9N258_BOBOX Kappa-casein (Fragment) OS=Bos indicus x Bos taurus OX=30522 GN=CSN3 PE=3 SV=1;tr|Q8MIR2|Q8MIR2_BOSMU Kappa-casein (Fragment) OS=B	2	835.384	1668.75	12.189	1	2252	217.22	767550	+
QEQNQEQPIRCEK	13	Gln->pyro-Glu	_(gl)QEQNQEQPIRCEK_		0	CON__P02668	;tr|Q9N273|Q9N273_BOBOX Kappa-casein (Fragment) OS=Bos indicus x Bos taurus OX=30522 GN=CSN3 PE=3 SV=1;tr|Q9N258|Q9N258_BOBOX Kappa-casein (Fragment) OS=Bos indicus x Bos taurus OX=30522 GN=CSN3 PE=3 SV=1;tr|Q8MIR2|Q8MIR2_BOSMU Kappa-casein (Fragment) OS=B	2	835.384	1668.75	12.187	1	3203	257.8	1788100	+
QEQNQEQPIRCEK	13	Gln->pyro-Glu	_(gl)QEQNQEQPIRCEK_		0	CON__P02668	;tr|Q9N273|Q9N273_BOBOX Kappa-casein (Fragment) OS=Bos indicus x Bos taurus OX=30522 GN=CSN3 PE=3 SV=1;tr|Q9N258|Q9N258_BOBOX Kappa-casein (Fragment) OS=Bos indicus x Bos taurus OX=30522 GN=CSN3 PE=3 SV=1;tr|Q8MIR2|Q8MIR2_BOSMU Kappa-casein (Fragment) OS=B	2	835.384	1668.75	42.669	1	11217	89.9	292550	+
QEQNQEQPIRCEKDER	16	Gln->pyro-Glu	_(gl)QEQNQEQPIRCEKDER_		0	CON__P02668	;tr|Q9N273|Q9N273_BOBOX Kappa-casein (Fragment) OS=Bos indicus x Bos taurus OX=30522 GN=CSN3 PE=3 SV=1;tr|Q9N258|Q9N258_BOBOX Kappa-casein (Fragment) OS=Bos indicus x Bos taurus OX=30522 GN=CSN3 PE=3 SV=1;tr|Q8MIR2|Q8MIR2_BOSMU Kappa-casein (Fragment) OS=B	3	690.648	2068.92	11.758	1	3010	97.203	4887000	+
AEFVEVTK	8	Unmodified	_AEFVEVTK_		0	CON__P02769	Albumin (BSA) (allergen Bos d 6)Bos taurus (Bovine)	2	461.748	921.481	14.031	1	3107	215.09	6377300	+
AEFVEVTK	8	Unmodified	_AEFVEVTK_		0	CON__P02769	Albumin (BSA) (allergen Bos d 6)Bos taurus (Bovine)	2	461.748	921.481	43.112	1	15222	176.41	66923000	+
ATEEQLK	7	Unmodified	_ATEEQLK_		0	CON__P02769	Albumin (BSA) (allergen Bos d 6)Bos taurus (Bovine)	2	409.716	817.418	39.88	1	13300	122.98	3696300	+
CCAADDKEACFAVEGPK	17	Unmodified	_CCAADDKEACFAVEGPK_		0	CON__P02769	Albumin (BSA) (allergen Bos d 6)Bos taurus (Bovine)	3	643.271	1926.79	48.025	1	17948	152.07	10796000	+
CCTESLVNR	9	Unmodified	_CCTESLVNR_		0	CON__P02769	Albumin (BSA) (allergen Bos d 6)Bos taurus (Bovine)	2	569.753	1137.49	12.708	1	2483	208.67	9030500	+
CCTESLVNR	9	Unmodified	_CCTESLVNR_		0	CON__P02769	Albumin (BSA) (allergen Bos d 6)Bos taurus (Bovine)	2	569.753	1137.49	22.915	1	5715	83.753	257140	+
CCTESLVNR	9	Unmodified	_CCTESLVNR_		0	CON__P02769	Albumin (BSA) (allergen Bos d 6)Bos taurus (Bovine)	2	569.753	1137.49	41.005	1	14145	171.38	12806000	+
DAFLGSFLYEYSR	13	Unmodified	_DAFLGSFLYEYSR_		0	CON__P02769	Albumin (BSA) (allergen Bos d 6)Bos taurus (Bovine)	2	784.375	1566.74	56.511	1	23595	201.84	103700000	+
DAIPENLPPLTADFAEDKDVCK	22	Unmodified	_DAIPENLPPLTADFAEDKDVCK_		0	CON__P02769	Albumin (BSA) (allergen Bos d 6)Bos taurus (Bovine)	2	1229.59	2457.17	52.713	2	20910	102.63	6200600	+
DAIPENLPPLTADFAEDKDVCK	22	Unmodified	_DAIPENLPPLTADFAEDKDVCK_		0	CON__P02769	Albumin (BSA) (allergen Bos d 6)Bos taurus (Bovine)	3	820.065	2457.17	52.729	1	20952	90.882	39198000	+
DDPHACYSTVFDK	13	Unmodified	_DDPHACYSTVFDK_		0	CON__P02769	Albumin (BSA) (allergen Bos d 6)Bos taurus (Bovine)	2	777.83	1553.65	47.73	1	17786	105.36	34848000	+
DDPHACYSTVFDK	13	Unmodified	_DDPHACYSTVFDK_		0	CON__P02769	Albumin (BSA) (allergen Bos d 6)Bos taurus (Bovine)	3	518.889	1553.65	47.757	1	17816	73.386	44322000	+
DLGEEHFK	8	Unmodified	_DLGEEHFK_		0	CON__P02769	Albumin (BSA) (allergen Bos d 6)Bos taurus (Bovine)	2	487.733	973.451	12.799	1	2525	91.9	2245000	+
DLGEEHFK	8	Unmodified	_DLGEEHFK_		0	CON__P02769	Albumin (BSA) (allergen Bos d 6)Bos taurus (Bovine)	2	487.733	973.451	48.269	1	18134	81.191	9571700	+
ECCDKPLLEK	10	Unmodified	_ECCDKPLLEK_		0	CON__P02769	Albumin (BSA) (allergen Bos d 6)Bos taurus (Bovine)	3	431.206	1290.59	49.42	2	18799	79.693	8287000	+
ECCDKPLLEK	10	Unmodified	_ECCDKPLLEK_		0	CON__P02769	Albumin (BSA) (allergen Bos d 6)Bos taurus (Bovine)	2	646.305	1290.59	49.355	1	18792	140.45		+
ECCHGDLLECADDR	14	Glu->pyro-Glu	_(gl)ECCHGDLLECADDR_		0	CON__P02769	Albumin (BSA) (allergen Bos d 6)Bos taurus (Bovine)	2	866.33	1730.64	41.608	1	14480	134.3	421930	+
ECCHGDLLECADDR	14	Unmodified	_ECCHGDLLECADDR_		0	CON__P02769	Albumin (BSA) (allergen Bos d 6)Bos taurus (Bovine)	3	583.892	1748.66	48.593	1	18317	107.14	22404000	+
ECCHGDLLECADDRADLAK	19	Unmodified	_ECCHGDLLECADDRADLAK_		0	CON__P02769	Albumin (BSA) (allergen Bos d 6)Bos taurus (Bovine)	4	562.741	2246.94	53.056	1	21122	128.45	66806000	+
ECCHGDLLECADDRADLAK	19	Unmodified	_ECCHGDLLECADDRADLAK_		0	CON__P02769	Albumin (BSA) (allergen Bos d 6)Bos taurus (Bovine)	3	749.986	2246.94	53.078	1	21129	232.01	34899000	+
EYEATLEECCAK	12	Unmodified	_EYEATLEECCAK_		0	CON__P02769	Albumin (BSA) (allergen Bos d 6)Bos taurus (Bovine)	2	751.811	1501.61	13.886	1	3031	137.05	745040	+
EYEATLEECCAK	12	Unmodified	_EYEATLEECCAK_		0	CON__P02769	Albumin (BSA) (allergen Bos d 6)Bos taurus (Bovine)	2	751.811	1501.61	40.328	1	13552	83.862	89879000	+
FKDLGEEHFK	10	Unmodified	_FKDLGEEHFK_		0	CON__P02769	Albumin (BSA) (allergen Bos d 6)Bos taurus (Bovine)	3	417.212	1248.61	54.453	1	22198	126.03	56019000	+
FKDLGEEHFK	10	Unmodified	_FKDLGEEHFK_		0	CON__P02769	Albumin (BSA) (allergen Bos d 6)Bos taurus (Bovine)	2	625.314	1248.61	54.444	1	22226	94.409	7110100	+
GLVLIAFSQYLQQCPFDEHVK	21	Unmodified	_GLVLIAFSQYLQQCPFDEHVK_		0	CON__P02769	Albumin (BSA) (allergen Bos d 6)Bos taurus (Bovine)	3	831.426	2491.26	60.044	1	25413	93.837	39441000	+
GLVLIAFSQYLQQCPFDEHVK	21	Deamidation (NQ)	_GLVLIAFSQYLQQ(de)CPFDEHVK_	GLVLIAFSQYLQ(0.122)Q(0.877)CPFDEHVK	1	CON__P02769	Albumin (BSA) (allergen Bos d 6)Bos taurus (Bovine)	3	831.754	2492.24	60.304	1	25592	101.92	2699200	+
HLVDEPQNLIK	11	Deamidation (NQ)	_HLVDEPQN(de)LIK_	HLVDEPQ(0.426)N(0.574)LIK	1	CON__P02769	Albumin (BSA) (allergen Bos d 6)Bos taurus (Bovine)	2	653.854	1305.69	53.083	1	21180	59.153		+
HPEYAVSVLLR	11	Unmodified	_HPEYAVSVLLR_		0	CON__P02769	Albumin (BSA) (allergen Bos d 6)Bos taurus (Bovine)	2	642.359	1282.7	56.168	1	23429	91.265	10124000	+
KQTALVELLK	10	Unmodified	_KQTALVELLK_		0	CON__P02769	Albumin (BSA) (allergen Bos d 6)Bos taurus (Bovine)	2	571.861	1141.71	55.815	1	23213	130.98	51195000	+
KVPQVSTPTLVEVSR	15	Unmodified	_KVPQVSTPTLVEVSR_		0	CON__P02769	Albumin (BSA) (allergen Bos d 6)Bos taurus (Bovine)	3	547.317	1638.93	51.782	1	20174	189.33	44916000	+
LCVLHEK	7	Unmodified	_LCVLHEK_		0	CON__P02769	Albumin (BSA) (allergen Bos d 6)Bos taurus (Bovine)	2	449.744	897.474	51.433	1	20073	100.74	50099000	+
LFTFHADICTLPDTEK	16	Unmodified	_LFTFHADICTLPDTEK_		0	CON__P02769	Albumin (BSA) (allergen Bos d 6)Bos taurus (Bovine)	3	636.645	1906.91	55.797	1	23168	150.76	266980000	+
LKECCDKPLLEK	12	Unmodified	_LKECCDKPLLEK_		0	CON__P02769	Albumin (BSA) (allergen Bos d 6)Bos taurus (Bovine)	3	511.599	1531.77	12.143	1	2226	104.24	385610	+
LKECCDKPLLEK	12	Unmodified	_LKECCDKPLLEK_		0	CON__P02769	Albumin (BSA) (allergen Bos d 6)Bos taurus (Bovine)	3	511.599	1531.77	53.924	1	21831	159.08	117580000	+
LKPDPNTLCDEFK	13	Unmodified	_LKPDPNTLCDEFK_		0	CON__P02769	Albumin (BSA) (allergen Bos d 6)Bos taurus (Bovine)	2	788.887	1575.76	51.311	1	19942	158.56	32929000	+
LKPDPNTLCDEFK	13	Unmodified	_LKPDPNTLCDEFK_		0	CON__P02769	Albumin (BSA) (allergen Bos d 6)Bos taurus (Bovine)	3	526.261	1575.76	51.308	1	19875	77.279	80093000	+
LKPDPNTLCDEFKADEK	17	Unmodified	_LKPDPNTLCDEFKADEK_		0	CON__P02769	Albumin (BSA) (allergen Bos d 6)Bos taurus (Bovine)	3	673.995	2018.96	53.387	1	21374	154.81	62606000	+
LKPDPNTLCDEFKADEK	17	Unmodified	_LKPDPNTLCDEFKADEK_		0	CON__P02769	Albumin (BSA) (allergen Bos d 6)Bos taurus (Bovine)	4	505.748	2018.96	53.387	1	21402	123.4	24213000	+
LVNELTEFAK	10	Unmodified	_LVNELTEFAK_		0	CON__P02769	Albumin (BSA) (allergen Bos d 6)Bos taurus (Bovine)	2	582.319	1162.62	49.644	1	18754	109.44	98080000	+
LVVSTQTALA	10	Unmodified	_LVVSTQTALA_		0	CON__P02769	Albumin (BSA) (allergen Bos d 6)Bos taurus (Bovine)	2	501.795	1001.58	27.25	1	7782	63.565	4217400	+
MPCTEDYLSLILNR	14	Oxidation (M)	_M(ox)PCTEDYLSLILNR_		0	CON__P02769	Albumin (BSA) (allergen Bos d 6)Bos taurus (Bovine)	2	870.918	1739.82	55.145	1	22692	167.12	8121100	+
NECFLSHKDDSPDLPK	16	Unmodified	_NECFLSHKDDSPDLPK_		0	CON__P02769	Albumin (BSA) (allergen Bos d 6)Bos taurus (Bovine)	3	634.628	1900.86	53.439	1	21471	135.57	20312000	+
NECFLSHKDDSPDLPK	16	Unmodified	_NECFLSHKDDSPDLPK_		0	CON__P02769	Albumin (BSA) (allergen Bos d 6)Bos taurus (Bovine)	4	476.223	1900.86	53.488	1	21475	82.837	9084200	+
QEPERNECFLSHK	13	Gln->pyro-Glu	_(gl)QEPERNECFLSHK_		0	CON__P02769	Albumin (BSA) (allergen Bos d 6)Bos taurus (Bovine)	3	552.919	1655.74	48.513	1	18216	68.262	9323800	+
QEPERNECFLSHKDDSPDLPK	21	Gln->pyro-Glu	_(gl)QEPERNECFLSHKDDSPDLPK_		0	CON__P02769	Albumin (BSA) (allergen Bos d 6)Bos taurus (Bovine)	4	631.791	2523.13	52.961	1	21043	84.371	45201000	+
QEPERNECFLSHKDDSPDLPK	21	Gln->pyro-Glu	_(gl)QEPERNECFLSHKDDSPDLPK_		0	CON__P02769	Albumin (BSA) (allergen Bos d 6)Bos taurus (Bovine)	3	842.052	2523.13	53.006	1	21056	137.73	8942100	+
QNCDQFEK	8	Gln->pyro-Glu	_(gl)QNCDQFEK_		0	CON__P02769	Albumin (BSA) (allergen Bos d 6)Bos taurus (Bovine)	2	526.211	1050.41	13.488	1	2831	205.58	12509000	+
QNCDQFEK	8	Gln->pyro-Glu	_(gl)QNCDQFEK_		0	CON__P02769	Albumin (BSA) (allergen Bos d 6)Bos taurus (Bovine)	1	1051.41	1050.41	18.085	1	4588	65.246	317780	+
QTALVELLK	9	Gln->pyro-Glu	_(gl)QTALVELLK_		0	CON__P02769	Albumin (BSA) (allergen Bos d 6)Bos taurus (Bovine)	1	997.593	996.586	51.865	1	20331	95.775	15667000	+
QTALVELLK	9	Unmodified	_QTALVELLK_		0	CON__P02769	Albumin (BSA) (allergen Bos d 6)Bos taurus (Bovine)	2	507.813	1013.61	53.492	1	21581	77.732	13298000	+
RHPEYAVSVLLR	12	Unmodified	_RHPEYAVSVLLR_		0	CON__P02769	Albumin (BSA) (allergen Bos d 6)Bos taurus (Bovine)	3	480.609	1438.8	57.702	1	24274	161.87	48838000	+
RHPYFYAPELLYYANK	16	Unmodified	_RHPYFYAPELLYYANK_		0	CON__P02769	Albumin (BSA) (allergen Bos d 6)Bos taurus (Bovine)	3	682.348	2044.02	58.164	1	24551	138.01	19157000	+
RHPYFYAPELLYYANK	16	Unmodified	_RHPYFYAPELLYYANK_		0	CON__P02769	Albumin (BSA) (allergen Bos d 6)Bos taurus (Bovine)	4	512.012	2044.02	58.164	1	24560	55.815	5628000	+
RPCFSALTPDETYVPK	16	Unmodified	_RPCFSALTPDETYVPK_		0	CON__P02769	Albumin (BSA) (allergen Bos d 6)Bos taurus (Bovine)	2	940.964	1879.91	53.12	1	21201	81.709	19420000	+
RPCFSALTPDETYVPK	16	Unmodified	_RPCFSALTPDETYVPK_		0	CON__P02769	Albumin (BSA) (allergen Bos d 6)Bos taurus (Bovine)	3	627.645	1879.91	53.123	1	21226	82.349	78243000	+
SHCIAEVEK	9	Unmodified	_SHCIAEVEK_		0	CON__P02769	Albumin (BSA) (allergen Bos d 6)Bos taurus (Bovine)	2	536.758	1071.5	48.725	1	18368	114.89	13879000	+
SLHTLFGDELCK	12	Unmodified	_SLHTLFGDELCK_		0	CON__P02769	Albumin (BSA) (allergen Bos d 6)Bos taurus (Bovine)	3	473.903	1418.69	55.659	2	23011	166.11	110550000	+
TCVADESHAGCEK	13	Unmodified	_TCVADESHAGCEK_		0	CON__P02769	Albumin (BSA) (allergen Bos d 6)Bos taurus (Bovine)	2	732.298	1462.58	44.382	1	15997	158.47	4386700	+
TCVADESHAGCEK	13	Unmodified	_TCVADESHAGCEK_		0	CON__P02769	Albumin (BSA) (allergen Bos d 6)Bos taurus (Bovine)	3	488.535	1462.58	44.324	1	16010	103.46	11730000	+
TVMENFVAFVDK	12	Oxidation (M)	_TVM(ox)ENFVAFVDK_		0	CON__P02769	Albumin (BSA) (allergen Bos d 6)Bos taurus (Bovine)	2	708.347	1414.68	50.84	2	19577	116.77	8290000	+
VPQVSTPTLVEVSR	14	Unmodified	_VPQVSTPTLVEVSR_		0	CON__P02769	Albumin (BSA) (allergen Bos d 6)Bos taurus (Bovine)	2	756.425	1510.84	44.147	1	15980	153.74	4633300	+
YICDNQDTISSK	12	Unmodified	_YICDNQDTISSK_		0	CON__P02769	Albumin (BSA) (allergen Bos d 6)Bos taurus (Bovine)	2	722.325	1442.63	13.026	1	2565	182.16	29408000	+
YICDNQDTISSK	12	Unmodified	_YICDNQDTISSK_		0	CON__P02769	Albumin (BSA) (allergen Bos d 6)Bos taurus (Bovine)	2	722.325	1442.63	37.136	2	12416	82.261	605970	+
YICDNQDTISSK	12	Unmodified	_YICDNQDTISSK_		0	CON__P02769	Albumin (BSA) (allergen Bos d 6)Bos taurus (Bovine)	2	722.325	1442.63	39.576	2	13558	192.64	25544000	+
YICDNQDTISSK	12	Deamidation (NQ)	_YICDNQ(de)DTISSK_	YICDN(0.187)Q(0.813)DTISSK	1	CON__P02769	Albumin (BSA) (allergen Bos d 6)Bos taurus (Bovine)	2	722.817	1443.62	13.299	1	2772	98.04	505900	+
YICDNQDTISSK	12	Deamidation (NQ)	_YICDN(de)QDTISSK_	YICDN(0.5)Q(0.5)DTISSK	1	CON__P02769	Albumin (BSA) (allergen Bos d 6)Bos taurus (Bovine)	2	722.817	1443.62	40.106	1	13673	125.97	1320000	+
YLYEIAR	7	Unmodified	_YLYEIAR_		0	CON__P02769	Albumin (BSA) (allergen Bos d 6)Bos taurus (Bovine)	2	464.25	926.486	48.261	1	17956	73.039	38452000	+
YLYEIAR	7	Unmodified	_YLYEIAR_		0	CON__P02769	Albumin (BSA) (allergen Bos d 6)Bos taurus (Bovine)	1	927.493	926.486	48.237	1	18215	108.98	3601800	+
YNGVFQECCQAEDK	14	Unmodified	_YNGVFQECCQAEDK_		0	CON__P02769	Albumin (BSA) (allergen Bos d 6)Bos taurus (Bovine)	2	874.356	1746.7	25.861	2	6725	110.84	942380	+
YNGVFQECCQAEDK	14	Unmodified	_YNGVFQECCQAEDK_		0	CON__P02769	Albumin (BSA) (allergen Bos d 6)Bos taurus (Bovine)	2	874.356	1746.7	41.602	2	14380	183.85	37112000	+
YQLDLVATLSQLGLQELFQAPDLR	24	Unmodified	_YQLDLVATLSQLGLQELFQAPDLR_		0	CON__P28800	Alpha-2-antiplasminBos taurus (Bovine)	3	911.16	2730.46	64.859	1	27789	47.728	94374	+
MAALTQNPQFK	11	3 Deamidation (NQ),Hydroxyproline	_MAALTQ(de)N(de)P(hy)Q(de)FK_	MAALTQ(1)N(1)PQ(1)FK	3	CON__Q3ZBD7	Carboxypeptidase B2 (Bos taurus)	2	634.297	1266.58	31.644	1	9616	48.283	1113100	+
MLNTSALLK	9	Deamidation (NQ)	_MLN(de)TSALLK_	MLN(1)TSALLK	1	CON__P17697	Clusterin	1	991.549	990.542	41.839	1	14623	45.952	503860	+
AAVYNHFISDGVKK	14	Unmodified	_AAVYNHFISDGVKK_		0	CON__Q2UVX4	Complement C3 [Cleaved into: Complement C3 beta chain; Complement C3 alpha chain; C3a anaphylatoxin; C3-beta-c, C3bc; Acylation stimulating protein, ASP (C3adesArg) ; Complement C3b alpha' chain; Complement C3c alpha' chain fragment 1; Complement C3dg fragment; Complement C3g fragment; Complement C3d fragment; Complement C3f fragment; Complement C3c alpha' chain fragment 2]Bos taurus (Bovine)	3	516.944	1547.81	54.073	1	22042	72.891	3360900	+
ACEPGVDYVYK	11	Unmodified	_ACEPGVDYVYK_		0	CON__Q2UVX4	Complement C3 [Cleaved into: Complement C3 beta chain; Complement C3 alpha chain; C3a anaphylatoxin; C3-beta-c, C3bc; Acylation stimulating protein, ASP (C3adesArg) ; Complement C3b alpha' chain; Complement C3c alpha' chain fragment 1; Complement C3dg fragment; Complement C3g fragment; Complement C3d fragment; Complement C3f fragment; Complement C3c alpha' chain fragment 2]Bos taurus (Bovine)	2	650.798	1299.58	42.654	1	15003	88.37	11501000	+
ADIGCTPGSGR	11	Unmodified	_ADIGCTPGSGR_		0	CON__Q2UVX4	Complement C3 [Cleaved into: Complement C3 beta chain; Complement C3 alpha chain; C3a anaphylatoxin; C3-beta-c, C3bc; Acylation stimulating protein, ASP (C3adesArg) ; Complement C3b alpha' chain; Complement C3c alpha' chain fragment 1; Complement C3dg fragment; Complement C3g fragment; Complement C3d fragment; Complement C3f fragment; Complement C3c alpha' chain fragment 2]Bos taurus (Bovine)	2	545.751	1089.49	36.836	1	12069	65.278	723980	+
AFLDCCEYITQLR	13	Unmodified	_AFLDCCEYITQLR_		0	CON__Q2UVX4	Complement C3 [Cleaved into: Complement C3 beta chain; Complement C3 alpha chain; C3a anaphylatoxin; C3-beta-c, C3bc; Acylation stimulating protein, ASP (C3adesArg) ; Complement C3b alpha' chain; Complement C3c alpha' chain fragment 1; Complement C3dg fragment; Complement C3g fragment; Complement C3d fragment; Complement C3f fragment; Complement C3c alpha' chain fragment 2]Bos taurus (Bovine)	2	844.892	1687.77	51.066	1	19793	254.57	32023000	+
AQFILQGDACVK	12	Unmodified	_AQFILQGDACVK_		0	CON__Q2UVX4	Complement C3 [Cleaved into: Complement C3 beta chain; Complement C3 alpha chain; C3a anaphylatoxin; C3-beta-c, C3bc; Acylation stimulating protein, ASP (C3adesArg) ; Complement C3b alpha' chain; Complement C3c alpha' chain fragment 1; Complement C3dg fragment; Complement C3g fragment; Complement C3d fragment; Complement C3f fragment; Complement C3c alpha' chain fragment 2]Bos taurus (Bovine)	2	675.348	1348.68	45.041	1	16338	123.63	9603100	+
AYYEDSPQQVFSAEFEVK	18	Unmodified	_AYYEDSPQQVFSAEFEVK_		0	CON__Q2UVX4	Complement C3 [Cleaved into: Complement C3 beta chain; Complement C3 alpha chain; C3a anaphylatoxin; C3-beta-c, C3bc; Acylation stimulating protein, ASP (C3adesArg) ; Complement C3b alpha' chain; Complement C3c alpha' chain fragment 1; Complement C3dg fragment; Complement C3g fragment; Complement C3d fragment; Complement C3f fragment; Complement C3c alpha' chain fragment 2]Bos taurus (Bovine)	2	1068.99	2135.97	51.196	1	19849	228.78	11790000	+
DPLTITVR	8	Unmodified	_DPLTITVR_		0	CON__Q2UVX4	Complement C3 [Cleaved into: Complement C3 beta chain; Complement C3 alpha chain; C3a anaphylatoxin; C3-beta-c, C3bc; Acylation stimulating protein, ASP (C3adesArg) ; Complement C3b alpha' chain; Complement C3c alpha' chain fragment 1; Complement C3dg fragment; Complement C3g fragment; Complement C3d fragment; Complement C3f fragment; Complement C3c alpha' chain fragment 2]Bos taurus (Bovine)	2	457.769	913.523	44.781	1	16242	87.323	1810500	+
DSNKNTLIIYLDK	13	Unmodified	_DSNKNTLIIYLDK_		0	CON__Q2UVX4	Complement C3 [Cleaved into: Complement C3 beta chain; Complement C3 alpha chain; C3a anaphylatoxin; C3-beta-c, C3bc; Acylation stimulating protein, ASP (C3adesArg) ; Complement C3b alpha' chain; Complement C3c alpha' chain fragment 1; Complement C3dg fragment; Complement C3g fragment; Complement C3d fragment; Complement C3f fragment; Complement C3c alpha' chain fragment 2]Bos taurus (Bovine)	3	512.947	1535.82	52.911	1	20936	92.906	5309100	+
EKDVSLTAFVLIALHEAK	18	Unmodified	_EKDVSLTAFVLIALHEAK_		0	CON__Q2UVX4	Complement C3 [Cleaved into: Complement C3 beta chain; Complement C3 alpha chain; C3a anaphylatoxin; C3-beta-c, C3bc; Acylation stimulating protein, ASP (C3adesArg) ; Complement C3b alpha' chain; Complement C3c alpha' chain fragment 1; Complement C3dg fragment; Complement C3g fragment; Complement C3d fragment; Complement C3f fragment; Complement C3c alpha' chain fragment 2]Bos taurus (Bovine)	3	662.042	1983.1	60.044	1	25475	131.48	968970	+
EPGQDLVVLPLTITSDFIPSFR	22	Unmodified	_EPGQDLVVLPLTITSDFIPSFR_		0	CON__Q2UVX4	Complement C3 [Cleaved into: Complement C3 beta chain; Complement C3 alpha chain; C3a anaphylatoxin; C3-beta-c, C3bc; Acylation stimulating protein, ASP (C3adesArg) ; Complement C3b alpha' chain; Complement C3c alpha' chain fragment 1; Complement C3dg fragment; Complement C3g fragment; Complement C3d fragment; Complement C3f fragment; Complement C3c alpha' chain fragment 2]Bos taurus (Bovine)	3	815.441	2443.3	61.367	1	26080	84.689	1182200	+
EPGQDLVVLPLTITSDFIPSFR	22	Unmodified	_EPGQDLVVLPLTITSDFIPSFR_		0	CON__Q2UVX4	Complement C3 [Cleaved into: Complement C3 beta chain; Complement C3 alpha chain; C3a anaphylatoxin; C3-beta-c, C3bc; Acylation stimulating protein, ASP (C3adesArg) ; Complement C3b alpha' chain; Complement C3c alpha' chain fragment 1; Complement C3dg fragment; Complement C3g fragment; Complement C3d fragment; Complement C3f fragment; Complement C3c alpha' chain fragment 2]Bos taurus (Bovine)	2	1222.66	2443.3	61.368	1	26086	111.43	2774800	+
EVTLEDR	7	Unmodified	_EVTLEDR_		0	CON__Q2UVX4	Complement C3 [Cleaved into: Complement C3 beta chain; Complement C3 alpha chain; C3a anaphylatoxin; C3-beta-c, C3bc; Acylation stimulating protein, ASP (C3adesArg) ; Complement C3b alpha' chain; Complement C3c alpha' chain fragment 1; Complement C3dg fragment; Complement C3g fragment; Complement C3d fragment; Complement C3f fragment; Complement C3c alpha' chain fragment 2]Bos taurus (Bovine)	2	431.219	860.424	41.808	1	14542	82.305	1966300	+
EVVADSVWVDVK	12	Unmodified	_EVVADSVWVDVK_		0	CON__Q2UVX4	Complement C3 [Cleaved into: Complement C3 beta chain; Complement C3 alpha chain; C3a anaphylatoxin; C3-beta-c, C3bc; Acylation stimulating protein, ASP (C3adesArg) ; Complement C3b alpha' chain; Complement C3c alpha' chain fragment 1; Complement C3dg fragment; Complement C3g fragment; Complement C3d fragment; Complement C3f fragment; Complement C3c alpha' chain fragment 2]Bos taurus (Bovine)	2	673.354	1344.69	49.536	1	18871	77.64	14351000	+
EYVLPSFEVQLEPEEK	16	Unmodified	_EYVLPSFEVQLEPEEK_		0	CON__Q2UVX4	Complement C3 [Cleaved into: Complement C3 beta chain; Complement C3 alpha chain; C3a anaphylatoxin; C3-beta-c, C3bc; Acylation stimulating protein, ASP (C3adesArg) ; Complement C3b alpha' chain; Complement C3c alpha' chain fragment 1; Complement C3dg fragment; Complement C3g fragment; Complement C3d fragment; Complement C3f fragment; Complement C3c alpha' chain fragment 2]Bos taurus (Bovine)	2	968.483	1934.95	52.151	1	20636	155.47	13552000	+
FLYGEQVDGTAFVIFGVQDGDRR	23	Unmodified	_FLYGEQVDGTAFVIFGVQDGDRR_		0	CON__Q2UVX4	Complement C3 [Cleaved into: Complement C3 beta chain; Complement C3 alpha chain; C3a anaphylatoxin; C3-beta-c, C3bc; Acylation stimulating protein, ASP (C3adesArg) ; Complement C3b alpha' chain; Complement C3c alpha' chain fragment 1; Complement C3dg fragment; Complement C3g fragment; Complement C3d fragment; Complement C3f fragment; Complement C3c alpha' chain fragment 2]Bos taurus (Bovine)	3	863.763	2588.27	57.782	1	24318	91.475	2923100	+
FVTVVATFGNVQVEK	15	Unmodified	_FVTVVATFGNVQVEK_		0	CON__Q2UVX4	Complement C3 [Cleaved into: Complement C3 beta chain; Complement C3 alpha chain; C3a anaphylatoxin; C3-beta-c, C3bc; Acylation stimulating protein, ASP (C3adesArg) ; Complement C3b alpha' chain; Complement C3c alpha' chain fragment 1; Complement C3dg fragment; Complement C3g fragment; Complement C3d fragment; Complement C3f fragment; Complement C3c alpha' chain fragment 2]Bos taurus (Bovine)	2	819.449	1636.88	51.683	1	20183	211.37	10477000	+
FYYIDDPDGLK	11	Unmodified	_FYYIDDPDGLK_		0	CON__Q2UVX4	Complement C3 [Cleaved into: Complement C3 beta chain; Complement C3 alpha chain; C3a anaphylatoxin; C3-beta-c, C3bc; Acylation stimulating protein, ASP (C3adesArg) ; Complement C3b alpha' chain; Complement C3c alpha' chain fragment 1; Complement C3dg fragment; Complement C3g fragment; Complement C3d fragment; Complement C3f fragment; Complement C3c alpha' chain fragment 2]Bos taurus (Bovine)	2	673.319	1344.62	49.645	1	18871	55.567	8882400	+
GVFVLNKK	8	Unmodified	_GVFVLNKK_		0	CON__Q2UVX4	Complement C3 [Cleaved into: Complement C3 beta chain; Complement C3 alpha chain; C3a anaphylatoxin; C3-beta-c, C3bc; Acylation stimulating protein, ASP (C3adesArg) ; Complement C3b alpha' chain; Complement C3c alpha' chain fragment 1; Complement C3dg fragment; Complement C3g fragment; Complement C3d fragment; Complement C3f fragment; Complement C3c alpha' chain fragment 2]Bos taurus (Bovine)	2	452.784	903.554	13.228	1	2740	117.56	725220	+
HIPVVTQGSNVQSLTQDDGVAK	22	Unmodified	_HIPVVTQGSNVQSLTQDDGVAK_		0	CON__Q2UVX4	Complement C3 [Cleaved into: Complement C3 beta chain; Complement C3 alpha chain; C3a anaphylatoxin; C3-beta-c, C3bc; Acylation stimulating protein, ASP (C3adesArg) ; Complement C3b alpha' chain; Complement C3c alpha' chain fragment 1; Complement C3dg fragment; Complement C3g fragment; Complement C3d fragment; Complement C3f fragment; Complement C3c alpha' chain fragment 2]Bos taurus (Bovine)	3	765.064	2292.17	49.697	1	18970	178.07	9265700	+
IGLHEVEVK	9	Unmodified	_IGLHEVEVK_		0	CON__Q2UVX4	Complement C3 [Cleaved into: Complement C3 beta chain; Complement C3 alpha chain; C3a anaphylatoxin; C3-beta-c, C3bc; Acylation stimulating protein, ASP (C3adesArg) ; Complement C3b alpha' chain; Complement C3c alpha' chain fragment 1; Complement C3dg fragment; Complement C3g fragment; Complement C3d fragment; Complement C3f fragment; Complement C3c alpha' chain fragment 2]Bos taurus (Bovine)	2	512.295	1022.58	52.299	1	20652	93.162		+
ISLTHSLTR	9	Unmodified	_ISLTHSLTR_		0	CON__Q2UVX4	Complement C3 [Cleaved into: Complement C3 beta chain; Complement C3 alpha chain; C3a anaphylatoxin; C3-beta-c, C3bc; Acylation stimulating protein, ASP (C3adesArg) ; Complement C3b alpha' chain; Complement C3c alpha' chain fragment 1; Complement C3dg fragment; Complement C3g fragment; Complement C3d fragment; Complement C3f fragment; Complement C3c alpha' chain fragment 2]Bos taurus (Bovine)	2	514.298	1026.58	52.193	1	20586	74.301		+
KIWDVVEK	8	Unmodified	_KIWDVVEK_		0	CON__Q2UVX4	Complement C3 [Cleaved into: Complement C3 beta chain; Complement C3 alpha chain; C3a anaphylatoxin; C3-beta-c, C3bc; Acylation stimulating protein, ASP (C3adesArg) ; Complement C3b alpha' chain; Complement C3c alpha' chain fragment 1; Complement C3dg fragment; Complement C3g fragment; Complement C3d fragment; Complement C3f fragment; Complement C3c alpha' chain fragment 2]Bos taurus (Bovine)	2	508.792	1015.57	53.79	1	21655	80.755	6574500	+
LLPVGQTVFITIETPDGIPVKR	22	Unmodified	_LLPVGQTVFITIETPDGIPVKR_		0	CON__Q2UVX4	Complement C3 [Cleaved into: Complement C3 beta chain; Complement C3 alpha chain; C3a anaphylatoxin; C3-beta-c, C3bc; Acylation stimulating protein, ASP (C3adesArg) ; Complement C3b alpha' chain; Complement C3c alpha' chain fragment 1; Complement C3dg fragment; Complement C3g fragment; Complement C3d fragment; Complement C3f fragment; Complement C3c alpha' chain fragment 2]Bos taurus (Bovine)	3	798.465	2392.37	57.796	1	24312	111.45	10508000	+
LPYSVVR	7	Unmodified	_LPYSVVR_		0	CON__Q2UVX4	Complement C3 [Cleaved into: Complement C3 beta chain; Complement C3 alpha chain; C3a anaphylatoxin; C3-beta-c, C3bc; Acylation stimulating protein, ASP (C3adesArg) ; Complement C3b alpha' chain; Complement C3c alpha' chain fragment 1; Complement C3dg fragment; Complement C3g fragment; Complement C3d fragment; Complement C3f fragment; Complement C3c alpha' chain fragment 2]Bos taurus (Bovine)	2	417.248	832.481	46.433	2	17187	114.59	5521800	+
LVAYYTLINAK	11	Unmodified	_LVAYYTLINAK_		0	CON__Q2UVX4	Complement C3 [Cleaved into: Complement C3 beta chain; Complement C3 alpha chain; C3a anaphylatoxin; C3-beta-c, C3bc; Acylation stimulating protein, ASP (C3adesArg) ; Complement C3b alpha' chain; Complement C3c alpha' chain fragment 1; Complement C3dg fragment; Complement C3g fragment; Complement C3d fragment; Complement C3f fragment; Complement C3c alpha' chain fragment 2]Bos taurus (Bovine)	2	634.866	1267.72	52.138	1	20478	98.582	29871000	+
LYNVEATSYALLALLAR	17	Unmodified	_LYNVEATSYALLALLAR_		0	CON__Q2UVX4	Complement C3 [Cleaved into: Complement C3 beta chain; Complement C3 alpha chain; C3a anaphylatoxin; C3-beta-c, C3bc; Acylation stimulating protein, ASP (C3adesArg) ; Complement C3b alpha' chain; Complement C3c alpha' chain fragment 1; Complement C3dg fragment; Complement C3g fragment; Complement C3d fragment; Complement C3f fragment; Complement C3c alpha' chain fragment 2]Bos taurus (Bovine)	3	627.688	1880.04	61.499	1	26150	101.04	931150	+
LYNVEATSYALLALLAR	17	Unmodified	_LYNVEATSYALLALLAR_		0	CON__Q2UVX4	Complement C3 [Cleaved into: Complement C3 beta chain; Complement C3 alpha chain; C3a anaphylatoxin; C3-beta-c, C3bc; Acylation stimulating protein, ASP (C3adesArg) ; Complement C3b alpha' chain; Complement C3c alpha' chain fragment 1; Complement C3dg fragment; Complement C3g fragment; Complement C3d fragment; Complement C3f fragment; Complement C3c alpha' chain fragment 2]Bos taurus (Bovine)	2	941.028	1880.04	61.484	1	26172	118.87	1177100	+
NTLIIYLDK	9	Unmodified	_NTLIIYLDK_		0	CON__Q2UVX4	Complement C3 [Cleaved into: Complement C3 beta chain; Complement C3 alpha chain; C3a anaphylatoxin; C3-beta-c, C3bc; Acylation stimulating protein, ASP (C3adesArg) ; Complement C3b alpha' chain; Complement C3c alpha' chain fragment 1; Complement C3dg fragment; Complement C3g fragment; Complement C3d fragment; Complement C3f fragment; Complement C3c alpha' chain fragment 2]Bos taurus (Bovine)	2	546.819	1091.62	52.07	1	20499	66.962		+
NYAGVFTDAGLTLK	14	Unmodified	_NYAGVFTDAGLTLK_		0	CON__Q2UVX4	Complement C3 [Cleaved into: Complement C3 beta chain; Complement C3 alpha chain; C3a anaphylatoxin; C3-beta-c, C3bc; Acylation stimulating protein, ASP (C3adesArg) ; Complement C3b alpha' chain; Complement C3c alpha' chain fragment 1; Complement C3dg fragment; Complement C3g fragment; Complement C3d fragment; Complement C3f fragment; Complement C3c alpha' chain fragment 2]Bos taurus (Bovine)	2	735.385	1468.76	52.07	1	20480	177.57	16931000	+
QVLLNGVQPSR	11	Gln->pyro-Glu	_(gl)QVLLNGVQPSR_		0	CON__Q2UVX4	Complement C3 [Cleaved into: Complement C3 beta chain; Complement C3 alpha chain; C3a anaphylatoxin; C3-beta-c, C3bc; Acylation stimulating protein, ASP (C3adesArg) ; Complement C3b alpha' chain; Complement C3c alpha' chain fragment 1; Complement C3dg fragment; Complement C3g fragment; Complement C3d fragment; Complement C3f fragment; Complement C3c alpha' chain fragment 2]Bos taurus (Bovine)	2	597.335	1192.66	30.15	3	9013	109.66	627300	+
QVLLNGVQPSR	11	Unmodified	_QVLLNGVQPSR_		0	CON__Q2UVX4	Complement C3 [Cleaved into: Complement C3 beta chain; Complement C3 alpha chain; C3a anaphylatoxin; C3-beta-c, C3bc; Acylation stimulating protein, ASP (C3adesArg) ; Complement C3b alpha' chain; Complement C3c alpha' chain fragment 1; Complement C3dg fragment; Complement C3g fragment; Complement C3d fragment; Complement C3f fragment; Complement C3c alpha' chain fragment 2]Bos taurus (Bovine)	2	605.849	1209.68	43.218	1	15363	130.66	2596100	+
RSVQLMEKRMDK	12	Oxidation (M)	_RSVQLMEKRM(ox)DK_		0	CON__Q2UVX4	Complement C3 [Cleaved into: Complement C3 beta chain; Complement C3 alpha chain; C3a anaphylatoxin; C3-beta-c, C3bc; Acylation stimulating protein, ASP (C3adesArg) ; Complement C3b alpha' chain; Complement C3c alpha' chain fragment 1; Complement C3dg fragment; Complement C3g fragment; Complement C3d fragment; Complement C3f fragment; Complement C3c alpha' chain fragment 2]Bos taurus (Bovine)	3	512.938	1535.79	49.755	1	18971	46.955	7306800	+
SDLDDDIIPEEDIISR	16	Unmodified	_SDLDDDIIPEEDIISR_		0	CON__Q2UVX4	Complement C3 [Cleaved into: Complement C3 beta chain; Complement C3 alpha chain; C3a anaphylatoxin; C3-beta-c, C3bc; Acylation stimulating protein, ASP (C3adesArg) ; Complement C3b alpha' chain; Complement C3c alpha' chain fragment 1; Complement C3dg fragment; Complement C3g fragment; Complement C3d fragment; Complement C3f fragment; Complement C3c alpha' chain fragment 2]Bos taurus (Bovine)	2	922.942	1843.87	47.553	1	17634	122.34	7093400	+
SDLDDDIIPEEDIISR	16	Unmodified	_SDLDDDIIPEEDIISR_		0	CON__Q2UVX4	Complement C3 [Cleaved into: Complement C3 beta chain; Complement C3 alpha chain; C3a anaphylatoxin; C3-beta-c, C3bc; Acylation stimulating protein, ASP (C3adesArg) ; Complement C3b alpha' chain; Complement C3c alpha' chain fragment 1; Complement C3dg fragment; Complement C3g fragment; Complement C3d fragment; Complement C3f fragment; Complement C3c alpha' chain fragment 2]Bos taurus (Bovine)	2	922.942	1843.87	45.732	1	16800	104.94		+
SQFPESWLWTVIEDLK	16	Unmodified	_SQFPESWLWTVIEDLK_		0	CON__Q2UVX4	Complement C3 [Cleaved into: Complement C3 beta chain; Complement C3 alpha chain; C3a anaphylatoxin; C3-beta-c, C3bc; Acylation stimulating protein, ASP (C3adesArg) ; Complement C3b alpha' chain; Complement C3c alpha' chain fragment 1; Complement C3dg fragment; Complement C3g fragment; Complement C3d fragment; Complement C3f fragment; Complement C3c alpha' chain fragment 2]Bos taurus (Bovine)	3	660.003	1976.99	63.899	1	27174	40.242	114470	+
SSVAVPYVIVPLK	13	Unmodified	_SSVAVPYVIVPLK_		0	CON__Q2UVX4	Complement C3 [Cleaved into: Complement C3 beta chain; Complement C3 alpha chain; C3a anaphylatoxin; C3-beta-c, C3bc; Acylation stimulating protein, ASP (C3adesArg) ; Complement C3b alpha' chain; Complement C3c alpha' chain fragment 1; Complement C3dg fragment; Complement C3g fragment; Complement C3d fragment; Complement C3f fragment; Complement C3c alpha' chain fragment 2]Bos taurus (Bovine)	2	686.416	1370.82	53.861	1	21729	97.565	10561000	+
TIYTPGSTVLYR	12	Unmodified	_TIYTPGSTVLYR_		0	CON__Q2UVX4	Complement C3 [Cleaved into: Complement C3 beta chain; Complement C3 alpha chain; C3a anaphylatoxin; C3-beta-c, C3bc; Acylation stimulating protein, ASP (C3adesArg) ; Complement C3b alpha' chain; Complement C3c alpha' chain fragment 1; Complement C3dg fragment; Complement C3g fragment; Complement C3d fragment; Complement C3f fragment; Complement C3c alpha' chain fragment 2]Bos taurus (Bovine)	2	685.869	1369.72	48.002	1	17899	121.73	6985700	+
VELLYNPAFCSLATAK	16	Unmodified	_VELLYNPAFCSLATAK_		0	CON__Q2UVX4	Complement C3 [Cleaved into: Complement C3 beta chain; Complement C3 alpha chain; C3a anaphylatoxin; C3-beta-c, C3bc; Acylation stimulating protein, ASP (C3adesArg) ; Complement C3b alpha' chain; Complement C3c alpha' chain fragment 1; Complement C3dg fragment; Complement C3g fragment; Complement C3d fragment; Complement C3f fragment; Complement C3c alpha' chain fragment 2]Bos taurus (Bovine)	2	898.966	1795.92	53.921	1	21834	115.34	23127000	+
VFTVDHK	7	Unmodified	_VFTVDHK_		0	CON__Q2UVX4	Complement C3 [Cleaved into: Complement C3 beta chain; Complement C3 alpha chain; C3a anaphylatoxin; C3-beta-c, C3bc; Acylation stimulating protein, ASP (C3adesArg) ; Complement C3b alpha' chain; Complement C3c alpha' chain fragment 1; Complement C3dg fragment; Complement C3g fragment; Complement C3d fragment; Complement C3f fragment; Complement C3c alpha' chain fragment 2]Bos taurus (Bovine)	2	423.229	844.444	49.906	1	19047	105.2	8954000	+
VGLVAVDK	8	Unmodified	_VGLVAVDK_		0	CON__Q2UVX4	Complement C3 [Cleaved into: Complement C3 beta chain; Complement C3 alpha chain; C3a anaphylatoxin; C3-beta-c, C3bc; Acylation stimulating protein, ASP (C3adesArg) ; Complement C3b alpha' chain; Complement C3c alpha' chain fragment 1; Complement C3dg fragment; Complement C3g fragment; Complement C3d fragment; Complement C3f fragment; Complement C3c alpha' chain fragment 2]Bos taurus (Bovine)	2	400.747	799.48	14.143	1	3161	84.916	322870	+
VHQYFNVGLIQPGAVK	16	Unmodified	_VHQYFNVGLIQPGAVK_		0	CON__Q2UVX4	Complement C3 [Cleaved into: Complement C3 beta chain; Complement C3 alpha chain; C3a anaphylatoxin; C3-beta-c, C3bc; Acylation stimulating protein, ASP (C3adesArg) ; Complement C3b alpha' chain; Complement C3c alpha' chain fragment 1; Complement C3dg fragment; Complement C3g fragment; Complement C3d fragment; Complement C3f fragment; Complement C3c alpha' chain fragment 2]Bos taurus (Bovine)	3	590.661	1768.96	55.059	1	22632	131.08	10718000	+
FQNSATLTIQPKQLSER	17	3 Deamidation (NQ)	_FQN(de)SATLTIQ(de)PKQ(de)LSER_	FQ(0.193)N(0.987)SATLTIQ(0.965)PKQ(0.855)LSER	3	CON__Q1A7A4	Complement component C5aBos taurus (Bovine)	2	982.502	1962.99	48.708	1	18406	40.377		+
IQAGPICIK	9	Unmodified	_IQAGPICIK_		0	CON__Q1A7A4	Complement component C5aBos taurus (Bovine)	2	500.286	998.558	45.268	1	16551	64.757		+
IQAGPICIKAFKSCCAIASQFR	22	2 Deamidation (NQ)	_IQ(de)AGPICIKAFKSCCAIASQ(de)FR_	IQ(1)AGPICIKAFKSCCAIASQ(1)FR	2	CON__Q1A7A4	Complement component C5aBos taurus (Bovine)	2	1264.63	2527.24	54.154	1	15925	50.108	33070000	+
EVPCASVKKLYLK	13	Glu->pyro-Glu	_(gl)EVPCASVKKLYLK_		0	CON__Q29RQ1	Complement component C7Bos taurus (Bovine)	2	758.931	1515.85	51.884	1	20214	64.711	23193000	+
ACDGVNDCVDK	11	Unmodified	_ACDGVNDCVDK_		0	CON__Q32PI4	Complement factor IBos taurus (Bovine)	2	626.75	1251.49	29.424	1	8661	43.308		+
KYPVASFTDR	10	Unmodified	_KYPVASFTDR_		0	CON__P50448	Factor XIIa inhibitor, XIIaINHBos taurus (Bovine)	2	592.309	1182.6	51.609	1	20219	78.264		+
LILLNAVALSAK	12	Unmodified	_LILLNAVALSAK_		0	CON__P50448	Factor XIIa inhibitor, XIIaINHBos taurus (Bovine)	2	613.398	1224.78	56.597	1	23663	152.97	8385300	+
LLDSLPEDTR	10	Unmodified	_LLDSLPEDTR_		0	CON__P50448	Factor XIIa inhibitor, XIIaINHBos taurus (Bovine)	2	579.804	1157.59	44.114	1	15924	144.09	6388400	+
NLLLFEVQQPFLFLLWDQQHK	21	Unmodified	_NLLLFEVQQPFLFLLWDQQHK_		0	CON__P50448	Factor XIIa inhibitor, XIIaINHBos taurus (Bovine)	3	886.148	2655.42	63.227	1	26981	72.876	640820	+
ADGSTITR	8	Unmodified	_ADGSTITR_		0	CON__Q1RMN8	Immunoglobulin light chain, lambda gene clusterBos taurus (Bovine)	2	410.712	819.409	36.819	2	12432	119.17	1594800	+
ATLVCLISDFYPGSVTVVWK	20	Unmodified	_ATLVCLISDFYPGSVTVVWK_		0	CON__Q1RMN8	Immunoglobulin light chain, lambda gene clusterBos taurus (Bovine)	2	1128.09	2254.17	60.414	2	25601	229.9	90408000	+
ATLVCLISDFYPGSVTVVWK	20	Unmodified	_ATLVCLISDFYPGSVTVVWK_		0	CON__Q1RMN8	Immunoglobulin light chain, lambda gene clusterBos taurus (Bovine)	3	752.398	2254.17	60.413	2	25609	164.01	45620000	+
GSYSCEVTHEGSTVTK	16	Unmodified	_GSYSCEVTHEGSTVTK_		0	CON__Q1RMN8	Immunoglobulin light chain, lambda gene clusterBos taurus (Bovine)	3	581.261	1740.76	45.918	1	16714	125.73	13584000	+
GSYSCEVTHEGSTVTK	16	Unmodified	_GSYSCEVTHEGSTVTK_		0	CON__Q1RMN8	Immunoglobulin light chain, lambda gene clusterBos taurus (Bovine)	2	871.389	1740.76	46.006	1	16792	127.71	5020900	+
SPPSVTLFPPSTEELNGNK	19	Unmodified	_SPPSVTLFPPSTEELNGNK_		0	CON__Q1RMN8	Immunoglobulin light chain, lambda gene clusterBos taurus (Bovine)	2	1007.51	2013.01	47.714	2	18136	198.74	7015400	+
SPPSVTLFPPSTEELNGNK	19	Unmodified	_SPPSVTLFPPSTEELNGNK_		0	CON__Q1RMN8	Immunoglobulin light chain, lambda gene clusterBos taurus (Bovine)	3	672.009	2013.01	47.155	1	17574	60.542		+
VSITCSGSSSNIGR	14	Unmodified	_VSITCSGSSSNIGR_		0	CON__Q1RMN8	Immunoglobulin light chain, lambda gene clusterBos taurus (Bovine)	2	712.844	1423.67	40.022	1	13697	79.23	1003300	+
YAASSYLSLTSSDWK	15	Unmodified	_YAASSYLSLTSSDWK_		0	CON__Q1RMN8	Immunoglobulin light chain, lambda gene clusterBos taurus (Bovine)	2	839.902	1677.79	50.782	1	19500	221.32	59728000	+
TGRSDSQTRR	10	Deamidation (NQ)	_TGRSDSQ(de)TRR_	TGRSDSQ(1)TRR	1	CON__Q0V8M9	Inter-alpha-trypsin inhibitor heavy chain H3, ITI heavy chain H3, ITI-HC3, Inter-alpha-inhibitor heavy chain 3Bos taurus (Bovine)	2	582.789	1163.56	13.682	1	2948	49.418	86465	+
EQSVQEIPVSR	11	Unmodified	_EQSVQEIPVSR_		0	CON__P06868	Plasminogen, EC 3.4.21.7 [Cleaved into: Plasmin heavy chain A; Activation peptide; Plasmin heavy chain A, short form; Plasmin light chain B]Bos taurus (Bovine)	2	636.333	1270.65	40.297	1	13606	75.566	869430	+
FPNKNLK	7	Hydroxyproline	_FP(hy)NKNLK_		0	CON__P06868	Plasminogen, EC 3.4.21.7 [Cleaved into: Plasmin heavy chain A; Activation peptide; Plasmin heavy chain A, short form; Plasmin light chain B]Bos taurus (Bovine)	2	438.751	875.487	14.457	1	3295	74.832	10589000	+
FPNKNLK	7	Hydroxyproline	_FP(hy)NKNLK_		0	CON__P06868	Plasminogen, EC 3.4.21.7 [Cleaved into: Plasmin heavy chain A; Activation peptide; Plasmin heavy chain A, short form; Plasmin light chain B]Bos taurus (Bovine)	2	438.751	875.487	45.143	1	16326	80.999	328110000	+
FPNKNLK	7	Hydroxyproline	_FP(hy)NKNLK_		0	CON__P06868	Plasminogen, EC 3.4.21.7 [Cleaved into: Plasmin heavy chain A; Activation peptide; Plasmin heavy chain A, short form; Plasmin light chain B]Bos taurus (Bovine)	2	438.751	875.487	51.605	1	14671	56.026	1955500	+
FPNKNLK	7	Deamidation (NQ),Hydroxyproline	_FP(hy)NKN(de)LK_	FPN(0.021)KN(0.979)LK	1	CON__P06868	Plasminogen, EC 3.4.21.7 [Cleaved into: Plasmin heavy chain A; Activation peptide; Plasmin heavy chain A, short form; Plasmin light chain B]Bos taurus (Bovine)	2	439.243	876.471	14.833	1	3473	53.71	170700	+
FPNKNLK	7	Deamidation (NQ),Hydroxyproline	_FP(hy)NKN(de)LK_	FPN(0.082)KN(0.918)LK	1	CON__P06868	Plasminogen, EC 3.4.21.7 [Cleaved into: Plasmin heavy chain A; Activation peptide; Plasmin heavy chain A, short form; Plasmin light chain B]Bos taurus (Bovine)	2	439.243	876.471	45.623	1	16677	85.306	9703000	+
PKVEPKK	7	Hydroxyproline	_PKVEP(hy)KK_		0	CON__P06868	Plasminogen, EC 3.4.21.7 [Cleaved into: Plasmin heavy chain A; Activation peptide; Plasmin heavy chain A, short form; Plasmin light chain B]Bos taurus (Bovine)	2	421.261	840.507	48.994	1	18586	92.467	3976800	+
WVLTAAHCLDNILALSFYK	19	Unmodified	_WVLTAAHCLDNILALSFYK_		0	CON__P06868	Plasminogen, EC 3.4.21.7 [Cleaved into: Plasmin heavy chain A; Activation peptide; Plasmin heavy chain A, short form; Plasmin light chain B]Bos taurus (Bovine)	3	745.726	2234.16	60.625	1	25741	82.709	937910	+
DLQEDTGVFTCR	12	Unmodified	_DLQEDTGVFTCR_		0	CON__Q2KIT0	Protein HP-20 homologBos taurus (Bovine)	2	720.825	1439.64	42.737	1	15099	94.309	3131600	+
AAANFFSASCVPCADQSSFPK	21	Unmodified	_AAANFFSASCVPCADQSSFPK_		0	CON__Q29443	Serotransferrin, Transferrin (Beta-1 metal-binding globulin) (Siderophilin)Bos taurus (Bovine)	2	1131.5	2260.99	46.98	1	17528	113.53	1500500	+
DNPQTHYYAVAVVK	14	Unmodified	_DNPQTHYYAVAVVK_		0	CON__Q29443	Serotransferrin, Transferrin (Beta-1 metal-binding globulin) (Siderophilin)Bos taurus (Bovine)	3	535.607	1603.8	49.317	1	18740	65.809	5390800	+
ELPDPQESIQR	11	Unmodified	_ELPDPQESIQR_		0	CON__Q29443	Serotransferrin, Transferrin (Beta-1 metal-binding globulin) (Siderophilin)Bos taurus (Bovine)	2	656.331	1310.65	41.347	1	14416	70.552	1983800	+
ENFEVLCK	8	Unmodified	_ENFEVLCK_		0	CON__Q29443	Serotransferrin, Transferrin (Beta-1 metal-binding globulin) (Siderophilin)Bos taurus (Bovine)	2	519.75	1037.49	43.734	1	15678	82.279	5525300	+
ESKPPDSSK	9	Glu->pyro-Glu	_(gl)ESKPPDSSK_		0	CON__Q29443	Serotransferrin, Transferrin (Beta-1 metal-binding globulin) (Siderophilin)Bos taurus (Bovine)	2	478.738	955.461	41.276	1	14278	42.396	1895600	+
FDEFFSAGCAPGSPR	15	Unmodified	_FDEFFSAGCAPGSPR_		0	CON__Q29443	Serotransferrin, Transferrin (Beta-1 metal-binding globulin) (Siderophilin)Bos taurus (Bovine)	2	822.859	1643.7	47.886	1	17843	112.84	7003000	+
LCQLCAGK	8	Unmodified	_LCQLCAGK_		0	CON__Q29443	Serotransferrin, Transferrin (Beta-1 metal-binding globulin) (Siderophilin)Bos taurus (Bovine)	2	475.233	948.452	41.101	1	14233	124.89	5990500	+
LLEACTFHKP	10	Unmodified	_LLEACTFHKP_		0	CON__Q29443	Serotransferrin, Transferrin (Beta-1 metal-binding globulin) (Siderophilin)Bos taurus (Bovine)	3	405.878	1214.61	53.026	2	21096	60.102	6545300	+
SVTDCTSNFCLFQSNSK	17	Unmodified	_SVTDCTSNFCLFQSNSK_		0	CON__Q29443	Serotransferrin, Transferrin (Beta-1 metal-binding globulin) (Siderophilin)Bos taurus (Bovine)	2	997.933	1993.85	44.134	1	15965	133.71	1562000	+
TSDANINWNNLK	12	Unmodified	_TSDANINWNNLK_		0	CON__Q29443	Serotransferrin, Transferrin (Beta-1 metal-binding globulin) (Siderophilin)Bos taurus (Bovine)	2	695.341	1388.67	43.197	1	15442	236.32	7889100	+
TYDSYLGDDYVR	12	Unmodified	_TYDSYLGDDYVR_		0	CON__Q29443	Serotransferrin, Transferrin (Beta-1 metal-binding globulin) (Siderophilin)Bos taurus (Bovine)	2	733.825	1465.64	44.294	1	15967	128.91	1536500	+
WCTISTHEANK	11	Unmodified	_WCTISTHEANK_		0	CON__Q29443	Serotransferrin, Transferrin (Beta-1 metal-binding globulin) (Siderophilin)Bos taurus (Bovine)	3	449.543	1345.61	50.908	1	19638	43.502	4706300	+
WSGFSGGAIECETAENTEECIAK	23	Unmodified	_WSGFSGGAIECETAENTEECIAK_		0	CON__Q29443	Serotransferrin, Transferrin (Beta-1 metal-binding globulin) (Siderophilin)Bos taurus (Bovine)	2	1273.54	2545.07	44.378	1	16090	85.28	1491000	+
WSGFSGGAIECETAENTEECIAK	23	Unmodified	_WSGFSGGAIECETAENTEECIAK_		0	CON__Q29443	Serotransferrin, Transferrin (Beta-1 metal-binding globulin) (Siderophilin)Bos taurus (Bovine)	3	849.365	2545.07	44.343	1	16091	119.37	808200	+
EQLGSKCVNTPMKGYYVVAVVK	22	Oxidation (M),Deamidation (NQ)	_EQ(de)LGSKCVNTPM(ox)KGYYVVAVVK_	EQ(0.809)LGSKCVN(0.191)TPMKGYYVVAVVK	1	CON__Q2HJF0	Serotransferrin-likeBos taurus (Bovine)	3	829.759	2486.25	54.159	1	22052	40.432		+
EPYFGYSGAFK	11	Unmodified	_EPYFGYSGAFK_		0	P24627	sp|P24627|TRFL_BOVIN Lactotransferrin OS=Bos taurus OX=9913 GN=LTF PE=1 SV=2;tr|B9VPZ5|B9VPZ5_BOVIN Lactotransferrin OS=Bos taurus OX=9913 GN=LF PE=2 SV=1	2	633.295	1264.58	49.649	1	18820	125.82	461310000	+
SCHTAVDR	8	Unmodified	_SCHTAVDR_		0	P24627	sp|P24627|TRFL_BOVIN Lactotransferrin OS=Bos taurus OX=9913 GN=LTF PE=1 SV=2;tr|B9VPZ5|B9VPZ5_BOVIN Lactotransferrin OS=Bos taurus OX=9913 GN=LF PE=2 SV=1	2	473.214	944.413	46.631	1	17205	143.89	137630000	+
SCHTGLGR	8	Unmodified	_SCHTGLGR_		0	P24627	sp|P24627|TRFL_BOVIN Lactotransferrin OS=Bos taurus OX=9913 GN=LTF PE=1 SV=2;tr|B9VPZ5|B9VPZ5_BOVIN Lactotransferrin OS=Bos taurus OX=9913 GN=LF PE=2 SV=1	2	444.211	886.408	48.528	1	18187	108.09	102130000	+
YYGYTGAFR	9	Unmodified	_YYGYTGAFR_		0	P24627	sp|P24627|TRFL_BOVIN Lactotransferrin OS=Bos taurus OX=9913 GN=LTF PE=1 SV=2;tr|B9VPZ5|B9VPZ5_BOVIN Lactotransferrin OS=Bos taurus OX=9913 GN=LF PE=2 SV=1	2	549.256	1096.5	47.74	1	17692	150.84	164790000	+
YENELFLR	8	Unmodified	_YENELFLR_		0	P80457	sp|P80457|XDH_BOVIN Xanthine dehydrogenase/oxidase OS=Bos taurus OX=9913 GN=XDH PE=1 SV=4	2	542.277	1082.54	51.214	1	19971	155.51	30435000	+
AKLKKTETQEK	11	Deamidation (NQ)	_AKLKKTETQ(de)EK_	AKLKKTETQ(1)EK	1	CON__P21752	Thymosin beta-10 (Thymosin beta-9) [Cleaved into: Thymosin beta-8]Bos taurus (Bovine)	2	652.875	1303.73	49.94	1	19157	40.058	5163300	+
AVPYPQR	7	Unmodified	_AVPYPQR_		0	A0A1U9XAP9	tr|A0A1U9XAP9|A0A1U9XAP9_BOSIN Beta-casein OS=Bos indicus OX=9915 PE=3 SV=1;tr|A0A452DHW7|A0A452DHW7_BOVIN Beta-casein OS=Bos taurus OX=9913 GN=CSN2 PE=1 SV=1;;tr|T1T0C1|T1T0C1_BOVIN Beta-casein OS=Bos taurus OX=9913 GN=csn2 PE=2 SV=1;sp|P02666|CASB_BOVIN	2	415.73	829.445	12.428	1	2353	88.627	1235700	+
AVPYPQR	7	Unmodified	_AVPYPQR_		0	A0A1U9XAP9	tr|A0A1U9XAP9|A0A1U9XAP9_BOSIN Beta-casein OS=Bos indicus OX=9915 PE=3 SV=1;tr|A0A452DHW7|A0A452DHW7_BOVIN Beta-casein OS=Bos taurus OX=9913 GN=CSN2 PE=1 SV=1;;tr|T1T0C1|T1T0C1_BOVIN Beta-casein OS=Bos taurus OX=9913 GN=csn2 PE=2 SV=1;sp|P02666|CASB_BOVIN	2	415.73	829.445	41.36	1	14248	90.939	173020000	+
AVPYPQR	7	Deamidation (NQ)	_AVPYPQ(de)R_	AVPYPQ(1)R	1	A0A1U9XAP9	tr|A0A1U9XAP9|A0A1U9XAP9_BOSIN Beta-casein OS=Bos indicus OX=9915 PE=3 SV=1;tr|A0A452DHW7|A0A452DHW7_BOVIN Beta-casein OS=Bos taurus OX=9913 GN=CSN2 PE=1 SV=1;;tr|T1T0C1|T1T0C1_BOVIN Beta-casein OS=Bos taurus OX=9913 GN=csn2 PE=2 SV=1;sp|P02666|CASB_BOVIN	2	416.222	830.429	42.117	1	14703	84.025	5370700	+
DMPIQAFLLYQEPVLGPVR	19	Oxidation (M)	_DM(ox)PIQAFLLYQEPVLGPVR_		0	A0A1U9XAP9	tr|A0A1U9XAP9|A0A1U9XAP9_BOSIN Beta-casein OS=Bos indicus OX=9915 PE=3 SV=1;tr|A0A452DHW7|A0A452DHW7_BOVIN Beta-casein OS=Bos taurus OX=9913 GN=CSN2 PE=1 SV=1;;tr|T1T0C1|T1T0C1_BOVIN Beta-casein OS=Bos taurus OX=9913 GN=csn2 PE=2 SV=1;sp|P02666|CASB_BOVIN	3	734.726	2201.16	56.406	1	23539	134.4	12776000	+
DMPIQAFLLYQEPVLGPVR	19	Oxidation (M)	_DM(ox)PIQAFLLYQEPVLGPVR_		0	A0A1U9XAP9	tr|A0A1U9XAP9|A0A1U9XAP9_BOSIN Beta-casein OS=Bos indicus OX=9915 PE=3 SV=1;tr|A0A452DHW7|A0A452DHW7_BOVIN Beta-casein OS=Bos taurus OX=9913 GN=CSN2 PE=1 SV=1;;tr|T1T0C1|T1T0C1_BOVIN Beta-casein OS=Bos taurus OX=9913 GN=csn2 PE=2 SV=1;sp|P02666|CASB_BOVIN	2	1101.59	2201.16	56.432	1	23543	154.72	7224000	+
FQSEEQQQTEDELQDK	16	Unmodified	_FQSEEQQQTEDELQDK_		0	A0A1U9XAP9	tr|A0A1U9XAP9|A0A1U9XAP9_BOSIN Beta-casein OS=Bos indicus OX=9915 PE=3 SV=1;tr|A0A452DHW7|A0A452DHW7_BOVIN Beta-casein OS=Bos taurus OX=9913 GN=CSN2 PE=1 SV=1;;tr|T1T0C1|T1T0C1_BOVIN Beta-casein OS=Bos taurus OX=9913 GN=csn2 PE=2 SV=1;sp|P02666|CASB_BOVIN	2	991.435	1980.85	37.854	1	12450	65.234	592270	+
INKKIEK	7	Unmodified	_INKKIEK_		0	A0A1U9XAP9	tr|A0A1U9XAP9|A0A1U9XAP9_BOSIN Beta-casein OS=Bos indicus OX=9915 PE=3 SV=1;tr|A0A452DHW7|A0A452DHW7_BOVIN Beta-casein OS=Bos taurus OX=9913 GN=CSN2 PE=1 SV=1;;tr|T1T0C1|T1T0C1_BOVIN Beta-casein OS=Bos taurus OX=9913 GN=csn2 PE=2 SV=1;sp|P02666|CASB_BOVIN	2	436.782	871.549	53.748	1	15651	143.11	17300000	+
YPVEPFTER	9	Unmodified	_YPVEPFTER_		0	A0A1U9XAP9	tr|A0A1U9XAP9|A0A1U9XAP9_BOSIN Beta-casein OS=Bos indicus OX=9915 PE=3 SV=1;tr|A0A452DHW7|A0A452DHW7_BOVIN Beta-casein OS=Bos taurus OX=9913 GN=CSN2 PE=1 SV=1;;tr|T1T0C1|T1T0C1_BOVIN Beta-casein OS=Bos taurus OX=9913 GN=csn2 PE=2 SV=1;sp|P02666|CASB_BOVIN	2	569.282	1136.55	46.194	1	17011	117.4	23747000	+
ALNEINQFYQK	11	Unmodified	_ALNEINQFYQK_		0	A0A6B0RVH8	tr|A0A6B0RVH8|A0A6B0RVH8_9CETA Apin OS=Bos mutus OX=72004 GN=E5288_WYG009893 PE=3 SV=1	2	684.351	1366.69	44.497	1	15978	98.582	24119000	+
AMKPWIQPK	9	Oxidation (M)	_AM(ox)KPWIQPK_		0	A0A6B0RVH8	tr|A0A6B0RVH8|A0A6B0RVH8_9CETA Apin OS=Bos mutus OX=72004 GN=E5288_WYG009893 PE=3 SV=1	2	557.808	1113.6	51.206	1	19939	108.09	17597000	+
FALPQYLK	8	Unmodified	_FALPQYLK_		0	A0A6B0RVH8	tr|A0A6B0RVH8|A0A6B0RVH8_9CETA Apin OS=Bos mutus OX=72004 GN=E5288_WYG009893 PE=3 SV=1	2	490.284	978.554	52.212	1	20500	97.071	673530000	+
FALPQYLK	8	Deamidation (NQ)	_FALPQ(de)YLK_	FALPQ(1)YLK	1	A0A6B0RVH8	tr|A0A6B0RVH8|A0A6B0RVH8_9CETA Apin OS=Bos mutus OX=72004 GN=E5288_WYG009893 PE=3 SV=1	2	490.776	979.538	53.06	1	21155	95.62	29741000	+
FALPQYLK	8	Deamidation (NQ),Hydroxyproline	_FALP(hy)Q(de)YLK_	FALPQ(1)YLK	1	A0A6B0RVH8	tr|A0A6B0RVH8|A0A6B0RVH8_9CETA Apin OS=Bos mutus OX=72004 GN=E5288_WYG009893 PE=3 SV=1	2	498.774	995.533	53.017	1	21091	62.978	24082000	+
FPQYLQYLYQGPIVLNPWDQVK	22	Unmodified	_FPQYLQYLYQGPIVLNPWDQVK_		0	A0A6B0RVH8	tr|A0A6B0RVH8|A0A6B0RVH8_9CETA Apin OS=Bos mutus OX=72004 GN=E5288_WYG009893 PE=3 SV=1	3	903.807	2708.4	59.394	1	25156	90.765	6261700	+
SCQAQPTTMAR	11	Oxidation (M)	_SCQAQPTTM(ox)AR_		0	A0A6B0RVH8	tr|A0A6B0RVH8|A0A6B0RVH8_9CETA Apin OS=Bos mutus OX=72004 GN=E5288_WYG009893 PE=3 SV=1	2	633.782	1265.55	27.887	1	8288	43.308	3952200	+
SPAQILQWQVLSNTVPAK	18	Deamidation (NQ)	_SPAQILQWQ(de)VLSNTVPAK_	SPAQ(0.001)ILQ(0.017)WQ(0.982)VLSNTVPAK	1	A0A6B0RVH8	tr|A0A6B0RVH8|A0A6B0RVH8_9CETA Apin OS=Bos mutus OX=72004 GN=E5288_WYG009893 PE=3 SV=1	3	661.03	1980.07	55.102	1	22690	127.91	10724000	+
SPAQILQWQVLSNTVPAK	18	Deamidation (NQ)	_SPAQ(de)ILQWQVLSNTVPAK_	SPAQ(0.627)ILQ(0.349)WQ(0.018)VLSN(0.006)TVPAK	1	A0A6B0RVH8	tr|A0A6B0RVH8|A0A6B0RVH8_9CETA Apin OS=Bos mutus OX=72004 GN=E5288_WYG009893 PE=3 SV=1	2	991.041	1980.07	53.981	1	21753	97.223	11140000	+
SPAQILQWQVLSNTVPAK	18	Unmodified	_SPAQILQWQVLSNTVPAK_		0	A0A6B0RVH8	tr|A0A6B0RVH8|A0A6B0RVH8_9CETA Apin OS=Bos mutus OX=72004 GN=E5288_WYG009893 PE=3 SV=1	2	990.549	1979.08	53.465	2	21352	305.98	263220000	+
SPAQILQWQVLSNTVPAK	18	Unmodified	_SPAQILQWQVLSNTVPAK_		0	A0A6B0RVH8	tr|A0A6B0RVH8|A0A6B0RVH8_9CETA Apin OS=Bos mutus OX=72004 GN=E5288_WYG009893 PE=3 SV=1	3	660.702	1979.08	53.464	1	21403	168.16	137120000	+
TKLTEEEK	8	Unmodified	_TKLTEEEK_		0	A0A6B0RVH8	tr|A0A6B0RVH8|A0A6B0RVH8_9CETA Apin OS=Bos mutus OX=72004 GN=E5288_WYG009893 PE=3 SV=1	2	489.261	976.508	47.59	2	18037	176.09	22413000	+
TVYQHQK	7	Unmodified	_TVYQHQK_		0	A0A6B0RVH8	tr|A0A6B0RVH8|A0A6B0RVH8_9CETA Apin OS=Bos mutus OX=72004 GN=E5288_WYG009893 PE=3 SV=1	2	452.238	902.461	47.259	1	17954	81.381	29233000	+
YIPIQYVLSR	10	Unmodified	_YIPIQYVLSR_		0	A0A6B0RVH8	tr|A0A6B0RVH8|A0A6B0RVH8_9CETA Apin OS=Bos mutus OX=72004 GN=E5288_WYG009893 PE=3 SV=1	2	626.358	1250.7	55.125	1	22511	116.37	639480000	+
YIPIQYVLSR	10	Unmodified	_YIPIQYVLSR_		0	A0A6B0RVH8	tr|A0A6B0RVH8|A0A6B0RVH8_9CETA Apin OS=Bos mutus OX=72004 GN=E5288_WYG009893 PE=3 SV=1	1	1251.71	1250.7	55.127	1	22771	68.371	4874300	+
YIPIQYVLSR	10	Deamidation (NQ)	_YIPIQ(de)YVLSR_	YIPIQ(1)YVLSR	1	A0A6B0RVH8	tr|A0A6B0RVH8|A0A6B0RVH8_9CETA Apin OS=Bos mutus OX=72004 GN=E5288_WYG009893 PE=3 SV=1	2	626.85	1251.69	56.091	1	23344	163.15	11567000	+
YPSYGLNYYQQK	12	Unmodified	_YPSYGLNYYQQK_		0	A0A6B0RVH8	tr|A0A6B0RVH8|A0A6B0RVH8_9CETA Apin OS=Bos mutus OX=72004 GN=E5288_WYG009893 PE=3 SV=1	2	762.362	1522.71	43.846	1	15700	140.11	19046000	+
YPSYGLNYYQQKPVALINNQFLPYPYYAK	29	Unmodified	_YPSYGLNYYQQKPVALINNQFLPYPYYAK_		0	A0A6B0RVH8	tr|A0A6B0RVH8|A0A6B0RVH8_9CETA Apin OS=Bos mutus OX=72004 GN=E5288_WYG009893 PE=3 SV=1	3	1172.59	3514.76	57.324	1	24080	77.838	16280000	+
ALCSEKLDQWLCEK	14	Unmodified	_ALCSEKLDQWLCEK_		0	Q28049	tr|Q28049|Q28049_BOVIN Alpha-lactalbumin (Fragment) OS=Bos taurus OX=9913 GN=alfaLA PE=3 SV=1;	3	593.952	1778.83	53.879	1	21751	147.7	247230000	+
ALCSEKLDQWLCEK	14	Unmodified	_ALCSEKLDQWLCEK_		0	Q28049	tr|Q28049|Q28049_BOVIN Alpha-lactalbumin (Fragment) OS=Bos taurus OX=9913 GN=alfaLA PE=3 SV=1;	2	890.424	1778.83	53.879	1	21763	331.92	110530000	+
ALCSEKLDQWLCEK	14	Deamidation (NQ)	_ALCSEKLDQ(de)WLCEK_	ALCSEKLDQ(1)WLCEK	1	Q28049	tr|Q28049|Q28049_BOVIN Alpha-lactalbumin (Fragment) OS=Bos taurus OX=9913 GN=alfaLA PE=3 SV=1;	2	890.916	1779.82	54.025	1	21935	101.71		+
ALCSEKLDQWLCEKL	15	Unmodified	_ALCSEKLDQWLCEKL_		0	Q28049	tr|Q28049|Q28049_BOVIN Alpha-lactalbumin (Fragment) OS=Bos taurus OX=9913 GN=alfaLA PE=3 SV=1;	3	631.646	1891.92	56.761	1	23711	100.45	6523300	+
DDQNPHSSNICNISCDK	17	Unmodified	_DDQNPHSSNICNISCDK_		0	Q28049	tr|Q28049|Q28049_BOVIN Alpha-lactalbumin (Fragment) OS=Bos taurus OX=9913 GN=alfaLA PE=3 SV=1;	3	668.611	2002.81	12.799	1	2513	201.04	47610000	+
DDQNPHSSNICNISCDK	17	Unmodified	_DDQNPHSSNICNISCDK_		0	Q28049	tr|Q28049|Q28049_BOVIN Alpha-lactalbumin (Fragment) OS=Bos taurus OX=9913 GN=alfaLA PE=3 SV=1;	2	1002.41	2002.81	12.799	1	2517	200.19	4701000	+
DDQNPHSSNICNISCDK	17	Unmodified	_DDQNPHSSNICNISCDK_		0	Q28049	tr|Q28049|Q28049_BOVIN Alpha-lactalbumin (Fragment) OS=Bos taurus OX=9913 GN=alfaLA PE=3 SV=1;	2	1002.41	2002.81	40.363	1	13717	148.18	6204800	+
DDQNPHSSNICNISCDK	17	Unmodified	_DDQNPHSSNICNISCDK_		0	Q28049	tr|Q28049|Q28049_BOVIN Alpha-lactalbumin (Fragment) OS=Bos taurus OX=9913 GN=alfaLA PE=3 SV=1;	3	668.611	2002.81	43.279	3	15718	170.47	2237200000	+
DDQNPHSSNICNISCDK	17	Unmodified	_DDQNPHSSNICNISCDK_		0	Q28049	tr|Q28049|Q28049_BOVIN Alpha-lactalbumin (Fragment) OS=Bos taurus OX=9913 GN=alfaLA PE=3 SV=1;	2	1002.41	2002.81	43.291	1	15143	145.61	355250000	+
DDQNPHSSNICNISCDKFLDDDLTDDIMCVK	31	Oxidation (M)	_DDQNPHSSNICNISCDKFLDDDLTDDIM(ox)CVK_		0	Q28049	tr|Q28049|Q28049_BOVIN Alpha-lactalbumin (Fragment) OS=Bos taurus OX=9913 GN=alfaLA PE=3 SV=1;	4	925.893	3699.54	52.768	2	20872	75.156	27873000	+
EQLTKCEVFR	10	Unmodified	_EQLTKCEVFR_		0	Q28049	tr|Q28049|Q28049_BOVIN Alpha-lactalbumin (Fragment) OS=Bos taurus OX=9913 GN=alfaLA PE=3 SV=1;	3	437.224	1308.65	13.455	1	3802	118.71	21456000	+
EQLTKCEVFR	10	Unmodified	_EQLTKCEVFR_		0	Q28049	tr|Q28049|Q28049_BOVIN Alpha-lactalbumin (Fragment) OS=Bos taurus OX=9913 GN=alfaLA PE=3 SV=1;	2	655.332	1308.65	13.455	1	3803	195.57	5816900	+
EQLTKCEVFR	10	Unmodified	_EQLTKCEVFR_		0	Q28049	tr|Q28049|Q28049_BOVIN Alpha-lactalbumin (Fragment) OS=Bos taurus OX=9913 GN=alfaLA PE=3 SV=1;	3	437.224	1308.65	52.772	2	15159	122.96	12812000	+
EQLTKCEVFR	10	Unmodified	_EQLTKCEVFR_		0	Q28049	tr|Q28049|Q28049_BOVIN Alpha-lactalbumin (Fragment) OS=Bos taurus OX=9913 GN=alfaLA PE=3 SV=1;	2	655.332	1308.65	52.791	2	15189	179.37	5749800	+
EQLTKCEVFRELK	13	Unmodified	_EQLTKCEVFRELK_		0	Q28049	tr|Q28049|Q28049_BOVIN Alpha-lactalbumin (Fragment) OS=Bos taurus OX=9913 GN=alfaLA PE=3 SV=1;	3	560.631	1678.87	54.056	1	15849	153.75	24645000	+
EQLTKCEVFRELK	13	Glu->pyro-Glu	_(gl)EQLTKCEVFRELK_		0	Q28049	tr|Q28049|Q28049_BOVIN Alpha-lactalbumin (Fragment) OS=Bos taurus OX=9913 GN=alfaLA PE=3 SV=1;	3	554.628	1660.86	53.622	1	15574	79.283		+
EQLTKCEVFRELKDLK	16	Unmodified	_EQLTKCEVFRELKDLK_		0	Q28049	tr|Q28049|Q28049_BOVIN Alpha-lactalbumin (Fragment) OS=Bos taurus OX=9913 GN=alfaLA PE=3 SV=1;	4	509.777	2035.08	56.9	1	17367	89.747	9556500	+
EQLTKCEVFRELKDLK	16	Unmodified	_EQLTKCEVFRELKDLK_		0	Q28049	tr|Q28049|Q28049_BOVIN Alpha-lactalbumin (Fragment) OS=Bos taurus OX=9913 GN=alfaLA PE=3 SV=1;	3	679.366	2035.08	57.076	1	17508	46.318		+
FLDDDLTDDIMCVK	14	Oxidation (M)	_FLDDDLTDDIM(ox)CVK_		0	Q28049	tr|Q28049|Q28049_BOVIN Alpha-lactalbumin (Fragment) OS=Bos taurus OX=9913 GN=alfaLA PE=3 SV=1;	2	858.379	1714.74	45.772	1	16921	121.68	13596000	+
[truncated: 197 more rows]
