# Supplementary material for: Paleoproteomic profiling of organic residues on prehistoric pottery from Malta
Source: Amino Acids. 2021 Feb 13;53(2):295–312. doi: 10.1007/s00726-021-02946-4 (PMC7910365; doi:10.1007/s00726-021-02946-4)
Supplement: Supplementary file 5 — Supplementary file3 (XLSX 873 kb) [file 726_2021_2946_MOESM5_ESM.xlsx]

## Sheet: LEGEND
Paleoproteomic profiling of organic residues on prehistoric pottery from Malta Davide Tanasi,† Annamaria Cucina,‡ Vincenzo Cunsolo,‡,* Rosaria Saletti,‡ Antonella Di Francesco,‡ Enrico Greco,§ and Salvatore Foti‡ † Department of History, University of South Florida, SOC107 4202 E. Fowler Ave, Tampa, FL 33620, United States ‡ Laboratory of Organic Mass Spectrometry, Department of Chemical Sciences…
The Supplemetary Table S6 reports proteomic data of the modern wheat Simeto
Legend
PEAKS Proteins
Accession: The UniProt Accession Number as reported in the database
Description: The protein's header information as reported in the database
Area: Area calculated using the total of all peptide features from unique supporting peptides.
Protein InChorus Score: The protein confidence score calculated as percentage score when the protein was identified by both PEAKS and Mascot engines (InChorus tool). The InChorus protein percentage score is calculated as the weighted sum of the protein's supporting peptides. The PeptideProphetTM method (Keller et al. Anal. Chem. 2002, 74:5383-92) is then applied to the weighted sum scores of all …
Coverage: The percentage of the protein sequence that is covered by supporting peptides.
#Peptides: The number of high-confidence supporting peptides.
#Unique: The number of high-confidence supporting peptides that are mapped to only one protein. Unique peptides with the same sequence but different modifications are only counted once in this number.
PTM: The identified Post-Transaltional Modification
Avg. Mass: The protein mass calculated using the average mass.
Proteins from different species that are supported by a common set of peptides and could not be differentiated based on MS/MS analysis alone, are also reported as multispecies identification
PEAKS Peptides
Peptide sequence: The amino acid sequence of the peptide. A modified residue is followed by a pair of parentheses enclosing the modification mass
Unique: This specifies whether the peptide is unique (Y) or not unique (N) supporting peptide to the protein.
Scan: The scan number of the spectrum that matches the peptide sequence with the highest -10lgP.
m/z: The precursor mass-to-charge ratio.
Mass: The monoisotopic mass of the peptide.
RT: The retention time (elution time) of the spectrum as recorded in the raw data.
Peptide Intensity: The intensity of the peptide feature found at the same m/z and retention time as the MS/MS scan. This can be used as an indicator of the abundance of the peptide
Lenght: The number of amino acids in the peptide sequence
ppm: The precursor mass error, calculated as :106 × (precursor mass - peptide mass) / peptide mass
#Feature: The number of features assigned to the peptide sequence
InChorus Score: The peptide confidence score calculated as percentage score by InChorus tool. The scrore reflects the probability that the peptide-spectrum match is correct. The percentage score is calculated by the empirical calculation used in Peptide-ProphetTM .
Engines: It shows the engine(s) that identified the peptide (P, PEAKS Search; M, Mascot). A dash symbol indicates that the peptide was not found by the engine
[P]EAKS: This column shows the PEAKS score. A dash symbol indicates that the peptide is not found by the engine.The score is calculated as -10lgP score. The score indicates the scoring significance of a peptide-precursor spectrum match. The score is derived from the Pvalue that indicates the statistical significance of the peptide-precursor spectrum match. When a peptide-feature is associated wit…
[M]ascot: This column shows the Mascot score. A dash symbol indicates that the peptide is not found by the engine. The ions score is based on the calculated probability, P, that the observed match between the experimental data and the database sequence is a random event. The reported score is -10Log(P).
Start: This shows the peptide's starting position in the protein
End: This shows the peptide's ending position (inclusive) in the protein.
PTM: The identified Post-Transaltional Modifications identified along the peptide sequence
Max Quant
Sequence: The amino acid peptide sequence
Lenght: Number of amino acid in the peptide
Modifications: The identified Post-Transaltional Modifications identified along the peptide sequence
Modified sequence: Sequence representation including the post-translationalmodifications
Deamidation (NQ) Probabilities: The probability (0-1) that a deamidation occurs in a precise position
Deamidation (NQ): Number of deamidation identified in a peptide
Leading razor protein: The identifier of the best scoring protein, from the proteinGroups file this peptide is associated to
Fasta headers: Description(s) of protein(s) contained within the group
charge: The charge-state of the precursor ion
m/z: The recalibrated mass-over-charge value of the precursor ion
Mass: The predicted monoisotopic mass of the identified peptide sequence
Mass error (ppm): Mass error of the recalibrated mass-over-charge value of the precursor ion in comparison to the predicted monoisotopic mass of the identified peptide sequence
Retention time: The uncalibrated retention time in minutes in the elution profile of the precursor ion
MS/MS count: The number of sequencing events for this sequence. This number is independent of the times the AA sequence has been identified through (other) modifications
MS/MS scan number: The monoisotopic mass of the peptide.
Score: Andromeda score for the best associated MS/MS spectrum
Intensity: Summed up eXtracted Ion Current (XIC) of all isotopic clustersassociated with the identified AA sequence.
Potential contaminants: When marked with '+', this particular protein group was foundto be a commonly occurring contaminant.

## Sheet: PEAKS Proteins
Accession	Description	InChorus Score (%)	Coverage (%)	#Peptides	#Unique	PTM	Avg. Mass
P82993|AMYB_HORVS	Beta-amylase OS=Hordeum vulgare subsp. spontaneum OX=77009 GN=BMY1 PE=1 SV=1	99.21	52	66	5	Carbamidomethylation; Pyro-glu from Q; Oxidation (M); Deamidation (NQ); Mutation	59639
P17314|IAAC3_WHEAT	Alpha-amylase/trypsin inhibitor CM3 OS=Triticum aestivum OX=4565 PE=1 SV=1	99.2	81	55	54	Carbamidomethylation; Oxidation (M); Deamidation (NQ); Hydrox; Mutation	18221
P16851|IAAC2_WHEAT	Alpha-amylase/trypsin inhibitor CM2 OS=Triticum aestivum OX=4565 PE=1 SV=2	99.16	70	50	49	Carbamidomethylation; Pyro-glu from Q; Oxidation (M); Deamidation (NQ); Glu->pyro-Glu; Mutation	15460
P01084|IAA5_WHEAT	Alpha-amylase inhibitor 0.53 OS=Triticum aestivum OX=4565 PE=1 SV=1	99.13	85	47	41	Carbamidomethylation; Pyro-glu from Q; Oxidation (M); Deamidation (NQ); Glu->pyro-Glu; 2 more	13185
P16159|IAC16_WHEAT	Alpha-amylase/trypsin inhibitor CM16 OS=Triticum aestivum OX=4565 PE=1 SV=1	99.19	76	41	41	Carbamidomethylation; Pyro-glu from Q; Oxidation (M); Deamidation (NQ); Glu->pyro-Glu; Mutation	15782
C3K2X8|EFTU_PSEFS	Elongation factor Tu OS=Pseudomonas fluorescens (strain SBW25) OX=216595 GN=tuf PE=3 SV=1	99.21	74	37	21	Carbamidomethylation; Pyro-glu from Q; Oxidation (M); Hydrox; Mutation	43564
P52589|PDI_WHEAT	Protein disulfide-isomerase OS=Triticum aestivum OX=4565 GN=PDI PE=2 SV=1	99.21	52	37	17	Hydrox	56533
P26517|G3PC1_HORVU	Glyceraldehyde-3-phosphate dehydrogenase 1 cytosolic OS=Hordeum vulgare OX=4513 GN=GAPC PE=2 SV=1	99.2	64	34	11	Carbamidomethylation; Oxidation (M); Deamidation (NQ); Hydrox; Mutation	36514
C3K2Y2|RPOC_PSEFS	DNA-directed RNA polymerase subunit beta' OS=Pseudomonas fluorescens (strain SBW25) OX=216595 GN=rpoC PE=3 SV=1	99.21	35	34	3	Pyro-glu from Q	154624
P93594|AMYB_WHEAT	Beta-amylase OS=Triticum aestivum OX=4565 GN=BMY1 PE=2 SV=1	99.17	24	34	10	Carbamidomethylation; Pyro-glu from Q; Deamidation (NQ); Hydrox; Mutation	56611
P00698|LYSC_CHICK	Lysozyme C OS=Gallus gallus OX=9031 GN=LYZ PE=1 SV=1	99.2	71	33	7	Carbamidomethylation; Deamidation (NQ); Mutation	16239
C3K2Y3|RPOB_PSEFS	DNA-directed RNA polymerase subunit beta OS=Pseudomonas fluorescens (strain SBW25) OX=216595 GN=rpoB PE=3 SV=1	99.21	39	31	4	Carbamidomethylation; Mutation	151017
Q6W8Q2|REHY_WHEAT	1-Cys peroxiredoxin PER1 OS=Triticum aestivum OX=4565 GN=PER1 PE=2 SV=1	99.2	71	29	29	Carbamidomethylation; Pyro-glu from Q; Oxidation (M); Mutation	23965
P08477|G3PC2_HORVU	Glyceraldehyde-3-phosphate dehydrogenase 2 cytosolic (Fragment) OS=Hordeum vulgare OX=4513 GN=GAPC PE=2 SV=1	99.2	57	28	7	Carbamidomethylation; Oxidation (M); Deamidation (NQ); Mutation	33236
Q3K5Y1|RPOB_PSEPF	DNA-directed RNA polymerase subunit beta OS=Pseudomonas fluorescens (strain Pf0-1) OX=205922 GN=rpoB PE=3 SV=1	99.21	32	27	1	Carbamidomethylation; Mutation	150670
Q1IFX2|RPOC_PSEE4	DNA-directed RNA polymerase subunit beta' OS=Pseudomonas entomophila (strain L48) OX=384676 GN=rpoC PE=3 SV=1	99.21	25	26	1		154788
Q9FRV1|CHIA_SECCE	Basic endochitinase A OS=Secale cereale OX=4550 GN=rsca PE=1 SV=1	99.2	59	25	14	Carbamidomethylation; Deamidation (NQ); Mutation	33642
P23951|CHI2_HORVU	26 kDa endochitinase 2 OS=Hordeum vulgare OX=4513 PE=1 SV=1	99.05	38	23	12	Carbamidomethylation; Deamidation (NQ)	28156
P16347|IAAS_WHEAT	Endogenous alpha-amylase/subtilisin inhibitor OS=Triticum aestivum OX=4565 PE=1 SV=1	99.19	63	22	22	Carbamidomethylation; Mutation	19633
P49663|LYSC_PHAVE	Lysozyme C OS=Phasianus versicolor OX=9055 GN=LYZ PE=1 SV=1	99.17	61	22	4	Carbamidomethylation; Deamidation (NQ); Mutation	14314
P80284|PDI_HORVU	Protein disulfide-isomerase OS=Hordeum vulgare OX=4513 GN=PDI PE=1 SV=2	99.21	31	22	3	Hydrox	56463
B2VG96|RPOB_ERWT9	DNA-directed RNA polymerase subunit beta OS=Erwinia tasmaniensis (strain DSM 17950 / CIP 109463 / Et1/99) OX=465817 GN=rpoB PE=3 SV=1	99.21	24	22	1		150532
Q3K441|ATPB_PSEPF	ATP synthase subunit beta OS=Pseudomonas fluorescens (strain Pf0-1) OX=205922 GN=atpD PE=3 SV=1	99.21	66	21	2	Carbamidomethylation; Deamidation (NQ); Mutation	49445
Q6CZW5|EFG_PECAS	Elongation factor G OS=Pectobacterium atrosepticum (strain SCRI 1043 / ATCC BAA-672) OX=218491 GN=fusA PE=3 SV=1	99.21	41	21	2	Carbamidomethylation; Deamidation (NQ)	77480
C6DG80|EFG_PECCP	Elongation factor G OS=Pectobacterium carotovorum subsp. carotovorum (strain PC1) OX=561230 GN=fusA PE=3 SV=1	99.21	40	21	2	Carbamidomethylation; Deamidation (NQ)	77450
P22953|MD37E_ARATH	Probable mediator of RNA polymerase II transcription subunit 37e OS=Arabidopsis thaliana OX=3702 GN=MED37E PE=1 SV=3	99.2	28	21	5	Carbamidomethylation; Hydrox	71358
P55005|AMYB_MAIZE	Beta-amylase OS=Zea mays OX=4577 GN=BMY1 PE=2 SV=1	99.05	17	21	1	Carbamidomethylation; Pyro-glu from Q; Mutation	55180
P81711|LYSC_SYRSO	Lysozyme C OS=Syrmaticus soemmerringii OX=9067 GN=LYZ PE=1 SV=1	99.16	64	20	1	Carbamidomethylation; Deamidation (NQ); Mutation	14286
C3K1E6|ATPB_PSEFS	ATP synthase subunit beta OS=Pseudomonas fluorescens (strain SBW25) OX=216595 GN=atpD PE=3 SV=1	99.21	59	20	1	Carbamidomethylation; Pyro-glu from Q; Deamidation (NQ); Gln->pyro-Glu; Deamidated	49490
P24296|NLTP1_WHEAT	Non-specific lipid-transfer protein (Fragment) OS=Triticum aestivum OX=4565 PE=1 SV=2	98.35	54	20	20	Carbamidomethylation; Pyro-glu from Q; Deamidation (NQ); Mutation	11899
P42895|ENO2_MAIZE	Enolase 2 OS=Zea mays OX=4577 GN=ENO2 PE=2 SV=1	99.21	53	20	6	Carbamidomethylation; Pyro-glu from Q; Oxidation (M); Deamidation (NQ)	48163
Q6DAM9|RPOC_PECAS	DNA-directed RNA polymerase subunit beta' OS=Pectobacterium atrosepticum (strain SCRI 1043 / ATCC BAA-672) OX=218491 GN=rpoC PE=3 SV=1	99.21	19	20	1	Mutation	155419
C3K6N0|SUCC_PSEFS	Succinate--CoA ligase [ADP-forming] subunit beta OS=Pseudomonas fluorescens (strain SBW25) OX=216595 GN=sucC PE=3 SV=1	99.21	55	19	10	Carbamidomethylation; Pyro-glu from Q; Deamidation (NQ)	41288
Q9FRV0|CHIC_SECCE	Basic endochitinase C OS=Secale cereale OX=4550 GN=rscc PE=1 SV=1	99.14	50	19	6	Carbamidomethylation; Deamidation (NQ); Hydrox; Mutation	28302
P0AG70|RS1_SHIFL	30S ribosomal protein S1 OS=Shigella flexneri OX=623 GN=rpsA PE=3 SV=1	99.21	41	19	13	Carbamidomethylation; Pyro-glu from Q; Deamidation (NQ)	61158
P23901|ALDR_HORVU	Aldose reductase OS=Hordeum vulgare OX=4513 PE=1 SV=1	99.2	53	18	18	Carbamidomethylation; Mutation	35807
Q43772|UGPA_HORVU	UTP--glucose-1-phosphate uridylyltransferase OS=Hordeum vulgare OX=4513 PE=2 SV=1	99.21	53	18	13	Carbamidomethylation; Mutation	51644
B2VFY8|ENO_ERWT9	Enolase OS=Erwinia tasmaniensis (strain DSM 17950 / CIP 109463 / Et1/99) OX=465817 GN=eno PE=3 SV=1	99.2	49	18	4	Carbamidomethylation; Pyro-glu from Q; Mutation	45385
Q4ZMP1|EFG_PSEU2	Elongation factor G OS=Pseudomonas syringae pv. syringae (strain B728a) OX=205918 GN=fusA PE=3 SV=1	99.21	40	18	1	Carbamidomethylation; Mutation	77142
C3K2X9|EFG_PSEFS	Elongation factor G OS=Pseudomonas fluorescens (strain SBW25) OX=216595 GN=fusA PE=3 SV=1	99.21	38	18	2	Carbamidomethylation; Mutation	77163
P42210|ASPR_HORVU	Phytepsin OS=Hordeum vulgare OX=4513 PE=1 SV=1	99.2	37	18	18	Carbamidomethylation; Pyro-glu from Q; Mutation	54226
Q8FB83|RPOC_ECOL6	DNA-directed RNA polymerase subunit beta' OS=Escherichia coli O6:H1 (strain CFT073 / ATCC 700928 / UPEC) OX=199310 GN=rpoC PE=3 SV=1	99.2	16	18	2	Deamidation (NQ)	155174
Q32AG0|RPOC_SHIDS	DNA-directed RNA polymerase subunit beta' OS=Shigella dysenteriae serotype 1 (strain Sd197) OX=300267 GN=rpoC PE=3 SV=1	99.2	16	18	1	Deamidation (NQ)	155188
Q9ST57|SPZ2A_WHEAT	Serpin-Z2A OS=Triticum aestivum OX=4565 PE=1 SV=1	99.21	68	17	14	Carbamidomethylation; Oxidation (M)	43311
Q42971|ENO_ORYSJ	Enolase OS=Oryza sativa subsp. japonica OX=39947 GN=ENO1 PE=1 SV=2	99.2	40	17	3	Carbamidomethylation; Pyro-glu from Q; Deamidation (NQ)	47973
B2VG97|RPOC_ERWT9	DNA-directed RNA polymerase subunit beta' OS=Erwinia tasmaniensis (strain DSM 17950 / CIP 109463 / Et1/99) OX=465817 GN=rpoC PE=3 SV=1	99.21	16	17	1	Deamidation (NQ)	155466
C3JYK1|TIG_PSEFS	Trigger factor OS=Pseudomonas fluorescens (strain SBW25) OX=216595 GN=tig PE=3 SV=1	99.21	49	16	6	Pyro-glu from Q	48346
B7LQ20|G3P_ESCF3	Glyceraldehyde-3-phosphate dehydrogenase OS=Escherichia fergusonii (strain ATCC 35469 / DSM 13698 / CDC 0568-73) OX=585054 GN=gapA PE=3 SV=1	99.2	43	16	1	Oxidation (M); Deamidation (NQ)	35541
C3K255|PNP_PSEFS	Polyribonucleotide nucleotidyltransferase OS=Pseudomonas fluorescens (strain SBW25) OX=216595 GN=pnp PE=3 SV=1	99.21	34	16	13	Carbamidomethylation; Deamidation (NQ)	74936
Q3K5Y5|EFG_PSEPF	Elongation factor G OS=Pseudomonas fluorescens (strain Pf0-1) OX=205922 GN=fusA PE=3 SV=1	99.21	33	16	2	Carbamidomethylation; Mutation	77253
Q10A30|ALFC2_ORYSJ	Fructose-bisphosphate aldolase 2 cytoplasmic OS=Oryza sativa subsp. japonica OX=39947 GN=FBA2 PE=2 SV=1	99.19	33	16	6	Carbamidomethylation; Deamidation (NQ)	38705
C3K275|DNAK_PSEFS	Chaperone protein DnaK OS=Pseudomonas fluorescens (strain SBW25) OX=216595 GN=dnaK PE=3 SV=1	99.2	32	16	1	Mutation	68200
Q9HZ71|RS1_PSEAE	30S ribosomal protein S1 OS=Pseudomonas aeruginosa (strain ATCC 15692 / DSM 22644 / CIP 104116 / JCM 14847 / LMG 12228 / 1C / PRS 101 / PAO1) OX=208964 GN=rpsA PE=3 SV=1	99.17	30	16	10	Carbamidomethylation; Pyro-glu from Q; Mutation	61870
Q41593|SPZ1A_WHEAT	Serpin-Z1A OS=Triticum aestivum OX=4565 GN=WZCI PE=1 SV=1	99.2	47	15	10	Carbamidomethylation; Oxidation (M)	43118
P37833|AATC_ORYSJ	Aspartate aminotransferase cytoplasmic OS=Oryza sativa subsp. japonica OX=39947 GN=Os01g0760600 PE=2 SV=1	99.2	45	15	12	Carbamidomethylation; Oxidation (M); Deamidation (NQ); Mutation	44507
Q9HT20|ATPB_PSEAE	ATP synthase subunit beta OS=Pseudomonas aeruginosa (strain ATCC 15692 / DSM 22644 / CIP 104116 / JCM 14847 / LMG 12228 / 1C / PRS 101 / PAO1) OX=208964 GN=atpD PE=3 SV=1	99.21	42	15	1	Carbamidomethylation; Deamidation (NQ)	49500
O66218|CH60_PANAN	60 kDa chaperonin (Fragment) OS=Pantoea ananas OX=553 GN=groL PE=3 SV=1	99.2	40	15	6	Pyro-glu from Q; Oxidation (M)	56817
C3K1E8|ATPA_PSEFS	ATP synthase subunit alpha OS=Pseudomonas fluorescens (strain SBW25) OX=216595 GN=atpA PE=3 SV=1	99.21	34	15	6		55279
C4K4F8|EFTU_HAMD5	Elongation factor Tu OS=Hamiltonella defensa subsp. Acyrthosiphon pisum (strain 5AT) OX=572265 GN=tuf PE=3 SV=1	99.17	28	15	1	Carbamidomethylation; Pyro-glu from Q	43487
Q9LHA8|MD37C_ARATH	Probable mediator of RNA polymerase II transcription subunit 37c OS=Arabidopsis thaliana OX=3702 GN=MED37C PE=1 SV=1	99.2	22	15	2	Oxidation (M)	71102
B4EYU9|RPOB_PROMH	DNA-directed RNA polymerase subunit beta OS=Proteus mirabilis (strain HI4320) OX=529507 GN=rpoB PE=3 SV=1	99.2	16	15	1	Deamidation (NQ)	150279
C3K2Y4|RL7_PSEFS	50S ribosomal protein L7/L12 OS=Pseudomonas fluorescens (strain SBW25) OX=216595 GN=rplL PE=3 SV=1	98.87	63	14	10		12463
O64392|WHW1_WHEAT	Wheatwin-1 OS=Triticum aestivum OX=4565 GN=PR4A PE=1 SV=1	98.87	61	14	14	Carbamidomethylation; Pyro-glu from Q; Deamidation (NQ); Mutation	15635
C3K5Z6|EFTS_PSEFS	Elongation factor Ts OS=Pseudomonas fluorescens (strain SBW25) OX=216595 GN=tsf PE=3 SV=1	99.19	57	14	14	Deamidation (NQ); Mutation	30360
P12783|PGKY_WHEAT	Phosphoglycerate kinase cytosolic OS=Triticum aestivum OX=4565 PE=2 SV=1	99.2	46	14	14	Carbamidomethylation	42122
P01544|THN1_WHEAT	Alpha-1-purothionin (Fragment) OS=Triticum aestivum OX=4565 GN=THI1.1 PE=1 SV=2	98.88	45	14	1	Carbamidomethylation; Mutation	13526
P17614|ATPBM_NICPL	ATP synthase subunit beta mitochondrial OS=Nicotiana plumbaginifolia OX=4092 GN=ATPB PE=1 SV=1	99.2	38	14	1	Pyro-glu from Q; Oxidation (M)	59856
Q01859|ATPBM_ORYSJ	ATP synthase subunit beta mitochondrial OS=Oryza sativa subsp. japonica OX=39947 GN=ATPB PE=1 SV=2	99.2	38	14	1	Pyro-glu from Q; Oxidation (M)	58934
Q6D182|ENO_PECAS	Enolase OS=Pectobacterium atrosepticum (strain SCRI 1043 / ATCC BAA-672) OX=218491 GN=eno PE=3 SV=1	99.18	36	14	1	Carbamidomethylation; Mutation	45258
P26518|G3PC_MAGLI	Glyceraldehyde-3-phosphate dehydrogenase cytosolic OS=Magnolia liliiflora OX=3403 GN=GAPC PE=2 SV=1	99.09	26	14	1	Carbamidomethylation; Oxidation (M); Deamidation (NQ); Mutation	36982
P32112|SAHH_WHEAT	Adenosylhomocysteinase OS=Triticum aestivum OX=4565 GN=SAHH PE=2 SV=1	99.18	24	14	6	Carbamidomethylation; Mutation	53437
P02863|GDA0_WHEAT	Alpha/beta-gliadin OS=Triticum aestivum OX=4565 PE=2 SV=2	98.23	20	14	7	Carbamidomethylation; Pyro-glu from Q	32963
P0A106|CAPB_PSEFR	Cold shock protein CapB OS=Pseudomonas fragi OX=296 GN=capB PE=1 SV=1	98.86	81	13	13	Deamidation (NQ)	7727
P24751|G3P_ESCVU	Glyceraldehyde-3-phosphate dehydrogenase (Fragment) OS=Escherichia vulneris OX=566 GN=gap PE=3 SV=1	99.19	41	13	1	Oxidation (M); Deamidation (NQ)	31365
C6DJH2|ATPB_PECCP	ATP synthase subunit beta OS=Pectobacterium carotovorum subsp. carotovorum (strain PC1) OX=561230 GN=atpD PE=3 SV=1	99.2	37	13	1	Carbamidomethylation; Pyro-glu from Q; Deamidation (NQ)	50225
Q3K7L6|CH60_PSEPF	60 kDa chaperonin OS=Pseudomonas fluorescens (strain Pf0-1) OX=205922 GN=groL PE=3 SV=1	99.2	36	13	2	Mutation	56838
B5FTU9|ENO_SALDC	Enolase OS=Salmonella dublin (strain CT_02021853) OX=439851 GN=eno PE=3 SV=1	99.18	36	13	3	Carbamidomethylation; Pyro-glu from Q; Deamidation (NQ); Mutation	45598
P17878|G3PC_MESCR	Glyceraldehyde-3-phosphate dehydrogenase cytosolic OS=Mesembryanthemum crystallinum OX=3544 GN=GAPC PE=2 SV=1	99.11	32	13	1	Oxidation (M); Deamidation (NQ); Hydrox	36587
P25696|ENO2_ARATH	Bifunctional enolase 2/transcriptional activator OS=Arabidopsis thaliana OX=3702 GN=ENO2 PE=1 SV=1	99.19	29	13	1	Carbamidomethylation; Deamidation (NQ)	47719
C3K6N7|HTPG_PSEFS	Chaperone protein HtpG OS=Pseudomonas fluorescens (strain SBW25) OX=216595 GN=htpG PE=3 SV=1	99.2	28	13	9	Mutation	71633
Q9I2V5|ACNB_PSEAE	Aconitate hydratase B OS=Pseudomonas aeruginosa (strain ATCC 15692 / DSM 22644 / CIP 104116 / JCM 14847 / LMG 12228 / 1C / PRS 101 / PAO1) OX=208964 GN=acnB PE=3 SV=1	99.17	21	13	8	Carbamidomethylation; Mutation	93628
P09373|PFLB_ECOLI	Formate acetyltransferase 1 OS=Escherichia coli (strain K12) OX=83333 GN=pflB PE=1 SV=2	99.2	21	13	5	Carbamidomethylation; Deamidation (NQ); Mutation	85357
P04568|EM1_WHEAT	Em protein OS=Triticum aestivum OX=4565 GN=EM PE=2 SV=1	98.61	56	12	2	Oxidation (M); Deamidation (NQ); Mutation	9963
Q05190|LE19A_HORVU	Late embryogenesis abundant protein B19.1A OS=Hordeum vulgare OX=4513 GN=B19.1A PE=2 SV=1	98.92	56	12	3	Oxidation (M); Deamidation (NQ); Mutation	9962
Q43470|1433B_HORVU	14-3-3-like protein B OS=Hordeum vulgare OX=4513 PE=2 SV=1	99.19	54	12	3	Carbamidomethylation	29691
P34937|TPIS_HORVU	Triosephosphate isomerase cytosolic OS=Hordeum vulgare OX=4513 PE=1 SV=3	99.13	41	12	3	Carbamidomethylation; Oxidation (M); Mutation	26737
P24750|G3P_ATLHE	Glyceraldehyde-3-phosphate dehydrogenase (Fragment) OS=Atlantibacter hermannii OX=565 GN=gap PE=3 SV=1	99.16	40	12	1	Carbamidomethylation; Oxidation (M); Deamidation (NQ)	31394
Q7XDC8|MDHC_ORYSJ	Malate dehydrogenase cytoplasmic OS=Oryza sativa subsp. japonica OX=39947 GN=Os10g0478200 PE=1 SV=3	99.15	39	12	5	Carbamidomethylation; Mutation	35569
P08819|CBP2_WHEAT	Serine carboxypeptidase 2 OS=Triticum aestivum OX=4565 GN=CBP2 PE=1 SV=2	99.19	32	12	12	Mutation	49506
P09094|G3PC_TOBAC	Glyceraldehyde-3-phosphate dehydrogenase cytosolic (Fragment) OS=Nicotiana tabacum OX=4097 GN=GAPC PE=2 SV=1	98.89	23	12	1	Oxidation (M)	35534
P43753|PFLB_HAEIN	Formate acetyltransferase OS=Haemophilus influenzae (strain ATCC 51907 / DSM 11121 / KW20 / Rd) OX=71421 GN=pflB PE=3 SV=2	99.17	19	12	4	Carbamidomethylation; Deamidation (NQ); Mutation	86299
P31923|SUS2_HORVU	Sucrose synthase 2 OS=Hordeum vulgare OX=4513 GN=SS2 PE=1 SV=1	99.19	17	12	7	Oxidation (M); Mutation	92575
Q2S906|RPOC_HAHCH	DNA-directed RNA polymerase subunit beta' OS=Hahella chejuensis (strain KCTC 2396) OX=349521 GN=rpoC PE=3 SV=1	99.19	11	12	1	Deamidation (NQ); Mutation	154517
O64394|TRXH_WHEAT	Thioredoxin H-type OS=Triticum aestivum OX=4565 PE=2 SV=3	98.83	58	11	11	Oxidation (M); Mutation	13524
Q948T6|LGUL_ORYSJ	Lactoylglutathione lyase OS=Oryza sativa subsp. japonica OX=39947 GN=GLYI-11 PE=1 SV=2	98.7	33	11	11	Carbamidomethylation; Pyro-glu from Q; Mutation	32553
Q9ST58|SPZ1C_WHEAT	Serpin-Z1C OS=Triticum aestivum OX=4565 PE=1 SV=1	99.18	31	11	6	Oxidation (M)	42882
P17784|ALFC1_ORYSJ	Fructose-bisphosphate aldolase 1 cytoplasmic OS=Oryza sativa subsp. japonica OX=39947 GN=FBA1 PE=1 SV=2	99.05	27	11	1	Carbamidomethylation; Deamidation (NQ)	38863
P00761|TRYP_PIG	Trypsin OS=Sus scrofa OX=9823 PE=1 SV=1	98.88	25	11	11	Deamidation (NQ); Mutation	24409
Q87WP0|DNAK_PSESM	Chaperone protein DnaK OS=Pseudomonas syringae pv. tomato (strain ATCC BAA-871 / DC3000) OX=223283 GN=dnaK PE=3 SV=1	99.19	23	11	3	Deamidation (NQ); Mutation	68755
P10846|IAA3_WHEAT	Alpha-amylase inhibitor WDAI-3 (Fragment) OS=Triticum aestivum OX=4565 GN=IHA-B1-2 PE=1 SV=1	98.28	86	10	4	Carbamidomethylation; Oxidation (M); Deamidation (NQ); Mutation	4797
C3K1L8|NDK_PSEFS	Nucleoside diphosphate kinase OS=Pseudomonas fluorescens (strain SBW25) OX=216595 GN=ndk PE=3 SV=1	99.13	70	10	10		14937
Q51567|SUCD_PSEAE	Succinate--CoA ligase [ADP-forming] subunit alpha OS=Pseudomonas aeruginosa (strain ATCC 15692 / DSM 22644 / CIP 104116 / JCM 14847 / LMG 12228 / 1C / PRS 101 / PAO1) OX=208964 GN=sucD PE=1 SV=2	99.13	68	10	8	Carbamidomethylation; Mutation	30266
C3K2Y6|RL1_PSEFS	50S ribosomal protein L1 OS=Pseudomonas fluorescens (strain SBW25) OX=216595 GN=rplA PE=3 SV=1	99.19	52	10	2	Deamidation (NQ)	24076
P29305|1433A_HORVU	14-3-3-like protein A OS=Hordeum vulgare OX=4513 PE=2 SV=1	99.19	45	10	4	Carbamidomethylation; Pyro-glu from Q	29352
Q2A783|AVLB1_WHEAT	Avenin-like b1 OS=Triticum aestivum OX=4565 GN=AVNLB PE=1 SV=1	99.04	36	10	10	Carbamidomethylation; Pyro-glu from Q	32727
Q3V5W6|GLN1B_PSETA	Glutamine synthetase OS=Pseudomonas taetrolens OX=47884 GN=glnA PE=1 SV=1	99.16	30	10	6	Carbamidomethylation; Oxidation (M); Mutation	51766
P46226|TPIS_SECCE	Triosephosphate isomerase cytosolic OS=Secale cereale OX=4550 PE=2 SV=3	98.86	28	10	3	Carbamidomethylation; Oxidation (M); Mutation	26927
C3K613|FADB_PSEFS	Fatty acid oxidation complex subunit alpha OS=Pseudomonas fluorescens (strain SBW25) OX=216595 GN=fadB PE=3 SV=1	99.18	22	10	10		76987
Q6F2Y7|CLPB1_ORYSJ	Chaperone protein ClpB1 OS=Oryza sativa subsp. japonica OX=39947 GN=CLPB1 PE=2 SV=1	99.17	15	10	7	Carbamidomethylation; Mutation	100896
Q8D232|RPOC_WIGBR	DNA-directed RNA polymerase subunit beta' OS=Wigglesworthia glossinidia brevipalpis OX=36870 GN=rpoC PE=3 SV=1	99.19	9	10	1		157284
Q0JNL7|CALM3_ORYSJ	Calmodulin-3 OS=Oryza sativa subsp. japonica OX=39947 GN=CAM3 PE=2 SV=1	99.17	81	9	1	Carbamidomethylation; Pyro-glu from Q; Oxidation (M); Deamidation (NQ)	16832
P12810|HS16A_WHEAT	16.9 kDa class I heat shock protein 1 OS=Triticum aestivum OX=4565 GN=hsp16.9A PE=2 SV=1	99.14	58	9	8	Deamidation (NQ); Mutation	16878
Q3K440|ATPG_PSEPF	ATP synthase gamma chain OS=Pseudomonas fluorescens (strain Pf0-1) OX=205922 GN=atpG PE=3 SV=1	99.19	53	9	5		31424
C3K5E6|RS2_PSEFS	30S ribosomal protein S2 OS=Pseudomonas fluorescens (strain SBW25) OX=216595 GN=rpsB PE=3 SV=1	99.13	45	9	9	Deamidation (NQ)	27095
P49106|14331_MAIZE	14-3-3-like protein GF14-6 OS=Zea mays OX=4577 GN=GRF1 PE=3 SV=1	99.17	44	9	2	Carbamidomethylation	29662
Q65XA0|DHAR1_ORYSJ	Probable glutathione S-transferase DHAR1 cytosolic OS=Oryza sativa subsp. japonica OX=39947 GN=DHAR1 PE=1 SV=1	98.29	41	9	9	Carbamidomethylation; Mutation	23570
P30271|AMYB_SECCE	Beta-amylase (Fragment) OS=Secale cereale OX=4550 GN=BMY1 PE=2 SV=1	98.87	37	9	3	Carbamidomethylation; Deamidation (NQ); Mutation	24349
B4EUF7|ENO_PROMH	Enolase OS=Proteus mirabilis (strain HI4320) OX=529507 GN=eno PE=3 SV=1	99.09	27	9	1	Deamidation (NQ)	45912
C3K1A0|CH60_PSEFS	60 kDa chaperonin OS=Pseudomonas fluorescens (strain SBW25) OX=216595 GN=groL PE=3 SV=1	99.2	26	9	1		56966
P93819|MDHC1_ARATH	Malate dehydrogenase 1 cytoplasmic OS=Arabidopsis thaliana OX=3702 GN=MDH1 PE=1 SV=2	99.09	22	9	2	Carbamidomethylation; Oxidation (M)	35571
O05137|MASZ_PSEFL	Malate synthase G OS=Pseudomonas fluorescens OX=294 GN=glcB PE=3 SV=1	99.18	22	9	4	Deamidation (NQ); Mutation	78862
Q1IF59|DNAK_PSEE4	Chaperone protein DnaK OS=Pseudomonas entomophila (strain L48) OX=384676 GN=dnaK PE=3 SV=1	99.17	21	9	2		68634
P04727|GDA7_WHEAT	Alpha/beta-gliadin clone PW8142 OS=Triticum aestivum OX=4565 PE=3 SV=1	98.58	19	9	8	Carbamidomethylation; Deamidation (NQ)	36118
Q3KI84|IF2_PSEPF	Translation initiation factor IF-2 OS=Pseudomonas fluorescens (strain Pf0-1) OX=205922 GN=infB PE=3 SV=1	99.2	18	9	2		90304
P93253|SAHH_MESCR	Adenosylhomocysteinase OS=Mesembryanthemum crystallinum OX=3544 GN=SAHH PE=2 SV=1	99.09	17	9	1	Carbamidomethylation; Deamidation (NQ)	53178
P08418|HSP70_SCHMA	Heat shock 70 kDa protein homolog OS=Schistosoma mansoni OX=6183 PE=2 SV=2	99.13	17	9	1	Oxidation (M); Mutation	69875
C3K259|IF2_PSEFS	Translation initiation factor IF-2 OS=Pseudomonas fluorescens (strain SBW25) OX=216595 GN=infB PE=3 SV=1	99.19	17	9	2	Deamidation (NQ)	90599
P04726|GDA6_WHEAT	Alpha/beta-gliadin clone PW1215 OS=Triticum aestivum OX=4565 PE=3 SV=1	95.61	16	9	1	Carbamidomethylation; Pyro-glu from Q; Deamidation (NQ); Mutation	33941
Q889C2|CLPB_PSESM	Chaperone protein ClpB OS=Pseudomonas syringae pv. tomato (strain ATCC BAA-871 / DC3000) OX=223283 GN=clpB PE=3 SV=1	99.04	13	9	2	Pyro-glu from Q; Mutation	95188
P31922|SUS1_HORVU	Sucrose synthase 1 OS=Hordeum vulgare OX=4513 GN=SS1 PE=1 SV=1	99.16	13	9	5		92211
A7MXF1|RPOB_VIBCB	DNA-directed RNA polymerase subunit beta OS=Vibrio campbellii (strain ATCC BAA-1116 / BB120) OX=338187 GN=rpoB PE=3 SV=1	99.2	10	9	1	Oxidation (M)	149653
P04464|CALM_WHEAT	Calmodulin OS=Triticum aestivum OX=4565 PE=1 SV=3	99.13	74	8	1	Carbamidomethylation; Oxidation (M)	16847
P82900|NLT2G_WHEAT	Non-specific lipid-transfer protein 2G OS=Triticum aestivum OX=4565 PE=1 SV=2	98.87	56	8	8	Carbamidomethylation	9832
Q889V9|RL5_PSESM	50S ribosomal protein L5 OS=Pseudomonas syringae pv. tomato (strain ATCC BAA-871 / DC3000) OX=223283 GN=rplE PE=3 SV=1	99.12	41	8	1	Pyro-glu from Q	20420
C3KE67|RS6_PSEFS	30S ribosomal protein S6 OS=Pseudomonas fluorescens (strain SBW25) OX=216595 GN=rpsF PE=3 SV=1	98.82	39	8	7	Carbamidomethylation	16286
Q889Y1|RL1_PSESM	50S ribosomal protein L1 OS=Pseudomonas syringae pv. tomato (strain ATCC BAA-871 / DC3000) OX=223283 GN=rplA PE=3 SV=1	99.06	33	8	1	Deamidation (NQ)	24178
P02276|H2A2_WHEAT	Histone H2A.2.1 OS=Triticum aestivum OX=4565 PE=1 SV=1	84.13	29	8	2	Mutation	16013
A7ZUJ2|EFTU2_ECO24	Elongation factor Tu 2 OS=Escherichia coli O139:H28 (strain E24377A / ETEC) OX=331111 GN=tuf2 PE=3 SV=1	99.17	28	8	1	Carbamidomethylation; Pyro-glu from Q; Oxidation (M); Deamidation (NQ)	43313
P52155|RHO_PSEFC	Transcription termination factor Rho OS=Pseudomonas fluorescens biotype C OX=335 GN=rho PE=3 SV=1	99.19	28	8	6	Pyro-glu from Q	46954
Q03033|EF1A_WHEAT	Elongation factor 1-alpha OS=Triticum aestivum OX=4565 GN=TEF1 PE=2 SV=1	99.13	26	8	8	Carbamidomethylation; Oxidation (M); Mutation	49169
A4XV90|SUCC_PSEMY	Succinate--CoA ligase [ADP-forming] subunit beta OS=Pseudomonas mendocina (strain ymp) OX=399739 GN=sucC PE=3 SV=1	99.19	26	8	1	Carbamidomethylation; Deamidation (NQ)	41500
A6W3S8|ATPB2_MARMS	ATP synthase subunit beta 2 OS=Marinomonas sp. (strain MWYL1) OX=400668 GN=atpD2 PE=3 SV=1	99.18	23	8	1	Carbamidomethylation	50061
P41583|6PGD_CITFR	6-phosphogluconate dehydrogenase decarboxylating (Fragment) OS=Citrobacter freundii OX=546 GN=gnd PE=3 SV=1	98.81	20	8	1	Mutation	48832
P37726|PORF_PSEFL	Outer membrane porin F OS=Pseudomonas fluorescens OX=294 GN=oprF PE=1 SV=1	82.94	19	8	8	Mutation	34482
P16100|IDH_AZOVI	Isocitrate dehydrogenase [NADP] OS=Azotobacter vinelandii OX=354 GN=icd PE=1 SV=5	99.05	18	8	8	Deamidation (NQ); Mutation	80390
P33169|EFTU_SHEPU	Elongation factor Tu OS=Shewanella putrefaciens OX=24 GN=tuf PE=3 SV=1	98.85	16	8	1	Carbamidomethylation; Oxidation (M)	43289
O23755|EF2_BETVU	Elongation factor 2 OS=Beta vulgaris OX=161934 PE=2 SV=1	99.08	15	8	5	Carbamidomethylation; Mutation	93799
Q492B1|EFG_BLOPB	Elongation factor G OS=Blochmannia pennsylvanicus (strain BPEN) OX=291272 GN=fusA PE=3 SV=1	99.18	14	8	1	Deamidation (NQ)	78491
Q08277|HSP82_MAIZE	Heat shock protein 82 OS=Zea mays OX=4577 GN=HSP82 PE=3 SV=1	99.15	14	8	2	Carbamidomethylation	81891
Q2QLY5|METE1_ORYSJ	5-methyltetrahydropteroyltriglutamate--homocysteine methyltransferase 1 OS=Oryza sativa subsp. japonica OX=39947 GN=Os12g0623900 PE=2 SV=1	98.91	13	8	7	Carbamidomethylation; Mutation	84585
P51819|HSP83_IPONI	Heat shock protein 83 OS=Ipomoea nil OX=35883 GN=HSP83A PE=2 SV=1	99.12	12	8	1		80821
Q5FTY1|EFTU_GLUOX	Elongation factor Tu OS=Gluconobacter oxydans (strain 621H) OX=290633 GN=tuf PE=3 SV=1	98.35	11	8	1	Carbamidomethylation	42981
A4W5A8|RPOC_ENT38	DNA-directed RNA polymerase subunit beta' OS=Enterobacter sp. (strain 638) OX=399742 GN=rpoC PE=3 SV=1	99.18	8	8	1	Carbamidomethylation; Deamidation (NQ)	155094
Q21M93|RPOB_SACD2	DNA-directed RNA polymerase subunit beta OS=Saccharophagus degradans (strain 2-40 / ATCC 43961 / DSM 17024) OX=203122 GN=rpoB PE=3 SV=1	99.19	8	8	1	Deamidation (NQ)	151592
C3K2Y5|RL10_PSEFS	50S ribosomal protein L10 OS=Pseudomonas fluorescens (strain SBW25) OX=216595 GN=rplJ PE=3 SV=1	99.05	44	7	1		17605
P01543|THNB_WHEAT	Purothionin A-1 OS=Triticum aestivum OX=4565 GN=THI1.3 PE=1 SV=2	98.4	42	7	4	Carbamidomethylation; Oxidation (M); Mutation	14625
Q8PGG7|ATPB_XANAC	ATP synthase subunit beta OS=Xanthomonas axonopodis pv. citri (strain 306) OX=190486 GN=atpD PE=3 SV=1	99.13	24	7	1	Carbamidomethylation; Deamidation (NQ)	50897
D2KFH1|AVLA4_WHEAT	Avenin-like a4 OS=Triticum aestivum OX=4565 PE=2 SV=1	98.03	24	7	4	Carbamidomethylation; Pyro-glu from Q	18916
Q9SP22|CALR_MAIZE	Calreticulin OS=Zea mays OX=4577 GN=CRT PE=2 SV=1	99.04	24	7	7	Carbamidomethylation; Mutation	47940
P77983|KPYK1_SALTY	Pyruvate kinase I OS=Salmonella typhimurium (strain LT2 / SGSC1412 / ATCC 700720) OX=99287 GN=pykF PE=3 SV=2	99.13	24	7	7	Carbamidomethylation; Deamidation (NQ)	50657
Q2NVN7|ENO_SODGM	Enolase OS=Sodalis glossinidius (strain morsitans) OX=343509 GN=eno PE=3 SV=1	98.94	23	7	1	Deamidation (NQ)	45832
A8GIV0|PGK_SERP5	Phosphoglycerate kinase OS=Serratia proteamaculans (strain 568) OX=399741 GN=pgk PE=3 SV=1	98.87	22	7	2		41393
Q8Z7S0|OMPA_SALTI	Outer membrane protein A OS=Salmonella typhi OX=90370 GN=ompA PE=3 SV=1	84.08	21	7	3	Carbamidomethylation; Deamidation (NQ); Mutation	37477
P93208|14332_SOLLC	14-3-3 protein 2 OS=Solanum lycopersicum OX=4081 GN=TFT2 PE=3 SV=2	98.82	20	7	2	Carbamidomethylation; Deamidation (NQ)	28879
P41582|6PGD_CITKO	6-phosphogluconate dehydrogenase decarboxylating (Fragment) OS=Citrobacter koseri OX=545 GN=gnd PE=3 SV=1	98.8	20	7	1	Deamidation (NQ); Mutation	48829
B2VGR9|DNAK_ERWT9	Chaperone protein DnaK OS=Erwinia tasmaniensis (strain DSM 17950 / CIP 109463 / Et1/99) OX=465817 GN=dnaK PE=3 SV=1	99.09	16	7	1		68653
Q9I3D2|ODO2_PSEAE	Dihydrolipoyllysine-residue succinyltransferase component of 2-oxoglutarate dehydrogenase complex OS=Pseudomonas aeruginosa (strain ATCC 15692 / DSM 22644 / CIP 104116 / JCM 14847 / LMG 12228 / 1C / PRS 101 / PAO1) OX=208964 GN=sucB ...	98.03	16	7	7	Mutation	42887
P0ACY5|YEAG_ECO57	Uncharacterized protein YeaG OS=Escherichia coli O157:H7 OX=83334 GN=yeaG PE=3 SV=1	98.88	16	7	7	Deamidation (NQ); Mutation	74480
Q5KTS5|GRDH_DAUCA	Glucose and ribitol dehydrogenase OS=Daucus carota OX=4039 GN=CAISE5 PE=2 SV=1	98.25	15	7	4	Mutation	31501
B8AL97|CUCIN_ORYSI	Cupincin OS=Oryza sativa subsp. indica OX=39946 GN=OsI_13867 PE=1 SV=1	83.47	13	7	7	Glu->pyro-Glu; Mutation	52060
Q9ASR1|EF2_ARATH	Elongation factor 2 OS=Arabidopsis thaliana OX=3702 GN=LOS1 PE=1 SV=1	98.88	13	7	4	Carbamidomethylation; Deamidation (NQ); Mutation	93891
Q88Q71|CLPB_PSEPK	Chaperone protein ClpB OS=Pseudomonas putida (strain ATCC 47054 / DSM 6125 / NCIMB 11950 / KT2440) OX=160488 GN=clpB PE=3 SV=1	99.11	10	7	1	Pyro-glu from Q	94862
Q7UBW5|CLPB_SHIFL	Chaperone protein ClpB OS=Shigella flexneri OX=623 GN=clpB PE=3 SV=2	99.07	10	7	1	Deamidation (NQ)	95560
P51059|CAPP2_MAIZE	Phosphoenolpyruvate carboxylase 2 OS=Zea mays OX=4577 GN=PEP4 PE=2 SV=1	99.06	10	7	2	Oxidation (M)	109999
Q87WQ5|IF2_PSESM	Translation initiation factor IF-2 OS=Pseudomonas syringae pv. tomato (strain ATCC BAA-871 / DC3000) OX=223283 GN=infB PE=3 SV=1	99.17	10	7	1	Deamidation (NQ)	90543
P38100|CARB_PSEAE	Carbamoyl-phosphate synthase large chain OS=Pseudomonas aeruginosa (strain ATCC 15692 / DSM 22644 / CIP 104116 / JCM 14847 / LMG 12228 / 1C / PRS 101 / PAO1) OX=208964 GN=carB PE=3 SV=3	98.85	8	7	2	Carbamidomethylation; Hydrox	117332
B2VL85|CH10_ERWT9	10 kDa chaperonin OS=Erwinia tasmaniensis (strain DSM 17950 / CIP 109463 / Et1/99) OX=465817 GN=groS PE=3 SV=1	98.42	53	6	6	Mutation	10272
B2VBZ3|DPS_ERWT9	DNA protection during starvation protein OS=Erwinia tasmaniensis (strain DSM 17950 / CIP 109463 / Et1/99) OX=465817 GN=dps PE=3 SV=1	98.87	43	6	6	Mutation	18684
Q48D32|RS7_PSE14	30S ribosomal protein S7 OS=Pseudomonas savastanoi pv. phaseolicola (strain 1448A / Race 6) OX=264730 GN=rpsG PE=3 SV=1	99.06	42	6	6		17648
C3K2X5|RL4_PSEFS	50S ribosomal protein L4 OS=Pseudomonas fluorescens (strain SBW25) OX=216595 GN=rplD PE=3 SV=1	99.13	39	6	5		22000
C3K2X6|RL3_PSEFS	50S ribosomal protein L3 OS=Pseudomonas fluorescens (strain SBW25) OX=216595 GN=rplC PE=3 SV=1	98.88	36	6	6	Hydrox	22564
A8GKJ1|RS3_SERP5	30S ribosomal protein S3 OS=Serratia proteamaculans (strain 568) OX=399741 GN=rpsC PE=3 SV=1	99.05	34	6	2		25866
Q9RDU0|RECA_PSETO	Protein RecA OS=Pseudomonas tolaasii OX=29442 GN=recA PE=3 SV=1	99.13	33	6	6	Carbamidomethylation	37626
Q8ZH66|RS2_YERPE	30S ribosomal protein S2 OS=Yersinia pestis OX=632 GN=rpsB PE=3 SV=1	99.05	29	6	2		26841
Q00445|HS21C_WHEAT	Small heat shock protein chloroplastic OS=Triticum aestivum OX=4565 GN=HSP21 PE=2 SV=1	98.97	28	6	6	Carbamidomethylation; Mutation	26596
C3JYJ9|CLPX_PSEFS	ATP-dependent Clp protease ATP-binding subunit ClpX OS=Pseudomonas fluorescens (strain SBW25) OX=216595 GN=clpX PE=3 SV=1	99.13	27	6	4		46954
A6T4X2|EFTS_KLEP7	Elongation factor Ts OS=Klebsiella pneumoniae subsp. pneumoniae (strain ATCC 700721 / MGH 78578) OX=272620 GN=tsf PE=3 SV=1	98.93	25	6	6	Mutation	30450
P12863|TPIS_MAIZE	Triosephosphate isomerase cytosolic OS=Zea mays OX=4577 PE=1 SV=3	98.8	25	6	2	Carbamidomethylation; Oxidation (M)	27025
Q9FZ42|ADRC1_ARATH	NADPH-dependent aldehyde reductase 1 chloroplastic OS=Arabidopsis thaliana OX=3702 GN=ChlADR1 PE=1 SV=1	98.27	24	6	2	Mutation	31387
C3K6H4|PYRG_PSEFS	CTP synthase OS=Pseudomonas fluorescens (strain SBW25) OX=216595 GN=pyrG PE=3 SV=1	99.01	22	6	6	Carbamidomethylation	59697
A4SHU2|EFTU_AERS4	Elongation factor Tu OS=Aeromonas salmonicida (strain A449) OX=382245 GN=tuf1 PE=3 SV=1	98.91	22	6	1	Carbamidomethylation; Oxidation (M)	43300
P0DJO6|OMPA_SHIBL	Outer membrane protein A (Fragment) OS=Shimwellia blattae OX=563 GN=ompA PE=3 SV=1	84.06	20	6	3	Carbamidomethylation; Pyro-glu from Q; Mutation	25917
C4LCA2|CH60_TOLAT	60 kDa chaperonin OS=Tolumonas auensis (strain DSM 9187 / TA4) OX=595494 GN=groL PE=3 SV=1	99.05	19	6	1		57398
B1KIR6|CH60_SHEWM	60 kDa chaperonin OS=Shewanella woodyi (strain ATCC 51908 / MS32) OX=392500 GN=groL PE=3 SV=1	99.05	18	6	1	Deamidation (NQ)	57392
Q3KHZ4|MURA_PSEPF	UDP-N-acetylglucosamine 1-carboxyvinyltransferase OS=Pseudomonas fluorescens (strain Pf0-1) OX=205922 GN=murA PE=3 SV=1	98.86	18	6	6		44963
P28734|AATC_DAUCA	Aspartate aminotransferase cytoplasmic OS=Daucus carota OX=4039 PE=2 SV=1	99.05	17	6	3	Carbamidomethylation	44175
C3K4J5|PCKA_PSEFS	Phosphoenolpyruvate carboxykinase (ATP) OS=Pseudomonas fluorescens (strain SBW25) OX=216595 GN=pckA PE=3 SV=1	98.88	17	6	1	Carbamidomethylation	55359
P31052|DLDH2_PSEPU	Dihydrolipoyl dehydrogenase OS=Pseudomonas putida OX=303 GN=lpdG PE=1 SV=4	98.35	16	6	6	Mutation	49896
Q15PD3|CH60_PSEA6	60 kDa chaperonin OS=Pseudoalteromonas atlantica (strain T6c / ATCC BAA-1087) OX=342610 GN=groL PE=3 SV=1	99.07	14	6	1		57564
Q07232|ATPB_BUCAP	ATP synthase subunit beta OS=Buchnera aphidicola subsp. Schizaphis graminum (strain Sg) OX=198804 GN=atpD PE=3 SV=2	99.1	14	6	1	Deamidation (NQ)	51349
P22248|GLN1B_AZOVI	Glutamine synthetase OS=Azotobacter vinelandii OX=354 GN=glnA PE=3 SV=1	98.96	13	6	2	Carbamidomethylation; Deamidation (NQ)	51746
P29843|HSP7A_DROME	Heat shock 70 kDa protein cognate 1 OS=Drosophila melanogaster OX=7227 GN=Hsc70-1 PE=1 SV=1	99.13	12	6	1		70686
Q3K5N4|MASZ_PSEPF	Malate synthase G OS=Pseudomonas fluorescens (strain Pf0-1) OX=205922 GN=glcB PE=3 SV=1	99.09	12	6	1		78849
Q87WP4|CARB_PSESM	Carbamoyl-phosphate synthase large chain OS=Pseudomonas syringae pv. tomato (strain ATCC BAA-871 / DC3000) OX=223283 GN=carB PE=3 SV=1	99.04	8	6	1	Carbamidomethylation	117591
P20707|ODO1_AZOVI	2-oxoglutarate dehydrogenase E1 component OS=Azotobacter vinelandii OX=354 GN=sucA PE=3 SV=1	98.84	7	6	6	Carbamidomethylation; Deamidation (NQ); Mutation	105688
Q47UV9|RPOB_COLP3	DNA-directed RNA polymerase subunit beta OS=Colwellia psychrerythraea (strain 34H / ATCC BAA-681) OX=167879 GN=rpoB PE=3 SV=1	99.14	6	6	1	Deamidation (NQ)	149617
P13868|CALM1_SOLTU	Calmodulin-1 OS=Solanum tuberosum OX=4113 GN=PCM1 PE=1 SV=2	98.83	60	5	2	Carbamidomethylation; Oxidation (M); Deamidation (NQ)	16904
C3K6E1|RL13_PSEFS	50S ribosomal protein L13 OS=Pseudomonas fluorescens (strain SBW25) OX=216595 GN=rplM PE=3 SV=1	98.87	46	5	5		15705
Q4K522|RL11_PSEF5	50S ribosomal protein L11 OS=Pseudomonas fluorescens (strain ATCC BAA-477 / NRRL B-23932 / Pf-5) OX=220664 GN=rplK PE=3 SV=1	97.74	45	5	4		14912
A4W5S9|RS6_ENT38	30S ribosomal protein S6 OS=Enterobacter sp. (strain 638) OX=399742 GN=rpsF PE=3 SV=1	98.26	44	5	2	Mutation	15106
C3K2V7|RL15_PSEFS	50S ribosomal protein L15 OS=Pseudomonas fluorescens (strain SBW25) OX=216595 GN=rplO PE=3 SV=1	99.06	44	5	5		15224
C3JZN6|IF3_PSEFS	Translation initiation factor IF-3 OS=Pseudomonas fluorescens (strain SBW25) OX=216595 GN=infC PE=3 SV=1	99.06	42	5	5	Carbamidomethylation	20850
A6THB1|RS6_KLEP7	30S ribosomal protein S6 OS=Klebsiella pneumoniae subsp. pneumoniae (strain ATCC 700721 / MGH 78578) OX=272620 GN=rpsF PE=3 SV=1	98.18	35	5	2		15117
Q59633|GALU2_PSEAI	UTP--glucose-1-phosphate uridylyltransferase OS=Pseudomonas aeruginosa OX=287 GN=galU PE=3 SV=1	99.04	35	5	5	Carbamidomethylation	30940
Q5MYA4|H32_CICIN	Histone H3.2 OS=Cichorium intybus OX=13427 PE=2 SV=3	98.1	34	5	1	Carbamidomethylation	15378
I1N2Z5|SLE1_SOYBN	Protein SLE1 OS=Glycine max OX=3847 GN=SLE1 PE=2 SV=1	98.35	34	5	1	Deamidation (NQ)	12246
C3KEC6|KAD_PSEFS	Adenylate kinase OS=Pseudomonas fluorescens (strain SBW25) OX=216595 GN=adk PE=3 SV=1	99.03	30	5	5	Deamidation (NQ)	23266
Q06196|H3_ENTHI	Histone H3 OS=Entamoeba histolytica OX=5759 GN=H3 PE=3 SV=2	83.72	29	5	1	Carbamidomethylation; Deamidation (NQ)	15010
C5BGL9|RS3_EDWI9	30S ribosomal protein S3 OS=Edwardsiella ictaluri (strain 93-146) OX=634503 GN=rpsC PE=3 SV=1	98.88	27	5	1		26026
P21569|CYPH_MAIZE	Peptidyl-prolyl cis-trans isomerase OS=Zea mays OX=4577 GN=CYP PE=2 SV=1	98.42	24	5	5	Oxidation (M); Deamidation (NQ)	18349
A4WFC8|RL3_ENT38	50S ribosomal protein L3 OS=Enterobacter sp. (strain 638) OX=399742 GN=rplC PE=3 SV=1	98.35	23	5	2	Deamidation (NQ)	22260
B2VK72|RS4_ERWT9	30S ribosomal protein S4 OS=Erwinia tasmaniensis (strain DSM 17950 / CIP 109463 / Et1/99) OX=465817 GN=rpsD PE=3 SV=1	98.87	21	5	1		23517
P55238|GLGS_HORVU	Glucose-1-phosphate adenylyltransferase small subunit chloroplastic/amyloplastic OS=Hordeum vulgare OX=4513 PE=2 SV=1	99.05	20	5	4	Carbamidomethylation	56049
C3K3F1|PGK_PSEFS	Phosphoglycerate kinase OS=Pseudomonas fluorescens (strain SBW25) OX=216595 GN=pgk PE=3 SV=1	99.07	19	5	3		40150
B4FFZ9|OBP1A_MAIZE	Oil body-associated protein 1A OS=Zea mays OX=4577 GN=OBAP1A PE=2 SV=1	98.61	17	5	5	Carbamidomethylation	26224
Q43298|CH62_MAIZE	Chaperonin CPN60-2 mitochondrial OS=Zea mays OX=4577 GN=CPN60II PE=2 SV=1	99.05	14	5	4	Carbamidomethylation	60935
Q10M12|40C1_ORYSJ	Ricin B-like lectin R40C1 OS=Oryza sativa subsp. japonica OX=39947 GN=R40C1 PE=1 SV=1	59.94	14	5	5	Deamidation (NQ); Mutation	38822
P13918|VCLC_PEA	Vicilin OS=Pisum sativum OX=3888 PE=2 SV=2	84.09	14	5	5	Mutation	52231
P05336|ADH1_HORVU	Alcohol dehydrogenase 1 OS=Hordeum vulgare OX=4513 GN=ADH1 PE=2 SV=1	98.35	13	5	2	Carbamidomethylation; Oxidation (M); Mutation	40884
C3KAD2|ARNA_PSEFS	Bifunctional polymyxin resistance protein ArnA OS=Pseudomonas fluorescens (strain SBW25) OX=216595 GN=arnA PE=3 SV=1	99.05	13	5	5	Carbamidomethylation	74186
B2VHT7|TIG_ERWT9	Trigger factor OS=Erwinia tasmaniensis (strain DSM 17950 / CIP 109463 / Et1/99) OX=465817 GN=tig PE=3 SV=1	98.42	13	5	2	Mutation	48190
Q9SMJ4|LEG_CICAR	Legumin OS=Cicer arietinum OX=3827 GN=leg3 PE=1 SV=1	98.42	11	5	5	Mutation	56251
P36182|HSP82_TOBAC	Heat shock protein 82 (Fragment) OS=Nicotiana tabacum OX=4097 GN=HSP82 PE=2 SV=1	98.42	9	5	2	Mutation	58021
P74582|ACNB_SYNY3	Aconitate hydratase B OS=Synechocystis sp. (strain PCC 6803 / Kazusa) OX=1111708 GN=acnB PE=3 SV=1	98.22	7	5	1	Hydrox; Mutation	93552
P10490|CAPP1_MESCR	Phosphoenolpyruvate carboxylase 1 OS=Mesembryanthemum crystallinum OX=3544 GN=PPCA PE=2 SV=1	98.87	7	5	1	Oxidation (M); Deamidation (NQ)	110660
P21513|RNE_ECOLI	Ribonuclease E OS=Escherichia coli (strain K12) OX=83333 GN=rne PE=1 SV=6	99.05	7	5	5	Carbamidomethylation; Oxidation (M)	118197
Q9HVN5|CLPB_PSEAE	Chaperone protein ClpB OS=Pseudomonas aeruginosa (strain ATCC 15692 / DSM 22644 / CIP 104116 / JCM 14847 / LMG 12228 / 1C / PRS 101 / PAO1) OX=208964 GN=clpB PE=3 SV=1	98.72	6	5	1		95006
Q8CJV9|CLPB_STRCO	Chaperone protein ClpB OS=Streptomyces coelicolor (strain ATCC BAA-471 / A3(2) / M145) OX=100226 GN=clpB PE=3 SV=1	98.24	6	5	1	Deamidation (NQ)	94438
Q8YHP7|RPOC_BRUME	DNA-directed RNA polymerase subunit beta' OS=Brucella melitensis biotype 1 (strain 16M / ATCC 23456 / NCTC 10094) OX=224914 GN=rpoC PE=3 SV=1	98.75	3	5	2		155586
P84971|DEF4_TRIKH	Defensin Tk-AMP-D4 OS=Triticum kiharae OX=376535 PE=1 SV=1	84.37	53	4	4	Carbamidomethylation	4990
P20158|DEF1_WHEAT	Defensin-like protein 1 OS=Triticum aestivum OX=4565 PE=1 SV=1	61.68	47	4	4	Carbamidomethylation	5239
Q889M7|IPYR1_PSESM	Inorganic pyrophosphatase 1 OS=Pseudomonas syringae pv. tomato (strain ATCC BAA-871 / DC3000) OX=223283 GN=ppa1 PE=3 SV=1	98.28	40	4	4	Deamidation (NQ); Mutation	19445
P17639|EMB1_DAUCA	Protein EMB-1 OS=Daucus carota OX=4039 GN=EMB-1 PE=1 SV=1	98.34	39	4	1	Deamidation (NQ)	9917
C3K276|GRPE_PSEFS	Protein GrpE OS=Pseudomonas fluorescens (strain SBW25) OX=216595 GN=grpE PE=3 SV=1	98.28	35	4	2	Mutation	20727
B2VK77|RL15_ERWT9	50S ribosomal protein L15 OS=Erwinia tasmaniensis (strain DSM 17950 / CIP 109463 / Et1/99) OX=465817 GN=rplO PE=3 SV=1	97.31	34	4	2	Hydrox; Mutation	15051
P05384|DBHB_PSEAE	DNA-binding protein HU-beta OS=Pseudomonas aeruginosa (strain ATCC 15692 / DSM 22644 / CIP 104116 / JCM 14847 / LMG 12228 / 1C / PRS 101 / PAO1) OX=208964 GN=hupB PE=1 SV=3	84.4	34	4	4		9087
B2VCW1|RS6_ERWT9	30S ribosomal protein S6 OS=Erwinia tasmaniensis (strain DSM 17950 / CIP 109463 / Et1/99) OX=465817 GN=rpsF PE=3 SV=1	98.07	32	4	1		15157
C3K2W5|RL24_PSEFS	50S ribosomal protein L24 OS=Pseudomonas fluorescens (strain SBW25) OX=216595 GN=rplX PE=3 SV=1	84.11	31	4	4	Deamidation (NQ)	11335
Q6D1U1|RL19_PECAS	50S ribosomal protein L19 OS=Pectobacterium atrosepticum (strain SCRI 1043 / ATCC BAA-672) OX=218491 GN=rplS PE=3 SV=1	98.29	30	4	2		13077
B4FK49|NDK1_MAIZE	Nucleoside diphosphate kinase 1 OS=Zea mays OX=4577 GN=ndpk1 PE=1 SV=1	98.4	25	4	3		16541
Q08275|HSP23_MAIZE	17.0 kDa class II heat shock protein OS=Zea mays OX=4577 GN=HSP18 PE=2 SV=1	98.41	23	4	4	Mutation	17047
P0A954|FABB_ECOL6	3-oxoacyl-[acyl-carrier-protein] synthase 1 OS=Escherichia coli O6:H1 (strain CFT073 / ATCC 700928 / UPEC) OX=199310 GN=fabB PE=3 SV=1	98.88	23	4	4		42613
Q9HZP6|ETFB_PSEAE	Electron transfer flavoprotein subunit beta OS=Pseudomonas aeruginosa (strain ATCC 15692 / DSM 22644 / CIP 104116 / JCM 14847 / LMG 12228 / 1C / PRS 101 / PAO1) OX=208964 GN=etfB PE=3 SV=1	98.81	22	4	4	Carbamidomethylation	26377
Q885R6|EFP_PSESM	Elongation factor P OS=Pseudomonas syringae pv. tomato (strain ATCC BAA-871 / DC3000) OX=223283 GN=efp PE=3 SV=1	98.43	22	4	4		21138
C4LBV5|RL1_TOLAT	50S ribosomal protein L1 OS=Tolumonas auensis (strain DSM 9187 / TA4) OX=595494 GN=rplA PE=3 SV=1	98.31	20	4	2		24700
Q2R2W2|14334_ORYSJ	14-3-3-like protein GF14-D OS=Oryza sativa subsp. japonica OX=39947 GN=GF14D PE=1 SV=1	96.21	19	4	2	Carbamidomethylation; Deamidation (NQ)	29262
P02925|RBSB_ECOLI	Ribose import binding protein RbsB OS=Escherichia coli (strain K12) OX=83333 GN=rbsB PE=1 SV=1	98.42	19	4	4	Mutation	30950
A9ADK5|RL5_BURM1	50S ribosomal protein L5 OS=Burkholderia multivorans (strain ATCC 17616 / 249) OX=395019 GN=rplE PE=3 SV=1	96.62	18	4	1	Pyro-glu from Q	19959
Q6Z4N6|40G2_ORYSJ	Ricin B-like lectin R40G2 OS=Oryza sativa subsp. japonica OX=39947 GN=R40G2 PE=2 SV=1	91.3	17	4	3	Mutation	38528
Q4KFA6|STHA_PSEF5	Soluble pyridine nucleotide transhydrogenase OS=Pseudomonas fluorescens (strain ATCC BAA-477 / NRRL B-23932 / Pf-5) OX=220664 GN=sthA PE=3 SV=1	98.88	17	4	1	Carbamidomethylation	50757
Q3KH92|ENO_PSEPF	Enolase OS=Pseudomonas fluorescens (strain Pf0-1) OX=205922 GN=eno PE=3 SV=1	98.67	16	4	3		45541
C3K1K7|LEU1_PSEFS	2-isopropylmalate synthase OS=Pseudomonas fluorescens (strain SBW25) OX=216595 GN=leuA PE=3 SV=1	98.87	15	4	3	Carbamidomethylation	62036
Q02NB5|IDH_PSEAB	Isocitrate dehydrogenase [NADP] OS=Pseudomonas aeruginosa (strain UCBPP-PA14) OX=208963 GN=icd PE=1 SV=1	83.78	15	4	2	Oxidation (M); Deamidation (NQ); Hydrox	45577
Q88R12|GLYA1_PSEPK	Serine hydroxymethyltransferase 1 OS=Pseudomonas putida (strain ATCC 47054 / DSM 6125 / NCIMB 11950 / KT2440) OX=160488 GN=glyA1 PE=3 SV=1	98.45	15	4	1	Carbamidomethylation; Deamidation (NQ)	44556
Q4K4P6|GLYA2_PSEF5	Serine hydroxymethyltransferase 2 OS=Pseudomonas fluorescens (strain ATCC BAA-477 / NRRL B-23932 / Pf-5) OX=220664 GN=glyA2 PE=3 SV=1	98.63	15	4	1	Carbamidomethylation; Deamidation (NQ)	44807
P52894|ALA2_HORVU	Alanine aminotransferase 2 OS=Hordeum vulgare OX=4513 PE=1 SV=1	98.54	14	4	4	Mutation	52878
P41142|ARCA_PSEPU	Arginine deiminase OS=Pseudomonas putida OX=303 GN=arcA PE=1 SV=1	84.36	14	4	4	Mutation	46620
Q2A784|AVLA1_WHEAT	Avenin-like a1 OS=Triticum aestivum OX=4565 GN=AVNLA PE=2 SV=1	83.77	14	4	1	Carbamidomethylation; Pyro-glu from Q	18427
P0A911|OMPA_ECO57	Outer membrane protein A OS=Escherichia coli O157:H7 OX=83334 GN=ompA PE=3 SV=1	51.67	14	4	1	Carbamidomethylation; Mutation	37201
P93692|SPZ2B_WHEAT	Serpin-Z2B OS=Triticum aestivum OX=4565 PE=1 SV=1	98.34	14	4	2	Mutation	42981
P57941|RPOA_PASMU	DNA-directed RNA polymerase subunit alpha OS=Pasteurella multocida (strain Pm70) OX=272843 GN=rpoA PE=3 SV=1	98.77	13	4	1	Carbamidomethylation	36495
O97484|H2B_EUPCR	Histone H2B OS=Euplotes crassus OX=5936 GN=H2B1 PE=3 SV=1	61.68	13	4	1	Oxidation (M)	12896
Q8UC76|ATPB_AGRFC	ATP synthase subunit beta OS=Agrobacterium fabrum (strain C58 / ATCC 33970) OX=176299 GN=atpD PE=3 SV=1	98.77	12	4	1		51433
Q7VQL4|DNAK_BLOFL	Chaperone protein DnaK OS=Blochmannia floridanus OX=203907 GN=dnaK PE=3 SV=1	98.81	12	4	2	Deamidation (NQ)	70591
P0A9P3|DLDH_SHIFL	Dihydrolipoyl dehydrogenase OS=Shigella flexneri OX=623 GN=lpdA PE=3 SV=2	98.88	12	4	4	Carbamidomethylation	50689
Q5Z627|EF1G3_ORYSJ	Elongation factor 1-gamma 3 OS=Oryza sativa subsp. japonica OX=39947 GN=Os06g0571400 PE=2 SV=1	84.36	12	4	4	Mutation	47391
C3K1K0|GUAA_PSEFS	GMP synthase [glutamine-hydrolyzing] OS=Pseudomonas fluorescens (strain SBW25) OX=216595 GN=guaA PE=3 SV=1	98.58	12	4	4	Deamidation (NQ)	58435
P33570|TKT2_ECOLI	Transketolase 2 OS=Escherichia coli (strain K12) OX=83333 GN=tktB PE=1 SV=1	81.86	12	4	4	Mutation	73043
Q07264|ADH1_ZEALU	Alcohol dehydrogenase 1 (Fragment) OS=Zea luxurians OX=15945 GN=ADH1 PE=3 SV=2	97.88	11	4	1	Carbamidomethylation; Oxidation (M); Deamidation (NQ)	31490
P08200|IDH_ECOLI	Isocitrate dehydrogenase [NADP] OS=Escherichia coli (strain K12) OX=83333 GN=icd PE=1 SV=1	98.33	11	4	2	Carbamidomethylation	45757
Q9SRZ6|ICDHC_ARATH	Cytosolic isocitrate dehydrogenase [NADP] OS=Arabidopsis thaliana OX=3702 GN=CICDH PE=1 SV=1	61.68	10	4	4	Carbamidomethylation; Mutation	45746
C3K3P0|ILVD_PSEFS	Dihydroxy-acid dehydratase OS=Pseudomonas fluorescens (strain SBW25) OX=216595 GN=ilvD PE=3 SV=1	98.83	10	4	4		65709
Q40082|XYLA_HORVU	Xylose isomerase OS=Hordeum vulgare OX=4513 GN=XYLA PE=1 SV=1	97.86	10	4	4	Mutation	53614
P46256|ALF1_PEA	Fructose-bisphosphate aldolase cytoplasmic isozyme 1 OS=Pisum sativum OX=3888 PE=2 SV=1	84.11	9	4	2		38446
Q6K669|AMPL2_ORYSJ	Leucine aminopeptidase 2 chloroplastic OS=Oryza sativa subsp. japonica OX=39947 GN=Os02g0794700 PE=2 SV=1	98.42	9	4	4	Carbamidomethylation; Mutation	61819
Q15YA7|EFG2_PSEA6	Elongation factor G 2 OS=Pseudoalteromonas atlantica (strain T6c / ATCC BAA-1087) OX=342610 GN=fusA2 PE=3 SV=1	98.87	8	4	1		77243
Q9I3F5|ACNA_PSEAE	Aconitate hydratase A OS=Pseudomonas aeruginosa (strain ATCC 15692 / DSM 22644 / CIP 104116 / JCM 14847 / LMG 12228 / 1C / PRS 101 / PAO1) OX=208964 GN=acnA PE=3 SV=1	98.74	7	4	4		99148
P18694|HSP72_USTMA	Heat shock 70 kDa protein 2 OS=Ustilago maydis (strain 521 / FGSC 9021) OX=237631 GN=UMS2 PE=3 SV=2	98.28	7	4	1		70333
Q4K7C1|SECA_PSEF5	Protein translocase subunit SecA OS=Pseudomonas fluorescens (strain ATCC BAA-477 / NRRL B-23932 / Pf-5) OX=220664 GN=secA PE=3 SV=1	98.42	7	4	2	Deamidation (NQ)	103137
Q6YZX6|ACOC_ORYSJ	Putative aconitate hydratase cytoplasmic OS=Oryza sativa subsp. japonica OX=39947 GN=Os08g0191100 PE=3 SV=1	98.88	7	4	2	Deamidation (NQ)	98083
P0AFG9|ODP1_ECO57	Pyruvate dehydrogenase E1 component OS=Escherichia coli O157:H7 OX=83334 GN=aceE PE=1 SV=2	67.71	7	4	4	Mutation	99669
Q6Z6L4|APM1A_ORYSJ	Aminopeptidase M1-A OS=Oryza sativa subsp. japonica OX=39947 GN=Os02g0218200 PE=2 SV=1	97.58	6	4	4	Mutation	98453
P29844|BIP_DROME	Endoplasmic reticulum chaperone BiP OS=Drosophila melanogaster OX=7227 GN=Hsc70-3 PE=1 SV=2	98.35	6	4	1		72261
P36183|ENPL_HORVU	Endoplasmin homolog OS=Hordeum vulgare OX=4513 PE=2 SV=1	83.6	6	4	2	Oxidation (M)	92917
Q43009|SUS3_ORYSJ	Sucrose synthase 3 OS=Oryza sativa subsp. japonica OX=39947 GN=SUS3 PE=1 SV=2	98.87	6	4	1		93112
Q7V2A3|CLPB_PROMP	Chaperone protein ClpB OS=Prochlorococcus marinus subsp. pastoris (strain CCMP1986 / NIES-2087 / MED4) OX=59919 GN=clpB PE=3 SV=1	98.06	5	4	1		97364
Q8ZND6|PTA_SALTY	Phosphate acetyltransferase OS=Salmonella typhimurium (strain LT2 / SGSC1412 / ATCC 700720) OX=99287 GN=pta PE=1 SV=1	84.39	5	4	4	Mutation	77278
P20159|DEF2_WHEAT	Defensin-like protein 2 OS=Triticum aestivum OX=4565 PE=1 SV=1	61.68	45	3	3	Carbamidomethylation	5151
P68430|H32_ONOVI	Histone H3.2 OS=Onobrychis viciifolia OX=3882 PE=2 SV=2	98.05	34	3	1	Carbamidomethylation	15284
B5XNB7|RL17_KLEP3	50S ribosomal protein L17 OS=Klebsiella pneumoniae (strain 342) OX=507522 GN=rplQ PE=3 SV=1	82.55	33	3	2		14446
Q3K8L1|ACP_PSEPF	Acyl carrier protein OS=Pseudomonas fluorescens (strain Pf0-1) OX=205922 GN=acpP PE=3 SV=1	84.37	32	3	2		8643
P0A975|CSPE_SHIFL	Cold shock-like protein CspE OS=Shigella flexneri OX=623 GN=cspE PE=3 SV=2	84.4	32	3	3	Deamidation (NQ)	7463
Q2NVK1|RL19_SODGM	50S ribosomal protein L19 OS=Sodalis glossinidius (strain morsitans) OX=343509 GN=rplS PE=3 SV=1	98.17	30	3	1	Gln->pyro-Glu; Deamidated	13146
P84964|DEF12_TRIMO	Defensin Tm-AMP-D1.2 OS=Triticum monococcum OX=4568 PE=1 SV=1	61.68	29	3	3	Carbamidomethylation	5700
C3K3H1|Y5725_PSEFS	UPF0312 protein PFLU_5725 OS=Pseudomonas fluorescens (strain SBW25) OX=216595 GN=PFLU_5725 PE=3 SV=1	61.67	27	3	3	Mutation	20711
P69785|PTGA_SHIFL	PTS system glucose-specific EIIA component OS=Shigella flexneri OX=623 GN=crr PE=3 SV=2	84.38	26	3	3	Mutation	18251
Q87TT0|ATPF_PSESM	ATP synthase subunit b OS=Pseudomonas syringae pv. tomato (strain ATCC BAA-871 / DC3000) OX=223283 GN=atpF PE=3 SV=1	98.41	24	3	1		16971
P52184|PROF1_HORVU	Profilin-1 OS=Hordeum vulgare OX=4513 GN=PRO1 PE=2 SV=1	84.38	24	3	1		14300
Q07661|NDK1_ORYSJ	Nucleoside diphosphate kinase 1 OS=Oryza sativa subsp. japonica OX=39947 GN=NDKR PE=1 SV=1	96.67	23	3	2		16861
P57936|TPIS_PASMU	Triosephosphate isomerase OS=Pasteurella multocida (strain Pm70) OX=272843 GN=tpiA PE=3 SV=1	98.35	22	3	1	Carbamidomethylation; Deamidation (NQ)	27248
P05478|HSP16_SOYBN	18.5 kDa class I heat shock protein OS=Glycine max OX=3847 GN=HSP18.5-C PE=3 SV=1	97.97	21	3	2	Deamidation (NQ)	18503
Q6CYJ1|ATPF_PECAS	ATP synthase subunit b OS=Pectobacterium atrosepticum (strain SCRI 1043 / ATCC BAA-672) OX=218491 GN=atpF PE=3 SV=1	81.9	21	3	1	Deamidation (NQ)	17298
Q3K437|ATPF_PSEPF	ATP synthase subunit b OS=Pseudomonas fluorescens (strain Pf0-1) OX=205922 GN=atpF PE=3 SV=1	98.41	21	3	1		16975
Q6LVA5|RL24_PHOPR	50S ribosomal protein L24 OS=Photobacterium profundum (strain SS9) OX=298386 GN=rplX PE=3 SV=1	83.62	20	3	2		11322
Q7NA90|ATPF_PHOLL	ATP synthase subunit b OS=Photorhabdus luminescens subsp. laumondii (strain DSM 15139 / CIP 105565 / TT01) OX=243265 GN=atpF PE=3 SV=1	84.12	20	3	1		17349
Q6Z4N4|40G3_ORYSJ	Ricin B-like lectin R40G3 OS=Oryza sativa subsp. japonica OX=39947 GN=R40G3 PE=2 SV=1	72.08	20	3	2	Mutation	22822
C3K7D6|F16PA_PSEFS	Fructose-1 6-bisphosphatase class 1 OS=Pseudomonas fluorescens (strain SBW25) OX=216595 GN=fbp PE=3 SV=1	84.4	19	3	3	Carbamidomethylation; Mutation	37104
Q43209|PIMT_WHEAT	Protein-L-isoaspartate O-methyltransferase OS=Triticum aestivum OX=4565 GN=PCM PE=1 SV=1	98.41	17	3	3		24708
Q08479|KAD3_ORYSJ	Adenylate kinase 3 OS=Oryza sativa subsp. japonica OX=39947 GN=ADK-A PE=2 SV=1	61.68	16	3	3	Mutation	26406
C3K5J5|FABV_PSEFS	Enoyl-[acyl-carrier-protein] reductase [NADH] OS=Pseudomonas fluorescens (strain SBW25) OX=216595 GN=fabV PE=3 SV=1	83.34	16	3	3	Mutation	42960
P39207|NDK1_ARATH	Nucleoside diphosphate kinase 1 OS=Arabidopsis thaliana OX=3702 GN=NDK1 PE=1 SV=1	83.75	15	3	2		16500
Q9LSU3|PSA6_ORYSJ	Proteasome subunit alpha type-6 OS=Oryza sativa subsp. japonica OX=39947 GN=PAA1 PE=2 SV=1	98.02	15	3	3		27573
Q9ZRI8|FDH_HORVU	Formate dehydrogenase mitochondrial OS=Hordeum vulgare OX=4513 PE=2 SV=1	98.41	14	3	3	Carbamidomethylation	41546
P52326|RPOD_PSEPH	RNA polymerase sigma factor RpoD OS=Pseudomonas protegens (strain DSM 19095 / LMG 27888 / CHA0) OX=1124983 GN=rpoD PE=3 SV=1	98.41	14	3	1		69437
P0AEZ6|MIND_SHIFL	Septum site-determining protein MinD OS=Shigella flexneri OX=623 GN=minD PE=3 SV=2	62.96	14	3	3	Mutation	29614
P14165|CISY_PSEAE	Citrate synthase OS=Pseudomonas aeruginosa (strain ATCC 15692 / DSM 22644 / CIP 104116 / JCM 14847 / LMG 12228 / 1C / PRS 101 / PAO1) OX=208964 GN=gltA PE=1 SV=2	84.09	13	3	3	Carbamidomethylation; Mutation	47695
Q9I5Y1|ALF_PSEAE	Fructose-bisphosphate aldolase OS=Pseudomonas aeruginosa (strain ATCC 15692 / DSM 22644 / CIP 104116 / JCM 14847 / LMG 12228 / 1C / PRS 101 / PAO1) OX=208964 GN=fba PE=3 SV=1	89	13	3	3		38574
C3K3F5|METK_PSEFS	S-adenosylmethionine synthase OS=Pseudomonas fluorescens (strain SBW25) OX=216595 GN=metK PE=3 SV=1	98.35	13	3	2		42581
C5B7L0|TAL_EDWI9	Transaldolase OS=Edwardsiella ictaluri (strain 93-146) OX=634503 GN=tal PE=3 SV=1	98.42	13	3	3	Carbamidomethylation; Pyro-glu from Q	34843
B2VGA8|ASSY_ERWT9	Argininosuccinate synthase OS=Erwinia tasmaniensis (strain DSM 17950 / CIP 109463 / Et1/99) OX=465817 GN=argG PE=3 SV=1	98.15	12	3	3	Carbamidomethylation	44744
Q7F8S5|PR2E2_ORYSJ	Peroxiredoxin-2E-2 chloroplastic OS=Oryza sativa subsp. japonica OX=39947 GN=PRXIIE-2 PE=1 SV=1	84.4	12	3	2	Mutation	23180
P21599|KPYK2_ECOLI	Pyruvate kinase II OS=Escherichia coli (strain K12) OX=83333 GN=pykA PE=1 SV=3	84.37	12	3	3	Mutation	51357
Q9HVI7|GLYA3_PSEAE	Serine hydroxymethyltransferase 3 OS=Pseudomonas aeruginosa (strain ATCC 15692 / DSM 22644 / CIP 104116 / JCM 14847 / LMG 12228 / 1C / PRS 101 / PAO1) OX=208964 GN=glyA2 PE=3 SV=1	84.43	12	3	1	Carbamidomethylation	45157
Q2NS86|TAL_SODGM	Transaldolase OS=Sodalis glossinidius (strain morsitans) OX=343509 GN=tal PE=3 SV=1	98.41	12	3	3	Carbamidomethylation	35299
Q59692|FTSZ_PSEPK	Cell division protein FtsZ OS=Pseudomonas putida (strain ATCC 47054 / DSM 6125 / NCIMB 11950 / KT2440) OX=160488 GN=ftsZ PE=3 SV=3	98.41	11	3	2		41830
Q057C9|RPOA_BUCCC	DNA-directed RNA polymerase subunit alpha OS=Buchnera aphidicola subsp. Cinara cedri (strain Cc) OX=372461 GN=rpoA PE=3 SV=1	97.1	11	3	1	Deamidation (NQ)	37009
Q69T99|GLGS1_ORYSJ	Glucose-1-phosphate adenylyltransferase small subunit 1 chloroplastic/amyloplastic OS=Oryza sativa subsp. japonica OX=39947 GN=AGPS1 PE=1 SV=1	98.34	11	3	2	Carbamidomethylation; Deamidation (NQ)	54845
A4VI36|GLYA_PSEU5	Serine hydroxymethyltransferase OS=Pseudomonas stutzeri (strain A1501) OX=379731 GN=glyA PE=3 SV=1	84.41	11	3	1	Carbamidomethylation; Deamidation (NQ)	44964
Q7MYB3|TPIS_PHOLL	Triosephosphate isomerase OS=Photorhabdus luminescens subsp. laumondii (strain DSM 15139 / CIP 105565 / TT01) OX=243265 GN=tpiA PE=3 SV=1	98.29	11	3	1	Deamidation (NQ)	26809
B0BM40|TPIS_XENTR	Triosephosphate isomerase OS=Xenopus tropicalis OX=8364 GN=tpi1 PE=2 SV=1	83.12	11	3	1	Carbamidomethylation; Mutation	26835
P28786|GLN1B_PROHU	Glutamine synthetase OS=Proteus hauseri OX=183417 GN=glnA PE=3 SV=1	76.47	9	3	2	Mutation	52205
Q10MQ2|DAPAT_ORYSJ	Probable LL-diaminopimelate aminotransferase chloroplastic OS=Oryza sativa subsp. japonica OX=39947 GN=AGD2 PE=2 SV=1	98.33	9	3	3	Carbamidomethylation	49858
P52327|RPOD_PSEPU	RNA polymerase sigma factor RpoD OS=Pseudomonas putida OX=303 GN=rpoD PE=3 SV=1	98.4	9	3	1		69726
P52588|PDI_MAIZE	Protein disulfide-isomerase OS=Zea mays OX=4577 GN=PDI PE=2 SV=1	98.35	8	3	1		57097
Q9WWL4|CH60_METSS	60 kDa chaperonin OS=Methylovorus sp. (strain SS1 / DSM 11726) OX=81683 GN=groL PE=3 SV=1	98.31	7	3	1	Deamidation (NQ)	57400
P12862|ATPAM_WHEAT	ATP synthase subunit alpha mitochondrial OS=Triticum aestivum OX=4565 GN=ATPA PE=3 SV=1	98.21	7	3	1		55264
Q7XTH4|GUN11_ORYSJ	Endoglucanase 11 OS=Oryza sativa subsp. japonica OX=39947 GN=GLU4 PE=2 SV=3	83.84	7	3	2	Carbamidomethylation; Mutation	53515
Q2V4L8|GUN3_ARATH	Endoglucanase 3 OS=Arabidopsis thaliana OX=3702 GN=CEL5 PE=2 SV=2	89.56	7	3	1	Carbamidomethylation; Deamidation (NQ); Hydrox	53662
P12628|MAOX_PHAVU	NADP-dependent malic enzyme OS=Phaseolus vulgaris OX=3885 GN=ME1 PE=2 SV=1	84.4	7	3	2	Carbamidomethylation	64932
A1U543|PGK_MARHV	Phosphoglycerate kinase OS=Marinobacter hydrocarbonoclasticus (strain ATCC 700491 / DSM 11845 / VT8) OX=351348 GN=pgk PE=3 SV=1	83.98	7	3	2	Deamidation (NQ)	40549
Q48082|RS1_HAEIN	30S ribosomal protein S1 OS=Haemophilus influenzae (strain ATCC 51907 / DSM 11121 / KW20 / Rd) OX=71421 GN=rpsA PE=3 SV=1	83.18	6	3	1	Deamidation (NQ)	59566
Q7MZ74|METE_PHOLL	5-methyltetrahydropteroyltriglutamate--homocysteine methyltransferase OS=Photorhabdus luminescens subsp. laumondii (strain DSM 15139 / CIP 105565 / TT01) OX=243265 GN=metE PE=3 SV=1	84.26	6	3	2		85720
P59526|CH60_BUCBP	60 kDa chaperonin OS=Buchnera aphidicola subsp. Baizongia pistaciae (strain Bp) OX=224915 GN=groL PE=3 SV=1	98.35	6	3	1	Pyro-glu from Q; Deamidation (NQ)	58130
O51874|ATPA_BUCAP	ATP synthase subunit alpha OS=Buchnera aphidicola subsp. Schizaphis graminum (strain Sg) OX=198804 GN=atpA PE=3 SV=2	98.23	6	3	1	Deamidation (NQ)	56391
Q9PE83|ATPA_XYLFA	ATP synthase subunit alpha OS=Xylella fastidiosa (strain 9a5c) OX=160492 GN=atpA PE=3 SV=1	86.81	6	3	1	Deamidation (NQ)	55967
A9BNG5|DNAK_DELAS	Chaperone protein DnaK OS=Delftia acidovorans (strain DSM 14801 / SPH-1) OX=398578 GN=dnaK PE=3 SV=1	84.39	6	3	1		69129
A8GC37|SYM_SERP5	Methionine--tRNA ligase OS=Serratia proteamaculans (strain 568) OX=399741 GN=metG PE=3 SV=1	98.36	6	3	2		75836
Q9SNX2|PGMC_BROIN	Phosphoglucomutase cytoplasmic OS=Bromus inermis OX=15371 GN=PGM1 PE=2 SV=1	83.79	6	3	3		62673
Q87WZ3|SECA_PSESM	Protein translocase subunit SecA OS=Pseudomonas syringae pv. tomato (strain ATCC BAA-871 / DC3000) OX=223283 GN=secA PE=3 SV=1	84.5	6	3	1	Deamidation (NQ)	103430
Q2NW23|IF2_SODGM	Translation initiation factor IF-2 OS=Sodalis glossinidius (strain morsitans) OX=343509 GN=infB PE=3 SV=1	81.99	6	3	1	Mutation	97841
P49608|ACOC_CUCMA	Aconitate hydratase cytoplasmic OS=Cucurbita maxima OX=3661 PE=2 SV=1	98.41	5	3	1	Deamidation (NQ)	98005
Q74H59|DNAK_GEOSL	Chaperone protein DnaK OS=Geobacter sulfurreducens (strain ATCC 51573 / DSM 12127 / PCA) OX=243231 GN=dnaK PE=3 SV=1	84.12	5	3	1		68468
Q8D2Q5|DNAK_WIGBR	Chaperone protein DnaK OS=Wigglesworthia glossinidia brevipalpis OX=36870 GN=dnaK PE=3 SV=1	84.05	4	3	1	Deamidation (NQ)	71392
Q7F8T6|OMT17_ORYSJ	Tricin synthase 2 OS=Oryza sativa subsp. japonica OX=39947 GN=ROMT-17 PE=1 SV=1	61.54	4	3	3	Mutation	32032
O64407|AMYB_VIGUN	Beta-amylase OS=Vigna unguiculata OX=3917 GN=BMY1 PE=2 SV=1	81.74	3	3	1	Carbamidomethylation	56237
Q0E3C8|CLPB3_ORYSJ	Chaperone protein ClpB3 mitochondrial OS=Oryza sativa subsp. japonica OX=39947 GN=CLPB3 PE=2 SV=3	83.66	3	3	1		109247
O23888|ALDO2_MAIZE	Indole-3-acetaldehyde oxidase OS=Zea mays OX=4577 GN=AO2 PE=2 SV=1	92.54	3	3	2	Deamidation (NQ)	145175
Q9FV66|CAPPB_FLATR	Phosphoenolpyruvate carboxylase 1 OS=Flaveria trinervia OX=4227 GN=PPCB PE=1 SV=1	62.62	3	3	1	Pyro-glu from Q; Oxidation (M)	110413
Q4ZRK8|IF1_PSEU2	Translation initiation factor IF-1 OS=Pseudomonas syringae pv. syringae (strain B728a) OX=205918 GN=infA PE=3 SV=1	72.73	53	2	2		8303
P0A363|CSPB_YEREN	Cold shock-like protein CspB OS=Yersinia enterocolitica OX=630 GN=cspB PE=3 SV=1	61.68	41	2	2	Mutation	7511
B0KF56|ACP_PSEPG	Acyl carrier protein OS=Pseudomonas putida (strain GB-1) OX=76869 GN=acpP PE=3 SV=1	83.79	32	2	1		8715
P20145|NLTP2_HORVU	Probable non-specific lipid-transfer protein OS=Hordeum vulgare OX=4513 GN=LTP2 PE=2 SV=1	59.78	32	2	2	Carbamidomethylation; Mutation	10357
P55142|GRXC6_ORYSJ	Glutaredoxin-C6 OS=Oryza sativa subsp. japonica OX=39947 GN=GRXC6 PE=1 SV=2	59.14	30	2	2	Deamidation (NQ); Mutation	11774
Q9CAT7|BTF3L_ARATH	Nascent polypeptide-associated complex subunit beta OS=Arabidopsis thaliana OX=3702 GN=At1g73230 PE=2 SV=1	84.25	28	2	2		18004
Q9X2T1|THIO_PSEAE	Thioredoxin OS=Pseudomonas aeruginosa (strain ATCC 15692 / DSM 22644 / CIP 104116 / JCM 14847 / LMG 12228 / 1C / PRS 101 / PAO1) OX=208964 GN=trxA PE=3 SV=1	61.68	28	2	2	Carbamidomethylation; Mutation	11870
C3KE70|RL9_PSEFS	50S ribosomal protein L9 OS=Pseudomonas fluorescens (strain SBW25) OX=216595 GN=rplI PE=3 SV=1	84.41	26	2	2		15498
Q1LTB5|RS11_BAUCH	30S ribosomal protein S11 OS=Baumannia cicadellinicola subsp. Homalodisca coagulata OX=374463 GN=rpsK PE=3 SV=1	61.67	23	2	1	Carbamidomethylation; Deamidation (NQ)	13872
Q5QXY4|RL16_IDILO	50S ribosomal protein L16 OS=Idiomarina loihiensis (strain ATCC BAA-735 / DSM 15497 / L2-TR) OX=283942 GN=rplP PE=3 SV=1	74.34	23	2	2	Deamidation (NQ)	15755
B2VHI1|RL19_ERWT9	50S ribosomal protein L19 OS=Erwinia tasmaniensis (strain DSM 17950 / CIP 109463 / Et1/99) OX=465817 GN=rplS PE=3 SV=1	84.32	23	2	1	Pyro-glu from Q	13072
C3K0S7|Y4577_PSEFS	Nucleoid-associated protein PFLU_4577 OS=Pseudomonas fluorescens (strain SBW25) OX=216595 GN=PFLU_4577 PE=3 SV=1	84.41	23	2	2		11908
P72188|CAPA_PSEFR	Cold shock protein CapA (Fragment) OS=Pseudomonas fragi OX=296 GN=capA PE=2 SV=1	61.68	22	2	2		7016
C3K7C1|SECB_PSEFS	Protein-export protein SecB OS=Pseudomonas fluorescens (strain SBW25) OX=216595 GN=secB PE=3 SV=1	84.4	21	2	2	Pyro-glu from Q; Gln->pyro-Glu; Deamidated	17626
Q57T36|RRF_SALCH	Ribosome-recycling factor OS=Salmonella choleraesuis (strain SC-B67) OX=321314 GN=frr PE=3 SV=1	82.76	19	2	2		20556
Q88PD5|SODF_PSEPK	Superoxide dismutase [Fe] OS=Pseudomonas putida (strain ATCC 47054 / DSM 6125 / NCIMB 11950 / KT2440) OX=160488 GN=sodB PE=3 SV=3	84.39	18	2	2		21939
B2VG94|RL10_ERWT9	50S ribosomal protein L10 OS=Erwinia tasmaniensis (strain DSM 17950 / CIP 109463 / Et1/99) OX=465817 GN=rplJ PE=3 SV=1	84.41	17	2	1	Pyro-glu from Q	17942
B0KND5|RL25_PSEPG	50S ribosomal protein L25 OS=Pseudomonas putida (strain GB-1) OX=76869 GN=rplY PE=3 SV=1	84.4	17	2	2		20998
Q03968|LEA3_WHEAT	Late embryogenesis abundant protein group 3 OS=Triticum aestivum OX=4565 PE=2 SV=1	82.95	17	2	2	Pyro-glu from Q; Deamidation (NQ)	23238
C4L7U4|RS8_TOLAT	30S ribosomal protein S8 OS=Tolumonas auensis (strain DSM 9187 / TA4) OX=595494 GN=rpsH PE=3 SV=1	84.38	16	2	1		14157
P09763|RL11_SERMA	50S ribosomal protein L11 OS=Serratia marcescens OX=615 GN=rplK PE=3 SV=2	83.58	16	2	1		14908
A8G8E3|RL11_SERP5	50S ribosomal protein L11 OS=Serratia proteamaculans (strain 568) OX=399741 GN=rplK PE=3 SV=1	83.58	16	2	1	Deamidation (NQ)	14824
C3K9S0|NFUA_PSEFS	Fe/S biogenesis protein NfuA OS=Pseudomonas fluorescens (strain SBW25) OX=216595 GN=nfuA PE=3 SV=1	84.4	16	2	2		20975
Q4K3S0|ARGB_PSEF5	Acetylglutamate kinase OS=Pseudomonas fluorescens (strain ATCC BAA-477 / NRRL B-23932 / Pf-5) OX=220664 GN=argB PE=3 SV=1	84.42	15	2	2		31844
Q6LNW0|CLPP_PHOPR	ATP-dependent Clp protease proteolytic subunit OS=Photobacterium profundum (strain SS9) OX=298386 GN=clpP PE=3 SV=2	59.53	15	2	1	Deamidation (NQ)	21896
Q3K9W9|CLPP_PSEPF	ATP-dependent Clp protease proteolytic subunit OS=Pseudomonas fluorescens (strain Pf0-1) OX=205922 GN=clpP PE=3 SV=1	83.69	15	2	2		23450
B5XTJ1|SECB_KLEP3	Protein-export protein SecB OS=Klebsiella pneumoniae (strain 342) OX=507522 GN=secB PE=3 SV=1	84.39	15	2	1	Carbamidomethylation	17190
P0AE10|AHPC_ECO57	Alkyl hydroperoxide reductase C OS=Escherichia coli O157:H7 OX=83334 GN=ahpC PE=3 SV=2	82.56	14	2	2		20761
P29546|EF1B_WHEAT	Elongation factor 1-beta OS=Triticum aestivum OX=4565 PE=1 SV=2	84.4	14	2	2		23088
B6UI56|OBP2B_MAIZE	Oil body-associated protein 2B OS=Zea mays OX=4577 GN=OBAP2B PE=2 SV=1	84.39	14	2	2	Carbamidomethylation	27350
Q9M5G3|TCTP_HORVU	Translationally-controlled tumor protein homolog OS=Hordeum vulgare OX=4513 GN=TCTP PE=2 SV=2	84.4	14	2	2		18884
Q6LN24|RS2_PHOPR	30S ribosomal protein S2 OS=Photobacterium profundum (strain SS9) OX=298386 GN=rpsB PE=3 SV=1	83.92	13	2	1	Deamidation (NQ)	26956
Q949U7|PRX2E_ARATH	Peroxiredoxin-2E chloroplastic OS=Arabidopsis thaliana OX=3702 GN=PRXIIE PE=1 SV=2	84.4	13	2	1		24684
P45684|RPOS_PSEAE	RNA polymerase sigma factor RpoS OS=Pseudomonas aeruginosa (strain ATCC 15692 / DSM 22644 / CIP 104116 / JCM 14847 / LMG 12228 / 1C / PRS 101 / PAO1) OX=208964 GN=rpoS PE=3 SV=1	80.06	13	2	2	Deamidation (NQ)	38235
P93407|SODCP_ORYSJ	Superoxide dismutase [Cu-Zn] chloroplastic OS=Oryza sativa subsp. japonica OX=39947 GN=SODCP PE=1 SV=1	61.65	13	2	2		21301
Q7N6S0|GPMA_PHOLL	2 3-bisphosphoglycerate-dependent phosphoglycerate mutase OS=Photorhabdus luminescens subsp. laumondii (strain DSM 15139 / CIP 105565 / TT01) OX=243265 GN=gpmA PE=3 SV=1	84.04	12	2	2		28414
Q7N6I0|HIS1_PHOLL	ATP phosphoribosyltransferase OS=Photorhabdus luminescens subsp. laumondii (strain DSM 15139 / CIP 105565 / TT01) OX=243265 GN=hisG PE=3 SV=2	84.37	12	2	2	Carbamidomethylation	33441
A7MMX3|ATPF_CROS8	ATP synthase subunit b OS=Cronobacter sakazakii (strain ATCC BAA-894) OX=290339 GN=atpF PE=3 SV=1	59.85	12	2	2	Deamidation (NQ)	17324
O52402|ALF_EDWI9	Fructose-bisphosphate aldolase OS=Edwardsiella ictaluri (strain 93-146) OX=634503 GN=fba PE=3 SV=2	59.91	12	2	2	Carbamidomethylation; Mutation	39155
P34742|E13A_HORVU	Glucan endo-1 3-beta-glucosidase GI OS=Hordeum vulgare OX=4513 PE=1 SV=2	81.89	12	2	2		32954
A7MNW9|NADE_CROS8	NH(3)-dependent NAD(+) synthetase OS=Cronobacter sakazakii (strain ATCC BAA-894) OX=290339 GN=nadE PE=3 SV=1	84.39	12	2	2		30826
Q9FR35|PRX2C_ORYSJ	Peroxiredoxin-2C OS=Oryza sativa subsp. japonica OX=39947 GN=PRXIIC PE=1 SV=1	61.46	12	2	2	Deamidation (NQ); Mutation	17291
Q589R5|TPIS_ORYLA	Triosephosphate isomerase OS=Oryzias latipes OX=8090 GN=tpi1 PE=3 SV=1	59.23	12	2	1	Oxidation (M)	27113
A4VHP1|RL24_PSEU5	50S ribosomal protein L24 OS=Pseudomonas stutzeri (strain A1501) OX=379731 GN=rplX PE=3 SV=1	59.1	11	2	2	Deamidation (NQ)	11412
Q93HX6|GLCAL_PSEFL	Glucosaminate ammonia-lyase OS=Pseudomonas fluorescens OX=294 PE=1 SV=2	61.57	11	2	2	Mutation	33907
Q9LKA3|MDHM2_ARATH	Malate dehydrogenase 2 mitochondrial OS=Arabidopsis thaliana OX=3702 GN=At3g15020 PE=1 SV=1	83.37	11	2	1	Carbamidomethylation; Deamidation (NQ)	35875
B4F161|TPIS_PROMH	Triosephosphate isomerase OS=Proteus mirabilis (strain HI4320) OX=529507 GN=tpiA PE=3 SV=1	83.18	11	2	1		27205
P49027|GBLPA_ORYSJ	Guanine nucleotide-binding protein subunit beta-like protein A OS=Oryza sativa subsp. japonica OX=39947 GN=RACK1A PE=1 SV=1	84.11	10	2	2		36232
Q4K8A5|PUR5_PSEF5	Phosphoribosylformylglycinamidine cyclo-ligase OS=Pseudomonas fluorescens (strain ATCC BAA-477 / NRRL B-23932 / Pf-5) OX=220664 GN=purM PE=3 SV=1	82.93	10	2	2		36945
Q9I702|BAUC_PSEAE	Putative 3-oxopropanoate dehydrogenase OS=Pseudomonas aeruginosa (strain ATCC 15692 / DSM 22644 / CIP 104116 / JCM 14847 / LMG 12228 / 1C / PRS 101 / PAO1) OX=208964 GN=bauC PE=2 SV=1	83.91	10	2	2	Carbamidomethylation	53323
B2VL47|HLDD_ERWT9	ADP-L-glycero-D-manno-heptose-6-epimerase OS=Erwinia tasmaniensis (strain DSM 17950 / CIP 109463 / Et1/99) OX=465817 GN=hldD PE=3 SV=1	52.13	9	2	2	Mutation	34923
B4EU53|CLPP_PROMH	ATP-dependent Clp protease proteolytic subunit OS=Proteus mirabilis (strain HI4320) OX=529507 GN=clpP PE=3 SV=1	59.34	9	2	1	Deamidation (NQ)	23249
P47203|FTSA_PSEAE	Cell division protein FtsA OS=Pseudomonas aeruginosa (strain ATCC 15692 / DSM 22644 / CIP 104116 / JCM 14847 / LMG 12228 / 1C / PRS 101 / PAO1) OX=208964 GN=ftsA PE=3 SV=2	84.38	9	2	2		44646
P46154|FADH_PSEPU	Glutathione-independent formaldehyde dehydrogenase OS=Pseudomonas putida OX=303 GN=fdhA PE=1 SV=3	83.61	9	2	2	Carbamidomethylation	42082
Q4ZYK1|OBG_PSEU2	GTPase Obg OS=Pseudomonas syringae pv. syringae (strain B728a) OX=205918 GN=obg PE=3 SV=1	91.5	9	2	2		44805
C3K1G2|YIDC_PSEFS	Membrane protein insertase YidC OS=Pseudomonas fluorescens (strain SBW25) OX=216595 GN=yidC PE=3 SV=1	84.11	9	2	2	Deamidation (NQ)	62017
C3JXY0|AK_PSEFS	Aspartate kinase OS=Pseudomonas fluorescens (strain SBW25) OX=216595 GN=PFLU_4747 PE=1 SV=1	61.68	8	2	2	Mutation	44532
Q0JNR2|CYT12_ORYSJ	Cysteine proteinase inhibitor 12 OS=Oryza sativa subsp. japonica OX=39947 GN=Os01g0270100 PE=2 SV=1	84.39	8	2	2		27269
P28757|SODC2_ORYSJ	Superoxide dismutase [Cu-Zn] 2 OS=Oryza sativa subsp. japonica OX=39947 GN=SODCC2 PE=1 SV=2	61.68	8	2	2		15081
A4FBM6|TPIS_SACEN	Triosephosphate isomerase OS=Saccharopolyspora erythraea (strain ATCC 11635 / DSM 40517 / JCM 4748 / NBRC 13426 / NCIMB 8594 / NRRL 2338) OX=405948 GN=tpiA PE=3 SV=1	59.91	8	2	1	Deamidation (NQ)	27808
O22518|RSSA_SOYBN	40S ribosomal protein SA OS=Glycine max OX=3847 PE=2 SV=1	61.66	7	2	2	Mutation	33907
P13035|GLPD_ECOLI	Aerobic glycerol-3-phosphate dehydrogenase OS=Escherichia coli (strain K12) OX=83333 GN=glpD PE=1 SV=3	83.94	7	2	2	Carbamidomethylation	56751
A7ML81|HSLU_CROS8	ATP-dependent protease ATPase subunit HslU OS=Cronobacter sakazakii (strain ATCC BAA-894) OX=290339 GN=hslU PE=3 SV=1	84.3	7	2	2	Carbamidomethylation	49688
O51929|FTSZ_BUCAP	Cell division protein FtsZ OS=Buchnera aphidicola subsp. Schizaphis graminum (strain Sg) OX=198804 GN=ftsZ PE=3 SV=2	84.42	7	2	1	Deamidation (NQ)	41043
A6W5T5|EFTU_KINRD	Elongation factor Tu OS=Kineococcus radiotolerans (strain ATCC BAA-149 / DSM 14245 / SRS30216) OX=266940 GN=tuf PE=3 SV=1	83.78	7	2	1		43715
Q3K9H0|TAL_PSEPF	Transaldolase OS=Pseudomonas fluorescens (strain Pf0-1) OX=205922 GN=tal PE=3 SV=1	84.36	7	2	2	Carbamidomethylation; Deamidation (NQ)	33745
Q4K517|SYY_PSEF5	Tyrosine--tRNA ligase OS=Pseudomonas fluorescens (strain ATCC BAA-477 / NRRL B-23932 / Pf-5) OX=220664 GN=tyrS PE=3 SV=1	83.56	7	2	2		44158
A1WF56|ATPA_VEREI	ATP synthase subunit alpha OS=Verminephrobacter eiseniae (strain EF01-2) OX=391735 GN=atpA PE=3 SV=1	84.11	6	2	1	Deamidation (NQ)	57565
Q3K5T4|SURA_PSEPF	Chaperone SurA OS=Pseudomonas fluorescens (strain Pf0-1) OX=205922 GN=surA PE=3 SV=1	61.2	6	2	2	Mutation	47451
P12949|DHN4_HORVU	Dehydrin DHN4 OS=Hordeum vulgare OX=4513 GN=DHN4 PE=2 SV=1	59.95	6	2	2		22573
Q02PG5|GAP2_PSEAB	Glyceraldehyde-3-phosphate dehydrogenase-like protein OS=Pseudomonas aeruginosa (strain UCBPP-PA14) OX=208963 GN=gap2 PE=1 SV=1	61.67	6	2	2	Mutation	50082
P37223|MAOX_MESCR	NADP-dependent malic enzyme OS=Mesembryanthemum crystallinum OX=3544 GN=MOD1 PE=2 SV=1	84.35	6	2	1	Carbamidomethylation	64358
Q10MW3|PDC2_ORYSJ	Pyruvate decarboxylase 2 OS=Oryza sativa subsp. japonica OX=39947 GN=PDC2 PE=2 SV=1	81.48	6	2	2	Carbamidomethylation	64719
A1JRB6|SUCC_YERE8	Succinate--CoA ligase [ADP-forming] subunit beta OS=Yersinia enterocolitica serotype O:8 / biotype 1B (strain NCTC 13174 / 8081) OX=393305 GN=sucC PE=3 SV=1	84.41	6	2	1		41537
Q4K6V7|LEU1_PSEF5	2-isopropylmalate synthase OS=Pseudomonas fluorescens (strain ATCC BAA-477 / NRRL B-23932 / Pf-5) OX=220664 GN=leuA PE=3 SV=1	80.67	5	2	1	Deamidation (NQ)	61550
Q43207|FKB70_WHEAT	70 kDa peptidyl-prolyl isomerase OS=Triticum aestivum OX=4565 GN=FKBP70 PE=1 SV=1	80.94	5	2	2		62066
Q39994|CALX_HELTU	Calnexin homolog OS=Helianthus tuberosus OX=4233 PE=2 SV=1	84.28	5	2	2	Carbamidomethylation	61275
P13364|GYRB_PSEPU	DNA gyrase subunit B OS=Pseudomonas putida OX=303 GN=gyrB PE=3 SV=2	84	5	2	2	Carbamidomethylation	90078
P49105|G6PI_MAIZE	Glucose-6-phosphate isomerase cytosolic OS=Zea mays OX=4577 GN=PHI1 PE=2 SV=1	61.68	5	2	2	Mutation	62237
P27735|THRC_SERMA	Threonine synthase OS=Serratia marcescens OX=615 GN=thrC PE=3 SV=1	61.68	5	2	2		47094
C3JZN7|SYT_PSEFS	Threonine--tRNA ligase OS=Pseudomonas fluorescens (strain SBW25) OX=216595 GN=thrS PE=3 SV=1	73.54	5	2	2		72560
Q6FCT2|SYA_ACIAD	Alanine--tRNA ligase OS=Acinetobacter baylyi (strain ATCC 33305 / BD413 / ADP1) OX=62977 GN=alaS PE=3 SV=1	61.69	4	2	2	Oxidation (M)	96691
P54609|CD48A_ARATH	Cell division control protein 48 homolog A OS=Arabidopsis thaliana OX=3702 GN=CDC48A PE=1 SV=1	83.22	4	2	2		89393
P06959|ODP2_ECOLI	Dihydrolipoyllysine-residue acetyltransferase component of pyruvate dehydrogenase complex OS=Escherichia coli (strain K12) OX=83333 GN=aceF PE=1 SV=3	84.06	4	2	2		66096
Q65XK0|ILV5_ORYSJ	Ketol-acid reductoisomerase chloroplastic OS=Oryza sativa subsp. japonica OX=39947 GN=Os05g0573700 PE=1 SV=1	61.67	4	2	2	Carbamidomethylation; Oxidation (M); Mutation	62377
Q88AB2|MASZ1_PSESM	Malate synthase G 1 OS=Pseudomonas syringae pv. tomato (strain ATCC BAA-871 / DC3000) OX=223283 GN=glcB1 PE=3 SV=1	83.56	4	2	1	Deamidation (NQ)	79144
Q43270|PLDA1_MAIZE	Phospholipase D alpha 1 OS=Zea mays OX=4577 GN=PLD1 PE=2 SV=1	84.39	4	2	2		92242
Q94K05|TCPQ_ARATH	T-complex protein 1 subunit theta OS=Arabidopsis thaliana OX=3702 GN=CCT8 PE=1 SV=1	84.32	4	2	2		58940
Q9LDN2|UMPS1_ORYSJ	Uridine 5'-monophosphate synthase OS=Oryza sativa subsp. japonica OX=39947 GN=UMPS1 PE=2 SV=1	82.11	4	2	2		50804
A3BMZ5|BGL26_ORYSJ	Beta-glucosidase 26 OS=Oryza sativa subsp. japonica OX=39947 GN=BGLU26 PE=1 SV=1	54.71	3	2	2	Deamidation (NQ)	58498
Q0AIY1|DNAK_NITEC	Chaperone protein DnaK OS=Nitrosomonas eutropha (strain DSM 101675 / C91) OX=335283 GN=dnaK PE=3 SV=1	82.62	3	2	1		69873
Q937W7|MASZ_RHILV	Malate synthase G OS=Rhizobium leguminosarum bv. viciae OX=387 GN=glcB PE=3 SV=1	84.08	3	2	1	Deamidation (NQ)	79678
P00490|PHSM_ECOLI	Maltodextrin phosphorylase OS=Escherichia coli (strain K12) OX=83333 GN=malP PE=1 SV=7	84.37	3	2	2		90522
Q39173|P2_ARATH	NADP-dependent alkenal double bond reductase P2 OS=Arabidopsis thaliana OX=3702 GN=P2 PE=2 SV=2	61.66	3	2	2		37989
P27237|OPDA_SALTY	Oligopeptidase A OS=Salmonella typhimurium (strain LT2 / SGSC1412 / ATCC 700720) OX=99287 GN=prlC PE=1 SV=1	84.19	3	2	2		76944
P42632|TDCE_ECOLI	PFL-like enzyme TdcE OS=Escherichia coli (strain K12) OX=83333 GN=tdcE PE=1 SV=2	84.4	3	2	1		85936
P29195|CAPP1_SORBI	Phosphoenolpyruvate carboxylase 1 OS=Sorghum bicolor OX=4558 GN=PEPC PE=2 SV=1	61.7	2	2	1		109439
Q7XH05|ALDO1_ORYSJ	Probable aldehyde oxidase 1 OS=Oryza sativa subsp. japonica OX=39947 GN=Os10g0138100 PE=2 SV=1	70.48	2	2	1		145453
Q8KG14|RPOC_CHLTE	DNA-directed RNA polymerase subunit beta' OS=Chlorobaculum tepidum (strain ATCC 49652 / DSM 12025 / NBRC 103806 / TLS) OX=194439 GN=rpoC PE=3 SV=1	82.86	1	2	1		166281
Q54WR4|PLDB_DICDI	Phospholipase D B OS=Dictyostelium discoideum OX=44689 GN=pldB PE=2 SV=1	57.55	1	2	2	Deamidation (NQ)	140700
Q6CT34|ATR_KLULA	Serine/threonine-protein kinase MEC1 OS=Kluyveromyces lactis (strain ATCC 8585 / CBS 2359 / DSM 70799 / NBRC 1267 / NRRL Y-1140 / WM37) OX=284590 GN=MEC1 PE=3 SV=1	59.92	0	2	2	Deamidation (NQ)	263119

## Sheet: PEAKS Peptides
Protein Accession	Peptide	Unique	Scan	m/z	Mass	RT	Peptide Intensity	Length	ppm	#Feature	InChorus Score (%)	Engines	[P]EAKS	[M]ascot	Start	End	PTM
P23951|CHI2_HORVU	A.AAAAFPGFGTTGSADAQKR.E	Y	7373	608.64	1822.9	31.88	353000	19	0.8	1	98.05	P-	44.32	-	60	78
P52589|PDI_WHEAT	A.AAAEEAAAAPEAVLTLHADNFDDAIAK.H	Y	12911	899.114	2694.31	42.36	324000	27	2.2	1	98.1	P-	55.36	-	29	55
P23951|CHI2_HORVU	A.AAAFPGFGTTGSADAQK.R	Y	9572	798.887	1595.76	36.08	706000	17	1.3	1	98.1	P-	61.12	-	61	77
P23951|CHI2_HORVU	A.AAAFPGFGTTGSADAQKR.E	Y	7140	584.961	1751.86	31.45	1020000	18	0.6	1	98.06	P-	46.08	-	61	78
C3K2Y4|RL7_PSEFS	A.AAASAGPAVAAVAAEEQTEFNVMLLEAGEK.K	Y	17602	982.491	2944.45	52.03	115000	30	0.5	1	98.1	P-	60.46	-	36	65
P23951|CHI2_HORVU	A.AAFPGFGTTGSADAQKR.E	Y	6933	561.282	1680.82	31.04	936000	17	0.9	1	97.37	P-	34.62	-	62	78
P52589|PDI_WHEAT	A.AAPEAVLTLHADNFDDAIAK.H	Y	11597	694.689	2081.04	39.76	139000	20	0.7	1	96.2	P-	31.64	-	36	55
C3K2Y4|RL7_PSEFS	A.AASAGPAVAAVAAEEQTEFNVMLLEAGEK.K	Y	17549	958.812	2873.41	51.87	85500	29	0.6	1	97.98	P-	42.58	-	37	65
O64394|TRXH_WHEAT	A.AAVGAGEVISVHSLEQWTM(+15.99)QIEEANAAK.K	Y	15698	985.823	2954.44	48.13	186000	28	0.8	1	97.92	P-	40.71	-	13	40	Oxidation (M)
O64394|TRXH_WHEAT	A.AAVGAGEVISVHSLEQWTMQIEEANAAK.K	Y	15959	980.491	2938.45	48.62	687000	28	0.9	1	98.1	P-	71.16	-	13	40
O64394|TRXH_WHEAT	A.AAVGAGEVISVHSLEQWTMQIEEANAAKK.L	Y	14539	767.644	3066.54	45.66	241000	29	1.4	1	98.02	P-	43.28	-	13	41
P52589|PDI_WHEAT	A.AEEAAAAPEAVLTLHADNFDDAIAK.H	Y	12646	851.755	2552.24	41.84	795000	25	1.2	1	98.09	P-	52.59	-	31	55
C3K2Y4|RL7_PSEFS	A.AEEQTEFNVMLLEAGEK.K	Y	14053	969.462	1936.91	44.63	242000	17	0.7	2	98.05	P-	44.73	-	49	65
P16098|AMYB_HORVU	A.AELTAGYYNLHDR.D	N	6597	508.248	1521.72	30.45	378000	13	0.6	2	97.8	P-	38.21	-	308	320
P82993|AMYB_HORVS	A.AELTAGYYNLHDR.D	N	6597	508.248	1521.72	30.45	378000	13	0.6	2	97.8	P-	38.21	-	308	320
P23951|CHI2_HORVU	A.AFPGFGTTGSADAQK.R	Y	8939	727.85	1453.68	34.86	550000	15	1.6	1	97.71	P-	37.49	-	63	77
P23951|CHI2_HORVU	A.AFPGFGTTGSADAQKR.E	Y	6569	805.901	1609.78	30.36	86200	16	1.6	2	97.81	P-	38.89	-	63	78
P42210|ASPR_HORVU	A.AIADSGTSLLAGPTAIITEINEK.I	Y	17089	1143.12	2284.22	51.01	83900	23	-0.2	1	98.03	P-	43.63	-	286	308
P00698|LYSC_CHICK	A.AKFESNFNTQATNR.N	Y	4021	543.266	1626.78	25.47	297000	14	0.6	1	97.92	P-	40.67	-	50	63
P12783|PGKY_WHEAT	A.ALPDGGVLLLENVR.F	Y	14641	733.422	1464.83	45.82	40100	14	0.2	1	41.5	P-	23.54	-	109	122
C3K2Y5|RL10_PSEFS	A.ANQIDVLATLPTR.N	N	12304	706.399	1410.78	41.18	223000	13	0.9	1	97.8	P-	38.1	-	120	132
C3K2Y4|RL7_PSEFS	A.ASAGPAVAAVAAEEQTEFNVMLLEAGEK.K	Y	17393	935.133	2802.37	51.68	443000	28	0.7	2	98.1	P-	60.14	-	38	65
C3K2Y4|RL7_PSEFS	A.ASAGPAVAAVAAEEQTEFNVMLLEAGEKK.V	Y	15521	977.831	2930.47	47.62	156000	29	0.7	1	98.1	P-	57.25	-	38	66
A7MXF1|RPOB_VIBCB	A.ASLIPFLEHDDANR.A	N	12214	533.271	1596.79	40.98	168000	14	0.2	1	96.53	P-	32.42	-	665	678
C3K2Y3|RPOB_PSEFS	A.ASLIPFLEHDDANR.A	N	12214	533.271	1596.79	40.98	168000	14	0.2	1	96.53	P-	32.42	-	670	683
Q21M93|RPOB_SACD2	A.ASLIPFLEHDDANR.A	N	12214	533.271	1596.79	40.98	168000	14	0.2	1	96.53	P-	32.42	-	671	684
Q3K5Y1|RPOB_PSEPF	A.ASLIPFLEHDDANR.A	N	12214	533.271	1596.79	40.98	168000	14	0.2	1	96.53	P-	32.42	-	670	683
Q47UV9|RPOB_COLP3	A.ASLIPFLEHDDANR.A	N	12214	533.271	1596.79	40.98	168000	14	0.2	1	96.53	P-	32.42	-	666	679
Q8EK74|RPOB_SHEON	A.ASLIPFLEHDDANR.A	N	12214	533.271	1596.79	40.98	168000	14	0.2	1	96.53	P-	32.42	-	666	679
C3K5Z6|EFTS_PSEFS	A.ASNPEFLLPSEVSADAIER.E	Y	14002	1023.01	2044.01	44.55	95500	19	0.6	1	98.05	P-	44.92	-	175	193
O64394|TRXH_WHEAT	A.AVGAGEVISVHSLEQWTMQIEEANAAK.K	Y	15906	956.813	2867.41	48.53	292000	27	1.7	1	98.1	P-	76.76	-	14	40
Q9HGX4|H2A_AGABI	A.AVLEYLAAEILELAGNAAR.D	Y	23134	994.047	1986.08	63.99	45100	19	0.7	2	98.05	P-	45.19	-	59	77
P02276|H2A2_WHEAT	A.AVLEYLAAEVLELAGNAAK.D	N	22153	649.027	1944.06	61.7	1060000	19	1.1	2	98.1	P-	61.88	-	60	78
Q43214|H2A6_WHEAT	A.AVLEYLAAEVLELAGNAAK.D	N	22153	649.027	1944.06	61.7	1060000	19	1.1	2	98.1	P-	61.88	-	51	69
Q94E96|H2A5_ORYSJ	A.AVLEYLAAEVLELAGNAAR.D	Y	22400	987.04	1972.06	62.2	12100	19	1.2	1	96.36	P-	32.21	-	67	85
P16347|IAAS_WHEAT	A.C(+57.02)GDSC(+57.02)QDLGVFR.D	Y	9077	707.298	1412.58	35.07	265000	12	0.8	1	98.1	P-	54.14	-	143	154	Carbamidomethylation
P16159|IAC16_WHEAT	A.C(+57.02)RIETPGSPYLAK.Q	Y	5924	497.926	1490.76	29.09	869000	13	0.3	2	96.17	P-	31.43	-	53	65	Carbamidomethylation
P22244|RIP1_HORVU	A.DNIYW(sub L)EGFK.S	Y	13020	586.275	1170.53	42.62	1160000	9	1.3	1	0	P-	25.63	-	84	92	Mutation
P52589|PDI_WHEAT	A.EEAAAAEEAAAAPEAVLTLHADNFDDAIAK.H	Y	13991	1008.82	3023.44	44.57	1690000	30	1.2	1	98.1	P-	60.47	-	26	55
P52589|PDI_WHEAT	A.EEAAAAPEAVLTLHADNFDDAIAK.H	Y	12711	828.076	2481.2	41.96	556000	24	1.2	1	97.81	P-	38.74	-	32	55
C3K2Y4|RL7_PSEFS	A.EEQTEFNVMLLEAGEK.K	N	14240	933.945	1865.87	45.03	124000	16	1.5	1	98.08	P-	50.86	-	50	65
Q889X9|RL7_PSESM	A.EMSVIQVVELIK.A	N	17707	694.398	1386.78	52.28	88200	12	1.3	1	97.8	P-	37.9	-	14	25
C3K2Y4|RL7_PSEFS	A.EMSVLQVVELIK.A	N	17707	694.398	1386.78	52.28	88200	12	1.3	1	97.8	P-	37.9	-	14	25
Q9FRV1|CHIA_SECCE	A.EQC(+57.02)GSQAGGATC(+57.02)PNC(+57.02)LC(+57.02)C(+57.02)SR.F	Y	4464	1136.94	2271.85	26.29	496000	20	1.7	2	98.08	P-	50.67	-	20	39	Carbamidomethylation
Q948T6|LGUL_ORYSJ	A.FAQDPDGYMFELIQR.G	Y	15686	915.431	1828.85	48.06	230000	15	1.3	1	97.99	P-	42.96	-	135	149
C4K4F8|EFTU_HAMD5	A.FDQIDNAPEEK.A	N	5309	653.302	1304.59	28	154000	11	1.2	1	77.58	P-	26.61	-	47	57
Q83JC4|EFTU_SHIFL	A.FDQIDNAPEEK.A	N	5309	653.302	1304.59	28	154000	11	1.2	1	77.58	P-	26.61	-	47	57
P23951|CHI2_HORVU	A.FLAQTSHETTGGWATAPDGAFAWGYC(+57.02)FK.Q	N	14231	1026.47	3076.38	45.12	846000	28	0.8	1	98.05	P-	44.45	-	83	110	Carbamidomethylation
Q9FRV0|CHIC_SECCE	A.FLAQTSHETTGGWATAPDGAFAWGYC(+57.02)FK.Q	N	14231	1026.47	3076.38	45.12	846000	28	0.8	1	98.05	P-	44.45	-	83	110	Carbamidomethylation
Q9FRV1|CHIA_SECCE	A.FLAQTSHETTGGWATAPDGAFAWGYC(+57.02)FK.Q	N	14231	1026.47	3076.38	45.12	846000	28	0.8	1	98.05	P-	44.45	-	138	165	Carbamidomethylation
C3K1L8|NDK_PSEFS	A.FMISGPVVVQVLEGENAIALNR.E	Y	18305	1178.64	2355.26	53.55	111000	22	0.2	2	98.1	P-	56.44	-	66	87
P20707|ODO1_AZOVI	A.FNPSHLEIVSPVVEGSVR.A	Y	10943	656.019	1965.03	38.48	100000	18	1.3	1	96.69	P-	32.79	-	324	341
P23951|CHI2_HORVU	A.FPGFGTTGSADAQK.R	Y	8427	692.331	1382.65	33.88	813000	14	0.8	1	98.1	P-	69.69	-	64	77
P23951|CHI2_HORVU	A.FPGFGTTGSADAQKR.E	Y	6176	770.381	1538.75	29.61	73200	15	0.1	1	98.07	P-	46.32	-	64	78
P01084|IAA5_WHEAT	A.FQVPALPGC(+57.02)RPLLK.L	Y	10918	532.641	1594.9	38.58	3960000	14	-0.4	1	74.93	P-	25.75	-	12	25	Carbamidomethylation
P08477|G3PC2_HORVU	A.FRVPTVDVSVVDLTVR.L	N	13662	601.344	1801.01	43.89	389000	16	0.8	1	98.03	P-	43.5	-	203	218
P09094|G3PC_TOBAC	A.FRVPTVDVSVVDLTVR.L	N	13662	601.344	1801.01	43.89	389000	16	0.8	1	98.03	P-	43.5	-	224	239
P26518|G3PC_MAGLI	A.FRVPTVDVSVVDLTVR.L	N	13662	601.344	1801.01	43.89	389000	16	0.8	1	98.03	P-	43.5	-	237	252
B8AL97|CUCIN_ORYSI	A.FSDE(sub D)VLQAAFNTR.R	Y	12786	749.37	1496.73	42.11	253000	13	0.2	1	0	P-	27.49	-	198	210	Mutation
A8GIV0|PGK_SERP5	A.GPLLSAELEALGK.A	N	13466	649.372	1296.73	43.46	586000	13	0.5	1	98.1	P-	61.8	-	164	176
Q8ZHH3|PGK_YERPE	A.GPLLSAELEALGK.A	N	13466	649.372	1296.73	43.46	586000	13	0.5	1	98.1	P-	61.8	-	164	176
B2VEK0|NADE_ERWT9	A.GVVVGTDHAAEAVTGFFTK.Y	Y	12007	635.995	1904.96	40.59	231000	19	0.9	1	99.87	PM	34.67	40.15	155	173
C6DG80|EFG_PECCP	A.GYPVVDLGVR.L	N	10839	537.802	1073.59	38.35	539000	10	1.3	1	72.59	P-	25.04	-	568	577
Q6CZW5|EFG_PECAS	A.GYPVVDLGVR.L	N	10839	537.802	1073.59	38.35	539000	10	1.3	1	72.59	P-	25.04	-	568	577
P24296|NLTP1_WHEAT	A.IDC(+57.02)GHVDSLVRPC(+57.02)LSY.V	Y	10424	945.947	1889.88	37.6	278000	16	1.9	1	0	P-	25.03	-	24	39	Carbamidomethylation
P24296|NLTP1_WHEAT	A.IDC(+57.02)GHVDSLVRPC(+57.02)LSYVQ(+.98)GGPGPSGQC(+57.02)C(+57.02)DGVK.N	Y	9552	1159.2	3474.54	35.97		32	6.5	0	98.07	P-	47.87	-	24	55	Carbamidomethylation; Deamidation (NQ)
P24296|NLTP1_WHEAT	A.IDC(+57.02)GHVDSLVRPC(+57.02)LSYVQGGPGPSGQC(+57.02)C(+57.02)DGVK.N	Y	9557	869.398	3473.56	36.05	26900000	32	1.3	2	98.1	P-	63.51	-	24	55	Carbamidomethylation
P16159|IAC16_WHEAT	A.IGN(+.98)EDC(+57.02)TPWMSTLITPLPSC(+57.02)R.D	Y	17345	1225.06	2448.11	51.57	523000	21	0.9	2	98.08	P-	49.42	-	25	45	Deamidation (NQ); Carbamidomethylation
P16159|IAC16_WHEAT	A.IGNEDC(+57.02)TPWM(+15.99)STLITPLPSC(+57.02)R.D	Y	14425	1232.57	2463.12	45.6	1990000	21	0.7	6	97.45	P-	35.27	-	25	45	Carbamidomethylation; Oxidation (M)
P16159|IAC16_WHEAT	A.IGNEDC(+57.02)TPWMSTLITPLPSC(+57.02)R.D	Y	16194	1224.57	2447.13	49.25	33700000	21	0.6	3	98.1	P-	55.86	-	25	45	Carbamidomethylation
Q2A783|AVLB1_WHEAT	A.IHSVVEAIMQQQSQQQWQER.Q	Y	11177	818.406	2452.19	38.95	1200000	20	1.6	1	98.1	P-	75.11	-	98	117
P17784|ALFC1_ORYSJ	A.IIC(+57.02)QEN(+.98)GLVPIVEPEILVDGPHDIDR.C	N	15774	981.173	2940.49	48.03	171000	26	2	2	98.1	P-	54.74	-	171	196	Carbamidomethylation; Deamidation (NQ)
Q10A30|ALFC2_ORYSJ	A.IIC(+57.02)QEN(+.98)GLVPIVEPEILVDGPHDIDR.C	N	15774	981.173	2940.49	48.03	171000	26	2	2	98.1	P-	54.74	-	171	196	Carbamidomethylation; Deamidation (NQ)
P17784|ALFC1_ORYSJ	A.IIC(+57.02)QENGLVPIVEPEILVDGPHDIDR.C	N	15270	980.844	2939.51	47.21	679000	26	1.8	1	98.07	P-	47.83	-	171	196	Carbamidomethylation
Q10A30|ALFC2_ORYSJ	A.IIC(+57.02)QENGLVPIVEPEILVDGPHDIDR.C	N	15270	980.844	2939.51	47.21	679000	26	1.8	1	98.07	P-	47.83	-	171	196	Carbamidomethylation
P93594|AMYB_WHEAT	A.IMSFHQCGGH(sub N)VGDVVNIPIPQWVR.D	Y	14545	897.129	2688.34	45.73	3790000	24	8.7	1	0	P-	31.56	-	87	110	Mutation
P32112|SAHH_WHEAT	A.INVNDSVTK.S	N	3867	495.267	988.519	25.13		9	0.9	0	0	P-	27.35	-	227	235
P93253|SAHH_MESCR	A.INVNDSVTK.S	N	3867	495.267	988.519	25.13		9	0.9	0	0	P-	27.35	-	227	235
P17614|ATPBM_NICPL	A.IYVPADDLTDPAPATTFAHLDATTVLSR.Q	N	14983	991.174	2970.5	46.56	103000	28	0.7	1	97.8	P-	38.21	-	391	418
Q01859|ATPBM_ORYSJ	A.IYVPADDLTDPAPATTFAHLDATTVLSR.Q	N	14983	991.174	2970.5	46.56	103000	28	0.7	1	97.8	P-	38.21	-	383	410
P16159|IAC16_WHEAT	A.KQQC(+57.02)C(+57.02)GELANIPQQC(+57.02)R.C	Y	4507	995.457	1988.9	26.35	93300	16	1.2	2	98.08	P-	49.38	-	65	80	Carbamidomethylation
Q9ST57|SPZ2A_WHEAT	A.LAEQVVQFVLADASYADSPR.V	Y	17315	727.04	2178.1	51.42	46600	20	1	1	98.1	P-	55.98	-	79	98
P01544|THN1_WHEAT	A.LESNSDEPDTIEYC(+57.02)NLGC(+57.02)R.S	N	9382	1136.48	2270.94	35.61	119000	19	0.5	1	96.11	P-	30.99	-	64	82	Carbamidomethylation
P17314|IAAC3_WHEAT	A.LPVPSQPVDPR.S	Y	7251	602.838	1203.66	31.76	10900000	11	0.3	1	98.08	P-	49.86	-	105	115
Q5KTS5|GRDH_DAUCA	A.LVTGGDSGIGR.S	Y	4453	516.278	1030.54	26.26	853000	11	0.4	1	97.9	P-	40.47	-	45	55
P0AE10|AHPC_ECO57	A.MIGDPTGALTR.N	Y	8844	566.295	1130.58	34.67	235000	11	-0.3	1	97.45	P-	35.27	-	96	106
P23901|ALDR_HORVU	A.MPAVGLGTWR.A	Y	11170	544.29	1086.56	38.92	191000	10	0.1	1	73.99	P-	25.46	-	24	33
P16098|AMYB_HORVU	A.MSAPEELVQQVLSAGWR.E	N	19024	950.984	1899.95	55.03	285000	17	1.1	2	98.1	P-	59.76	-	354	370
P82993|AMYB_HORVS	A.MSAPEELVQQVLSAGWR.E	N	19024	950.984	1899.95	55.03	285000	17	1.1	2	98.1	P-	59.76	-	354	370
A9ADK5|RL5_BURM1	A.MYEFLDR.L	N	10491	487.226	972.437	37.71	171000	7	0.8	1	99.82	PM	32.92	38.77	96	102
O64392|WHW1_WHEAT	A.N(+.98)GGLDLDWDTVFTK.I	Y	18988	791.376	1580.74	54.94	30200	14	1.1	1	88.2	P-	27.08	-	109	122	Deamidation (NQ)
P57936|TPIS_PASMU	A.NAAELFTQPDIDGALVGGASLK.A	N	15100	1094.07	2186.12	46.81	357000	22	1	1	99.94	PM	76.75	90.16	224	245
O64392|WHW1_WHEAT	A.NGGLDLDWDTVFTK.I	Y	16118	790.885	1579.75	48.95	143000	14	1.9	1	98.05	P-	44.93	-	109	122
A8GKJ1|RS3_SERP5	A.NIAGVPAQINIAEVR.K	Y	11980	782.945	1563.87	40.5	183000	15	1.4	1	97.92	P-	40.87	-	93	107
C3K2Y5|RL10_PSEFS	A.NQIDVLATLPTR.N	N	12207	670.881	1339.75	40.95	58600	12	0.7	1	93.67	P-	28.78	-	121	132
C3K275|DNAK_PSEFS	A.NSGLSDEEIQQMIR.D	N	11436	810.389	1618.76	39.45	314000	14	1.1	1	98.1	P-	60.31	-	504	517
A8GIV0|PGK_SERP5	A.NTFVAIDNNVGK.S	Y	8155	646.336	1290.66	33.32	120000	12	-0.1	1	98.05	P-	44.35	-	219	230
Q03968|LEA3_WHEAT	A.NTLGMGGDN(+.98)TITTKDNTTGATTK.D	Y	3190	771.693	2312.08	23.74	228000	23	-9.5	1	96.31	P-	32.02	-	193	215	Deamidation (NQ)
O64394|TRXH_WHEAT	A.P(sub A)AVGAGEVISVHSLEQWTMQIEEANAAK.K	Y	16186	989.163	2964.46	49.12	629000	28	0.9	1	0	P-	39.62	-	13	40	Mutation
Q9FRV0|CHIC_SECCE	A.PGFGVITNIINGGLEC(+57.02)GHGQDSR.V	N	13693	800.057	2397.15	43.91	65900	23	-0.1	1	96.07	P-	30.65	-	212	234	Carbamidomethylation
P16851|IAAC2_WHEAT	A.Q(-17.03)QTC(+57.02)GVGIVGSPVSTEPGNTPR.D	Y	11915	1112.54	2223.06	40.4		22	0.7	0	98.1	P-	60.26	-	50	71	Pyro-glu from Q; Carbamidomethylation
P0DJO6|OMPA_SHIBL	A.Q(-17.03)SVVDYLVSK.G	Y	16199	560.798	1119.58	49.11	46600	10	-0.3	1	86.35	P-	26.77	-	183	192	Pyro-glu from Q
P16851|IAAC2_WHEAT	A.QQTC(+57.02)GVGIVGSPVSTEPGNTPR.D	Y	8447	1121.05	2240.09	33.93	3060000	22	0.5	3	98.1	P-	71.58	-	50	71	Carbamidomethylation
P0DJO6|OMPA_SHIBL	A.QSVVDYLVSK.G	Y	11488	569.312	1136.61	39.54	392000	10	0.8	1	95.99	P-	30.46	-	183	192
Q589R5|TPIS_ORYLA	A.QTQVIAENVM(+15.99)DWEKVVLAYEPVWAIGTGK.T	Y	18322	1097.57	3289.67	53.59	362000	29	6.6	1	94.37	P-	29.12	-	146	174	Oxidation (M)
P20159|DEF2_WHEAT	A.QVC(+57.02)LQEGWGGGNC(+57.02)DGPFR.R	Y	11373	1018.94	2035.86	39.34	450000	18	0.8	1	98.1	P-	59.52	-	22	39	Carbamidomethylation
P20158|DEF1_WHEAT	A.QVC(+57.02)QQEGWGGGNC(+57.02)DGPFR.R	Y	8801	1026.43	2050.84	34.65	319000	18	-0.3	1	98.05	P-	44.31	-	22	39	Carbamidomethylation
P37726|PORF_PSEFL	A.QYPATNVEVAGHTDSV(sub I)GPDAYNQK.L	Y	6802	854.403	2560.18	30.82	790000	24	1	1	0	P-	26.79	-	245	268	Mutation
P82900|NLT2G_WHEAT	A.SAILSGAKPSGEC(+57.02)C(+57.02)GNLR.A	Y	4755	938.956	1875.89	26.89	229000	18	2	2	98.1	P-	53.9	-	41	58	Carbamidomethylation
Q57T36|RRF_SALCH	A.SDLGLNPSSAGTDIR.V	Y	8794	751.874	1501.74	34.5	313000	15	-2.2	1	89.53	P-	27.4	-	85	99
P17314|IAAC3_WHEAT	A.SGSC(+57.02)VPGVAFR.T	Y	7678	568.78	1135.54	32.52	15800000	11	1.6	1	98.08	P-	49.34	-	26	36	Carbamidomethylation
Q10A30|ALFC2_ORYSJ	A.SINVENVEDNR.R	Y	6006	644.81	1287.61	29.3	145000	11	0.5	1	97.29	P-	33.72	-	42	52
Q10A30|ALFC2_ORYSJ	A.SINVENVEDNRR.A	Y	4145	722.861	1443.71	25.74	389000	12	1	2	96.69	P-	32.78	-	42	53
P17314|IAAC3_WHEAT	A.SIYSPGKPYLAK.L	Y	5656	662.37	1322.72	28.61	129000	12	1.5	2	97.98	P-	41.44	-	69	80
P84971|DEF4_TRIKH	A.SVC(+57.02)LTEYFTGGK.C	Y	12197	681.324	1360.63	40.98	475000	12	0.6	1	90.66	P-	28.53	-	22	33	Carbamidomethylation
P16851|IAAC2_WHEAT	A.TGPYC(+57.02)YPGM(+15.99)GLPSNPLEGC(+57.02)R.E	Y	11593	1121.49	2240.97	39.83	5910000	20	0.4	2	98.1	P-	62.24	-	26	45	Carbamidomethylation; Oxidation (M)
P16851|IAAC2_WHEAT	A.TGPYC(+57.02)YPGMGLPSNPLEGC(+57.02)R.E	Y	13098	1113.49	2224.97	42.8	2240000	20	0.7	2	98.1	P-	64.37	-	26	45	Carbamidomethylation
Q6W8Q2|REHY_WHEAT	A.TPANWNPGEC(+57.02)VVIAPGVSDDEAK.K	Y	12094	1213.57	2425.12	40.76	340000	23	0.4	2	98.09	P-	52.33	-	172	194	Carbamidomethylation
Q6W8Q2|REHY_WHEAT	A.TPANWNPGEC(+57.02)VVIAPGVSDDEAKK.M	Y	9970	852.081	2553.22	36.69	1210000	24	1.4	1	98.1	P-	66.06	-	172	195	Carbamidomethylation
C3K2Y4|RL7_PSEFS	A.VAAEEQTEFNVMLLEAGEK.K	Y	14308	1054.52	2107.01	45.2	136000	19	1.1	1	98.1	P-	57.36	-	47	65
Q889X9|RL7_PSESM	A.VAEMSVIQVVELIK.A	N	17828	779.45	1556.88	52.5	29200	14	0.7	1	97.3	P-	33.8	-	12	25
C3K2Y4|RL7_PSEFS	A.VAEMSVLQVVELIK.A	N	17828	779.45	1556.88	52.5	29200	14	0.7	1	97.3	P-	33.8	-	12	25
P28757|SODC2_ORYSJ	A.VAVLASSEGVK.G	Y	5712	530.306	1058.6	28.76	1440000	11	0.2	1	86.07	P-	26.73	-	5	15
P82900|NLT2G_WHEAT	A.VC(+57.02)ASAILSGAKPSGEC(+57.02)C(+57.02)GNLR.A	Y	7208	736.351	2206.03	31.58	650000	21	1.4	1	98.07	P-	47.97	-	38	58	Carbamidomethylation
P37726|PORF_PSEFL	A.VGYGESRPVADNATEAGR.A	Y	3552	616.966	1847.88	24.51	749000	18	0.1	1	97.98	P-	42.11	-	294	311
Q9FRV1|CHIA_SECCE	A.VITGQWSPSGA(sub T)DR.A	Y	7193	687.345	1372.67	31.55		13	0.7	0	0	P-	26.31	-	249	261	Mutation
Q9FRV1|CHIA_SECCE	A.VITGQWSPSGTDR.A	Y	7165	702.35	1402.68	31.5	899000	13	1.3	1	98.07	P-	46.28	-	249	261
P02276|H2A2_WHEAT	A.VLEYLAAEVLELAGNAAK.D	N	20203	937.518	1873.02	57.52	84100	18	0.7	2	98.1	P-	56.91	-	61	78
Q43214|H2A6_WHEAT	A.VLEYLAAEVLELAGNAAK.D	N	20203	937.518	1873.02	57.52	84100	18	0.7	2	98.1	P-	56.91	-	52	69
P17784|ALFC1_ORYSJ	A.VPAIVFLSGGQSEEEATLNLNAMNK.L	N	15492	878.115	2631.32	47.62	90100	25	0.3	2	98.09	P-	53.17	-	259	283
Q10A30|ALFC2_ORYSJ	A.VPAIVFLSGGQSEEEATLNLNAMNK.L	N	15492	878.115	2631.32	47.62	90100	25	0.3	2	98.09	P-	53.17	-	259	283
C3JYK1|TIG_PSEFS	A.VQQFGGNIKPDQLPAELFEEQAK.R	N	12840	862.779	2585.31	42.24	429000	23	0.8	1	98.1	P-	60.86	-	319	341
P16098|AMYB_HORVU	A.YDWSAYK.Q	N	8077	466.711	931.408	33.25	14200000	7	-0.4	1	94.46	P-	29.31	-	65	71
P82993|AMYB_HORVS	A.YDWSAYK.Q	N	8077	466.711	931.408	33.25	14200000	7	-0.4	1	94.46	P-	29.31	-	65	71
P93594|AMYB_WHEAT	A.YDWSAYK.Q	N	8077	466.711	931.408	33.25	14200000	7	-0.4	1	94.46	P-	29.31	-	65	71
O64392|WHW1_WHEAT	C.ANGGLDLDWDTVFTK.I	Y	16011	826.404	1650.79	48.67	45500	15	2.6	1	96.83	P-	33.29	-	108	122
P20158|DEF1_WHEAT	C.AQVC(+57.02)QQEGWGGGNC(+57.02)DGPFR.R	Y	8963	1061.95	2121.87	34.89		19	0.7	0	95.03	P-	30.24	-	21	39	Carbamidomethylation
P20145|NLTP2_HORVU	C.ASAILGGTKPSGEC(+57.02)C(+57.02)GNLR.A	Y	4994	649.985	1946.93	27.37	1410000	19	1.1	1	97.89	P-	39.94	-	46	64	Carbamidomethylation
P82900|NLT2G_WHEAT	C.ASAILSGAKPSGECC(+57.02)G.N	Y	5535	754.348	1506.68	28.43	761000	16	0.6	1	0	P-	26.14	-	40	55	Carbamidomethylation
C6DG80|EFG_PECCP	C.AVGGVQPQSETVWR.Q	N	7891	757.392	1512.77	32.84	559000	14	0.2	1	97.92	P-	40.97	-	115	128
Q492B1|EFG_BLOPB	C.AVGGVQPQSETVWR.Q	N	7891	757.392	1512.77	32.84	559000	14	0.2	1	97.92	P-	40.97	-	115	128
Q6CZW5|EFG_PECAS	C.AVGGVQPQSETVWR.Q	N	7891	757.392	1512.77	32.84	559000	14	0.2	1	97.92	P-	40.97	-	115	128
P17314|IAAC3_WHEAT	C.C(+57.02)QELAEISQQC(+57.02)R.C	Y	6386	761.344	1520.67	30.08	1110000	12	1.3	1	98.05	P-	44.67	-	84	95	Carbamidomethylation
Q9FRV0|CHIC_SECCE	C.DILGVGYGDNLDC(+57.02)YNQRPFA	Y	15443	1144.03	2286.04	47.52	540000	20	0.4	1	98.1	P-	71.12	-	247	266	Carbamidomethylation
P01544|THN1_WHEAT	C.DYMVNAAADDEEMK.L	N	8909	801.327	1600.64	34.76	124000	14	0.2	1	97.93	P-	41.12	-	87	100
P84964|DEF12_TRIMO	C.FSDTNC(+57.02)ASVC(+57.02)R.T	Y	3672	658.772	1315.53	24.72	156000	11	1.3	1	97.4	P-	34.94	-	15	25	Carbamidomethylation
P01084|IAA5_WHEAT	C.GALYSMLDSMYK.E	Y	14050	689.823	1377.63	44.69	416000	12	1	1	97.56	P-	36.22	-	55	66
P16347|IAAS_WHEAT	C.GDSC(+57.02)QDLGVFR.D	Y	9053	627.283	1252.55	35.04	462000	11	0.1	1	97.89	P-	40.02	-	144	154	Carbamidomethylation
P16159|IAC16_WHEAT	C.GELANIPQQC(+57.02)R.C	Y	5643	643.32	1284.62	28.67	1310000	11	0.6	1	98.03	P-	43.98	-	70	80	Carbamidomethylation
P55005|AMYB_MAIZE	C.GGNVGDVVNIPIPQWVR.D	N	15788	910.496	1818.97	48.38	516000	17	1.5	1	98.08	P-	49.79	-	94	110
P93594|AMYB_WHEAT	C.GGNVGDVVNIPIPQWVR.D	N	15788	910.496	1818.97	48.38	516000	17	1.5	1	98.08	P-	49.79	-	94	110
P16851|IAAC2_WHEAT	C.GVGIVGSPVSTEPGNTPR.D	Y	8173	862.453	1722.89	33.45	12500000	18	1.3	1	98.1	P-	56.73	-	54	71
P16851|IAAC2_WHEAT	C.GVGIVGSPVSTEPGNTPRD.R	Y	8443	919.967	1837.92	33.85	104000	19	1.5	1	0	P-	29.56	-	54	72
P55005|AMYB_MAIZE	C.HQC(+57.02)GGNVGDVVNIPIPQWVR.D	N	13526	749.049	2244.12	43.66	433000	20	1.8	1	98.1	P-	56.95	-	91	110	Carbamidomethylation
P42210|ASPR_HORVU	C.ISGFTAMDIPPPR.G	Y	11559	701.368	1400.71	39.69	183000	13	6.5	1	55	P-	24.12	-	465	477
P24296|NLTP1_WHEAT	C.LSYVQGGPGPSGQC(+57.02)C(+57.02)DGVK.N	Y	6221	983.444	1964.87	29.78	2950000	19	1.2	2	98.1	P-	71.43	-	37	55	Carbamidomethylation
P02863|GDA0_WHEAT	C.MDVVLQQHNIAHGR.S	Y	4305	539.948	1616.82	25.96	204000	14	1.4	1	0	P-	24.86	-	147	160
P01084|IAA5_WHEAT	C.N(+.98)GSQVPEAVLR.D	N	9923	585.809	1169.6	36.62	1710000	11	0.1	2	97.9	P-	40.13	-	29	39	Deamidation (NQ)
P10846|IAA3_WHEAT	C.N(+.98)GSQVPEAVLR.D	N	9923	585.809	1169.6	36.62	1710000	11	0.1	2	97.9	P-	40.13	-	29	39	Deamidation (NQ)
P01084|IAA5_WHEAT	C.NGSQVPEAVLR.D	N	6708	585.318	1168.62	30.69	1200000	11	1	1	98.07	P-	46.5	-	29	39
P10846|IAA3_WHEAT	C.NGSQVPEAVLR.D	N	6708	585.318	1168.62	30.69	1200000	11	1	1	98.07	P-	46.5	-	29	39
P00698|LYSC_CHICK	C.NIPC(+57.02)SALLSSDITASVNC(+57.02)AK.K	Y	12623	707.683	2120.02	41.79	337000	20	1.6	1	97.98	P-	41.62	-	95	114	Carbamidomethylation
P16159|IAC16_WHEAT	C.NLTTVHNTPYC(+57.02)LAMEESQWS	Y	12804	1191.03	2380.05	42.16	491000	20	0.9	1	98.07	P-	47.31	-	124	143	Carbamidomethylation
D2KFH1|AVLA4_WHEAT	C.NVNIPQYC(+57.02)TTTPC(+57.02)R.T	Y	7572	862.399	1722.78	32.23	83600	14	1.1	1	90.58	P-	28.44	-	139	152	Carbamidomethylation
P16347|IAAS_WHEAT	C.PLFVSQEADGQR.D	Y	7748	673.839	1345.66	32.57	432000	12	0	1	97.81	P-	38.78	-	43	54
P17314|IAAC3_WHEAT	C.QELAEISQQC(+57.02)R.C	Y	5557	681.328	1360.64	28.5	765000	11	0.4	1	97.82	P-	39.33	-	85	95	Carbamidomethylation
D2KFH1|AVLA4_WHEAT	C.QPLAQISEQAR.C	N	5992	620.836	1239.66	29.25	443000	11	0.6	1	77.06	P-	26.43	-	75	85
Q2A784|AVLA1_WHEAT	C.QPLAQISEQAR.C	N	5992	620.836	1239.66	29.25	443000	11	0.6	1	77.06	P-	26.43	-	81	91
P04727|GDA7_WHEAT	C.QQLLQIPEQSR.C	Y	9241	670.371	1338.73	35.4	266000	11	1	1	70.08	P-	24.91	-	183	193
P00698|LYSC_CHICK	C.SALLSSDITASVNC(+57.02)AK.K	N	10085	818.915	1635.81	36.92	1140000	16	0.5	1	98.1	P-	56.75	-	99	114	Carbamidomethylation
P49663|LYSC_PHAVE	C.SALLSSDITASVNC(+57.02)AK.K	N	10085	818.915	1635.81	36.92	1140000	16	0.5	1	98.1	P-	56.75	-	82	97	Carbamidomethylation
Q2A783|AVLB1_WHEAT	C.SPVTVPFPQIPVDQPTSC(+57.02)QNVQHQC(+57.02)C(+57.02)R.Q	Y	11298	1060.5	3178.47	39.19	433000	27	0.3	1	97.81	P-	38.7	-	176	202	Carbamidomethylation
P16347|IAAS_WHEAT	C.VQSTEWHIDSELVSGR.R	Y	9778	614.971	1841.89	36.38	673000	16	0.2	1	98.08	P-	49.25	-	90	105
Q6W8Q2|REHY_WHEAT	C.VVIAPGVSDDEAKK.M	Y	4850	476.596	1426.77	27.1	1950000	14	0.7	2	98.1	P-	54.67	-	182	195
Q10A30|ALFC2_ORYSJ	C.YAIIC(+57.02)QENGLVPIVEPEILVDGPHDIDR.C	N	16235	1058.88	3173.61	49.25	1710000	28	0.4	1	99.94	PM	70.59	75.47	169	196	Carbamidomethylation
P16851|IAAC2_WHEAT	C.YPGMGLPSNPLEGC(+57.02)R.E	Y	11932	824.386	1646.75	40.48	2480000	15	1.8	1	98.1	P-	55.32	-	31	45	Carbamidomethylation
Q3V5W6|GLN1B_PSETA	D.ALEDDFFEVGK.M	Y	13344	635.304	1268.59	43.25	593000	11	0.9	1	97.34	P-	34.27	-	37	47
P05384|DBHB_PSEAE	D.AVIESVTGALK.A	Y	9264	544.322	1086.63	35.45	407000	11	0.7	1	56.38	P-	24.33	-	27	37
Q9KHS6|DBHB_PSEF5	D.AVIESVTGALK.A	Y	9264	544.322	1086.63	35.45	407000	11	0.7	1	56.38	P-	24.33	-	27	37
P16159|IAC16_WHEAT	D.C(+57.02)TPWMSTLITPLPSC(+57.02)R.D	Y	15311	960.465	1918.91	47.23	115000	16	2.3	1	97.32	P-	34.03	-	30	45	Carbamidomethylation
Q73X59|ATPB_MYCPA	D.EAGQDVLLFIDNIFR.F	Y	20758	875.463	1748.91	58.68	52500	15	0.5	1	97.35	P-	34.38	-	254	268
P01544|THN1_WHEAT	D.EPDTIEYC(+57.02)NLGC(+57.02)R.S	N	8416	813.849	1625.68	33.88	441000	13	1.6	1	96.71	P-	32.85	-	70	82	Carbamidomethylation
P00698|LYSC_CHICK	D.GSTDYGILQINSR.W	N	10776	712.363	1422.71	38.22	149000	13	1.1	1	97.98	P-	42.78	-	67	79
P49663|LYSC_PHAVE	D.GSTDYGILQINSR.W	N	10776	712.363	1422.71	38.22	149000	13	1.1	1	97.98	P-	42.78	-	50	62
P81711|LYSC_SYRSO	D.GSTDYGILQINSR.W	N	10776	712.363	1422.71	38.22	149000	13	1.1	1	97.98	P-	42.78	-	49	61
P93208|14332_SOLLC	D.IC(+57.02)DGILK.L	N	6368	409.726	817.437	30.05	563000	7	0.2	1	98.98	pM	22.83	39.47	97	103	Carbamidomethylation
Q9FRV0|CHIC_SECCE	D.ILGVGYGDNLDC(+57.02)YNQRPFA	Y	13601	1086.51	2171.01	43.74	452000	19	0.9	1	98.1	P-	66.92	-	248	266	Carbamidomethylation
P22244|RIP1_HORVU	D.LLGDTDKLTNVALGR.Q	Y	9942	529.302	1584.88	36.66	529000	15	0.1	1	89.43	P-	27.31	-	121	135
P22953|MD37E_ARATH	D.LLLLDVTPLSLGLETAGGVMTTLIPR.N	Y	23739	898.523	2692.54	65.92	115000	26	1.3	1	97.37	P-	34.65	-	397	422
C3K2X8|EFTU_PSEFS	D.LLSTYDFPGDDTPIIIGSAR.M	Y	15411	1076.05	2150.09	47.45	147000	20	1.1	1	98.1	P-	64.36	-	157	176
Q1IF59|DNAK_PSEE4	D.MAPPQISAEVLK.K	N	10500	642.355	1282.7	37.73		12	-0.8	0	96.25	P-	31.82	-	110	121
P16098|AMYB_HORVU	D.PDIFYTDQ(sub G)HGTR.N	N	6187	483.897	1448.67	29.71	1240000	12	0.4	1	0	P-	26.42	-	117	128	Mutation
P82993|AMYB_HORVS	D.PDIFYTDQ(sub G)HGTR.N	N	6187	483.897	1448.67	29.71	1240000	12	0.4	1	0	P-	26.42	-	117	128	Mutation
P16851|IAAC2_WHEAT	D.PNSGVLKDLPGC(+57.02)PR.E	Y	6667	503.933	1508.78	30.58	491000	14	0.8	1	98.07	P-	46.74	-	100	113	Carbamidomethylation
Q0JNL7|CALM3_ORYSJ	D.Q(-17.03)LTDDQIAEFK.E	N	14338	645.815	1289.61	45.24	44300	11	1.2	1	96.11	P-	30.97	-	4	14	Pyro-glu from Q
O64392|WHW1_WHEAT	D.QC(+57.02)ANGGLDLDWDTVFTK.I	Y	15728	970.447	1938.88	48.11	108000	17	0.9	1	97.34	P-	34.3	-	106	122	Carbamidomethylation
P16159|IAC16_WHEAT	D.QSGLMELPGC(+57.02)PR.E	Y	9831	672.824	1343.63	36.46	184000	12	1	1	97.39	P-	34.89	-	96	107	Carbamidomethylation
Q9ST58|SPZ1C_WHEAT	D.QYLSSSDGLK.V	N	4992	549.277	1096.54	27.37	113000	10	0	1	42.74	pM	13.84	31.07	217	226
P93594|AMYB_WHEAT	D.SEQSEEY(sub A)KSAPEELVQQVLSAGWR.E	Y	20903	917.44	2749.32	59.08	2260000	24	-7.2	1	0	P-	27.22	-	347	370	Mutation
P82993|AMYB_HORVS	D.SEQSSQAM(+15.99)SAPEELVQQVLSAGWR.E	Y	18099	878.755	2633.24	53.09	145000	24	1.2	1	98.1	P-	54.17	-	347	370	Oxidation (M)
P82993|AMYB_HORVS	D.SEQSSQAMSAPEELVQQVLSAGWR.E	Y	19283	873.423	2617.24	55.66	1110000	24	1.2	2	98.1	P-	61.66	-	347	370
P01084|IAA5_WHEAT	D.SMYKEHGVSEGQAGTGAFPSC(+57.02)R.R	Y	4379	589.767	2355.04	26.1	180000	22	0.8	1	97.32	P-	34.05	-	63	84	Carbamidomethylation
C3K2X8|EFTU_PSEFS	D.TTVTTC(+57.02)TGVEMFR.K	Y	9524	751.854	1501.69	35.92	118000	13	1.4	1	97.32	P-	34.08	-	254	266	Carbamidomethylation
P17878|G3PC_MESCR	D.VSVVDLTVR.I	N	10135	494.295	986.576	37.03	406000	9	-0.3	1	96.32	P-	32.07	-	242	250
P08477|G3PC2_HORVU	D.VSVVDLTVR.L	N	10135	494.295	986.576	37.03	406000	9	-0.3	1	96.32	P-	32.07	-	210	218
P09094|G3PC_TOBAC	D.VSVVDLTVR.L	N	10135	494.295	986.576	37.03	406000	9	-0.3	1	96.32	P-	32.07	-	231	239
P26518|G3PC_MAGLI	D.VSVVDLTVR.L	N	10135	494.295	986.576	37.03	406000	9	-0.3	1	96.32	P-	32.07	-	244	252
P26517|G3PC1_HORVU	D.VSVVDLTVR.T	N	10135	494.295	986.576	37.03	406000	9	-0.3	1	96.32	P-	32.07	-	242	250
P17314|IAAC3_WHEAT	D.YVLQQTC(+57.02)GTFTPGSK.L	Y	8227	843.913	1685.81	33.53	8310000	15	1.3	1	98.1	P-	53.61	-	46	60	Carbamidomethylation
P16347|IAAS_WHEAT	DPPPVHDTDGNELR.A	Y	4087	521.247	1560.72	25.7	9000000	14	0.7	2	99.94	PM	62.61	77.27	1	14
P16347|IAAS_WHEAT	DPPPVHDTDGNELRADANYY.V	Y	8358	1130	2257.99	33.7	331000	20	0.9	2	96.25	P-	31.83	-	1	20
P52589|PDI_WHEAT	E.AEGIVEYLK.K	N	10177	511.282	1020.55	37.1	208000	9	0.2	1	74.6	P-	25.65	-	138	146
P80284|PDI_HORVU	E.AEGIVEYLK.K	N	10177	511.282	1020.55	37.1	208000	9	0.2	1	74.6	P-	25.65	-	137	145
P52589|PDI_WHEAT	E.AEGIVEYLKK.Q	N	7210	575.33	1148.64	31.58	203000	10	0.7	1	93.86	P-	28.85	-	138	147
P80284|PDI_HORVU	E.AEGIVEYLKK.Q	N	7210	575.33	1148.64	31.58	203000	10	0.7	1	93.86	P-	28.85	-	137	146
P16159|IAC16_WHEAT	E.DC(+57.02)TPWMSTLITPLPSC(+57.02)R.D	Y	16909	1017.98	2033.94	50.63	918000	17	1	1	98.09	P-	52.93	-	29	45	Carbamidomethylation
P26517|G3PC1_HORVU	E.DLVSTDFVGDSR.S	N	11594	655.816	1309.62	39.73	97900	12	1.5	1	97.49	P-	35.86	-	282	293
P52589|PDI_WHEAT	E.EAAAAPEAVLTLHADNFDDAIAK.H	Y	12444	785.061	2352.16	41.44	494000	23	0.6	1	98.03	P-	43.78	-	33	55
P26517|G3PC1_HORVU	E.EDLVSTDFVGDSR.S	N	11013	720.337	1438.66	38.62	806000	13	1.1	1	98.07	P-	46.69	-	281	293
Q7N6S0|GPMA_PHOLL	E.EGFVFDFAYTSVLK.R	Y	17559	811.909	1621.8	51.92	32200	14	1.1	1	97.57	P-	36.29	-	48	61
I1N2Z5|SLE1_SOYBN	E.EGIEIDESK.F	N	5820	510.248	1018.48	28.95	304000	9	-0.6	1	99.91	PM	35.5	49.29	100	108
I1N2Z5|SLE1_SOYBN	E.EGIEIDESKFK.I	N	7340	647.83	1293.65	31.82	150000	11	0.6	1	99.93	PM	45.15	47.95	100	110
P26517|G3PC1_HORVU	E.EIPWGEAGADYVVESTGVFTDKDK.A	Y	14986	871.75	2612.23	46.56	72100	24	0.1	1	97.37	P-	34.6	-	86	109
P0A139|PAL_PSEPU	E.ERPVATGN(+.98)DEQSWAQNR.R	Y	4871	653.637	1957.89	27.08	35400	17	0.9	1	98.09	P-	51.98	-	144	160	Deamidation (NQ)
P0A139|PAL_PSEPU	E.ERPVATGNDEQSWAQNR.R	Y	4110	653.309	1956.9	25.7	3810000	17	0.4	2	98.1	P-	79.27	-	144	160
P0A139|PAL_PSEPU	E.ERPVATGNDEQSWAQNRR.V	Y	2824	529.259	2113	22.99	232000	18	0.1	1	73.32	P-	25.26	-	144	161
A8GKJ1|RS3_SERP5	E.FADNLDSDFK.V	N	9463	586.267	1170.52	35.79	223000	10	-0.1	1	53.93	P-	23.97	-	29	38
C5BGL9|RS3_EDWI9	E.FADNLDSDFK.V	N	9463	586.267	1170.52	35.79	223000	10	-0.1	1	53.93	P-	23.97	-	29	38
P13918|VCLC_PEA	E.FGN(sub K)FFEITPEK.N	Y	13504	664.83	1327.64	43.56	84400	11	0.3	1	0	P-	27.97	-	267	277	Mutation
B8AL97|CUCIN_ORYSI	E.GEGVIVLLR.E	Y	12737	478.3	954.586	42.06	2460000	9	-0.4	1	76.94	P-	26.4	-	123	131
P04568|EM1_WHEAT	E.GETVVPGGTGGK.S	N	3108	529.778	1057.54	23.65	883000	12	0.2	1	99.87	PM	37.39	38.31	18	29
Q05190|LE19A_HORVU	E.GETVVPGGTGGK.S	N	3108	529.778	1057.54	23.65	883000	12	0.2	1	99.87	PM	37.39	38.31	18	29
P04568|EM1_WHEAT	E.GIDIDESKFK.T	N	6557	576.302	1150.59	30.38	1240000	10	1.3	1	97.49	P-	35.98	-	81	90
Q05190|LE19A_HORVU	E.GIDIDESKFK.T	N	6557	576.302	1150.59	30.38	1240000	10	1.3	1	97.49	P-	35.98	-	81	90
P16098|AMYB_HORVU	E.GLNVAC(+57.02)ENALPR.Y	N	7758	657.336	1312.66	32.63	2270000	12	1.9	1	98.03	P-	43.96	-	372	383	Carbamidomethylation
P82993|AMYB_HORVS	E.GLNVAC(+57.02)ENALPR.Y	N	7758	657.336	1312.66	32.63	2270000	12	1.9	1	98.03	P-	43.96	-	372	383	Carbamidomethylation
P01084|IAA5_WHEAT	E.GQAGTGAFPSC(+57.02)R.R	Y	4325	604.778	1207.54	26.04	603000	12	1.2	1	97.98	P-	41.81	-	73	84	Carbamidomethylation
P01084|IAA5_WHEAT	E.HGVSEGQAGTGAFPSC(+57.02)R.R	Y	3871	859.391	1716.76	25.1	51300	17	2	1	98.1	P-	66.84	-	68	84	Carbamidomethylation
C3KE67|RS6_PSEFS	E.IIFLVHPDQSEQVGGMVER.Y	Y	11337	718.706	2153.09	39.29	929000	19	1.4	1	98.1	P-	63.36	-	6	24
P17314|IAAC3_WHEAT	E.LAEISQQC(+57.02)R.C	Y	3487	552.778	1103.54	24.44	473000	9	1	1	0	P-	29.75	-	87	95	Carbamidomethylation
Q15YA7|EFG2_PSEA6	E.LVEAAAEASDELMDK.Y	Y	8117	796.38	1590.74	33.27	1610000	15	0.4	1	97.39	P-	34.89	-	222	236
P23901|ALDR_HORVU	E.NIQVFGWEIPEEDFK.V	Y	17301	925.953	1849.89	51.4	96600	15	1.6	1	94.62	P-	29.64	-	269	283
A9ADK5|RL5_BURM1	E.Q(-17.03)IIFPEIDYDKIDALR.G	N	18019	966.51	1931	52.9	38200	16	1.1	1	97.72	P-	37.56	-	135	150	Pyro-glu from Q
Q4ZMQ6|RL5_PSEU2	E.Q(-17.03)IIFPEIDYDKIDALR.G	N	18019	966.51	1931	52.9	38200	16	1.1	1	97.72	P-	37.56	-	135	150	Pyro-glu from Q
Q889V9|RL5_PSESM	E.Q(-17.03)IIFPEIDYDKIDALR.G	N	18019	966.51	1931	52.9	38200	16	1.1	1	97.72	P-	37.56	-	135	150	Pyro-glu from Q
A9ADK5|RL5_BURM1	E.QIIFPEIDYDKIDALR.G	N	14495	650.351	1948.03	45.6	247000	16	1	1	98.07	P-	47.83	-	135	150
Q4ZMQ6|RL5_PSEU2	E.QIIFPEIDYDKIDALR.G	N	14495	650.351	1948.03	45.6	247000	16	1	1	98.07	P-	47.83	-	135	150
Q889V9|RL5_PSESM	E.QIIFPEIDYDKIDALR.G	N	14495	650.351	1948.03	45.6	247000	16	1	1	98.07	P-	47.83	-	135	150
P52589|PDI_WHEAT	E.QVEAGQIVAWLK.D	Y	13769	671.381	1340.75	44.07	56000	12	1.7	1	54.63	P-	24.07	-	349	360
P22953|MD37E_ARATH	E.QVFSTYSDNQPGVLIQVYEGER.A	N	14163	1265.12	2528.22	44.89	97900	22	1.2	1	98.03	P-	43.83	-	432	453
Q9SHE7|RUB1_ARATH	E.VESSDTIDNVK.A	Y	3935	603.796	1205.58	25.29	736000	11	0.3	1	97.81	P-	38.56	-	17	27
Q9LHA8|MD37C_ARATH	E.WLDGNQLAEADEFEDK.M	Y	12760	940.422	1878.83	42.08	1590000	16	0.9	1	98.1	P-	64.85	-	586	601
Q9LHA8|MD37C_ARATH	E.WLDGNQLAEADEFEDKMK.E	Y	12075	713.662	2137.96	40.7	929000	18	0.9	1	98.1	P-	54.06	-	586	603
P16851|IAAC2_WHEAT	E.YVAQQTC(+57.02)GVGIVGSPVSTEPGNTPR.D	Y	9521	1287.64	2573.25	36.01	1180000	25	0.7	2	98.1	P-	72.38	-	47	71	Carbamidomethylation
Q43207|FKB70_WHEAT	EGEGYERPNEGAVVTVK.G	Y	5173	611.971	1832.89	27.72	271000	17	0.9	1	93.17	/M	-	43	1	17
Q8FB83|RPOC_ECOL6	EQ(+.98)AVVWDILDEVIR.E	Y	20710	843.442	1684.87	58.58	31800	14	1	1	97.93	/M	-	65.7	1	14	Deamidation (NQ)
Q83SL4|RS2_SHIFL	F.AIVDTNSDPDGVDFVIPGNDDAIR.A	N	14601	1258.1	2514.19	45.8	234000	24	0.7	1	98.08	P-	50.75	-	185	208
Q886U9|RL19_PSESM	F.APGDTIVVQVK.V	Y	7708	563.827	1125.64	32.46	116000	11	0.6	1	95.12	P-	30.25	-	22	32
P42210|ASPR_HORVU	F.DGILGLGFK.E	Y	14785	460.266	918.518	46.14	109000	9	0	1	48.12	P-	23.83	-	189	197
P22248|GLN1B_AZOVI	F.DGSSIAGWK.G	N	7672	460.728	919.44	32.42	214000	9	0.7	1	94.52	P-	29.44	-	49	57
Q3V5W6|GLN1B_PSETA	F.DGSSIAGWK.G	N	7672	460.728	919.44	32.42	214000	9	0.7	1	94.52	P-	29.44	-	50	58
P0A1P7|GLN1B_SALTI	F.DGSSIGGWK.G	N	7075	453.719	905.424	31.32	66500	9	0.1	1	56.54	P-	24.35	-	51	59
P28786|GLN1B_PROHU	F.DGSSIGGWK.G	N	7075	453.719	905.424	31.32	66500	9	0.1	1	56.54	P-	24.35	-	51	59
C3K1L8|NDK_PSEFS	F.FAATEVTAR	Y	5029	483.257	964.498	27.46	333000	9	0.8	1	73.06	P-	25.18	-	133	141
P21569|CYPH_MAIZE	F.FDMTVGGAPAGR.I	Y	8311	589.785	1177.55	33.65	439000	12	0.9	1	98.09	P-	53.16	-	8	19
P16098|AMYB_HORVU	F.FLAWYSNNLIK.H	N	13863	684.87	1367.72	44.24	90900	11	1.5	1	57.21	P-	24.45	-	260	270
P82993|AMYB_HORVS	F.FLAWYSNNLIK.H	N	13863	684.87	1367.72	44.24	90900	11	1.5	1	57.21	P-	24.45	-	260	270
Q41593|SPZ1A_WHEAT	F.FMYILLPEAPGGLSSLAEK.L	Y	17303	1018.54	2035.07	51.42	47000	19	0.2	1	97.93	P-	41.06	-	242	260
P0A975|CSPE_SHIFL	F.GFITPEDGSK.D	Y	6351	525.759	1049.5	29.97	94800	10	0.2	1	97.8	P-	38.02	-	18	27
P0A106|CAPB_PSEFR	F.GFITPQSGDDLFVHFK.A	Y	13042	603.306	1806.89	42.62	223000	16	0.6	1	97.36	P-	34.5	-	19	34
P93594|AMYB_WHEAT	F.HQC(+57.02)GGNVGDVVNIPIPQWVR.D	N	13526	749.049	2244.12	43.66	433000	20	1.8	1	98.1	P-	56.95	-	91	110	Carbamidomethylation
Q9ALA4|FTSZ_SODGL	F.IAAGMGGGTGTGAAPVVAEVAK.D	Y	9295	942.997	1883.98	35.45	16100	22	1.3	1	96.11	P-	30.98	-	100	121
P17314|IAAC3_WHEAT	F.IALPVPSQPVDPR.S	Y	10803	694.899	1387.78	38.38	67800000	13	1.7	2	98.03	P-	43.77	-	103	115
P41577|6PGD_RAOTE	F.IGTGVSGGEEGALK.G	N	5245	637.834	1273.65	27.86	40400	14	1.1	1	96.31	P-	32.03	-	112	125
P41582|6PGD_CITKO	F.IGTGVSGGEEGALK.G	N	5245	637.834	1273.65	27.86	40400	14	1.1	1	96.31	P-	32.03	-	112	125
P41583|6PGD_CITFR	F.IGTGVSGGEEGALK.G	N	5245	637.834	1273.65	27.86	40400	14	1.1	1	96.31	P-	32.03	-	112	125
P0A106|CAPB_PSEFR	F.ITPQSGDDLFVHFK.A	Y	10568	535.276	1602.8	37.89	4750000	14	0.9	1	98.08	P-	49.22	-	21	34
P52589|PDI_WHEAT	F.KPFDELVVDSK.D	N	7611	638.842	1275.67	32.29	151000	11	-1.4	1	98.07	P-	47.76	-	225	235
P80284|PDI_HORVU	F.KPFDELVVDSK.D	N	7611	638.842	1275.67	32.29	151000	11	-1.4	1	98.07	P-	47.76	-	224	234
P23951|CHI2_HORVU	F.LAQTSHETTGGWATAPDGAFAWGYC(+57.02)FK.Q	N	13311	977.45	2929.31	43.21	344000	27	5.5	1	98.1	P-	65.22	-	84	110	Carbamidomethylation
Q9FRV0|CHIC_SECCE	F.LAQTSHETTGGWATAPDGAFAWGYC(+57.02)FK.Q	N	13311	977.45	2929.31	43.21	344000	27	5.5	1	98.1	P-	65.22	-	84	110	Carbamidomethylation
Q9FRV1|CHIA_SECCE	F.LAQTSHETTGGWATAPDGAFAWGYC(+57.02)FK.Q	N	13311	977.45	2929.31	43.21	344000	27	5.5	1	98.1	P-	65.22	-	139	165	Carbamidomethylation
Q4K517|SYY_PSEF5	F.LIGDFTGMIGDPSGK.S	Y	14161	754.378	1506.74	44.87	31200	15	1.5	1	94.57	P-	29.55	-	71	85
C4K4F8|EFTU_HAMD5	F.LLPIEDVFSISGR.G	N	16702	723.405	1444.79	50.18	690000	13	1.6	1	97.93	P-	41.1	-	212	224
P33169|EFTU_SHEPU	F.LLPIEDVFSISGR.G	N	16702	723.405	1444.79	50.18	690000	13	1.6	1	97.93	P-	41.1	-	212	224
Q83JC4|EFTU_SHIFL	F.LLPIEDVFSISGR.G	N	16702	723.405	1444.79	50.18	690000	13	1.6	1	97.93	P-	41.1	-	212	224
C3K2X8|EFTU_PSEFS	F.LMPIEDVFSISGR.G	N	15951	732.382	1462.75	48.62	291000	13	0.9	1	98.07	P-	46.27	-	215	227
Q5FTY1|EFTU_GLUOX	F.LMPIEDVFSISGR.G	N	15951	732.382	1462.75	48.62	291000	13	0.9	1	98.07	P-	46.27	-	214	226
P37726|PORF_PSEFL	F.MAQYPATNVEVAGHTDSV(sub I)GPDAYNQK.L	Y	7625	921.762	2762.26	32.34	396000	26	1.4	1	0	P-	30.89	-	243	268	Mutation
C3K1L8|NDK_PSEFS	F.MISGPVVVQVLEGENAIALNR.E	Y	16610	737.072	2208.19	49.98	157000	21	0.8	2	98.1	P-	69.81	-	67	87
B4FFZ9|OBP1A_MAIZE	F.MPGVPGVVER.R	Y	8197	520.782	1039.55	33.45	1250000	10	0.1	1	90.29	P-	28.14	-	121	130
Q8ZJ95|RS5_YERPE	F.MQPASEGTGIIAGGAMR.A	N	8573	823.904	1645.79	34.14	84200	17	1.7	1	97.92	P-	40.94	-	96	112
A4W5S9|RS6_ENT38	F.MVHPDQSEQVPGMIER.Y	N	6806	618.294	1851.86	30.8	182000	16	0.4	1	98.08	P-	48.79	-	9	24
A6THB1|RS6_KLEP7	F.MVHPDQSEQVPGMIER.Y	N	6806	618.294	1851.86	30.8	182000	16	0.4	1	98.08	P-	48.79	-	9	24
B2VCW1|RS6_ERWT9	F.MVHPDQSEQVPGMIER.Y	N	6806	618.294	1851.86	30.8	182000	16	0.4	1	98.08	P-	48.79	-	9	24
P08477|G3PC2_HORVU	F.NIIPSSTGAAK.A	N	5049	529.796	1057.58	27.46	1330000	11	0.4	1	99.86	PM	32.73	43.95	175	185
P09094|G3PC_TOBAC	F.NIIPSSTGAAK.A	N	5049	529.796	1057.58	27.46	1330000	11	0.4	1	99.86	PM	32.73	43.95	196	206
P17878|G3PC_MESCR	F.NIIPSSTGAAK.A	N	5049	529.796	1057.58	27.46	1330000	11	0.4	1	99.86	PM	32.73	43.95	207	217
P26517|G3PC1_HORVU	F.NIIPSSTGAAK.A	N	5049	529.796	1057.58	27.46	1330000	11	0.4	1	99.86	PM	32.73	43.95	207	217
P26518|G3PC_MAGLI	F.NIIPSSTGAAK.A	N	5049	529.796	1057.58	27.46	1330000	11	0.4	1	99.86	PM	32.73	43.95	209	219
P22244|RIP1_HORVU	F.NVQASSADYV(sub A)TFID(sub A)GIR.N	Y	12897	928.464	1854.91	42.33	266000	17	1.2	1	0	P-	27.6	-	19	35	Mutation
P22244|RIP1_HORVU	F.NVQASSADYV(sub A)TFIN(sub A)GIR.N	Y	13428	927.972	1853.93	43.38	302000	17	1.4	1	0	P-	24.95	-	19	35	Mutation
Q6W8Q2|REHY_WHEAT	F.PQGFETADLPSK.K	Y	7477	645.322	1288.63	32.07	199000	12	0.2	1	97.45	P-	35.28	-	198	209
Q6W8Q2|REHY_WHEAT	F.PQGFETADLPSKK.G	Y	5030	473.25	1416.72	27.43	167000	13	2	1	96.77	P-	33.08	-	198	210
C3K6N0|SUCC_PSEFS	F.Q(-17.03)DHDLALLEVNPLVIK.A	Y	17013	900.499	1798.98	50.84	24700	16	0.7	1	94.46	P-	29.31	-	189	204	Pyro-glu from Q
P01084|IAA5_WHEAT	F.Q(-17.03)VPALPGC(+57.02)RPLLK.L	Y	11683	716.413	1430.81	39.95	336000	13	3	1	94.31	P-	28.99	-	13	25	Pyro-glu from Q; Carbamidomethylation
C3K6N0|SUCC_PSEFS	F.QDHDLALLEVNPLVIK.A	Y	14553	606.344	1816.01	45.68	112000	16	0.9	1	98.03	P-	43.73	-	189	204
Q6W8Q2|REHY_WHEAT	F.SHPGDFTPVC(+57.02)TTELAAM(+15.99)ANYAK.E	Y	9685	799.701	2396.08	36.18	222000	22	0.9	1	97.98	P-	42.41	-	37	58	Carbamidomethylation; Oxidation (M)
Q6W8Q2|REHY_WHEAT	F.SHPGDFTPVC(+57.02)TTELAAMANYAK.E	Y	12381	794.369	2380.08	41.3	167000	22	0.7	1	98.07	P-	47.41	-	37	58	Carbamidomethylation
Q1IFV1|RL6_PSEE4	F.SHPVDYELPAGITAETPSQTDILIK.G	Y	12559	899.133	2694.38	41.64	220000	25	0.7	1	97.46	P-	35.33	-	110	134
D2KFH1|AVLA4_WHEAT	F.SQPQHQVPIEITR.M	Y	5302	511.611	1531.81	27.98	820000	13	0.5	1	97.81	P-	38.73	-	116	128
P22953|MD37E_ARATH	F.STYSDNQPGVLIQVYEGER.A	N	12547	1078.02	2154.02	41.62	182000	19	1.7	1	98.08	P-	49.41	-	435	453
Q9LHA8|MD37C_ARATH	F.STYSDNQPGVLIQVYEGER.A	N	12547	1078.02	2154.02	41.62	182000	19	1.7	1	98.08	P-	49.41	-	435	453
A4WFC8|RL3_ENT38	F.TEDGVSIPVTVIEVEANR.V	N	14304	964.502	1926.99	45.15	85800	18	-0.3	1	97.63	P-	36.57	-	16	33
Q3YWT9|RL3_SHISS	F.TEDGVSIPVTVIEVEANR.V	N	14304	964.502	1926.99	45.15	85800	18	-0.3	1	97.63	P-	36.57	-	16	33
C3K2X6|RL3_PSEFS	F.TEEGVSIPVTVIEIEPNR.V	Y	14380	991.527	1981.04	45.37	224000	18	1	1	98.07	P-	47.05	-	17	34
Q3Z455|GPMA_SHISS	F.TGWYDVDLSEK.G	Y	11503	656.807	1311.6	39.54	109000	11	0.9	1	94.53	P-	29.46	-	23	33
P23951|CHI2_HORVU	F.VAAAAAFPGFGTTGSADAQK.R	Y	10775	919.459	1836.9	38.22	272000	20	1.4	1	98.1	P-	60.14	-	58	77
P23951|CHI2_HORVU	F.VAAAAAFPGFGTTGSADAQKR.E	Y	8391	665.342	1993	33.75	354000	21	1	1	98.1	P-	58.98	-	58	78
Q9FRV1|CHIA_SECCE	F.VAAAGAFPGFGTTGSTDTR.K	Y	10676	892.435	1782.85	38.07	365000	19	1	1	98.1	P-	60.64	-	113	131
A8Y9H7|ATPB_LOLPR	F.VAEVFTGSAGK.Y	Y	5795	533.283	1064.55	28.91		11	0.5	0	89.68	P-	27.55	-	437	447
Q9ZRR5|TBA3_HORVU	F.VDLEPTVIDEVR.T	Y	11926	692.87	1383.72	40.42	117000	12	0.7	1	98.06	P-	46.01	-	68	79
P0AG70|RS1_SHIFL	F.VDLGGVDGLLHITDMAWK.R	N	16970	647.337	1938.99	50.76	131000	18	0.3	1	96.77	P-	33.06	-	209	226
Q48082|RS1_HAEIN	F.VDLGGVDGLLHITDMAWK.R	N	16970	647.337	1938.99	50.76	131000	18	0.3	1	96.77	P-	33.06	-	209	226
Q9HZ71|RS1_PSEAE	F.VDLGGVDGLLHITDMAWK.R	N	16970	647.337	1938.99	50.76	131000	18	0.3	1	96.77	P-	33.06	-	209	226
P42895|ENO2_MAIZE	F.VSEYPIVSIEDPFDQDDWVHYAK.M	Y	15816	918.097	2751.27	48.33	135000	23	0.1	1	97.38	P-	34.8	-	293	315
P09094|G3PC_TOBAC	F.VVESTGVFTDKDK.A	N	4545	475.581	1423.72	26.45	326000	13	0.9	1	58.02	P-	24.58	-	86	98
P17878|G3PC_MESCR	F.VVESTGVFTDKDK.A	N	4545	475.581	1423.72	26.45	326000	13	0.9	1	58.02	P-	24.58	-	97	109
P26518|G3PC_MAGLI	F.VVESTGVFTDKDK.A	N	4545	475.581	1423.72	26.45	326000	13	0.9	1	58.02	P-	24.58	-	99	111
P26517|G3PC1_HORVU	F.VVGVNEDKYTSDVNIVSNASC(+57.02)TTNC(+57.02)LAPLAK.V	Y	11365	1113.88	3338.61	39.29	481000	31	0.4	1	98.1	P-	58.43	-	134	164	Carbamidomethylation
Q889M7|IPYR1_PSESM	F.YPANYGFIPN(+.98)TLADDGDPLDVLVVTPYPVTPGSVIR.A	Y	20213	1283	3845.94	57.52		36	12.2	0	96.06	P-	30.57	-	52	87	Deamidation (NQ)
Q889M7|IPYR1_PSESM	F.YPANYGFIPNTLADDGDPLDVLVVTPYPVTPGSVIR.A	Y	20213	1282.66	3844.96	57.56	66000	36	0.6	1	96.26	P-	31.86	-	52	87
A4SHU2|EFTU_AERS4	G.AAQMDGAILVVAATDGPMPQTR.E	N	14028	738.376	2212.1	44.57	46800	22	3.2	1	97.98	P-	42.09	-	96	117
C4K4F8|EFTU_HAMD5	G.AAQMDGAILVVAATDGPMPQTR.E	N	14028	738.376	2212.1	44.57	46800	22	3.2	1	97.98	P-	42.09	-	96	117
Q83JC4|EFTU_SHIFL	G.AAQMDGAILVVAATDGPMPQTR.E	N	14028	738.376	2212.1	44.57	46800	22	3.2	1	97.98	P-	42.09	-	96	117
P84964|DEF12_TRIMO	G.AC(+57.02)FSDTNC(+57.02)ASVC(+57.02)R.T	Y	4931	774.306	1546.6	27.23	133000	13	0.9	1	97.81	P-	38.81	-	13	25	Carbamidomethylation
P0AG70|RS1_SHIFL	G.AFVDLGGVDGLLHITDMAWK.R	N	18176	720.039	2157.09	53.24	50100	20	1.4	1	98.07	P-	47.14	-	207	226
Q48082|RS1_HAEIN	G.AFVDLGGVDGLLHITDMAWK.R	N	18176	720.039	2157.09	53.24	50100	20	1.4	1	98.07	P-	47.14	-	207	226
Q9HZ71|RS1_PSEAE	G.AFVDLGGVDGLLHITDMAWK.R	N	18176	720.039	2157.09	53.24	50100	20	1.4	1	98.07	P-	47.14	-	207	226
B2VG96|RPOB_ERWT9	G.ASLIPFLEHDDANR.A	N	12214	533.271	1596.79	40.98	168000	14	0.2	1	96.53	P-	32.42	-	665	678
B4EYU9|RPOB_PROMH	G.ASLIPFLEHDDANR.A	N	12214	533.271	1596.79	40.98	168000	14	0.2	1	96.53	P-	32.42	-	665	678
Q6W8Q2|REHY_WHEAT	G.DTVPNLELDSTHGK.I	Y	7390	509.255	1524.74	31.92	285000	14	0.8	2	97.98	P-	41.62	-	8	21
P26517|G3PC1_HORVU	G.EAGADYVVESTGVFTDKDK.A	N	9924	677.657	2029.95	36.62	974000	19	-0.1	1	98.1	P-	61.24	-	91	109
Q6W8Q2|REHY_WHEAT	G.EC(+57.02)VVIAPGVSDDEAK.K	Y	8598	794.881	1587.75	34.16	76500	15	1	1	97.3	P-	33.85	-	180	194	Carbamidomethylation
P16159|IAC16_WHEAT	G.ELANIPQQC(+57.02)R.C	Y	5386	614.809	1227.6	28.11	257000	10	0.3	1	87.96	P-	27.04	-	71	80	Carbamidomethylation
P0A106|CAPB_PSEFR	G.FGFITPQSGDDLFVHFK.A	Y	15013	652.329	1953.96	46.62	310000	17	1.7	1	97.46	P-	35.38	-	18	34
P0A106|CAPB_PSEFR	G.FITPQSGDDLFVHFK.A	Y	12498	584.299	1749.87	41.56	900000	15	0.8	1	98.09	P-	51.92	-	20	34
Q1IFV1|RL6_PSEE4	G.FSHPVDYELPAGITAETPSQTDILIK.G	Y	13055	948.156	2841.44	42.66	783000	26	1.1	1	98.1	P-	59.68	-	109	134
C6DG80|EFG_PECCP	G.FTGVVDLVK.M	N	11015	489.287	976.559	38.66	704000	9	0.4	1	99.89	PM	37.15	41.59	179	187
Q6CZW5|EFG_PECAS	G.FTGVVDLVK.M	N	11015	489.287	976.559	38.66	704000	9	0.4	1	99.89	PM	37.15	41.59	179	187
Q10Q46|CYT6_ORYSJ	G.GEQQVVSGM(+15.99)NYR.L	Y	3678	692.32	1382.62	24.75	168000	12	0.2	1	96.07	P-	30.68	-	62	73	Oxidation (M)
Q10Q46|CYT6_ORYSJ	G.GEQQVVSGMNYR.L	Y	6005	684.323	1366.63	29.33	801000	12	0.6	1	97.8	P-	38.17	-	62	73
Q7XTH4|GUN11_ORYSJ	G.HPDYADALAK.S	Y	4490	550.773	1099.53	26.4	834000	10	0.5	1	96.68	P-	32.74	-	36	45
P09373|PFLB_ECOLI	G.IAGLSVAADSLSAIK.Y	N	12762	708.409	1414.8	42.11	139000	15	0.8	1	97.67	P-	37	-	527	541
P43753|PFLB_HAEIN	G.IAGLSVAADSLSAIK.Y	N	12762	708.409	1414.8	42.11	139000	15	0.8	1	97.67	P-	37	-	527	541
P16098|AMYB_HORVU	G.IGEFIC(+57.02)YDK.Y	N	9645	572.771	1143.53	36.2	1040000	9	1.2	1	58.18	P-	24.6	-	201	209	Carbamidomethylation
P82993|AMYB_HORVS	G.IGEFIC(+57.02)YDK.Y	N	9645	572.771	1143.53	36.2	1040000	9	1.2	1	58.18	P-	24.6	-	201	209	Carbamidomethylation
P93594|AMYB_WHEAT	G.IGEFIC(+57.02)YDK.Y	N	9645	572.771	1143.53	36.2	1040000	9	1.2	1	58.18	P-	24.6	-	201	209	Carbamidomethylation
P17784|ALFC1_ORYSJ	G.ILAADESTGTIGK.R	N	6239	638.344	1274.67	29.76	51200	13	1	1	97.35	P-	34.42	-	26	38
P46256|ALF1_PEA	G.ILAADESTGTIGK.R	N	6239	638.344	1274.67	29.76	51200	13	1	1	97.35	P-	34.42	-	26	38
Q10A30|ALFC2_ORYSJ	G.ILAADESTGTIGK.R	N	6239	638.344	1274.67	29.76	51200	13	1	1	97.35	P-	34.42	-	26	38
P08477|G3PC2_HORVU	G.ILGYVDEDLVSTDFQGDN(sub S)R.S	Y	14224	1078.51	2155.01	45.01	175000	19	1.2	1	0	P-	27.88	-	243	261	Mutation
Q83SL4|RS2_SHIFL	G.IPVFAIVDTNSDPDGVDFVIPGNDDAIR.A	N	18297	991.162	2970.46	53.5	79000	28	1.5	1	98.04	P-	44.02	-	181	208
C3K5E6|RS2_PSEFS	G.IPVIGVVDTNSSPEGVDYIIPGNDDAIR.A	Y	15997	1463.25	2924.48	48.69	145000	28	0.6	1	98.1	P-	60.3	-	181	208
P55737|HS902_ARATH	G.IVDSEDLPLNISR.E	N	11596	735.894	1469.77	39.75	269000	13	1.3	1	77.27	P-	26.5	-	359	371
Q0J4P2|HSP81_ORYSJ	G.IVDSEDLPLNISR.E	N	11596	735.894	1469.77	39.75	269000	13	1.3	1	77.27	P-	26.5	-	361	373
P16851|IAAC2_WHEAT	G.IVGSPVSTEPGNTPR.D	Y	5616	755.898	1509.78	28.65	22000000	15	1.5	1	98.1	P-	57.91	-	57	71
P0A9Q8|ADHE_ECO57	G.IVPTTNPTSTAIFK.S	Y	9748	745.417	1488.82	36.35	230000	14	0.8	1	89.6	P-	27.47	-	110	123
P17614|ATPBM_NICPL	G.IYPAVDPLDSTSR.M	N	10811	717.368	1432.72	38.25	166000	13	1.1	1	73.05	P-	25.18	-	425	437
Q01859|ATPBM_ORYSJ	G.IYPAVDPLDSTSR.M	N	10811	717.368	1432.72	38.25	166000	13	1.1	1	73.05	P-	25.18	-	417	429
Q8UC76|ATPB_AGRFC	G.IYPAVDPLDSTSR.M	N	10811	717.368	1432.72	38.25	166000	13	1.1	1	73.05	P-	25.18	-	350	362
C3K1E6|ATPB_PSEFS	G.IYPAVDPLDSTSR.Q	N	10811	717.368	1432.72	38.25	166000	13	1.1	1	73.05	P-	25.18	-	329	341
C6DJH2|ATPB_PECCP	G.IYPAVDPLDSTSR.Q	N	10811	717.368	1432.72	38.25	166000	13	1.1	1	73.05	P-	25.18	-	331	343
Q3K441|ATPB_PSEPF	G.IYPAVDPLDSTSR.Q	N	10811	717.368	1432.72	38.25	166000	13	1.1	1	73.05	P-	25.18	-	329	341
Q87TT4|ATPB_PSESM	G.IYPAVDPLDSTSR.Q	N	10811	717.368	1432.72	38.25	166000	13	1.1	1	73.05	P-	25.18	-	330	342
Q8PGG7|ATPB_XANAC	G.IYPAVDPLDSTSR.Q	N	10811	717.368	1432.72	38.25	166000	13	1.1	1	73.05	P-	25.18	-	335	347
Q9HT20|ATPB_PSEAE	G.IYPAVDPLDSTSR.Q	N	10811	717.368	1432.72	38.25	166000	13	1.1	1	73.05	P-	25.18	-	329	341
Q9I2V5|ACNB_PSEAE	G.L(sub V)VPQPLNAEQTAGLVELLK.N	Y	16129	1017.09	2032.16	49.02	735000	19	0.7	1	0	P-	26.49	-	17	35	Mutation
C6DG80|EFG_PECCP	G.LKDVTTGDTLC(+57.02)DPDNVIILER.M	Y	11625	796.41	2386.2	39.78	71000	21	1	1	96.83	P-	33.28	-	388	408	Carbamidomethylation
P16851|IAAC2_WHEAT	G.LPSNPLEGC(+57.02)R.E	Y	7563	571.785	1141.55	32.31	7710000	10	0.9	1	97.91	P-	40.5	-	36	45	Carbamidomethylation
P08819|CBP2_WHEAT	G.LPTTTSWYPWYDDQEVGGWSQVYK.G	Y	16584	969.448	2905.32	49.93	125000	24	-0.8	2	95.81	P-	30.33	-	378	401
Q4K4P6|GLYA2_PSEF5	G.LVAAGLYPNPLPYADVVTTTTHK.T	Y	13352	814.441	2440.3	43.23	94200	23	0.1	1	94.74	P-	29.92	-	208	230
P17784|ALFC1_ORYSJ	G.LVPIVEPEILVDGPHDIDR.C	N	14173	709.389	2125.14	44.91	155000	19	1.3	1	98.1	P-	53.39	-	178	196
Q10A30|ALFC2_ORYSJ	G.LVPIVEPEILVDGPHDIDR.C	N	14173	709.389	2125.14	44.91	155000	19	1.3	1	98.1	P-	53.39	-	178	196
P16159|IAC16_WHEAT	G.NEDC(+57.02)TPWMSTLITPLPSC(+57.02)R.D	Y	15961	1139.52	2277.02	48.64	426000	19	1	1	98.1	P-	56.33	-	27	45	Carbamidomethylation
Q42971|ENO_ORYSJ	G.NPTVEVDVC(+57.02)C(+57.02)SDGTFAR.A	Y	9520	963.921	1925.82	35.85	255000	17	1.3	1	98.09	P-	52.42	-	19	35	Carbamidomethylation
P55005|AMYB_MAIZE	G.NVGDVVNIPIPQWVR.D	N	16146	853.473	1704.93	49.02	88700	15	0.9	1	97.98	P-	42.62	-	96	110
P93594|AMYB_WHEAT	G.NVGDVVNIPIPQWVR.D	N	16146	853.473	1704.93	49.02	88700	15	0.9	1	97.98	P-	42.62	-	96	110
P21569|CYPH_MAIZE	G.Q(+.98)VVEGMDVVK.A	Y	7876	552.784	1103.55	32.82	539000	10	1	1	76.48	P-	26.24	-	138	147	Deamidation (NQ)
P42210|ASPR_HORVU	G.Q(-17.03)QILDLLLAETQPK.K	Y	22301	796.948	1591.88	61.94	6320	14	0.1	1	94.82	P-	30.11	-	328	341	Pyro-glu from Q
P25696|ENO2_ARATH	G.QDATNVGDEGGFAPNIQENK.E	N	8553	1052.48	2102.95	34.08	73600	20	0.5	1	98.09	P-	51.73	-	207	226
P42895|ENO2_MAIZE	G.QDATNVGDEGGFAPNIQENK.E	N	8553	1052.48	2102.95	34.08	73600	20	0.5	1	98.09	P-	51.73	-	208	227
Q42971|ENO_ORYSJ	G.QDATNVGDEGGFAPNIQENK.E	N	8553	1052.48	2102.95	34.08	73600	20	0.5	1	98.09	P-	51.73	-	208	227
P25696|ENO2_ARATH	G.QDATNVGDEGGFAPNIQENKEGLELLK.T	N	11879	962.811	2885.4	40.32	210000	27	2.5	1	77.22	P-	26.49	-	207	233
P42895|ENO2_MAIZE	G.QDATNVGDEGGFAPNIQENKEGLELLK.T	N	11879	962.811	2885.4	40.32	210000	27	2.5	1	77.22	P-	26.49	-	208	234
Q42971|ENO_ORYSJ	G.QDATNVGDEGGFAPNIQENKEGLELLK.T	N	11879	962.811	2885.4	40.32	210000	27	2.5	1	77.22	P-	26.49	-	208	234
P16851|IAAC2_WHEAT	G.SPVSTEPGN(+.98)TPR.D	Y	3325	621.802	1241.59	24	86500	12	1	1	97.72	P-	37.61	-	60	71	Deamidation (NQ)
P16851|IAAC2_WHEAT	G.SPVSTEPGNTPR.D	Y	2589	621.31	1240.6	22.48	5460000	12	0.7	1	98.07	P-	47.74	-	60	71
P04727|GDA7_WHEAT	G.SVQPQQLPQFAEIR.N	Y	11338	820.942	1639.87	39.26	134000	14	1	1	96.38	P-	32.29	-	268	281
P02863|GDA0_WHEAT	G.SVQPQQLPQFEEIR.N	N	10859	849.945	1697.87	38.38	1060000	14	0.8	1	98.02	P-	43.27	-	243	256
P04726|GDA6_WHEAT	G.SVQPQQLPQFEEIR.N	N	10859	849.945	1697.87	38.38	1060000	14	0.8	1	98.02	P-	43.27	-	251	264
Q9LFH5|RL122_ARATH	G.TC(+57.02)VSVGC(+57.02)TVDGKDPK.D	Y	3427	811.88	1621.74	24.25	189000	15	0.8	2	99.94	PM	54.28	63.2	136	150	Carbamidomethylation
Q9FRV0|CHIC_SECCE	G.VDLLS(sub R)NPDLVATDPTVSFK.T	N	15197	1016.04	2030.06	47.03	174000	19	1.9	1	0	P-	26.43	-	157	175	Mutation
Q9FRV1|CHIA_SECCE	G.VDLLS(sub R)NPDLVATDPTVSFK.T	N	15197	1016.04	2030.06	47.03	174000	19	1.9	1	0	P-	26.43	-	212	230	Mutation
P16851|IAAC2_WHEAT	G.VGIVGSPVSTEPGNTPR.D	Y	7875	833.943	1665.87	32.84	8120000	17	1.4	1	98.1	P-	59.14	-	55	71
P23951|CHI2_HORVU	G.VITNIIN(+.98)GGIEC(+57.02)GHGQDSR.V	N	8672	680.998	2039.97	34.28	276000	19	1.1	1	98.1	P-	54.52	-	216	234	Deamidation (NQ); Carbamidomethylation
Q9FRV0|CHIC_SECCE	G.VITNIIN(+.98)GGLEC(+57.02)GHGQDSR.V	N	8672	680.998	2039.97	34.28	276000	19	1.1	1	98.1	P-	54.52	-	216	234	Deamidation (NQ); Carbamidomethylation
P23951|CHI2_HORVU	G.VITNIINGGIEC(+57.02)GHGQDSR.V	N	7880	1020.5	2038.99	32.82	142000	19	1.7	2	98.1	P-	63.72	-	216	234	Carbamidomethylation
Q9FRV0|CHIC_SECCE	G.VITNIINGGLEC(+57.02)GHGQDSR.V	N	7880	1020.5	2038.99	32.82	142000	19	1.7	2	98.1	P-	63.72	-	216	234	Carbamidomethylation
Q9FRV1|CHIA_SECCE	G.VITNIVNGGIEC(+57.02)GHGQDSR.V	Y	6768	675.997	2024.97	30.74	709000	19	0.5	1	98.1	P-	55.13	-	271	289	Carbamidomethylation
P24296|NLTP1_WHEAT	G.VNLPYTISLNIDC(+57.02)SR.V	Y	14277	882.952	1763.89	45.14	298000	15	1.3	1	97.98	P-	41.46	-	98	112	Carbamidomethylation
Q889W5|RS3_PSESM	G.VPVHINIEEIR.K	Y	8501	440.254	1317.74	33.98	52200	11	0.7	1	0.17	pM	13.39	21.98	97	107
P12863|TPIS_MAIZE	G.VPWVILGHSER.R	N	9673	431.575	1291.7	36.23	163000	11	0.1	1	96.05	P-	30.53	-	89	99
P34937|TPIS_HORVU	G.VPWVILGHSER.R	N	9673	431.575	1291.7	36.23	163000	11	0.1	1	96.05	P-	30.53	-	89	99
Q83JC4|EFTU_SHIFL	G.VPYIIVFLNK.C	N	15771	603.369	1204.72	48.19	29300	10	1.4	1	94.65	P-	29.71	-	128	137
C4K4F8|EFTU_HAMD5	G.VPYILVFLNK.C	N	15771	603.369	1204.72	48.19	29300	10	1.4	1	94.65	P-	29.71	-	128	137
C3K2X8|EFTU_PSEFS	G.VPYIVVYLNK.A	N	12979	604.358	1206.7	42.51	82600	10	0.3	1	96.11	P-	30.94	-	128	137
Q10KF0|PSA2_ORYSJ	G.VSLLIAGYDDNGPQLYQVDPSGSYFSWK.A	Y	17860	1040.5	3118.49	52.56	27200	28	-0.2	1	66.98	P-	24.83	-	132	159
Q10M12|40C1_ORYSJ	G.YQDESVLWTESR.D	Y	10212	756.853	1511.69	37.16	233000	12	1	1	98.07	P-	46.52	-	282	293
P08477|G3PC2_HORVU	G.YVDEDLVSTDFQGDN(sub S)R.S	Y	10900	936.917	1871.82	38.48	1520000	16	1.3	1	0	P-	43	-	246	261	Mutation
P26517|G3PC1_HORVU	G.YVEEDLVSTDFVGDSR.S	N	12447	915.924	1829.83	41.49	2150000	16	1.3	1	98.1	P-	61.27	-	278	293
P16098|AMYB_HORVU	H.AAELTAGYYNLHDR.D	N	6646	531.927	1592.76	30.51	297000	14	0.4	1	97.82	P-	39.18	-	307	320
P82993|AMYB_HORVS	H.AAELTAGYYNLHDR.D	N	6646	531.927	1592.76	30.51	297000	14	0.4	1	97.82	P-	39.18	-	307	320
P28734|AATC_DAUCA	H.AC(+57.02)AHNPTGVDPTIEQWEQIR.Q	Y	10628	774.703	2321.09	37.95	309000	20	0.5	1	98.09	P-	52.16	-	183	202	Carbamidomethylation
Q492B1|EFG_BLOPB	H.AGDIAAAIGLK.D	N	11148	500.295	998.576	38.88	631000	11	0.2	1	99.94	PM	44.73	75.44	379	389
Q9ST57|SPZ2A_WHEAT	H.ALAEQVVQFVLADASYADSPR.V	Y	19170	750.719	2249.13	55.32	57200	21	1.5	1	98.1	P-	60.86	-	78	98
P30271|AMYB_SECCE	H.ASLNFTC(+57.02)AEMR.D	N	9115	650.295	1298.57	35.11	932000	11	0.5	1	98.05	P-	45.57	-	31	41	Carbamidomethylation
Q9FRV1|CHIA_SECCE	H.AVITGQWSPSGA(sub T)DR.A	Y	8248	722.864	1443.71	33.56	857000	14	1.3	1	0	P-	31.95	-	248	261	Mutation
Q9FRV1|CHIA_SECCE	H.AVITGQWSPSGTDR.A	Y	8224	737.869	1473.72	33.5	398000	14	1.1	1	98.09	P-	52.29	-	248	261
P17314|IAAC3_WHEAT	H.C(+57.02)RDYVLQQTC(+57.02)GTFTPGSK.L	Y	7156	706.664	2116.97	31.48	342000	18	1	1	98.1	P-	57.32	-	43	60	Carbamidomethylation
Q8FB37|MALK_ECOL6	H.EGEFVVFVGPSGC(+57.02)GK.S	Y	12626	784.876	1567.73	41.79	134000	15	2	1	99.91	PM	62.62	42.33	28	42	Carbamidomethylation
B2VBZ3|DPS_ERWT9	H.EMLDGFR.T	Y	9252	434.205	866.396	35.38	76700	7	0.2	1	1.54	pM	10.27	25.29	64	70
P0A9Q8|ADHE_ECO57	H.FASEYIYNAYKDEK.T	Y	8218	580.942	1739.8	33.45	645000	14	0.2	1	98.04	P-	44.17	-	71	84
P14165|CISY_PSEAE	H.FTFDPGFMSTASC(+57.02)ESK.I	Y	13448	906.386	1810.75	43.42	283000	16	2.3	1	97.82	P-	39.36	-	41	56	Carbamidomethylation
P49027|GBLPA_ORYSJ	H.GHNDVVTAIATPIDNSPFIVSSSR.D	Y	13118	833.095	2496.26	42.78	340000	24	1.1	1	98.1	P-	65.73	-	16	39
P23901|ALDR_HORVU	H.GIHVTAYSPLGSSEK.N	Y	6813	773.4	1544.78	30.82	165000	15	1	2	98.1	P-	61.46	-	208	222
P01084|IAA5_WHEAT	H.GVSEGQAGTGAFPSC(+57.02)R.R	Y	5653	790.86	1579.7	28.65	407000	16	0.7	1	98.1	P-	58.24	-	69	84	Carbamidomethylation
P16098|AMYB_HORVU	H.GWSFPGIGEFIC(+57.02)YDK.Y	N	17557	888.409	1774.8	52.03	337000	15	0.9	1	97.31	P-	33.87	-	195	209	Carbamidomethylation
P82993|AMYB_HORVS	H.GWSFPGIGEFIC(+57.02)YDK.Y	N	17557	888.409	1774.8	52.03	337000	15	0.9	1	97.31	P-	33.87	-	195	209	Carbamidomethylation
P0A9Q4|ARCA_SHIFL	H.ILIVEDELVTR.N	Y	12385	650.38	1298.74	41.33	195000	11	0.9	1	57.63	P-	24.52	-	6	16
P49663|LYSC_PHAVE	H.IPC(+57.02)SALLSSDITASVNC(+57.02)AK.K	N	12221	1004	2005.98	41.05	1050000	19	0.8	2	98.1	P-	65.97	-	79	97	Carbamidomethylation
P22244|RIP1_HORVU	H.NRPVLPPL(sub V)EPNVPPSR.W	Y	8018	594.673	1780.99	33.21	5590000	16	1.6	1	0	P-	28.49	-	47	62	Mutation
P23951|CHI2_HORVU	H.NYNYGPAGR.A	N	3604	506.236	1010.46	24.67	510000	9	0	1	98.05	P-	45.89	-	145	153
Q9FRV0|CHIC_SECCE	H.NYNYGPAGR.A	N	3604	506.236	1010.46	24.67	510000	9	0	1	98.05	P-	45.89	-	145	153
Q9FRV1|CHIA_SECCE	H.NYNYGPAGR.A	N	3604	506.236	1010.46	24.67	510000	9	0	1	98.05	P-	45.89	-	200	208
P55005|AMYB_MAIZE	H.Q(-17.03)C(+57.02)GGNVGDVVNIPIPQWVR.D	N	19034	1046.03	2090.04	55.06	177000	19	1.4	1	98.1	P-	53.76	-	92	110	Pyro-glu from Q; Carbamidomethylation
P93594|AMYB_WHEAT	H.Q(-17.03)C(+57.02)GGNVGDVVNIPIPQWVR.D	N	19034	1046.03	2090.04	55.06	177000	19	1.4	1	98.1	P-	53.76	-	92	110	Pyro-glu from Q; Carbamidomethylation
P55005|AMYB_MAIZE	H.QC(+57.02)GGNVGDVVNIPIPQWVR.D	N	15661	703.362	2107.06	47.95	201000	19	1.2	2	98.1	P-	58.29	-	92	110	Carbamidomethylation
P93594|AMYB_WHEAT	H.QC(+57.02)GGNVGDVVNIPIPQWVR.D	N	15661	703.362	2107.06	47.95	201000	19	1.2	2	98.1	P-	58.29	-	92	110	Carbamidomethylation
O64394|TRXH_WHEAT	H.SLEQWTMQIEEANAAK.K	Y	13207	924.944	1847.87	42.95	245000	16	0.8	1	98.1	P-	54.77	-	25	40
Q6D1U1|RL19_PECAS	H.SPVIDSIAVK.R	Y	8441	514.803	1027.59	33.88	193000	10	-0.3	1	97.87	P-	39.75	-	78	87
Q2A783|AVLB1_WHEAT	H.SVVEAIMQQQSQQQWQER.Q	Y	11832	1102.03	2202.05	40.24	430000	18	0.3	2	98.1	P-	60.74	-	100	117
Q9ST57|SPZ2A_WHEAT	H.VALSLITAGAGGATR.D	N	10957	679.394	1356.77	38.55	159000	15	0.4	1	97.82	P-	39.53	-	47	61
P93692|SPZ2B_WHEAT	H.VALSLITAGAGGATR.N	N	10957	679.394	1356.77	38.55	159000	15	0.4	1	97.82	P-	39.53	-	47	61
P24067|BIP2_MAIZE	H.VEIIANDQGNR.I	N	5131	614.817	1227.62	27.65	228000	11	-0.1	1	97.91	P-	40.5	-	55	65
Q9LKR3|MD37A_ARATH	H.VEIIANDQGNR.I	N	5131	614.817	1227.62	27.65	228000	11	-0.1	1	97.91	P-	40.5	-	57	67
A4SHU2|EFTU_AERS4	H.YAHVDC(+57.02)PGHADYVK.N	N	2935	544.581	1630.72	23.25	142000	14	0.6	2	55.86	P-	24.25	-	77	90	Carbamidomethylation
C3K2X8|EFTU_PSEFS	H.YAHVDC(+57.02)PGHADYVK.N	N	2935	544.581	1630.72	23.25	142000	14	0.6	2	55.86	P-	24.25	-	77	90	Carbamidomethylation
C4K4F8|EFTU_HAMD5	H.YAHVDC(+57.02)PGHADYVK.N	N	2935	544.581	1630.72	23.25	142000	14	0.6	2	55.86	P-	24.25	-	77	90	Carbamidomethylation
P33169|EFTU_SHEPU	H.YAHVDC(+57.02)PGHADYVK.N	N	2935	544.581	1630.72	23.25	142000	14	0.6	2	55.86	P-	24.25	-	77	90	Carbamidomethylation
Q2IXR2|EFTU_RHOP2	H.YAHVDC(+57.02)PGHADYVK.N	N	2935	544.581	1630.72	23.25	142000	14	0.6	2	55.86	P-	24.25	-	77	90	Carbamidomethylation
Q5FTY1|EFTU_GLUOX	H.YAHVDC(+57.02)PGHADYVK.N	N	2935	544.581	1630.72	23.25	142000	14	0.6	2	55.86	P-	24.25	-	77	90	Carbamidomethylation
Q83JC4|EFTU_SHIFL	H.YAHVDC(+57.02)PGHADYVK.N	N	2935	544.581	1630.72	23.25	142000	14	0.6	2	55.86	P-	24.25	-	77	90	Carbamidomethylation
P17314|IAAC3_WHEAT	I.ALPVPSQPVDPR.S	Y	7984	638.357	1274.7	33.05	1040000	12	0.7	1	97.98	P-	41.55	-	104	115
P24296|NLTP1_WHEAT	I.DC(+57.02)GHVDSLVRPC(+57.02)LS.Y	Y	8340	807.873	1613.73	33.7	464000	14	1.1	1	0	P-	24.7	-	25	38	Carbamidomethylation
P17314|IAAC3_WHEAT	I.DLPGC(+57.02)PR.E	N	4474	407.698	813.38	26.45	39400000	7	1.2	1	10.36	pM	19.78	26.34	126	132	Carbamidomethylation
P55005|AMYB_MAIZE	I.EYLTLGVDDQPLFHGR.T	N	12282	620.648	1858.92	41.12	503000	16	1.1	1	98.05	P-	45.75	-	131	146
P93594|AMYB_WHEAT	I.EYLTLGVDDQPLFHGR.T	N	12282	620.648	1858.92	41.12	503000	16	1.1	1	98.05	P-	45.75	-	131	146
P16159|IAC16_WHEAT	I.GNEDC(+57.02)TPWMSTLITPLPSC(+57.02)R.D	Y	15971	1168.03	2334.04	48.67	1840000	20	0.7	2	98.1	P-	60.16	-	26	45	Carbamidomethylation
P24067|BIP2_MAIZE	I.LLLDVAPLTLGIETVGGVMTK.L	N	20095	714.081	2139.22	57.28	42000	21	-0.8	2	98.1	P-	55.98	-	421	441
Q9LKR3|MD37A_ARATH	I.LLLDVAPLTLGIETVGGVMTK.L	N	20095	714.081	2139.22	57.28	42000	21	-0.8	2	98.1	P-	55.98	-	423	443
P74582|ACNB_SYNY3	I.MTTVGSQDTTGPMTR.D	N	5466	791.864	1581.71	28.29	871000	15	0.9	1	99.94	PM	65.2	101.41	398	412
Q76H85|H4_SILLA	I.SGLIYEETR.G	Y	6742	534.273	1066.53	30.74	558000	9	0.8	1	97.36	P-	34.47	-	48	56
P24296|NLTP1_WHEAT	I.SLNIDC(+57.02)SR.V	Y	4583	482.73	963.444	26.59	3170000	8	0.4	1	73.63	P-	25.35	-	105	112	Carbamidomethylation
P0A106|CAPB_PSEFR	I.TPQSGDDLFVHFK.A	Y	9739	497.58	1489.72	36.31	191000	13	-0.1	1	73.62	P-	25.35	-	22	34
O64392|WHW1_WHEAT	I.VDQC(+57.02)AN(+.98)GGLDLDWDTVFTK.I	Y	17012	1077.99	2153.96	50.78	20900	19	0.4	1	97.46	P-	35.37	-	104	122	Carbamidomethylation; Deamidation (NQ)
P16851|IAAC2_WHEAT	I.VGSPVSTEPGNTPR.D	Y	4200	699.355	1396.69	25.86	1980000	14	0.8	1	98.1	P-	56.28	-	58	71
P49663|LYSC_PHAVE	I.VSDGDGMNAWVAWR.K	Y	14536	782.355	1562.69	45.71	310000	14	0.9	2	98.05	P-	44.66	-	100	113
P81711|LYSC_SYRSO	I.VSDGNGMNAWVAWR.K	N	12872	781.863	1561.71	42.29	410000	14	1.5	1	98.1	P-	56.77	-	99	112
P00698|LYSC_CHICK	I.VSDGNGMNAWVAWR.N	N	12872	781.863	1561.71	42.29	410000	14	1.5	1	98.1	P-	56.77	-	117	130
P16098|AMYB_HORVU	K.A(sub V)PSHAAELTAGYYNLHDR.D	N	5785	662.654	1984.94	28.92	4630000	18	0.8	2	0	P-	47.27	-	303	320	Mutation
P82993|AMYB_HORVS	K.A(sub V)PSHAAELTAGYYNLHDR.D	N	5785	662.654	1984.94	28.92	4630000	18	0.8	2	0	P-	47.27	-	303	320	Mutation
B2VG94|RL10_ERWT9	K.AAAFEGELISAAQIDR.L	Y	12773	831.43	1660.84	42.06	343000	16	1.7	1	99.94	PM	67.41	58.74	110	125
P31922|SUS1_HORVU	K.AADILVNFFEK.S	Y	15792	633.841	1265.67	48.26	144000	11	0.8	1	99.93	PM	39.97	58.04	714	724
P0A9Q8|ADHE_ECO57	K.AADIVLQAAV(sub I)AAGAPK.D	Y	11958	733.423	1464.83	40.53	771000	16	1.6	1	0	P-	33.43	-	149	164	Mutation
P09763|RL11_SERMA	K.AADMTGSDVEAMTR.S	Y	7371	727.817	1453.62	31.88	690000	14	1.4	1	98.1	P-	61.21	-	114	127
A8G8E3|RL11_SERP5	K.AADMTGSN(+.98)VEAMTR.S	Y	7371	727.817	1453.62	31.88	690000	14	1.4	1	98.1	/M	-	99.19	114	127	Deamidation (NQ)
C3JYK1|TIG_PSEFS	K.AAEFTVTVNSVSEPK.L	N	9400	789.904	1577.79	35.68	441000	15	0.1	1	99.94	PM	62.36	95.8	230	244
P52589|PDI_WHEAT	K.AAEP(+15.99)AATEPLKDEL	N	8346	735.87	1469.72	33.7	304000	14	0.5	1	80.41	/M	-	37.93	502	515	Hydrox
P80284|PDI_HORVU	K.AAEP(+15.99)AATEPLKDEL	N	8346	735.87	1469.72	33.7	304000	14	0.5	1	80.41	/M	-	37.93	500	513	Hydrox
Q9ST58|SPZ1C_WHEAT	K.AAEVATQVNSWVEK.V	Y	9290	766.392	1530.77	35.52	546000	14	0.9	1	99.94	PM	55.32	76.69	138	151
Q41593|SPZ1A_WHEAT	K.AAEVTTQVNSWVEK.V	Y	9060	781.397	1560.78	35.04	630000	14	1.2	1	99.94	PM	63.4	101.97	138	151
C3K255|PNP_PSEFS	K.AAFGEIEYR.T	Y	8674	528.262	1054.51	34.33	244000	9	0.4	1	99.9	PM	37.31	42.59	296	304
Q4K549|RL18_PSEF5	K.AAGVSQVAFDR.S	Y	6673	560.792	1119.57	30.56	33100	11	1.4	1	99.92	PM	36.36	56.15	83	93
B2VFY8|ENO_ERWT9	K.AAGYELGKDITLAMDC(+57.02)AASEFYK.D	N	16841	842.064	2523.17	50.49	411000	23	1.5	1	98.1	P-	65.58	-	232	254	Carbamidomethylation
Q6D182|ENO_PECAS	K.AAGYELGKDITLAMDC(+57.02)AASEFYK.D	N	16841	842.064	2523.17	50.49	411000	23	1.5	1	98.1	P-	65.58	-	232	254	Carbamidomethylation
B2VFY8|ENO_ERWT9	K.AAGYELGKDITLAMDC(+57.02)AASEFYKDGK.Y	N	15755	942.111	2823.31	48.21	207000	26	0.6	2	98.1	P-	68.43	-	232	257	Carbamidomethylation
Q6D182|ENO_PECAS	K.AAGYELGKDITLAMDC(+57.02)AASEFYKDGK.Y	N	15755	942.111	2823.31	48.21	207000	26	0.6	2	98.1	P-	68.43	-	232	257	Carbamidomethylation
B5FTU9|ENO_SALDC	K.AAGYELGKN(+.98)ITLAMDC(+57.02)AASEFYK.D	Y	16841	842.064	2523.17	50.49	411000	23	1.5	1	97.34	/M	-	54.04	232	254	Deamidation (NQ); Carbamidomethylation
B5FTU9|ENO_SALDC	K.AAGYELGKN(+.98)ITLAMDC(+57.02)AASEFYKDGK.Y	Y	15755	942.111	2823.31	48.21	207000	26	0.6	2	97.08	/M	-	51.97	232	257	Deamidation (NQ); Carbamidomethylation
O66218|CH60_PANAN	K.AALEDLGQAK.R	Y	6286	508.275	1014.53	29.89	699000	10	0	1	99.93	PM	45.95	50.97	312	321
P0ACF3|DBHA_SHIFL	K.AALESTLAAITESLK.E	Y	16737	759.425	1516.83	50.22	167000	15	0.7	1	99.94	PM	58.36	59.75	23	37
P0ACF3|DBHA_SHIFL	K.AALESTLAAV(sub I)TESLKEGDAVQLVGFGTFK.V	Y	19567	984.858	2951.55	56.25	479000	29	1	1	0	P-	32.65	-	23	51	Mutation
C3K2Y5|RL10_PSEFS	K.AALSAVVADAR.G	N	7639	522.296	1042.58	32.34	156000	11	0.1	1	99.92	PM	41.15	45.5	21	31
Q9ZW31|HS17B_ARATH	K.AAM(+15.99)EN(+.98)GVLTVTVPK.A	Y	11007	723.88	1445.74	38.62	125000	14	1.2	1	71.85	/M	-	36.54	125	138	Oxidation (M); Deamidation (NQ)
P27880|HSP12_MEDSA	K.AAM(+15.99)EN(+.98)GVLTVTVPK.E	Y	11007	723.88	1445.74	38.62	125000	14	1.2	1	71.85	/M	-	36.54	130	143	Oxidation (M); Deamidation (NQ)
P23901|ALDR_HORVU	K.AAMEAGIDR.K	Y	3998	467.227	932.438	25.41	210000	9	0	1	99.89	PM	29.82	52.99	72	80
P63344|FTSH_SALTI	K.AAPC(+57.02)IIFIDEIDAVGR.Q	Y	17088	880.457	1758.9	50.98	47400	16	1.3	1	99.93	PM	39.64	59.54	243	258	Carbamidomethylation
Q4K522|RL11_PSEF5	K.AAQANPSPPVGPALG.Q	Y	10089	673.857	1345.7	36.87	151000	15	0.3	1	56.98	P-	24.42	-	15	29
P49106|14331_MAIZE	K.AAQDIALAELAPTHPIR.L	Y	10587	596.332	1785.97	37.89	285000	17	1	1	99.93	PM	60.17	53.13	160	176
Q057C9|RPOA_BUCCC	K.AATILAQ(+.98)QLEAFVDLR.G	Y	18506	587.325	1758.95	53.9	26900	16	1.5	2	98.09	/M	-	87.59	220	235	Deamidation (NQ)
Q65XA0|DHAR1_ORYSJ	K.AAVGHPDTLGDC(+57.02)PFS.Q	Y	9102	772.346	1542.68	35.07	123000	15	0.7	1	94.34	P-	29.06	-	9	23	Carbamidomethylation
Q65XA0|DHAR1_ORYSJ	K.AAVGHPDTLGDC(+57.02)PFSQ.R	Y	8929	836.376	1670.74	34.81	251000	16	1.2	1	98.1	P-	53.4	-	9	24	Carbamidomethylation
P0A9Q8|ADHE_ECO57	K.AAYSSGKPAIGVGAGNTPVVIDETADIKR.A	Y	8872	953.174	2856.5	34.7	147000	29	1.2	2	99.94	PM	80.17	83.16	201	229
B4F161|TPIS_PROMH	K.ADAFAVIVK.A	N	10475	467.274	932.533	37.68	348000	9	0.6	1	97.71	P-	37.44	-	239	247
C3K6N0|SUCC_PSEFS	K.ADGDLHC(+57.02)LDAK.I	Y	3806	607.778	1213.54	25.02	623000	11	1.3	2	98.1	P-	58.28	-	205	215	Carbamidomethylation
A4XV90|SUCC_PSEMY	K.ADGN(+.98)LHC(+57.02)LDAK.I	Y	3806	607.778	1213.54	25.02	623000	11	1.3	1	97.98	/M	-	68.23	205	215	Deamidation (NQ); Carbamidomethylation
Q9X2T1|THIO_PSEAE	K.ADGPVLVDYWAEWC(+57.02)GPC(+57.02)K.M	Y	16455	1061.97	2121.93	49.68	599000	18	1.2	2	99.94	PM	75.95	76.41	20	37	Carbamidomethylation
C3K2X8|EFTU_PSEFS	K.ADLVDDAELLELVEM(+15.99)EVR.D	N	19799	1038.02	2074.01	56.68	91600	18	1.1	2	99.94	PM	49.24	64.75	138	155	Oxidation (M)
C3K2X8|EFTU_PSEFS	K.ADLVDDAELLELVEMEVR.D	N	20381	1030.02	2058.02	57.93	1630000	18	1.1	2	99.94	PM	74.32	125.9	138	155
A6W5T5|EFTU_KINRD	K.ADMVEDEELLELVEMEVR.E	Y	19365	717.007	2148	55.71	14000	18	1.3	1	96.09	P-	30.78	-	140	157
Q87WP0|DNAK_PSESM	K.ADNGDAWVEVNGQK.M	Y	7719	751.847	1501.68	32.52	285000	14	0.1	1	99.94	PM	65.5	68.65	96	109
C3K1L8|NDK_PSEFS	K.AEAEGFYAEHSAR.G	Y	3700	719.324	1436.63	24.8	370000	13	0.9	2	99.94	PM	56.89	94.45	45	57
Q8ZJ87|RPOA_YERPE	K.AEAIHYIGDLVQR.T	Y	9497	495.601	1483.78	35.85	142000	13	1	1	99.9	PM	54.25	39.97	272	284
P31052|DLDH2_PSEPU	K.AEGVEVNVGTFPFAASGR.A	Y	13524	904.454	1806.89	43.7	1270000	18	1.9	1	99.93	PM	73.68	46.95	375	392
Q889U6|RPOA_PSESM	K.AENIYYIGDLIQR.T	N	14217	784.41	1566.8	44.93	377000	13	1.2	1	99.9	PM	46.33	39.31	271	283
Q41593|SPZ1A_WHEAT	K.AETQSVDFQTK.A	Y	4814	627.307	1252.59	26.87	1150000	11	4.7	1	99.92	PM	45.02	47.27	127	137
Q665K9|RL13_YERPS	K.AEYTPHVDTGDYIIVLNAEK.V	Y	12151	750.044	2247.11	40.86	375000	20	1.3	1	99.94	PM	76.34	56.54	42	61
O05137|MASZ_PSEFL	K.AFLQDIGYLLPEAADFQ(+.98)ASTQNVDDEIAR.M	Y	20047	1071.19	3210.54	57.19	102000	29	1.1	1	99.93	PM	50.12	52.4	83	111	Deamidation (NQ)
B2VFY8|ENO_ERWT9	K.AFTSEEFTHFLEDLTK.Q	Y	16910	957.961	1913.9	50.53	118000	16	0.9	2	99.94	PM	59.93	64.91	267	282
Q1CCU7|RL2_YERPN	K.AGDQIQSGVDAAIK.A	Y	7304	686.858	1371.7	31.8	827000	14	1.1	1	99.94	PM	52.26	80.73	112	125
Q6YZX6|ACOC_ORYSJ	K.AGEDADSLGLTGHER.Y	Y	5200	509.906	1526.7	27.78	422000	15	0.7	2	99.94	PM	63.89	79.58	825	839
Q10DV7|ACT1_ORYSJ	K.AGFAGDDAPR.A	Y	4004	488.728	975.441	25.41	199000	10	0.2	1	99.92	PM	31.7	65.98	21	30
Q9HVA2|ILVC_PSEAE	K.AGFETLVEAGYAPEMAYFEC(+57.02)LHELK.L	Y	17035	959.116	2874.32	50.86	94500	25	1	1	99.5	PM	42.85	23.82	208	232	Carbamidomethylation
C3K0S7|Y4577_PSEFS	K.AGGDMVSVVMTGR.H	Y	10889	640.311	1278.61	38.44	139000	13	1.6	1	99.94	PM	60.01	63.79	36	48
B7LQ20|G3P_ESCF3	K.AGIALNDNFVK.L	N	9874	581.317	1160.62	36.51	1510000	11	0.7	1	99.93	PM	49.27	55.84	297	307
P08477|G3PC2_HORVU	K.AGIALNDNFVK.L	N	9874	581.317	1160.62	36.51	1510000	11	0.7	1	99.93	PM	49.27	55.84	269	279
P24750|G3P_ATLHE	K.AGIALNDNFVK.L	N	9874	581.317	1160.62	36.51	1510000	11	0.7	1	99.93	PM	49.27	55.84	282	292
P24751|G3P_ESCVU	K.AGIALNDNFVK.L	N	9874	581.317	1160.62	36.51	1510000	11	0.7	1	99.93	PM	49.27	55.84	282	292
O66218|CH60_PANAN	K.AGKPLLIIAEDVEGEALATLVVNTMR.G	Y	20301	908.506	2722.49	57.85	190000	26	1.2	2	97.37	P-	34.58	-	243	268
P12810|HS16A_WHEAT	K.AGLEN(+.98)GVLTVTVPK.A	Y	12315	699.896	1397.78	41.21	876000	14	0.7	2	99.94	PM	50.37	86.9	123	136	Deamidation (NQ)
P12810|HS16A_WHEAT	K.AGLENGVLTVTVPK.A	Y	11368	699.404	1396.79	39.34	1310000	14	1.1	1	99.94	PM	58.42	60.06	123	136
Q8ZC41|RISB_YERPE	K.AGNKGAEAALTALEMINVIK.A	Y	15849	672.039	2013.09	48.39	112000	20	0.7	1	99.94	PM	68.61	88.4	133	152
Q1CCU7|RL2_YERPN	K.AGNTLPMR.N	Y	4079	430.226	858.438	25.56	285000	8	-0.1	1	99.93	PM	40.84	60.65	126	133
B5Y1K1|EFTS_KLEP3	K.AGNVAADGVIK.T	Y	4702	507.782	1013.55	26.81	337000	11	-0.9	1	99.93	PM	34.47	64.98	53	63
C3K5Z6|EFTS_PSEFS	K.AGNVAAEGAIALKEDGK.S	Y	5911	538.621	1612.84	29.12	493000	17	-0.1	2	99.94	PM	57.26	67.87	53	69
Q3K7L6|CH60_PSEPF	K.AGRPLLIVAEDVEGEALATLVVNNMR.G	N	18495	917.501	2749.48	53.93	598000	26	1.1	1	99.94	PM	79.36	98.95	243	268
Q88N55|CH60_PSEPK	K.AGRPLLIVAEDVEGEALATLVVNNMR.G	N	18495	917.501	2749.48	53.93	598000	26	1.1	1	99.94	PM	79.36	98.95	243	268
C3KEC6|KAD_PSEFS	K.AGTELGLIAK.S	Y	8392	486.79	971.565	33.72	238000	10	0.4	1	99.87	PM	33.27	45.65	41	50
Q43772|UGPA_HORVU	K.AGVKLEIPDGAVLENK.D	Y	10545	551.646	1651.91	37.77	117000	16	1.1	1	99.91	PM	46.36	40.93	450	465
Q9HVN5|CLPB_PSEAE	K.AHPDVFNILLQVLEDGR.L	Y	19535	646.015	1935.02	56.12	48500	17	1.7	1	99.93	PM	43.11	51.47	682	698
Q0E3C8|CLPB3_ORYSJ	K.AHQDVFNILLQLLDDGR.I	Y	19882	656.351	1966.03	56.8	8520	17	1.2	1	99.57	PM	40.65	25.52	780	796
A6THB1|RS6_KLEP7	K.AHYVLMNVEAPQEAIDELETNFR.F	Y	16067	897.103	2688.29	48.75	300000	23	1.1	1	97.97	P-	41.36	-	57	79
C4LCA2|CH60_TOLAT	K.AIAQVGTISANSDENVGKLIAEAMDK.V	Y	16953	882.454	2644.34	50.74	951000	26	1.4	1	89.87	P-	27.73	-	143	168
C3K1A0|CH60_PSEFS	K.AIAQVGTISANSDSSIGDIIAEAMEK.V	Y	17470	864.434	2590.28	51.82	1470000	26	0.8	2	99.94	PM	83.25	96.12	143	168
Q889C2|CLPB_PSESM	K.AIDLIDEAASR.I	N	10655	587.309	1172.6	37.98	148000	11	0.1	1	94.51	P-	29.42	-	390	400
Q88Q71|CLPB_PSEPK	K.AIDLIDEAASR.I	N	10655	587.309	1172.6	37.98	148000	11	0.1	1	94.51	P-	29.42	-	390	400
Q9HVN5|CLPB_PSEAE	K.AIDLIDEAASR.I	N	10655	587.309	1172.6	37.98	148000	11	0.1	1	94.51	P-	29.42	-	390	400
Q7V2A3|CLPB_PROMP	K.AIDLIDEAASR.L	N	10655	587.309	1172.6	37.98	148000	11	0.1	1	94.51	P-	29.42	-	388	398
Q7CQ01|CLPB_SALTY	K.AIDLIDEAASSIR.M	N	14125	687.368	1372.72	44.78	67200	13	1	1	99.9	PM	43.95	40.95	390	402
Q7UBW5|CLPB_SHIFL	K.AIDLIDEAASSIR.M	N	14125	687.368	1372.72	44.78	67200	13	1	1	99.9	PM	43.95	40.95	390	402
Q6F2Y7|CLPB1_ORYSJ	K.AIDLVDEAC(+57.02)ANVR.V	Y	10611	723.357	1444.7	37.86	149000	13	1.3	1	99.73	PM	33.87	31.67	393	405	Carbamidomethylation
Q2NQY1|HSLU_SODGM	K.AIEAVEQHGIVFIDEIDK.I	Y	13199	676.022	2025.04	42.95	38300	18	1.7	1	99.26	PM	26.28	39.15	243	260
B7I618|CH60_ACIB5	K.AIEQ(+.98)VGSISANSDTTVGKLIAQAMEK.V	Y	16986	888.13	2661.35	50.74	255000	26	5.6	1	98.08	P-	49.13	-	143	168	Deamidation (NQ)
B7I618|CH60_ACIB5	K.AIEQVGSIA(sub S)ANSDTTVGKLIAQAMEK.V	Y	16994	1323.18	2644.37	50.74	100000	26	-13.7	1	0	P-	26.81	-	143	168	Mutation
B7I618|CH60_ACIB5	K.AIEQVGSISAN(+.98)SDTTVGKLIAQAMEK.V	Y	16986	888.13	2661.35	50.74	255000	26	5.6	1	88.36	/M	-	40.13	143	168	Deamidation (NQ)
Q43772|UGPA_HORVU	K.AIGINVPR.S	Y	7451	420.259	838.502	32.03	264000	8	0.4	1	99.06	pM	19.29	44.61	350	357
Q889V8|RS14_PSESM	K.AIIVDLNASPEAR.W	Y	10307	684.879	1367.74	37.42	361000	13	1.3	1	99.93	PM	44.51	50.25	29	41
P12862|ATPAM_WHEAT	K.AILSTINPELQK.S	Y	9979	663.885	1325.76	36.66	127000	12	0.8	1	92.92	PM	26.06	21.31	470	481
P0A106|CAPB_PSEFR	K.AIQ(+.98)SDGFK.S	Y	4411	433.716	865.418	26.23	2800000	8	-0.2	1	97.88	PM	26.98	61.24	35	42	Deamidation (NQ)
C3K2Y5|RL10_PSEFS	K.AIVAEVNEAAK.A	N	5495	557.809	1113.6	28.35	859000	11	0.5	1	99.91	PM	36.64	46.93	10	20
B2VGR9|DNAK_ERWT9	K.AKIELSSAQQTDVNLPYITADATGPK.H	N	11346	911.145	2730.41	39.24	134000	26	1.8	1	99.87	PM	61.59	36.18	269	294
Q1IF59|DNAK_PSEE4	K.AKIELSSAQSTDVNLPYITADATGPK.H	Y	11439	897.469	2689.38	39.45	304000	26	1.2	1	99.94	PM	58.3	62.65	269	294
Q889C2|CLPB_PSESM	K.ALAEFLFDTEEAMVR.I	N	17810	871.428	1740.84	52.42	82600	15	0.9	1	99.84	PM	48.19	33.45	617	631
Q88Q71|CLPB_PSEPK	K.ALAEFLFDTEEAMVR.I	N	17810	871.428	1740.84	52.42	82600	15	0.9	1	99.84	PM	48.19	33.45	617	631
Q6F2Y7|CLPB1_ORYSJ	K.ALAEQLFDDENLLVR.I	Y	15733	582.64	1744.9	48.1	35700	15	0.2	1	99.93	PM	46.67	47.29	619	633
Q48D32|RS7_PSE14	K.ALDAIAPLVEVK.S	Y	13236	619.871	1237.73	43.02	868000	12	0.4	1	99.91	PM	44.14	42.31	65	76
P0A9X8|MREB_SHIFL	K.ALEMIDMHGGDLFSEE	Y	15297	897.391	1792.76	47.21	42000	16	1.1	1	96.18	P-	31.51	-	332	347
Q9FR35|PRX2C_ORYSJ	K.ALGLELDLT(sub S)EK.G	Y	12957	601.338	1200.66	42.46	370000	11	1.7	1	0	P-	26.35	-	111	121	Mutation
Q9ZUP3|NAP1B_ARATH	K.ALGTEIEWYPGK.C	Y	11833	682.348	1362.68	40.22	234000	12	-0.5	1	99.92	PM	43.26	44.2	203	214
Q2QLY5|METE1_ORYSJ	K.ALGVDTVPVLVGPVSY.L	Y	18684	793.446	1584.88	54.33	91700	16	1.2	1	72.51	P-	25.02	-	146	161
Q2QLY5|METE1_ORYSJ	K.ALGVDTVPVLVGPVSYL.L	Y	21025	849.989	1697.96	59.24	33600	17	1.4	1	96.05	P-	30.53	-	146	162
Q9Z2U0|PSA7_MOUSE	K.ALLEVVQ(+.98)SGGK.N	Y	9882	551.312	1100.61	36.57	46000	11	0.8	1	90.35	/M	-	41.04	194	204	Deamidation (NQ)
P37833|AATC_ORYSJ	K.ALLPFFDSAYQGFASGSLDQDAQSVR.M	Y	16077	930.798	2789.33	48.9	1220000	26	14.8	1	98.1	P-	61.8	-	211	236
P22248|GLN1B_AZOVI	K.ALN(+.98)GFTNPSTNSYK.R	Y	7679	757.86	1513.7	32.42	101000	14	0.5	1	99.86	PM	32.17	45.61	306	319	Deamidation (NQ)
P46256|ALF1_PEA	K.ALNDQHVLLEGTLLKPN.M	Y	11342	625.683	1874.03	39.24	182000	17	1.2	1	94.84	P-	30.15	-	211	227
P46256|ALF1_PEA	K.ALNDQHVLLEGTLLKPNM.V	Y	12337	669.364	2005.07	41.21	175000	18	0.9	1	98.03	P-	43.43	-	211	228
B5Y1K1|EFTS_KLEP3	K.ALTEANGDIELAIENMR.K	Y	14228	930.463	1858.91	45.04	268000	17	0.8	2	99.94	PM	71.94	111.33	26	42
C3K259|IF2_PSEFS	K.ALTGMLGSDVR.E	N	9137	560.295	1118.58	35.15	186000	11	0.5	1	99.93	PM	47.25	54.61	733	743
Q3KI84|IF2_PSEPF	K.ALTGMLGSDVR.E	N	9137	560.295	1118.58	35.15	186000	11	0.5	1	99.93	PM	47.25	54.61	729	739
Q87WQ5|IF2_PSESM	K.ALTGMLGSDVR.E	N	9137	560.295	1118.58	35.15	186000	11	0.5	1	99.93	PM	47.25	54.61	733	743
O66218|CH60_PANAN	K.AM(+15.99)LQDIAILTGGTVISEEIGMELEK.A	Y	20826	893.124	2676.36	58.81	2780	25	-3.8	1	0.05	/M	-	23.03	287	311	Oxidation (M)
Q9LGI2|H2B10_ORYSJ	K.AM(+15.99)SIM(+15.99)NSFINDIFEK.L	Y	14898	896.419	1790.82	46.76	772000	15	1.1	1	88.31	/M	-	40.11	87	101	Oxidation (M)
O66218|CH60_PANAN	K.AMLQDIAILTGGTVISEEIGM(+15.99)ELEK.A	Y	20826	893.124	2676.36	58.81	2780	25	-3.8	1	87.51	P-	26.94	-	287	311	Oxidation (M)
O66218|CH60_PANAN	K.AMLQDIAILTGGTVISEEIGMELEK.A	Y	20821	887.797	2660.36	58.84	84800	25	1.7	1	99.94	PM	59.03	59.61	287	311
Q88QL8|RS5_PSEPK	K.AMQSPESIAAK.R	Y	4757	566.787	1131.56	26.92	480000	11	0.1	1	99.88	PM	34.66	41.47	147	157
Q9LGI2|H2B10_ORYSJ	K.AMSIMNSFINDIFEK.L	Y	18552	880.424	1758.83	54.06	543000	15	1.2	1	99.94	PM	63.82	80.26	87	101
Q9LGI2|H2B10_ORYSJ	K.AMSIMNSFINDIFEKLAGESAK.L	Y	19861	806.068	2415.18	56.74	20900	22	-0.1	1	15.25	pM	20.04	23.57	87	108
Q7MYB3|TPIS_PHOLL	K.AN(+.98)AFAVIVK.A	Y	10475	467.274	932.533	37.68	348000	9	0.6	1	97.94	/M	-	66.08	239	247	Deamidation (NQ)
O66218|CH60_PANAN	K.ANDAAGDGTTTATVLAQSIITEGLK.A	N	16828	1209.62	2417.23	50.42	53900	25	-1.4	2	99.94	PM	54.17	84.08	81	105
P33570|TKT2_ECOLI	K.ANSGHPGAPMGMADIAEVLWR(sub N).D	Y	14858	727.351	2179.03	46.56	466000	21	0.6	1	0	P-	37.53	-	21	41	Mutation
C3K275|DNAK_PSEFS	K.ANSGLSDEEIQQMIR.D	N	11395	845.908	1689.8	39.39	629000	15	0.7	1	99.94	PM	67.95	118.33	503	517
P52589|PDI_WHEAT	K.APEDATYLEDGK.I	N	6383	654.802	1307.59	30.02	773000	12	0.3	1	99.94	PM	65.29	69.05	158	169
P80284|PDI_HORVU	K.APEDATYLEDGK.I	N	6383	654.802	1307.59	30.02	773000	12	0.3	1	99.94	PM	65.29	69.05	157	168
C3K2Y3|RPOB_PSEFS	K.APEDVTLMDVSPK.Q	N	10466	701.351	1400.69	37.71	461000	13	1.6	1	99.94	PM	62.83	74.55	651	663
Q3K5Y1|RPOB_PSEPF	K.APEDVTLMDVSPK.Q	N	10466	701.351	1400.69	37.71	461000	13	1.6	1	99.94	PM	62.83	74.55	651	663
C3JZN6|IF3_PSEFS	K.APINENISAR.E	Y	4564	542.792	1083.57	26.52	393000	10	1.4	1	99.93	PM	44.36	49.47	17	26
Q9SP22|CALR_MAIZE	K.APS(sub M)IDNPDFKDDPYIYAFDSLK.Y	Y	15025	844.411	2530.19	46.63	115000	22	8.3	1	0	P-	38.94	-	298	319	Mutation
Q9I3D2|ODO2_PSEAE	K.APS(sub T)FPESVADGTVATWHK.K	Y	10526	633.98	1898.92	37.93	2610000	18	0.8	1	0	P-	44.84	-	7	24	Mutation
Q3K437|ATPF_PSEPF	K.AQAAEIIEQAK.K	N	6341	586.32	1170.62	29.97	360000	11	0.1	1	99.93	PM	45.42	54.79	70	80
Q87TT0|ATPF_PSESM	K.AQAAEIIEQAK.K	N	6341	586.32	1170.62	29.97	360000	11	0.1	1	99.93	PM	45.42	54.79	70	80
P22244|RIP1_HORVU	K.AQVN(+.98)GWQDLSE(sub A)ALLK.T	Y	16017	836.932	1671.85	48.75	2370000	15	1.2	2	0	P-	32.67	-	208	222	Deamidation (NQ); Mutation
P22244|RIP1_HORVU	K.AQVNGWQDLSE(sub A)ALLK.T	Y	15388	836.439	1670.86	47.47	18900000	15	0.8	1	0	P-	44.37	-	208	222	Mutation
P04568|EM1_WHEAT	K.AREGETVVPGGTG.G	N	4098	615.31	1228.6	25.61	152000	13	0.9	1	49.55	P-	23.86	-	15	27
Q05190|LE19A_HORVU	K.AREGETVVPGGTG.G	N	4098	615.31	1228.6	25.61	152000	13	0.9	1	49.55	P-	23.86	-	15	27
P04568|EM1_WHEAT	K.AREGETVVPGGTGGK.S	N	2616	472.248	1413.72	22.48	380000	15	0.1	1	55.6	P-	24.21	-	15	29
Q05190|LE19A_HORVU	K.AREGETVVPGGTGGK.S	N	2616	472.248	1413.72	22.48	380000	15	0.1	1	55.6	P-	24.21	-	15	29
I1N2Z5|SLE1_SOYBN	K.ARQ(+.98)GETVVPGGTGGK.S	N	2616	472.248	1413.72	22.48	380000	15	0.1	1	0.52	/M	-	26.04	15	29	Deamidation (NQ)
P31923|SUS2_HORVU	K.ASALLVD(sub G)FFGK.C	Y	15933	584.325	1166.63	48.56	224000	11	0.9	1	0	P-	39.24	-	723	733	Mutation
C3K255|PNP_PSEFS	K.ASIDIEDDGSIK.I	Y	8149	631.81	1261.6	33.3	371000	12	1.2	1	99.94	PM	51.73	70.13	586	597
Q9ALJ1|RL20_VIBME	K.ASIEIDR.K	Y	4758	402.216	802.418	26.89	45800	7	-0.1	1	0	P-	24.71	-	86	92
Q6DAM9|RPOC_PECAS	K.ASLATQ(sub E)SFISAASFQETTR.V	N	13324	1008.5	2015	43.19		19	-9.6	0	0	P-	28.4	-	1312	1330	Mutation
C3K6N7|HTPG_PSEFS	K.ASLGE(sub D)AVSEVR.V	Y	7352	559.296	1116.58	31.82	147000	11	0.5	1	0	P-	26.69	-	526	536	Mutation
C3K2Y2|RPOC_PSEFS	K.ASLSTESFISAASFQETTR.V	N	13203	1017	2031.97	42.92	257000	19	0.3	1	98.1	P-	62.2	-	1312	1330
Q1IFX2|RPOC_PSEE4	K.ASLSTESFISAASFQETTR.V	N	13203	1017	2031.97	42.92	257000	19	0.3	1	98.1	P-	62.2	-	1312	1330
P05478|HSP16_SOYBN	K.ASMEN(+.98)GVLTVTVPK.E	Y	11007	723.88	1445.74	38.62	125000	14	1.2	1	89.98	P-	27.84	-	133	146	Deamidation (NQ)
C3K255|PNP_PSEFS	K.ASSLDMVVAGTSEAVLMVESEAK.E	Y	19312	775.385	2323.13	55.66	105000	23	1.5	1	99.9	PM	52.85	40.11	173	195
C3KE70|RL9_PSEFS	K.ATAATAANLAAFEER.R	Y	9747	753.882	1505.75	36.31	98800	15	1	1	99.94	PM	53.92	86.73	36	50
P18694|HSP72_USTMA	K.ATAGDTHLGGEDFDNR.L	N	4872	838.37	1674.72	27.1	88600	16	1.4	1	99.94	PM	70.44	75.44	219	234
P29843|HSP7A_DROME	K.ATAGDTHLGGEDFDNR.L	N	4872	838.37	1674.72	27.1	88600	16	1.4	1	99.94	PM	70.44	75.44	221	236
P22953|MD37E_ARATH	K.ATAGDTHLGGEDFDNR.M	N	4872	838.37	1674.72	27.1	88600	16	1.4	1	99.94	PM	70.44	75.44	227	242
Q9LHA8|MD37C_ARATH	K.ATAGDTHLGGEDFDNR.M	N	4872	838.37	1674.72	27.1	88600	16	1.4	1	99.94	PM	70.44	75.44	227	242
C3K259|IF2_PSEFS	K.ATDIVILVVAADDGVMPQTIEAVQHAK.A	Y	16619	935.502	2803.48	49.93	96300	27	1.5	1	99.41	PM	43.48	22.06	413	439
Q9LSU3|PSA6_ORYSJ	K.ATEIEVGVVR.K	Y	7640	536.804	1071.59	32.36	128000	10	0.8	1	99.75	PM	32.46	34.63	212	221
C3K3H1|Y5725_PSEFS	K.ATFNGEGKDPWGGER.A	Y	5766	540.918	1619.73	28.86	303000	15	-0.1	1	99.92	PM	41.32	46.4	140	154
C3K6N0|SUCC_PSEFS	K.ATIDPLVGAQPFQGR.E	Y	12000	785.423	1568.83	40.59	2000000	15	0.7	1	99.94	PM	69.97	67.8	147	161
Q889X9|RL7_PSESM	K.ATLEEAGAKVELK	Y	5971	679.88	1357.75	29.23	193000	13	-0.6	1	99.93	PM	58.87	46.9	109	121
Q9LSU3|PSA6_ORYSJ	K.ATSAGLKEQEAINFLEK.K	Y	9652	616.994	1847.96	36.15	60400	17	-1.6	1	89.66	P-	27.53	-	165	181
Q43772|UGPA_HORVU	K.ATSDLLLVQSDLYTLVDGYVIR.N	Y	20570	818.777	2453.31	58.32	227000	22	1.2	2	99.94	PM	64.59	85.5	365	386
C3K2X9|EFG_PSEFS	K.ATVFDGSYHDVDSNEMAFK.V	N	10082	711.646	2131.92	36.92	1300000	19	0.6	1	99.86	PM	47.01	35.5	574	592
Q3K5Y5|EFG_PSEPF	K.ATVFDGSYHDVDSNEMAFK.V	N	10082	711.646	2131.92	36.92	1300000	19	0.6	1	99.86	PM	47.01	35.5	574	592
Q4ZMP1|EFG_PSEU2	K.ATVFDGSYHDVDSNEMAFK.V	N	10082	711.646	2131.92	36.92	1300000	19	0.6	1	99.86	PM	47.01	35.5	574	592
P06959|ODP2_ECOLI	K.AVAAALEQMPR.F	Y	8086	578.811	1155.61	33.19	68800	11	-0.4	1	99.79	PM	45.61	31.34	466	476
P28757|SODC2_ORYSJ	K.AVAVLASSEGVK.G	Y	6501	565.825	1129.63	30.31	2560000	12	0.7	1	99.93	PM	38.09	69.33	4	15
C3K1E8|ATPA_PSEFS	K.AVDAMIPVGR.G	Y	9099	514.781	1027.55	35.1	293000	10	-1.2	1	99.64	PM	35.1	28.82	153	162
P36182|HSP82_TOBAC	K.AVENSPFLER.L	N	7956	581.299	1160.58	32.93	71400	10	0.7	1	2.94	pM	9.45	26.27	273	282
P51819|HSP83_IPONI	K.AVENSPFLER.L	N	7956	581.299	1160.58	32.93	71400	10	0.7	1	2.94	pM	9.45	26.27	477	486
Q08277|HSP82_MAIZE	K.AVENSPFLER.L	N	7956	581.299	1160.58	32.93	71400	10	0.7	1	2.94	pM	9.45	26.27	487	496
C3K5Z6|EFTS_PSEFS	K.AVFLSLNADK.I	Y	10683	539.301	1076.59	38.07	217000	10	0.3	1	99.93	PM	34.73	63.75	196	205
Q9ST57|SPZ2A_WHEAT	K.AVLLSASPPSDM(+15.99)DFIADHPFLFLIR.E	Y	17598	930.152	2787.43	52.02	54400	25	1	1	99.5	PM	29.26	32.11	354	378	Oxidation (M)
C3JYK1|TIG_PSEFS	K.AVSYEEAVKPAEAAQAD	Y	7335	874.922	1747.83	31.79	1000000	17	1.7	1	99.91	PM	76.62	40.59	420	436
C3K2Y4|RL7_PSEFS	K.AVVDGAPAQVLEAVSK.D	Y	12517	518.622	1552.85	41.59	1570000	16	-0.2	1	99.94	PM	70.02	75.22	86	101
Q9HZP6|ETFB_PSEAE	K.AVVDKEQPQLVILGK.Q	Y	8993	546.327	1635.96	34.9	591000	15	1.3	1	99.85	PM	25.46	56.68	103	117
Q8ZJ98|RS8_YERPE	K.AVVESIQR.I	Y	3927	451.258	900.503	25.24	125000	8	-0.6	1	99.62	PM	23.88	44.95	70	77
P16098|AMYB_HORVU	K.AYDWSAYK.Q	N	8146	502.229	1002.44	33.35	4240000	8	-0.3	1	99.92	PM	40.21	46.09	64	71
P82993|AMYB_HORVS	K.AYDWSAYK.Q	N	8146	502.229	1002.44	33.35	4240000	8	-0.3	1	99.92	PM	40.21	46.09	64	71
P93594|AMYB_WHEAT	K.AYDWSAYK.Q	N	8146	502.229	1002.44	33.35	4240000	8	-0.3	1	99.92	PM	40.21	46.09	64	71
P0AG70|RS1_SHIFL	K.AYEDAETVTGVIN(+.98)GK.V	Y	9015	784.379	1566.74	34.97	123000	15	1.3	1	99.94	PM	52.06	63.84	101	115	Deamidation (NQ)
P0AG70|RS1_SHIFL	K.AYEDAETVTGVINGK.V	Y	9229	783.887	1565.76	35.35	388000	15	1	1	99.94	PM	69.51	74.76	101	115
Q8ZJ95|RS5_YERPE	K.AYGSTNPINVVR.A	N	7579	645.844	1289.67	32.23	674000	12	0.6	1	99.94	PM	58.38	60.49	127	138
A4VI36|GLYA_PSEU5	K.AYQQQVVKN(+.98)AQAMAEVFIQR.G	Y	14873	775.067	2322.18	46.34	56500	20	-0.3	1	0.04	/M	-	22.54	285	304	Deamidation (NQ)
A4SHU2|EFTU_AERS4	K.C(+57.02)DM(+15.99)VDDEELLELVEMEVR.E	N	19053	1120.49	2238.97	55.06	48700	18	0.6	2	99.93	PM	57.43	52.29	138	155	Carbamidomethylation; Oxidation (M)
A7ZUJ2|EFTU2_ECO24	K.C(+57.02)DM(+15.99)VDDEELLELVEMEVR.E	N	19053	1120.49	2238.97	55.06	48700	18	0.6	2	99.93	PM	57.43	52.29	138	155	Carbamidomethylation; Oxidation (M)
P33169|EFTU_SHEPU	K.C(+57.02)DM(+15.99)VDDEELLELVEMEVR.E	N	19053	1120.49	2238.97	55.06	48700	18	0.6	2	99.93	PM	57.43	52.29	138	155	Carbamidomethylation; Oxidation (M)
Q83JC4|EFTU_SHIFL	K.C(+57.02)DM(+15.99)VDDEELLELVEMEVR.E	N	19053	1120.49	2238.97	55.06	48700	18	0.6	2	99.93	PM	57.43	52.29	138	155	Carbamidomethylation; Oxidation (M)
A4SHU2|EFTU_AERS4	K.C(+57.02)DMVDDEELLELVEMEVR.E	N	19844	1112.5	2222.97	56.77	946000	18	0.8	3	99.94	PM	76.52	132.08	138	155	Carbamidomethylation
A7ZUJ2|EFTU2_ECO24	K.C(+57.02)DMVDDEELLELVEMEVR.E	N	19844	1112.5	2222.97	56.77	946000	18	0.8	3	99.94	PM	76.52	132.08	138	155	Carbamidomethylation
P33169|EFTU_SHEPU	K.C(+57.02)DMVDDEELLELVEMEVR.E	N	19844	1112.5	2222.97	56.77	946000	18	0.8	3	99.94	PM	76.52	132.08	138	155	Carbamidomethylation
Q83JC4|EFTU_SHIFL	K.C(+57.02)DMVDDEELLELVEMEVR.E	N	19844	1112.5	2222.97	56.77	946000	18	0.8	3	99.94	PM	76.52	132.08	138	155	Carbamidomethylation
P24296|NLTP1_WHEAT	K.C(+57.02)GVNLPYTISL.N	Y	17330	618.819	1235.62	51.51	247000	11	1.2	1	55.77	P-	24.24	-	96	106	Carbamidomethylation
P24296|NLTP1_WHEAT	K.C(+57.02)GVNLPYTISLNIDC(+57.02)SR.V	Y	14652	991.479	1980.94	45.88	412000	17	1.7	1	99.94	PM	46.27	79.52	96	112	Carbamidomethylation
P24296|NLTP1_WHEAT	K.C(+57.02)GVNLPYTISLNIDC(+57.02)SRV	Y	15131	1041.01	2080.01	46.86	333000	18	1.3	2	99.94	PM	53.34	90.16	96	113	Carbamidomethylation
C3K4J5|PCKA_PSEFS	K.C(+57.02)IDLSEK.N	N	4671	432.71	863.406	26.74	5900	7	-1.4	1	0	P-	24.58	-	261	267	Carbamidomethylation
Q41593|SPZ1A_WHEAT	K.C(+57.02)LGLQLPFGDEADFSEMVDSLMPQGLR.V	Y	22415	1009.14	3024.4	62.19	11700	27	1.6	1	89.73	P-	27.6	-	301	327	Carbamidomethylation
O64392|WHW1_WHEAT	K.C(+57.02)LQVTNPATGAQITAR.I	Y	8487	850.942	1699.87	34	590000	16	1.2	1	99.94	PM	64.05	109.98	87	102	Carbamidomethylation
Q889U7|RS4_PSESM	K.C(+57.02)NIEAAPGIHGQR.R	Y	3359	711.851	1421.68	24.11	71700	13	3	2	99.94	PM	50.22	61.84	32	44	Carbamidomethylation
P08200|IDH_ECOLI	K.C(+57.02)SEFGDAIIENM	Y	16361	693.29	1384.56	49.44	116000	12	0.8	1	97.39	P-	34.91	-	405	416	Carbamidomethylation
Q2V4L8|GUN3_ARATH	K.C(+57.02)WERPEDMDTPR.T	N	5752	531.226	1590.66	28.82	978000	12	-0.1	1	99.8	PM	38.22	32.81	145	156	Carbamidomethylation
Q948T6|LGUL_ORYSJ	K.C(+57.02)YTEC(+57.02)FGMK.L	Y	7545	598.233	1194.45	32.15	350000	9	0.7	1	56.24	P-	24.31	-	41	49	Carbamidomethylation
P0ACF3|DBHA_SHIFL	K.D(sub E)GDAVQLVGFGTFK.V	Y	15144	727.37	1452.72	46.88	171000	14	0.3	1	0	P-	34.93	-	38	51	Mutation
C3K2Y3|RPOB_PSEFS	K.DAAETLFNNLFFSPER.Y	N	19560	935.953	1869.89	56.17	44600	16	1.3	1	99.93	PM	42.17	64.33	384	399
Q3K5Y1|RPOB_PSEPF	K.DAAETLFNNLFFSPER.Y	N	19560	935.953	1869.89	56.17	44600	16	1.3	1	99.93	PM	42.17	64.33	384	399
P08418|HSP70_SCHMA	K.DAGAIAGLNVLR.I	N	12975	585.336	1168.66	42.53	335000	12	0.4	1	99.93	PM	42.05	50.11	158	169
P29843|HSP7A_DROME	K.DAGAIAGLNVLR.I	N	12975	585.336	1168.66	42.53	335000	12	0.4	1	99.93	PM	42.05	50.11	160	171
P24067|BIP2_MAIZE	K.DAGVIAGLNVAR.I	N	11051	578.328	1154.64	38.69	612000	12	0.9	1	99.92	PM	42.75	44.9	190	201
Q9LKR3|MD37A_ARATH	K.DAGVIAGLNVAR.I	N	11051	578.328	1154.64	38.69	612000	12	0.9	1	99.92	PM	42.75	44.9	192	203
P22953|MD37E_ARATH	K.DAGVIAGLNVMR.I	N	12947	608.33	1214.64	42.46	507000	12	1	1	99.93	PM	51.17	47.75	164	175
B2VFY8|ENO_ERWT9	K.DAGYTAVISHR.S	N	5619	595.302	1188.59	28.58	1420000	11	0.7	1	99.94	PM	61.41	62.75	361	371
B5FTU9|ENO_SALDC	K.DAGYTAVISHR.S	N	5619	595.302	1188.59	28.58	1420000	11	0.7	1	99.94	PM	61.41	62.75	361	371
Q6D182|ENO_PECAS	K.DAGYTAVISHR.S	N	5619	595.302	1188.59	28.58	1420000	11	0.7	1	99.94	PM	61.41	62.75	361	371
C3K2Y3|RPOB_PSEFS	K.DALVTDEIVFLSAIEEADHVIAQASATMNDKK.V	Y	21981	861.937	3443.71	61.27	165000	32	1.7	2	99.84	PM	38.78	35.11	601	632
C3K2V7|RL15_PSEFS	K.DANVINVNVQR.V	Y	8015	621.334	1240.65	33.08	963000	11	1.5	1	99.93	PM	56.05	52.93	97	107
P16100|IDH_AZOVI	K.DAPIQDWVK.L	Y	11423	536.278	1070.54	39.45	354000	9	0.8	1	99.48	PM	30.71	28.86	463	471
P08477|G3PC2_HORVU	K.DAPM(+15.99)FVC(+57.02)GVNEK.E	Y	8115	691.808	1381.6	33.26		12	0.2	0	99.67	PM	35.27	29.5	97	108	Oxidation (M); Carbamidomethylation
P08477|G3PC2_HORVU	K.DAPMFVC(+57.02)GVNEK.E	Y	10132	683.811	1365.61	36.92	591000	12	1.1	1	98.02	P-	43.2	-	97	108	Carbamidomethylation
Q5PIV3|RL4_SALPA	K.DAQSALTVSETTFGR.D	Y	11228	791.89	1581.76	39.07	660000	15	1.3	1	99.94	PM	64.84	75.56	7	21
Q59692|FTSZ_PSEPK	K.DASLLSAFAK.A	Y	14116	511.779	1021.54	44.76	29300	10	0	1	99.73	PM	35.52	31.09	176	185
C3K1K7|LEU1_PSEFS	K.DDALWEVPYLPIDPADIGR.S	Y	20661	1078.04	2154.06	58.51	70300	19	0.8	1	98.06	P-	46.09	-	353	371
C3K2X8|EFTU_PSEFS	K.DDNEMGTTSVR.K	Y	4298	612.763	1223.51	25.99		11	1.3	0	99.88	PM	42.95	37.04	183	193
P52184|PROF1_HORVU	K.DFDEPGHLAPTGLFLGGTK.Y	Y	13412	657.999	1970.97	43.36	58100	19	0.5	1	99.79	PM	47.57	31.15	53	71
P52589|PDI_WHEAT	K.DFDVSALEK.F	N	11485	512.253	1022.49	39.57	2040000	9	0	1	99.92	PM	42.68	44.63	236	244
P80284|PDI_HORVU	K.DFDVSALEK.F	N	11485	512.253	1022.49	39.57	2040000	9	0	1	99.92	PM	42.68	44.63	235	243
P49234|PROF3_WHEAT	K.DFEEPGHLAPTGLFLGGTK.Y	Y	13230	662.671	1984.99	43		19	1.1	0	99.92	PM	56.19	43.41	53	71
C3K2Y3|RPOB_PSEFS	K.DFSKLPDVMDVPYLLAIQLDSYR.E	N	21133	900.133	2697.37	59.45	22000	23	2.2	1	94.57	P-	29.53	-	14	36
Q3K5Y1|RPOB_PSEPF	K.DFSKLPDVMDVPYLLAIQLDSYR.E	N	21133	900.133	2697.37	59.45	22000	23	2.2	1	94.57	P-	29.53	-	14	36
P23901|ALDR_HORVU	K.DGAHQ(sub M)PPEAGEVLEFDMEGVWK.E	Y	13032	611.042	2440.1	42.61	298000	22	15.7	1	0	P-	29.33	-	128	149	Mutation
B5Y1K1|EFTS_KLEP3	K.DGGFQAFADK.V	Y	9341	528.244	1054.47	35.58	466000	10	0.9	1	99.94	PM	49.99	72.41	86	95
Q43209|PIMT_WHEAT	K.DGSLSFHVSDGR.L	Y	7092	638.801	1275.58	31.37		12	1.6	0	99.59	PM	42.27	25.69	139	150
Q8Z7S0|OMPA_SALTI	K.DGSVVVLGFTDR.I	Y	13453	632.831	1263.65	43.52	10900000	12	1.4	1	99.94	PM	61.65	67.25	256	267
P0A9X8|MREB_SHIFL	K.DGVIADFFVTEK.M	Y	16121	670.841	1339.67	48.93	45300	12	0.5	1	99.86	PM	37.29	36.84	78	89
Q43772|UGPA_HORVU	K.DGWYPPGHGDVFPSLNNSGK.L	Y	11907	715.333	2142.98	40.4	400000	20	1.4	1	99.42	PM	49.44	22	189	208
Q93HX6|GLCAL_PSEFL	K.DGYLVVQGGR.D	Y	8179	532.28	1062.55	33.35	69200	10	-0.1	1	99.83	PM	39.64	34.09	259	268
C3K5Z6|EFTS_PSEFS	K.DIAMHVAASNPEFLLPSEVSADAIER.E	Y	14965	928.13	2781.36	46.58	656000	26	1.9	1	99.94	PM	71.43	59.04	168	193
P36183|ENPL_HORVU	K.DIFYLTGSSK.E	N	12538	565.79	1129.57	41.62	42200	10	-0.1	1	0.11	/M	-	23.96	564	573
Q9HT20|ATPB_PSEAE	K.DIIAILGMDELSEADK.L	N	18714	866.939	1731.86	54.4	152000	16	1.9	1	99.94	PM	64.75	93.44	371	386
Q3K441|ATPB_PSEPF	K.DIIAILGMDELSEADK.Q	N	18714	866.939	1731.86	54.4	152000	16	1.9	1	99.94	PM	64.75	93.44	371	386
Q3K441|ATPB_PSEPF	K.DIIAILGMDELSEADKQLVNR.A	Y	17370	781.747	2342.22	51.6	325000	21	1.5	1	99.94	PM	61.39	97.12	371	391
P24067|BIP2_MAIZE	K.DILLLDVAPLTLGIETVGGVMTK.L	N	23355	1184.68	2367.33	64.59	12100	23	1.7	2	97.9	P-	40.29	-	419	441
Q9LKR3|MD37A_ARATH	K.DILLLDVAPLTLGIETVGGVMTK.L	N	23355	1184.68	2367.33	64.59	12100	23	1.7	2	97.9	P-	40.29	-	421	443
P93692|SPZ2B_WHEAT	K.DILPAGSIDNTN(sub T)R.L	Y	9465	693.355	1384.69	35.79	134000	13	0.1	1	0	P-	29.06	-	159	171	Mutation
Q9ST57|SPZ2A_WHEAT	K.DILPAGSISNTTR.L	Y	9450	672.86	1343.7	35.79	649000	13	0.4	2	99.94	PM	55.19	58.02	159	171
C3K613|FADB_PSEFS	K.DINEHGIEQGLAEAAK.L	Y	9121	565.616	1693.83	35.15	387000	16	0.2	1	99.93	PM	67.64	51.4	344	359
B5XTJ1|SECB_KLEP3	K.DISFEAPNAPQVFQK.D	Y	12961	845.926	1689.84	42.48	349000	15	1.1	1	99.93	PM	61.09	47.81	20	34
Q6D8D4|SKP_PECAS	K.DITADVLK.Q	Y	10050	437.747	873.481	36.84	375000	8	-0.6	1	74.56	/M	-	36.93	155	162
B2VFY8|ENO_ERWT9	K.DITLAMDC(+57.02)AASEFYK.D	N	15616	867.89	1733.76	47.92	478000	15	1	1	98.1	P-	58.27	-	240	254	Carbamidomethylation
Q6D182|ENO_PECAS	K.DITLAMDC(+57.02)AASEFYK.D	N	15616	867.89	1733.76	47.92	478000	15	1	1	98.1	P-	58.27	-	240	254	Carbamidomethylation
P10490|CAPP1_MESCR	K.DITPDDKQELDEALQR.E	N	9286	629.31	1884.91	35.5	383000	16	0.2	2	99.94	PM	53.59	70.45	200	215
P51059|CAPP2_MAIZE	K.DITPDDKQELDEALQR.E	N	9286	629.31	1884.91	35.5	383000	16	0.2	2	99.94	PM	53.59	70.45	201	216
Q08277|HSP82_MAIZE	K.DIYYITGESR.K	Y	10176	608.796	1215.58	37.05	111000	10	0.9	1	99.32	PM	29.03	29.3	476	485
Q43207|FKB70_WHEAT	K.DKESWDLNNSEK.I	Y	5152	732.834	1463.65	27.67	31900	12	0.8	1	95.26	/M	-	45.72	386	397
P31922|SUS1_HORVU	K.DLANLVIVAGDHGK.E	Y	11437	711.392	1420.77	39.51	24300	14	1.8	1	52.72	P-	23.92	-	596	609
Q1CCH1|ATPF_YERPN	K.DLDLAQANATDQLKK.A	Y	7643	822.435	1642.85	32.34	115000	15	1.5	1	98.08	P-	49.05	-	53	67
P49105|G6PI_MAIZE	K.DLDPA(sub E)TTLVVVVSK.T	Y	15850	728.917	1455.82	48.41	84000	14	0.7	1	0	P-	30.12	-	200	213	Mutation
P23901|ALDR_HORVU	K.DLFVTSK.I	Y	8697	405.224	808.433	34.4	874000	7	0.5	1	99.62	PM	28.79	36.54	82	88
C3K3P0|ILVD_PSEFS	K.DLGQLVAR.E	Y	9508	436.253	870.492	35.87	45000	8	0.3	1	88.54	pM	22.31	31.72	55	62
P0A9Q8|ADHE_ECO57	K.DLIGWIDQPSVELSNALMHHPDINLILATGGPGMVK.A	Y	18701	963.751	3850.97	54.39	296000	36	-0.1	1	90.15	P-	28	-	165	200
P13035|GLPD_ECOLI	K.DLIVIGGGINGAGIAADAAGR.G	Y	14789	941.013	1880.01	46.16	9320	21	0	1	96.95	PM	26.66	23.97	5	25
Q6CYJ1|ATPF_PECAS	K.DLN(+.98)LAQANATDQLKK.A	Y	7643	822.435	1642.85	32.34	115000	15	1.5	1	90.12	/M	-	40.91	53	67	Deamidation (NQ)
P16851|IAAC2_WHEAT	K.DLPGC(+57.02)PR.E	N	4474	407.698	813.38	26.45	39400000	7	1.2	1	10.36	pM	19.78	26.34	107	113	Carbamidomethylation
P16851|IAAC2_WHEAT	K.DLPGC(+57.02)PREPQ.R	Y	5680	584.775	1167.53	28.7	902000	10	0.6	1	97.68	P-	37.2	-	107	116	Carbamidomethylation
P16851|IAAC2_WHEAT	K.DLPGC(+57.02)PREPQR.D	Y	3683	662.826	1323.64	24.8	1310000	11	1.2	2	99.45	PM	35.99	24.77	107	117	Carbamidomethylation
P23901|ALDR_HORVU	K.DLQLDYIDLYHIHWPFR.L	Y	16949	748.713	2243.12	50.71	102000	17	0.7	1	99.93	PM	49.08	51.04	109	125
B2VG96|RPOB_ERWT9	K.DLSEELQILEAGLFSR.I	N	22220	910.477	1818.94	61.78	102000	16	1.7	2	99.94	PM	60.48	80.8	959	974
C3K5E6|RS2_PSEFS	K.DMGGLPDALFVIDVDHER.I	Y	16623	666.992	1997.95	49.97	904000	18	1.4	1	99.94	PM	68.14	71.3	153	170
Q8ZH66|RS2_YERPE	K.DMGGLPDALFVVDADHEHIAIK.E	Y	14430	788.396	2362.16	45.53	272000	22	1.4	1	97.98	P-	42.2	-	153	174
P20145|NLTP2_HORVU	K.DPNYGHYVN(sub S)SPHAR.D	Y	3161	542.919	1625.73	23.72	566000	14	0.4	1	0	P-	37.05	-	76	89	Mutation
P42895|ENO2_MAIZE	K.DPTAQTEIDNFMVQQLDGTK.N	Y	16337	1126.03	2250.05	49.38	169000	20	0.4	2	99.94	PM	74.82	85.51	83	102
P42895|ENO2_MAIZE	K.DPTAQTEIDNFMVQQLDGTKNEWGWC(+57.02)K.Q	Y	16673	1071.15	3210.44	50.1	162000	27	1	1	99.94	PM	73.87	69.47	83	109	Carbamidomethylation
P82900|NLT2G_WHEAT	K.DPTYGQYIR.S	Y	8014	556.773	1111.53	33.11	6380000	9	1.2	1	99.94	PM	48.02	58.24	70	78
B2VFY8|ENO_ERWT9	K.DQANIDKIMIDLDGTENK.S	N	12948	678.334	2031.98	42.38	328000	18	0.2	1	99.81	PM	57.38	32.02	86	103
B4EUF7|ENO_PROMH	K.DQANIDKIMIDLDGTENK.S	N	12948	678.334	2031.98	42.38	328000	18	0.2	1	99.81	PM	57.38	32.02	86	103
Q6D182|ENO_PECAS	K.DQANIDKIMIDLDGTENK.S	N	12948	678.334	2031.98	42.38	328000	18	0.2	1	99.81	PM	57.38	32.02	86	103
C3K275|DNAK_PSEFS	K.DS(sub A)GIDVGSINDVILVGGQTR.M	N	15652	1008.02	2014.03	47.97	377000	20	1	1	0	P-	37.63	-	326	345	Mutation
P37833|AATC_ORYSJ	K.DSAM(+15.99)FN(+.98)EWTVELK.G	Y	14666	793.859	1585.7	45.91	160000	13	3.6	1	96.64	PM	25.81	27.79	307	319	Oxidation (M); Deamidation (NQ)
Q51567|SUCD_PSEAE	K.DSILEAAFGGIK.L	Y	16193	610.83	1219.64	49.14	925000	12	1.1	1	99.92	PM	48.65	43.77	80	91
C3K1E6|ATPB_PSEFS	K.DSNVLDKVALVYGQMNEPPGNR.L	N	14083	806.07	2415.19	44.72	118000	22	1	1	99.9	PM	61.96	38.88	194	215
Q3K441|ATPB_PSEPF	K.DSNVLDKVALVYGQMNEPPGNR.L	N	14083	806.07	2415.19	44.72	118000	22	1	1	99.9	PM	61.96	38.88	194	215
Q87TT4|ATPB_PSESM	K.DSNVLDKVALVYGQMNEPPGNR.L	N	14083	806.07	2415.19	44.72	118000	22	1	1	99.9	PM	61.96	38.88	195	216
Q9HT20|ATPB_PSEAE	K.DSNVLDKVALVYGQMNEPPGNR.L	N	14083	806.07	2415.19	44.72	118000	22	1	1	99.9	PM	61.96	38.88	194	215
O23755|EF2_BETVU	K.DSVVAGFQWASK.E	N	12702	647.825	1293.64	41.92	78200	12	0.8	1	96.08	P-	30.71	-	662	673
Q9ASR1|EF2_ARATH	K.DSVVAGFQWASK.E	N	12702	647.825	1293.64	41.92	78200	12	0.8	1	96.08	P-	30.71	-	662	673
Q3KHZ4|MURA_PSEPF	K.DTDPTILEAVLEK.L	Y	16475	722.383	1442.75	49.67		13	0.8	0	96.27	P-	31.88	-	256	268
P04464|CALM_WHEAT	K.DTDSEEELKEAFR.V	N	8865	523.574	1567.7	34.76	803000	13	0.6	1	99.94	PM	44.47	62.66	79	91
Q0JNL7|CALM3_ORYSJ	K.DTDSEEELKEAFR.V	N	8865	523.574	1567.7	34.76	803000	13	0.6	1	99.94	PM	44.47	62.66	79	91
C3K613|FADB_PSEFS	K.DVFIVGADITEFVDNFK.L	Y	21837	964.986	1927.96	60.89	8670	17	0.2	1	55.5	P-	24.2	-	63	79
C3K613|FADB_PSEFS	K.DVFIVGADITEFVDNFKLPDAELVAGNLEANK.I	Y	21935	1155.26	3462.76	61.15	31200	32	2.8	1	97.03	PM	28.07	20.65	63	94
P0A9L2|SLYD_SHIFL	K.DVFMGVDELQVGMR.F	Y	15864	798.383	1594.75	48.43	216000	14	1.7	1	99.94	PM	57.91	59.61	82	95
P0A9Z0|CSPC_SALTI	K.DVFVHFSAIQGN(+.98)GFK.T	Y	13172	556.279	1665.82	42.85	86500	15	0.2	1	99.91	PM	57.06	41.31	28	42	Deamidation (NQ)
P57652|RHO_BUCAI	K.DVIILLDSITR.L	Y	17597	629.375	1256.73	52.03	89200	11	0.5	1	99.92	PM	37.38	51.95	259	269
C6DG80|EFG_PECCP	K.DVTTGDTLC(+57.02)DPDNVIILER.M	Y	14663	1073.52	2145.03	45.91	888000	19	0.6	1	98.1	P-	72.26	-	390	408	Carbamidomethylation
Q6CZW5|EFG_PECAS	K.DVTTGDTLC(+57.02)DPN(+.98)NVIILER.M	Y	14663	1073.52	2145.03	45.91	888000	19	0.6	1	98.1	/M	-	150.61	390	408	Carbamidomethylation; Deamidation (NQ)
P52155|RHO_PSEFC	K.DVVILLDSITR.L	Y	16705	622.367	1242.72	50.17	94900	11	1	1	97.98	P-	41.9	-	259	269
C3K3H1|Y5725_PSEFS	K.DWDGTFSWDAAKPETG(sub S)K.I	Y	11895	955.933	1909.85	40.34	83700	17	1.5	2	0	P-	37.13	-	55	71	Mutation
P46226|TPIS_SECCE	K.DWTNVVVAYEPVWAIGTGK.V	Y	19154	702.364	2104.06	55.27	11000	19	2.7	1	85.71	P-	26.68	-	157	175
P0AFG9|ODP1_ECO57	K.DYGL(sub V)GSDVYSVTSFTELAR.D	Y	16940	1040.5	2078.98	50.65	75000	19	0.8	1	0	P-	38.27	-	749	767	Mutation
B8AL97|CUCIN_ORYSI	K.E(-18.01)GEGVIVLLR.E	Y	13798	533.817	1065.62	44.12	171000	10	1.8	2	94.02	/M	-	43.88	122	131	Glu->pyro-Glu
P01084|IAA5_WHEAT	K.E(-18.01)HGVSEGQAGTGAFPSC(+57.02)R.R	Y	6215	914.906	1827.8	29.71	120000	18	1.4	1	98.1	/M	-	110.08	67	84	Glu->pyro-Glu; Carbamidomethylation
P16851|IAAC2_WHEAT	K.E(-18.01)LYDASQHC(+57.02)R.C	Y	5735	630.775	1259.54	28.8	197000	10	0.9	1	96.87	/M	-	50.72	77	86	Glu->pyro-Glu; Carbamidomethylation
P55142|GRXC6_ORYSJ	K.E(sub A)IELDGESDGSELQSALAEWTGQR.T	Y	17354	874.085	2619.19	51.4	592000	24	15.4	1	0	P-	24.63	-	42	65	Mutation
Q7MYG2|RL24_PHOLL	K.EAAIQVSNVAIFNAATGK.A	Y	13047	902.485	1802.95	42.61	74400	18	1.5	1	99.88	PM	63.07	37.29	62	79
P04464|CALM_WHEAT	K.EAFSLFDKDGDGC(+57.02)ITTK.E	N	10584	635.297	1902.87	37.92	2770000	17	0.9	2	99.94	PM	48.3	73.94	15	31	Carbamidomethylation
P13868|CALM1_SOLTU	K.EAFSLFDKDGDGC(+57.02)ITTK.E	N	10584	635.297	1902.87	37.92	2770000	17	0.9	2	99.94	PM	48.3	73.94	15	31	Carbamidomethylation
Q0JNL7|CALM3_ORYSJ	K.EAFSLFDKDGDGC(+57.02)ITTK.E	N	10584	635.297	1902.87	37.92	2770000	17	0.9	2	99.94	PM	48.3	73.94	15	31	Carbamidomethylation
Q00445|HS21C_WHEAT	K.EAGEGQGEGGDGWWK.E	Y	9159	781.83	1561.64	35.24	644000	15	1.2	1	99.94	PM	53.52	69.97	174	188
Q3KI84|IF2_PSEPF	K.EAGPAIPVEILGLDGTPDAGDEMSVVADEKK.A	Y	15429	1041.85	3122.53	47.47	113000	31	0	1	99.88	PM	53.16	36.9	567	597
P21513|RNE_ECOLI	K.EALASLELPEGMGLIVR.T	Y	16921	899.493	1796.97	50.6	25700	17	-0.1	1	99.39	PM	40.88	22.1	153	169
P22248|GLN1B_AZOVI	K.EALEELDKGR.A	N	4511	580.302	1158.59	26.42	344000	10	1.6	1	99.94	PM	44.17	62.77	415	424
Q3V5W6|GLN1B_PSETA	K.EALEELDKGR.A	N	4511	580.302	1158.59	26.42	344000	10	1.6	1	99.94	PM	44.17	62.77	416	425
Q08479|KAD3_ORYSJ	K.EAMDKGELVSDDLVVGIIDEAMK.K	Y	18025	826.41	2476.21	52.93	71600	23	0.8	1	99.44	PM	53.87	22.19	79	101
C3K2W5|RL24_PSEFS	K.EAPLDASNVAIFN(+.98)GETNKADR.V	Y	10576	745.03	2232.07	37.95	770000	21	1.2	1	99.92	PM	45.95	46.18	61	81	Deamidation (NQ)
C3K2W5|RL24_PSEFS	K.EAPLDASNVAIFNGETNK.A	Y	11891	945.467	1888.92	40.27	363000	18	1.4	1	99.55	PM	48.83	24.37	61	78
Q51567|SUCD_PSEAE	K.EAVEATGAT(sub E)ASVIYVPAPFC(+57.02)K.D	Y	13809	1091.05	2180.08	44.15	524000	21	0.8	1	0	P-	35.97	-	59	79	Carbamidomethylation; Mutation
P38100|CARB_PSEAE	K.EAVFPFAK.F	N	11248	454.748	907.48	39.03	26200	8	1.5	1	93.23	P-	28.63	-	891	898
Q87WP4|CARB_PSESM	K.EAVFPFAK.F	N	11248	454.748	907.48	39.03	26200	8	1.5	1	93.23	P-	28.63	-	891	898
P41582|6PGD_CITKO	K.EAYELVAPILD(sub T)K.I	N	13718	680.872	1359.73	43.97	332000	12	0.6	1	0	P-	40.15	-	136	147	Mutation
P41583|6PGD_CITFR	K.EAYELVAPILD(sub T)K.I	N	13718	680.872	1359.73	43.97	332000	12	0.6	1	0	P-	40.15	-	136	147	Mutation
P52589|PDI_WHEAT	K.EDQAPLILIQDSDSK.K	Y	12608	836.427	1670.84	41.74	269000	15	1.8	1	99.94	PM	61.38	68.52	329	343
P52589|PDI_WHEAT	K.EDQAPLILIQDSDSKK.F	Y	9794	600.651	1798.93	36.43	551000	16	0.2	1	99.55	PM	40	25.19	329	344
Q9I3D2|ODO2_PSEAE	K.EDVVAAVEAK.K	Y	7129	515.775	1029.53	31.5	209000	10	1.5	1	99.06	PM	32.15	23	143	152
P0A250|PT1_SALTI	K.EENPFLGWR.A	N	12901	574.281	1146.55	42.36	282000	9	1	1	99.9	PM	36.67	44.7	350	358
Q9WXI6|PT1_BUCAI	K.EENPFLGWR.A	N	12901	574.281	1146.55	42.36	282000	9	1	1	99.9	PM	36.67	44.7	350	358
A8GKJ1|RS3_SERP5	K.EFADNLDSDFK.V	N	10749	650.789	1299.56	38.22	760000	11	0.9	1	99.94	PM	55.53	64.19	28	38
C5BGL9|RS3_EDWI9	K.EFADNLDSDFK.V	N	10749	650.789	1299.56	38.22	760000	11	0.9	1	99.94	PM	55.53	64.19	28	38
P93819|MDHC1_ARATH	K.EFAPSIPEK.N	N	7529	509.266	1016.52	32.2	1440000	9	0.3	1	99.92	PM	43.14	45.77	143	151
Q7XDC8|MDHC_ORYSJ	K.EFAPSIPEK.N	N	7529	509.266	1016.52	32.2	1440000	9	0.3	1	99.92	PM	43.14	45.77	143	151
B2VG96|RPOB_ERWT9	K.EFFGSSQLSQFMDQNNPLSEITHK.R	N	16319	928.77	2783.29	49.35	561000	24	0.9	1	99.94	PM	71.53	90.34	504	527
B4EYU9|RPOB_PROMH	K.EFFGSSQLSQFMDQNNPLSEITHK.R	N	16319	928.77	2783.29	49.35	561000	24	0.9	1	99.94	PM	71.53	90.34	504	527
C3K2Y3|RPOB_PSEFS	K.EFFGSSQLSQFMDQNNPLSEITHK.R	N	16319	928.77	2783.29	49.35	561000	24	0.9	1	99.94	PM	71.53	90.34	509	532
Q3K5Y1|RPOB_PSEPF	K.EFFGSSQLSQFMDQNNPLSEITHK.R	N	16319	928.77	2783.29	49.35	561000	24	0.9	1	99.94	PM	71.53	90.34	509	532
P82993|AMYB_HORVS	K.EFLDAGVIVDIEVGLGPAGEL(sub M)R.Y	Y	19780	1135.11	2268.2	56.47	18500	22	1.8	1	0	P-	27.36	-	165	186	Mutation
Q9I6J1|SPUD_PSEAE	K.EGAGSFFDMVAIPK.D	Y	15796	734.861	1467.71	48.29	228000	14	1.1	1	99.58	PM	36.54	26.77	268	281
O23755|EF2_BETVU	K.EGALAEENMR.G	Y	4544	560.259	1118.5	26.5	443000	10	0.9	1	99.94	PM	43.37	64.25	674	683
C3K2Y2|RPOC_PSEFS	K.EGDKVDAGAIVAK.W	N	4331	636.844	1271.67	26.02	102000	13	0.7	2	95.94	P-	30.42	-	1007	1019
P0AE10|AHPC_ECO57	K.EGEATLAPSLDLVGKI	Y	15269	806.944	1611.87	47.14	129000	16	1.6	1	95.88	P-	30.37	-	172	187
B8AL97|CUCIN_ORYSI	K.EGEGVIVLLR.E	Y	13771	542.822	1083.63	44.12	61300000	10	0.5	2	99.94	PM	48.67	90.87	122	131
Q9ZRI8|FDH_HORVU	K.EGELASQYK	Y	3731	512.751	1023.49	24.84	146000	9	-0.1	1	99.89	PM	36.44	41.59	369	377
C3K6N7|HTPG_PSEFS	K.EGPAEDFANK.E	N	4772	539.246	1076.48	26.89	179000	10	0.4	1	99.91	PM	33.99	53.91	392	401
C3K255|PNP_PSEFS	K.EGQEVEVLVLDVDNR.G	Y	13829	571.96	1712.86	44.17	55100	15	0.5	1	99.92	PM	54.31	44.33	669	683
P0A106|CAPB_PSEFR	K.EGQQVSFIATR.G	Y	7889	618.323	1234.63	32.84	1770000	11	0.5	1	99.94	PM	41.64	69.4	46	56
P72188|CAPA_PSEFR	K.EGQTVSFVAEK.G	Y	6632	597.804	1193.59	30.55	2760000	11	0.9	1	99.93	PM	38.04	69.79	47	57
P13918|VCLC_PEA	K.EGSLLLPHF(sub Y)NSR.A	Y	9795	457.245	1368.71	36.38	137000	12	-0.1	1	0	P-	24.94	-	295	306	Mutation
Q9FZ42|ADRC1_ARATH	K.EGSSIINTTSVNAYK.G	Y	8216	792.4	1582.78	33.43	70700	15	1.4	1	99.93	PM	41.89	52.56	170	184
Q43298|CH62_MAIZE	K.EGVITIADGNTLYNELEVVEGMK.L	Y	18032	832.086	2493.23	52.93	31000	23	2.3	2	99.51	PM	45.48	23.84	205	227
Q3K7L6|CH60_PSEPF	K.EGVITVEEGSGLENELSVVEGMQFDR.G	N	17222	941.785	2822.33	51.26	405000	26	1.7	2	99.94	PM	83.8	101.76	172	197
Q88N55|CH60_PSEPK	K.EGVITVEEGSGLENELSVVEGMQFDR.G	N	17222	941.785	2822.33	51.26	405000	26	1.7	2	99.94	PM	83.8	101.76	172	197
O66218|CH60_PANAN	K.EGVITVEEGTGLQDELDVVEGMQFDR.G	Y	17531	955.788	2864.34	51.89	169000	26	1.6	2	99.94	PM	66.86	64.34	172	197
Q8ZJ87|RPOA_YERPE	K.EGVQEDILEILLNLK.G	Y	21925	575.993	1724.96	61.12	69800	15	0.3	2	99.92	PM	44.61	45.65	72	86
P01084|IAA5_WHEAT	K.EHGVQ(sub S)EGQAGTGAFPSC(+57.02)R.R	Y	4195	629.952	1886.83	25.86	105000000	18	1.1	2	0	P-	36.39	-	67	84	Carbamidomethylation; Mutation
P01084|IAA5_WHEAT	K.EHGVSEGQ(+.98)AGTGAFPSC(+57.02)R.R	Y	4696	616.606	1846.79	26.78		18	3.9	1	99.92	PM	57.99	44.81	67	84	Deamidation (NQ); Carbamidomethylation
P01084|IAA5_WHEAT	K.EHGVSEGQAGTGAFPS.C	Y	6067	765.846	1529.67	29.44	505000	16	1.3	1	98.1	P-	62.2	-	67	82
P01084|IAA5_WHEAT	K.EHGVSEGQAGTGAFPSC(+57.02).R	Y	6463	845.861	1689.71	30.16	170000	17	0.9	1	98.08	P-	49.16	-	67	83	Carbamidomethylation
P01084|IAA5_WHEAT	K.EHGVSEGQAGTGAFPSC(+57.02)R.R	Y	4260	923.911	1845.81	25.96	4850000	18	0.7	1	99.94	PM	79.92	119.86	67	84	Carbamidomethylation
P01084|IAA5_WHEAT	K.EHGVSEGQAGTGAFPSC(+57.02)RR.E	Y	2898	501.484	2001.91	23.11	622000	19	0.2	1	99.91	PM	49.27	41.38	67	85	Carbamidomethylation
P01084|IAA5_WHEAT	K.EHH(sub G)VSEGQAGTGAFPSC(+57.02)R.R	Y	5986	963.929	1925.84	29.25	202000	18	-0.6	1	0	P-	27.54	-	67	84	Carbamidomethylation; Mutation
Q889W5|RS3_PSESM	K.EHTSVWYADGR.T	Y	5190	660.803	1319.59	27.75	94400	11	1.7	2	99.9	PM	45.77	39.54	17	27
Q07661|NDK1_ORYSJ	K.EIALWFPEGLAEWR.S	Y	18498	858.942	1715.87	53.92	73200	14	1.1	1	99.93	PM	56.76	49.4	126	139
C3K1K7|LEU1_PSEFS	K.EIEASFPAASQTDFDFVR.T	N	14615	1015.48	2028.94	45.8	179000	18	0.3	1	99.94	PM	67.62	74.11	70	87
Q4K6V7|LEU1_PSEF5	K.EIEASFPAASQTDFDFVR.T	N	14615	1015.48	2028.94	45.8	179000	18	0.3	1	99.94	PM	67.62	74.11	70	87
Q9SHE7|RUB1_ARATH	K.EIEIDIEPTDTIDR.I	Y	12744	829.91	1657.8	42.01	710000	14	0.8	1	99.94	PM	57.1	70.13	88	101
B1KIR6|CH60_SHEWM	K.EIELEDKFENMGAQMVK.E	N	12012	670.989	2009.94	40.59	228000	17	1.2	1	97.82	P-	39.19	-	59	75
Q15PD3|CH60_PSEA6	K.EIELEDKFENMGAQMVK.E	N	12012	670.989	2009.94	40.59	228000	17	1.2	1	97.82	P-	39.19	-	59	75
C3K1A0|CH60_PSEFS	K.EIELEDRFENMGAQLVK.D	N	12763	674.339	2019.99	42.06	214000	17	1.1	1	99.79	PM	27.83	46.06	59	75
Q3K7L6|CH60_PSEPF	K.EIELEDRFENMGAQLVK.D	N	12763	674.339	2019.99	42.06	214000	17	1.1	1	99.79	PM	27.83	46.06	59	75
Q9WWL4|CH60_METSS	K.EIELQ(+.98)DKFENMGAQMVK.Q	Y	12012	670.989	2009.94	40.59	228000	17	1.2	1	97.04	/M	-	51.72	59	75	Deamidation (NQ)
C3K2Y2|RPOC_PSEFS	K.EIESQYASGLVTQGEK.Y	N	8599	869.929	1737.84	34.16	29900	16	1	1	99.76	PM	44.08	29.93	663	678
Q1IFX2|RPOC_PSEE4	K.EIESQYASGLVTQGEK.Y	N	8599	869.929	1737.84	34.16	29900	16	1	1	99.76	PM	44.08	29.93	663	678
P52589|PDI_WHEAT	K.EIKAPEDATYLEDGK.I	N	7037	839.912	1677.81	31.24	167000	15	0.2	2	99.94	PM	63.39	69.87	155	169
P80284|PDI_HORVU	K.EIKAPEDATYLEDGK.I	N	7037	839.912	1677.81	31.24	167000	15	0.2	2	99.94	PM	63.39	69.87	154	168
P22248|GLN1B_AZOVI	K.EIPQVC(+57.02)GSLK.E	N	7306	565.798	1129.58	31.76	648000	10	1	1	96.65	PM	25.81	27.81	405	414	Carbamidomethylation
Q3V5W6|GLN1B_PSETA	K.EIPQVC(+57.02)GSLK.E	N	7306	565.798	1129.58	31.76	648000	10	1	1	96.65	PM	25.81	27.81	406	415	Carbamidomethylation
Q886U9|RL19_PSESM	K.EIPTFAPGDTIVVQVK.V	Y	13682	857.476	1712.93	43.91	1170000	16	1.2	1	99.92	PM	57.85	46.13	17	32
P0ACY5|YEAG_ECO57	K.EIQTAYLESYSEYGQNIFDR.Y	Y	15053	1213.56	2425.11	46.71	199000	20	-0.8	1	99.94	PM	70.48	102.84	486	505
C3JYJ9|CLPX_PSEFS	K.EISGILDQYVIGQER.A	Y	14233	860.45	1718.88	45.04	1620000	15	1.4	1	99.72	PM	30.56	35.04	70	84
Q10DV7|ACT1_ORYSJ	K.EITALAPSSM(+15.99)K.I	Y	5854	582.303	1162.59	29	94900	11	0.7	1	99.68	PM	30.39	33.88	318	328	Oxidation (M)
P36183|ENPL_HORVU	K.EKTDDEKSAM(+15.99)EEK.K	Y	4921	778.342	1554.67	27.21	172000	13	-1.2	1	0.02	/M	-	21.98	492	504	Oxidation (M)
Q4K5R9|GLYA1_PSEF5	K.ELAGWIC(+57.02)DILADLNNEAVIDAVR.E	Y	23064	857.436	2569.28	63.73	45000	23	1	2	99.93	PM	39.15	57.61	380	402	Carbamidomethylation
P02925|RBSB_ECOLI	K.ELANVQDLTVR.G	Y	9683	629.344	1256.67	36.2	147000	11	0.7	1	99.92	PM	37.76	49.08	71	81
P12783|PGKY_WHEAT	K.ELDYLVGAVANPK.K	Y	12072	694.876	1387.73	40.67	511000	13	1.7	1	99.94	PM	58.3	59.97	179	191
P22953|MD37E_ARATH	K.ELESIC(+57.02)NP(+15.99)IIAK.M	Y	10507	701.867	1401.72	37.74	467000	12	1.1	1	26.39	/M	-	32.31	604	615	Carbamidomethylation; Hydrox
P04464|CALM_WHEAT	K.ELGTVMR.S	N	5221	403.216	804.416	27.83	190000	7	0.3	1	98.62	pM	18.86	42.15	32	38
P13868|CALM1_SOLTU	K.ELGTVMR.S	N	5221	403.216	804.416	27.83	190000	7	0.3	1	98.62	pM	18.86	42.15	32	38
Q0JNL7|CALM3_ORYSJ	K.ELGTVMR.S	N	5221	403.216	804.416	27.83	190000	7	0.3	1	98.62	pM	18.86	42.15	32	38
Q3K440|ATPG_PSEPF	K.ELLDGLMVR.Y	N	13336	523.289	1044.56	43.21	117000	9	0.1	1	99.35	PM	28.06	34.5	213	221
Q88BX3|ATPG_PSEPK	K.ELLDGLMVR.Y	N	13336	523.289	1044.56	43.21	117000	9	0.1	1	99.35	PM	28.06	34.5	213	221
Q9LDN2|UMPS1_ORYSJ	K.ELLELAEK.V	Y	9496	472.769	943.523	35.87	112000	8	0.2	1	87.63	/M	-	39.84	258	265
Q87WP4|CARB_PSESM	K.ELLIDESLIGWK.E	N	16430	708.394	1414.77	49.55	58100	12	2.6	1	99.9	PM	36.56	44.45	203	214
B2VG96|RPOB_ERWT9	K.ELLQLGGLPSSGQITLFDGR.T	Y	16750	1051.07	2100.12	50.24	43000	20	1.1	1	99.88	PM	56.91	36.43	1197	1216
C3K255|PNP_PSEFS	K.ELTEDQ(+.98)MLGAVLFAHDEFQVVINAVK.E	Y	20322	973.167	2916.46	57.74		26	7.4	0	98.08	P-	48.91	-	196	221	Deamidation (NQ)
C3K255|PNP_PSEFS	K.ELTEDQMLGAVLFAHDEFQVVINAVK.E	Y	20322	972.832	2915.47	57.8	71100	26	0.7	1	97.98	P-	41.63	-	196	221
P16851|IAAC2_WHEAT	K.ELYDASQHC(+57.02).R	Y	4724	561.73	1121.44	26.84	533000	9	0.3	1	54.87	P-	24.1	-	77	85	Carbamidomethylation
P16851|IAAC2_WHEAT	K.ELYDASQHC(+57.02)R.C	Y	2595	639.781	1277.55	22.48	3080000	10	0.9	2	99.94	PM	53.91	66.16	77	86	Carbamidomethylation
A4XV90|SUCC_PSEMY	K.ELYLGAVVDR.S	N	11340	567.812	1133.61	39.29	392000	10	0.6	1	99.94	PM	45.12	60.68	107	116
B5XZD1|SUCC_KLEP3	K.ELYLGAVVDR.S	N	11340	567.812	1133.61	39.29	392000	10	0.6	1	99.94	PM	45.12	60.68	107	116
C3K6N0|SUCC_PSEFS	K.ELYLGAVVDR.S	N	11340	567.812	1133.61	39.29	392000	10	0.6	1	99.94	PM	45.12	60.68	107	116
Q59633|GALU2_PSEAI	K.EMLPVVNKPLIQYGVEEALDAGLNEISIVTGR.G	Y	21321	1156.62	3466.84	59.9	147000	32	1.8	1	99.92	PM	55.49	44.99	26	57
P23901|ALDR_HORVU	K.ENIQVFGWEIPEEDFK.V	Y	17248	990.474	1978.93	51.32	294000	16	1.4	1	99.94	PM	63.52	67.87	268	283
C3K2Y6|RL1_PSEFS	K.ENVEALIADLKR.I	N	11770	457.593	1369.76	40.1	98600	12	-0.2	1	96.68	P-	32.71	-	187	198
Q889Y1|RL1_PSESM	K.ENVEALIADLKR.I	N	11770	457.593	1369.76	40.1	98600	12	-0.2	1	96.68	P-	32.71	-	187	198
B2VGA8|ASSY_ERWT9	K.ENYGGC(+57.02)EVVAFVADIGQER.G	Y	15956	1056.99	2111.96	48.6	19700	19	-0.1	1	99.92	PM	45.16	45.36	28	46	Carbamidomethylation
Q54WR4|PLDB_DICDI	K.EQIEQ(+.98)ISK.Q	Y	4640	488.253	974.492	26.69	2630000	8	-0.3	1	96.24	/M	-	48.09	120	127	Deamidation (NQ)
A9ADK5|RL5_BURM1	K.EQIIFPEIDYDKIDALR.G	N	14600	693.366	2077.07	45.8	1440000	17	1.2	2	99.94	PM	59.54	81.12	134	150
Q4ZMQ6|RL5_PSEU2	K.EQIIFPEIDYDKIDALR.G	N	14600	693.366	2077.07	45.8	1440000	17	1.2	2	99.94	PM	59.54	81.12	134	150
Q889V9|RL5_PSESM	K.EQIIFPEIDYDKIDALR.G	N	14600	693.366	2077.07	45.8	1440000	17	1.2	2	99.94	PM	59.54	81.12	134	150
P52589|PDI_WHEAT	K.EQVEAGQIVAWLK.D	Y	14248	735.902	1469.79	45.08	842000	13	1.2	1	99.94	PM	47.98	70.94	348	360
P52589|PDI_WHEAT	K.EQVEAGQIVAWLKDYFDGK.L	Y	18319	732.705	2195.09	53.55	106000	19	1	1	99.94	PM	54.7	68.54	348	366
P22953|MD37E_ARATH	K.EQVFSTYSDNQPGVLIQVYEGER.A	N	14603	1329.64	2657.26	45.82	999000	23	0.5	2	99.94	PM	74.7	142.85	431	453
Q87WP4|CARB_PSESM	K.ERPDALLPTMGGQTALNC(+57.02)ALDLER.E	N	14246	881.11	2640.3	45.01	111000	24	2.7	1	99.86	PM	55.4	34.81	81	104	Carbamidomethylation
P38100|CARB_PSEAE	K.ERPDALLPTMGGQTALNC(+57.02)ALDLER.H	N	14246	881.11	2640.3	45.01	111000	24	2.7	1	99.86	PM	55.4	34.81	81	104	Carbamidomethylation
P57936|TPIS_PASMU	K.ESDEFIAK.K	N	5373	469.727	937.439	28.08	239000	8	-0.5	1	99.87	PM	33.46	44.22	111	118
C3JYK1|TIG_PSEFS	K.ETGIEGFR.T	Y	6870	454.727	907.44	30.95	569000	8	0.4	1	99.91	PM	37.87	44.97	260	267
P05478|HSP16_SOYBN	K.ETPEAHVFK.A	N	3508	529.27	1056.52	24.48	674000	9	1.2	1	99.36	PM	30.94	27.03	60	68
P27880|HSP12_MEDSA	K.ETPEAHVFK.A	N	3508	529.27	1056.52	24.48	674000	9	1.2	1	99.36	PM	30.94	27.03	57	65
P12810|HS16A_WHEAT	K.ETPEAHVFK.V	N	3508	529.27	1056.52	24.48	674000	9	1.2	1	99.36	PM	30.94	27.03	50	58
P08477|G3PC2_HORVU	K.EVAVFGC(+57.02)R.N	N	7289	469.231	936.449	31.76	1240000	8	-0.7	1	41.81	P-	23.56	-	43	50	Carbamidomethylation
P0A250|PT1_SALTI	K.EVDFFSIGTNDLTQYTLAVDR.G	N	18582	802.062	2403.16	54.08	21900	21	2	1	94.79	P-	30.03	-	445	465
Q9WXI6|PT1_BUCAI	K.EVDFFSIGTNDLTQYTLAVDR.G	N	18582	802.062	2403.16	54.08	21900	21	2	1	94.79	P-	30.03	-	445	465
P24067|BIP2_MAIZE	K.EVEAVC(+57.02)NPIVSAVYQR.S	Y	12550	917.464	1832.91	41.64	182000	16	2.6	1	99.94	PM	61.13	91.44	628	643	Carbamidomethylation
Q2QLY5|METE1_ORYSJ	K.EVEDLEAGGIQVIQIDEAALR.E	Y	15985	1134.59	2267.16	48.66	217000	21	1.6	2	99.94	PM	81.74	143.41	591	611
P36183|ENPL_HORVU	K.EVTEEEYAK.F	Y	3113	549.254	1096.49	23.56	91900	9	0.5	1	99.37	PM	27.87	34.99	352	360
P01084|IAA5_WHEAT	K.EY(sub H)GVSEGQAGTGAFPSC(+57.02)R.R	Y	5864	624.949	1871.81	29.03	357000	18	7.4	1	0	P-	26.46	-	67	84	Carbamidomethylation; Mutation
P38100|CARB_PSEAE	K.EYEMEVVR.D	N	7379	527.748	1053.48	31.85	55900	8	1.8	1	0	P-	29.65	-	215	222
Q87WP4|CARB_PSESM	K.EYEMEVVR.D	N	7379	527.748	1053.48	31.85	55900	8	1.8	1	0	P-	29.65	-	215	222
C3K2X9|EFG_PSEFS	K.EYIPAIQK.G	N	7154	481.272	960.528	31.43	687000	8	0.7	1	99.44	PM	29.64	30.73	546	553
Q3K5Y5|EFG_PSEPF	K.EYIPAIQK.G	N	7154	481.272	960.528	31.43	687000	8	0.7	1	99.44	PM	29.64	30.73	546	553
Q4ZMP1|EFG_PSEU2	K.EYIPAIQK.G	N	7154	481.272	960.528	31.43	687000	8	0.7	1	99.44	PM	29.64	30.73	546	553
P37833|AATC_ORYSJ	K.EYLPITGLADFNK.L	Y	14714	740.889	1479.76	46	371000	13	1.5	1	99.93	PM	59.96	52.9	70	82
Q889M7|IPYR1_PSESM	K.EYTDLPP(sub A)LLLEQIK.H	Y	16433	836.465	1670.91	49.62	611000	14	1.5	1	0	P-	30.01	-	123	136	Mutation
Q43772|UGPA_HORVU	K.EYVFVANSDNLGAIVDIK.I	N	15448	984.01	1966	47.52	153000	18	0.8	1	99.94	PM	67.6	70.91	218	235
P12783|PGKY_WHEAT	K.FAAGTDAIAK.Q	Y	5279	482.758	963.503	27.96	309000	10	-0.2	1	99.85	PM	38.13	35.61	332	341
P0AGF1|SUCD_ECO57	K.FAALEAAGVK.T	Y	8226	488.777	975.539	33.46		10	0.2	0	94.5	P-	29.38	-	263	272
Q51567|SUCD_PSEAE	K.FAALQDAGVK.T	Y	7303	510.28	1018.54	31.74	940000	10	0.3	1	99.92	PM	36.61	52.04	263	272
Q87WN9|GRPE_PSESM	K.FAGDLLPIIDSLER.G	Y	18090	779.928	1557.84	53.14	536000	14	1.3	1	99.94	PM	48.49	92.26	71	84
C3K255|PNP_PSEFS	K.FAILTDILGDEDHLGDMDFK.V	Y	17319	755.697	2264.07	51.48	301000	20	1.4	1	99.93	PM	65.06	53.11	476	495
P42210|ASPR_HORVU	K.FALKPEEYILK.V	Y	10588	450.927	1349.76	37.92	436000	11	-0.1	1	99.38	PM	28.95	30.18	445	455
O52402|ALF_EDWI9	K.FALPAVNC(+57.02)VGTDSINAA(sub V)L(sub M)EAAAK.V	Y	16135	1152.09	2302.16	49.07	506000	23	1.6	1	0	P-	26.04	-	30	52	Carbamidomethylation; Mutation
Q8ZHH3|PGK_YERPE	K.FAPIAC(+57.02)AGPLLSAELEALGK.A	Y	17905	676.699	2027.08	52.66	66500	20	-0.7	2	99.93	PM	62.14	46.47	157	176	Carbamidomethylation
P42210|ASPR_HORVU	K.FDGIF(sub L)GLGFK.E	Y	16040	550.793	1099.57	48.81	239000	10	0.1	1	0	P-	26.73	-	188	197	Mutation
P42210|ASPR_HORVU	K.FDGILGLGFK.E	Y	15352	533.8	1065.59	47.35	479000	10	-0.3	1	99.94	PM	50.93	63.13	188	197
P31052|DLDH2_PSEPU	K.FDVVVIGAGPGGYVA.A	Y	17230	710.878	1419.74	51.26	97500	15	1.3	1	97.8	P-	38.31	-	5	19
P31052|DLDH2_PSEPU	K.FDVVVIGAGPGGYVAA.I	Y	17287	746.398	1490.78	51.38	34800	16	3.3	1	88.94	P-	27.19	-	5	20
C3K2X8|EFTU_PSEFS	K.FEAEVYVLSK.E	N	10873	592.814	1183.61	38.41	2010000	10	1.3	1	99.9	PM	37.05	43.5	308	317
Q9SP22|CALR_MAIZE	K.FEDGWESR.W	Y	6907	513.22	1024.42	31.01	193000	8	-0.4	1	96.58	pM	23.02	35.02	33	40
Q9ZRI8|FDH_HORVU	K.FEEDLDAMLPK.C	Y	13247	654.314	1306.61	43.04	382000	11	1.7	1	99.92	PM	44.8	45.68	236	246
P93594|AMYB_WHEAT	K.FEKGDEIRP(sub A)QLK.K	Y	4067	487.268	1458.78	25.61	3580000	12	-0.4	1	0	P-	31.71	-	27	38	Mutation
P00698|LYSC_CHICK	K.FESN(+.98)FNTQATNR.N	Y	6499	715.322	1428.63	30.31	431000	12	1.8	1	99.94	PM	38.37	76.58	52	63	Deamidation (NQ)
P00698|LYSC_CHICK	K.FESNFN(+.98)TQATNR.N	Y	6065	715.322	1428.63	29.61	1230000	12	1.3	1	99.94	PM	53.32	73.44	52	63	Deamidation (NQ)
P00698|LYSC_CHICK	K.FESNFNTQATNR.N	Y	6499	714.829	1427.64	30.27		12	-0.3	0	76.6	pM	17.01	33.11	52	63
P80284|PDI_HORVU	K.FFQSNAPK.A	Y	4123	469.74	937.466	25.7	412000	8	0.1	1	99.56	PM	28.94	33.63	269	276
P05336|ADH1_HORVU	K.FGC(+57.02)TEFVNPK.D	N	7607	599.782	1197.55	32.29	581000	10	-0.1	1	99.92	PM	42.54	47.4	238	247	Carbamidomethylation
Q07264|ADH1_ZEALU	K.FGC(+57.02)TEFVNPK.D	N	7607	599.782	1197.55	32.29	581000	10	-0.1	1	99.92	PM	42.54	47.4	165	174	Carbamidomethylation
Q39173|P2_ARATH	K.FGFDDAFNYK.E	Y	13398	612.273	1222.53	43.34	171000	10	0.9	1	99.92	PM	43.33	47.13	198	207
A6TEX9|RS7_KLEP7	K.FGSELLAK.F	N	7855	432.745	863.475	32.79	373000	8	0.5	1	86.53	P-	26.79	-	18	25
Q8ZJB4|RS7_YERPE	K.FGSELLAK.F	N	7855	432.745	863.475	32.79	373000	8	0.5	1	86.53	P-	26.79	-	18	25
C3K2Y4|RL7_PSEFS	K.FGVSAAAASAGPAVAAVAAEEQTEFNVMLLEAGEK.K	Y	19094	1136.23	3405.68	55.13	428000	35	1.2	1	99.94	PM	70.95	68.58	31	65
C3K2Y4|RL7_PSEFS	K.FGVSAAAASAGPAVAAVAAEEQTEFNVMLLEAGEKK.V	Y	17374	884.451	3533.77	51.61	132000	36	1.4	2	97.78	P-	37.79	-	31	66
P00490|PHSM_ECOLI	K.FHNVTNGITPR.R	Y	3972	419.221	1254.65	25.32	73700	11	-4.1	1	99.68	PM	34.51	29.88	445	455
P52589|PDI_WHEAT	K.FIDASSTPK.V	N	4520	483.251	964.486	26.45	769000	9	0.7	1	99.9	PM	35.43	45.56	245	253
P80284|PDI_HORVU	K.FIDASSTPK.V	N	4520	483.251	964.486	26.45	769000	9	0.7	1	99.9	PM	35.43	45.56	244	252
A7MXF1|RPOB_VIBCB	K.FIEQDPEGQYGLEAAFR.S	N	13155	985.469	1968.92	42.85	312000	17	1.3	1	99.94	PM	64.87	96.15	38	54
B2VG96|RPOB_ERWT9	K.FIEQDPEGQYGLEAAFR.S	N	13155	985.469	1968.92	42.85	312000	17	1.3	1	99.94	PM	64.87	96.15	38	54
Q3K440|ATPG_PSEPF	K.FINTMTQQPTVEQLIPLVATPDQELK.H	Y	17227	985.524	2953.55	51.24	131000	26	0.9	1	99.59	PM	58.08	25.22	175	200
C3K2Y5|RL10_PSEFS	K.FLAANQIDVLATLPTR.N	N	15208	871.995	1741.97	47.03	107000	16	1.3	1	99.94	PM	64.13	116.81	117	132
Q9RDU0|RECA_PSETO	K.FLADNPDIAATLEK.Q	Y	12102	759.396	1516.78	40.76	300000	14	0.7	1	99.94	PM	54.28	74.16	307	320
C3K5Z6|EFTS_PSEFS	K.FLAEASLVEQAFVK.N	Y	15094	776.425	1550.83	46.78	288000	14	0.9	1	99.94	PM	66.46	82.34	225	238
Q6Z6L4|APM1A_ORYSJ	K.FLIDFLEPFAQR.I	Y	19375	748.402	1494.79	55.76	27400	12	1	1	99.85	PM	35.74	37.65	637	648
P52588|PDI_MAIZE	K.FLIGDIEASQGAFQYFGLK.E	Y	18142	1052.54	2103.07	53.14	201000	19	1.3	1	99.94	PM	62.83	100.83	306	324
P0A9Q4|ARCA_SHIFL	K.FNGWELDINSR.S	Y	12604	675.826	1349.64	41.72	106000	11	1.2	1	92.85	pM	18.06	35.72	139	149
B2VFY8|ENO_ERWT9	K.FNQIGSLTETLAAIK.M	N	14704	803.447	1604.88	45.94	95100	15	1.5	1	99.7	PM	36.73	29.64	343	357
B4EUF7|ENO_PROMH	K.FNQIGSLTETLAAIK.M	N	14704	803.447	1604.88	45.94	95100	15	1.5	1	99.7	PM	36.73	29.64	344	358
B5FTU9|ENO_SALDC	K.FNQIGSLTETLAAIK.M	N	14704	803.447	1604.88	45.94	95100	15	1.5	1	99.7	PM	36.73	29.64	343	357
Q2NVN7|ENO_SODGM	K.FNQIGSLTETLAAIK.M	N	14704	803.447	1604.88	45.94	95100	15	1.5	1	99.7	PM	36.73	29.64	344	358
Q6D182|ENO_PECAS	K.FNQIGSLTETLAAIK.M	N	14704	803.447	1604.88	45.94	95100	15	1.5	1	99.7	PM	36.73	29.64	343	357
P38100|CARB_PSEAE	K.FP(+15.99)KADAR.L	Y	5422	410.719	819.424	28.14	89400	7	-0.4	1	0.63	/M	-	26.3	367	373	Hydrox
C3K255|PNP_PSEFS	K.FQFGQSTVTLETGR.I	Y	11108	785.898	1569.78	38.82		14	1.2	0	99.88	PM	25.49	81.19	8	21
C3K1E6|ATPB_PSEFS	K.FRDEGNDVLLFVDNIYR.Y	N	15362	695.686	2084.03	47.37	666000	17	1.4	1	99.94	PM	59.38	63.16	229	245
Q3K441|ATPB_PSEPF	K.FRDEGNDVLLFVDNIYR.Y	N	15362	695.686	2084.03	47.37	666000	17	1.4	1	99.94	PM	59.38	63.16	229	245
Q87TT4|ATPB_PSESM	K.FRDEGNDVLLFVDNIYR.Y	N	15362	695.686	2084.03	47.37	666000	17	1.4	1	99.94	PM	59.38	63.16	230	246
C3JZN6|IF3_PSEFS	K.FRPGTEEGDYQVK.L	Y	4279	509.248	1524.72	25.96	339000	13	0.5	1	99.92	PM	56.88	44.58	102	114
P42210|ASPR_HORVU	K.FTVIFDTGSSNLWVPSAK.C	Y	16054	985.009	1968	48.81	131000	18	2	1	98.05	P-	44.35	-	97	114
Q9I3F5|ACNA_PSEAE	K.FVEFYGDGLADLPLADR.A	Y	16176	949.472	1896.93	49.07	168000	17	2	1	99.94	PM	66.01	86.08	284	300
P84971|DEF4_TRIKH	K.FVGLC(+57.02)LSDR.N	Y	10708	533.771	1065.53	38.09	134000	9	-0.5	1	99.7	PM	27.34	43.24	10	18	Carbamidomethylation
A6TEX9|RS7_KLEP7	K.FVNILMVDGK.K	N	12986	568.313	1134.61	42.53	153000	10	0.7	1	99.93	PM	44.71	52.4	26	35
Q8ZJB4|RS7_YERPE	K.FVNILMVDGK.K	N	12986	568.313	1134.61	42.53	153000	10	0.7	1	99.93	PM	44.71	52.4	26	35
P00698|LYSC_CHICK	K.FW(sub E)SNFNTQATNR.N	Y	6405	743.34	1484.68	30.1	290000	12	-9.6	1	0	P-	33.61	-	52	63	Mutation
A6TEX9|RS7_KLEP7	K.G(sub T)Q(sub E)LES(sub A)FEVALENVRPTVEVK.S	N	15484	1122.6	2243.18	47.59	64500	20	1	1	0	P-	25	-	57	76	Mutation
P84964|DEF12_TRIMO	K.GAC(+57.02)FSDTNC(+57.02)ASVC(+57.02)R.T	Y	5122	802.817	1603.62	27.65	562000	14	1.1	1	99.94	PM	60.28	80.48	12	25	Carbamidomethylation
Q8ZC41|RISB_YERPE	K.GAEAALTALEMINVIK.A	Y	18265	822.457	1642.9	53.44	132000	16	1.3	1	99.94	PM	57.93	65.5	137	152
C3K6H4|PYRG_PSEFS	K.GAGDADVAMVEIGGTVGDIESQPFLEAIR.Q	Y	18994	973.147	2916.42	54.95	30400	29	0.6	1	98.1	P-	55.3	-	129	157
Q8E8B8|ATPA_SHEON	K.GAIDNDGFSPVEVIAPGVV(sub I)ER.K	Y	15722	1071.05	2140.08	48.16	533000	21	1.1	1	0	P-	28.8	-	119	139	Mutation
Q5KTS5|GRDH_DAUCA	K.GAIVAFTR.G	N	7788	417.745	833.476	32.66	1550000	8	-0.4	1	95.41	pM	22.65	34.31	201	208
Q9FZ42|ADRC1_ARATH	K.GAIVAFTR.G	N	7788	417.745	833.476	32.66	1550000	8	-0.4	1	95.41	pM	22.65	34.31	197	204
Q87UX4|F16PA_PSESM	K.GALGGVLGSMGTENVQGEVQK.K	Y	11385	1016.01	2030.01	39.31	107000	21	1	1	99.93	PM	59.55	52.18	44	64
P24750|G3P_ATLHE	K.GANFDKYN(+.98)GQDIVSNASC(+57.02)TTNC(+57.02)LAPLAK.V	Y	11101	1010.8	3029.39	38.84	2200000	28	0.2	1	99.94	PM	79.17	132.75	118	145	Deamidation (NQ); Carbamidomethylation
Q889U7|RS4_PSESM	K.GATGENLLQLLEC(+57.02)R.L	Y	15660	787.405	1572.79	48.01	395000	14	1.5	1	99.94	PM	63.58	125.75	84	97	Carbamidomethylation
P0AG70|RS1_SHIFL	K.GATVELADGVEGYLR.A	Y	12728	775.398	1548.78	42	582000	15	1.3	1	99.94	PM	64.99	93.18	465	479
P09373|PFLB_ECOLI	K.GAVASLTSVAK.L	N	6540	502.293	1002.57	30.36	249000	11	1.2	1	99.94	PM	48.28	62.15	644	654
P42632|TDCE_ECOLI	K.GAVASLTSVAK.L	N	6540	502.293	1002.57	30.36	249000	11	1.2	1	99.94	PM	48.28	62.15	648	658
P43753|PFLB_HAEIN	K.GAVASLTSVAK.L	N	6540	502.293	1002.57	30.36	249000	11	1.2	1	99.94	PM	48.28	62.15	654	664
C3K2X6|RL3_PSEFS	K.GAVPGATGGNLVVRPA.A	Y	7990	718.405	1434.79	33.02	281000	16	1	1	98.09	P-	52.55	-	191	206
C3K2X6|RL3_PSEFS	K.GAVPGATGGNLVVRPAAK.A	Y	5558	545.649	1633.93	28.49	637000	18	0.1	1	99.94	PM	59.66	79.69	191	208
Q3YWT9|RL3_SHISS	K.GAVPGATGSDLIVKPAVK.A	Y	7456	560.661	1678.96	32.03	569000	18	0.3	1	98.02	P-	43.27	-	191	208
Q3YWT9|RL3_SHISS	K.GAVPGATGSDLIVKPAVKA	Y	7864	584.34	1750	32.79	172000	19	-0.1	1	96.07	P-	30.66	-	191	209
A4WFC8|RL3_ENT38	K.GAVPGATGSN(+.98)LIVKPAVK.A	Y	7456	560.661	1678.96	32.03	569000	18	0.3	1	97.95	/M	-	66.44	191	208	Deamidation (NQ)
A4WFC8|RL3_ENT38	K.GAVPGATGSN(+.98)LIVKPAVKA	Y	7864	584.34	1750	32.79	172000	19	-0.1	1	95.68	/M	-	46.59	191	209	Deamidation (NQ)
Q9ST57|SPZ2A_WHEAT	K.GAWTDQFDSR.V	Y	9052	591.762	1181.51	35.04	662000	10	0.2	1	99.93	PM	43.4	54.83	182	191
Q9ST58|SPZ1C_WHEAT	K.GAWTDQFDSSGTK.N	Y	8703	700.311	1398.61	34.38	270000	13	0.9	1	99.93	PM	47.94	48.9	182	194
P51059|CAPP2_MAIZE	K.GDFADENSAITESDIEETLKR.L	Y	11608	780.7	2339.08	39.78	293000	21	1.2	1	99.91	PM	50.42	42.7	126	146
Q889U6|RPOA_PSESM	K.GDSEPVVIEQEDEIDPILLRPVDDLELTVR.S	Y	17294	1135.26	3402.74	51.35	60600	30	1.3	1	0.04	pM	7.88	20.21	235	264
B2VG97|RPOC_ERWT9	K.GEAIGVIAAQSIGEPGTQLTMR.T	N	13312	733.72	2198.14	43.15	9200	22	0.3	1	72.44	P-	25	-	912	933
Q32AG0|RPOC_SHIDS	K.GEAIGVIAAQSIGEPGTQLTMR.T	N	13312	733.72	2198.14	43.15	9200	22	0.3	1	72.44	P-	25	-	912	933
Q6DAM9|RPOC_PECAS	K.GEAIGVIAAQSIGEPGTQLTMR.T	N	13312	733.72	2198.14	43.15	9200	22	0.3	1	72.44	P-	25	-	912	933
Q8D232|RPOC_WIGBR	K.GEAIGVIAAQSIGEPGTQLTMR.T	N	13312	733.72	2198.14	43.15	9200	22	0.3	1	72.44	P-	25	-	912	933
Q8FB83|RPOC_ECOL6	K.GEAIGVIAAQSIGEPGTQLTMR.T	N	13312	733.72	2198.14	43.15	9200	22	0.3	1	72.44	P-	25	-	912	933
Q9I2V5|ACNB_PSEAE	K.GEATSPLIDK.Q	Y	5360	515.774	1029.53	28.11	657000	10	-0.4	1	99.91	PM	37.96	45.22	74	83
C3K6N7|HTPG_PSEFS	K.GEGEFEIATL(sub V)DKADR.G	Y	8548	550.937	1649.79	34.09	202000	15	0.4	1	0	P-	31.55	-	163	177	Mutation
B2VG97|RPOC_ERWT9	K.GEGMVLTGPK.E	N	6287	494.76	987.506	29.87		10	0.3	0	99.65	pM	23.3	46.88	522	531
Q32AG0|RPOC_SHIDS	K.GEGMVLTGPK.E	N	6287	494.76	987.506	29.87		10	0.3	0	99.65	pM	23.3	46.88	522	531
Q6DAM9|RPOC_PECAS	K.GEGMVLTGPK.E	N	6287	494.76	987.506	29.87		10	0.3	0	99.65	pM	23.3	46.88	522	531
Q8FB83|RPOC_ECOL6	K.GEGMVLTGPK.E	N	6287	494.76	987.506	29.87		10	0.3	0	99.65	pM	23.3	46.88	522	531
Q889C2|CLPB_PSESM	K.GEGSMDAGNMLKPALAR.G	N	8424	573.284	1716.83	33.8	81400	17	0.9	1	94.3	P-	28.96	-	289	305
A8GKJ1|RS3_SERP5	K.GEILGGMAAVEQPEPAAQPK.K	Y	10553	997.007	1992	37.83	596000	20	0.8	1	99.94	PM	68.5	81.44	205	224
Q08479|KAD3_ORYSJ	K.GELVSDDLVVGIIDEAMK.K	Y	19551	951.991	1901.97	56.14	36600	18	0.9	1	99.94	PM	60.46	60.38	84	101
P32112|SAHH_WHEAT	K.GETLEEYWWC(+57.02)TER.C	Y	13749	879.876	1757.74	44.03	401000	13	1.2	1	98.06	P-	46	-	111	123	Carbamidomethylation
P93253|SAHH_MESCR	K.GETLQ(+.98)EYWWC(+57.02)TER.A	Y	13749	879.876	1757.74	44.03	401000	13	1.2	1	97.88	/M	-	63.36	111	123	Deamidation (NQ); Carbamidomethylation
Q2S906|RPOC_HAHCH	K.GEVISDGPSN(+.98)PHDILR.L	N	7969	569.615	1705.83	33.02	404000	16	-1.5	1	97.96	/M	-	66.84	1208	1223	Deamidation (NQ)
P0A363|CSPB_YEREN	K.GFGFISPADGSK.D	Y	10836	591.794	1181.57	38.35	1510000	12	1.1	1	99.93	PM	51.69	52.04	17	28
P0A9Z0|CSPC_SALTI	K.GFGFITPADGSK.D	Y	11087	598.802	1195.59	38.84	2740000	12	1.1	1	99.92	PM	44.55	46.27	16	27
P0A975|CSPE_SHIFL	K.GFGFITPEDGSK.D	Y	11246	627.804	1253.59	39.15	1290000	12	0.7	1	99.92	PM	38.27	50.93	16	27
P72192|TAPB_PSEFR	K.GFGFITPESGPDLFVH.F	Y	16864	860.423	1718.83	50.47	80700	16	0.6	1	97.05	P-	33.66	-	17	32
P72192|TAPB_PSEFR	K.GFGFITPESGPDLFVHFR.A	Y	15768	675.008	2022	48.21	82600	18	1.5	1	99.94	PM	59.22	61.63	17	34
P0A106|CAPB_PSEFR	K.GFGFITPQSGDDLFVH.F	Y	16158	868.918	1735.82	49.07	327000	16	1	1	73.25	P-	25.24	-	17	32
P0A106|CAPB_PSEFR	K.GFGFITPQSGDDLFVHFK.A	Y	15045	671.337	2010.98	46.73	6290000	18	2	2	99.94	PM	67.78	72.38	17	34
C3K613|FADB_PSEFS	K.GFVAGQAGPNYPAPVEAIK.T	Y	10813	943.494	1884.97	38.29	338000	19	0.2	1	99.94	PM	73.73	90.2	239	257
P23951|CHI2_HORVU	K.GFYTYDAFVAAAAAFPGFGTTGSADAQK.R	Y	18847	934.774	2801.3	54.78	230000	28	0.8	1	98.88	PM	30.99	21.78	50	77
Q9FRV1|CHIA_SECCE	K.GFYTYDAFVAAAGAFPGFGTTGSTDTR.K	Y	18223	1374.63	2747.25	53.36	56700	27	0.7	1	98.08	P-	48.58	-	105	131
P12863|TPIS_MAIZE	K.GGAFTGEVSAEM(+15.99)LVNLGVPWVILGHSER.R	Y	17508	981.168	2940.48	51.86	142000	28	0.7	1	99.94	PM	65.41	58.16	72	99	Oxidation (M)
P16347|IAAS_WHEAT	K.GGAWFLGATEPYH.V	Y	13843	703.331	1404.65	44.25	417000	13	0.9	1	97.81	P-	38.63	-	158	170
P16347|IAAS_WHEAT	K.GGAWFLGATEPYHVVVFK.K	Y	14186	660.013	1977.01	44.95	925000	18	1.2	2	99.93	PM	48.08	50.5	158	175
C3K2Y6|RL1_PSEFS	K.GGDLNYDVVIASPDAMR.V	Y	12543	896.931	1791.85	41.67	1300000	17	0.7	2	99.94	PM	76.67	97.25	106	122
P0AG70|RS1_SHIFL	K.GGFTVELN(+.98)GIR.A	Y	11805	582.307	1162.6	40.18		11	0.8	0	99.8	PM	30.37	40.02	118	128	Deamidation (NQ)
C3K2X9|EFG_PSEFS	K.GGGELLEPIMAVEVVTPEDYMGDVMGDLNR.R	N	20457	1069.51	3205.5	58.1	258000	30	2.4	1	98.07	P-	46.32	-	606	635
Q3K5Y5|EFG_PSEPF	K.GGGELLEPIMAVEVVTPEDYMGDVMGDLNR.R	N	20457	1069.51	3205.5	58.1	258000	30	2.4	1	98.07	P-	46.32	-	606	635
Q4ZMP1|EFG_PSEU2	K.GGGELLEPIMAVEVVTPEDYMGDVMGDLNR.R	N	20457	1069.51	3205.5	58.1	258000	30	2.4	1	98.07	P-	46.32	-	606	635
Q9HVA2|ILVC_PSEAE	K.GGGIPDLIAIYQDASGNAK.N	Y	16410	930.48	1858.94	49.47	212000	19	1.6	1	99.92	PM	67.28	44.4	143	161
Q6DAE6|RS9_PECAS	K.GGGISGQAGAIR.H	Y	3770	522.283	1042.55	24.96	548000	12	0	1	99.94	PM	43.96	67.26	69	80
P93407|SODCP_ORYSJ	K.GGHELSLSTGNAGGR.L	Y	3509	471.567	1411.68	24.43	114000	15	-0.8	1	99.91	PM	57.45	40.81	186	200
C3K5Z6|EFTS_PSEFS	K.GGN(+.98)VELAKDIAMHVAASNPEFLLPSEVSADAIER.E	Y	16522	888.7	3550.76	49.78	145000	34	2.6	1	99.87	PM	53.77	35.75	160	193	Deamidation (NQ)
O05137|MASZ_PSEFL	K.GGSNSGLRDDAQLIGFQGPAAQ(+.98)PIAILLK.H	Y	16113	970.19	2907.55	48.99	171000	29	1	1	98.05	P-	44.48	-	206	234	Deamidation (NQ)
Q948T6|LGUL_ORYSJ	K.GGSTVIAFAQDPDGYMFELIQR.G	Y	17699	805.727	2414.16	52.29	269000	22	1.1	2	99.93	PM	50.06	54.15	128	149
Q43772|UGPA_HORVU	K.GGTLISYEGR.V	Y	6956	526.773	1051.53	31.13	565000	10	0.9	1	99.88	PM	38.72	39.04	261	270
Q3V5W6|GLN1B_PSETA	K.GGVFSDDFIDAYIALK.S	Y	17926	865.937	1729.86	52.74	302000	16	1.6	1	99.94	PM	51.1	92.91	431	446
C6DG80|EFG_PECCP	K.GGVIPGEYIPAVDK.G	N	11312	707.883	1413.75	39.26	906000	14	1.3	1	99.84	PM	52.16	33.63	542	555
Q6CZW5|EFG_PECAS	K.GGVIPGEYIPAVDK.G	N	11312	707.883	1413.75	39.26	906000	14	1.3	1	99.84	PM	52.16	33.63	542	555
C6DG80|EFG_PECCP	K.GGVIPGEYIPAVDKGIQEQLK.A	N	12065	737.739	2210.19	40.67	237000	21	0.7	1	99.48	PM	30.35	29.29	542	562
Q6CZW5|EFG_PECAS	K.GGVIPGEYIPAVDKGIQEQLK.A	N	12065	737.739	2210.19	40.67	237000	21	0.7	1	99.48	PM	30.35	29.29	542	562
Q3V5W6|GLN1B_PSETA	K.GGYFPVPPFDF(sub H)DHEIR.T	Y	14563	631.638	1891.89	45.77	1740000	16	0.8	1	0	P-	36.58	-	177	192	Mutation
B2VFY8|ENO_ERWT9	K.GIANSILIK.F	N	9430	464.795	927.575	35.71	351000	9	0.1	1	0.81	pM	12.97	24.3	334	342
B4EUF7|ENO_PROMH	K.GIANSILIK.F	N	9430	464.795	927.575	35.71	351000	9	0.1	1	0.81	pM	12.97	24.3	335	343
B5FTU9|ENO_SALDC	K.GIANSILIK.F	N	9430	464.795	927.575	35.71	351000	9	0.1	1	0.81	pM	12.97	24.3	334	342
Q2NVN7|ENO_SODGM	K.GIANSILIK.F	N	9430	464.795	927.575	35.71	351000	9	0.1	1	0.81	pM	12.97	24.3	335	343
Q6D182|ENO_PECAS	K.GIANSILIK.F	N	9430	464.795	927.575	35.71	351000	9	0.1	1	0.81	pM	12.97	24.3	334	342
Q6K669|AMPL2_ORYSJ	K.GIGESVASVAK.S	Y	6118	509.282	1016.55	29.53	146000	11	-0.1	1	99.93	PM	46.08	56.5	191	201
P0A911|OMPA_ECO57	K.GIKDVVTQPQA	Y	6340	578.322	1154.63	30	6940000	11	0.5	1	89.57	P-	27.44	-	336	346
P17784|ALFC1_ORYSJ	K.GILAADESTGTIGKR.F	N	5651	744.906	1487.79	28.61	163000	15	1.5	2	99.94	PM	54.5	89.2	25	39
Q10A30|ALFC2_ORYSJ	K.GILAADESTGTIGKR.F	N	5651	744.906	1487.79	28.61	163000	15	1.5	2	99.94	PM	54.5	89.2	25	39
P46256|ALF1_PEA	K.GILAADESTGTIGKR.L	N	5651	744.906	1487.79	28.61	163000	15	1.5	2	99.94	PM	54.5	89.2	25	39
P08477|G3PC2_HORVU	K.GILGYVDEDLVSTDFQGDN(sub S)R.S	Y	15549	1107.02	2212.03	47.81	3740000	20	0.8	2	0	P-	32.84	-	242	261	Mutation
C3K1E6|ATPB_PSEFS	K.GILNGDYDHLPEQAFYMVGGIEEAIEK.A	N	18873	1003.48	3007.43	54.78	327000	27	1.9	1	99.91	PM	42.21	41.75	428	454
Q3K441|ATPB_PSEPF	K.GILNGDYDHLPEQAFYMVGGIEEAIEK.A	N	18873	1003.48	3007.43	54.78	327000	27	1.9	1	99.91	PM	42.21	41.75	428	454
Q87TT4|ATPB_PSESM	K.GILNGDYDHLPEQAFYMVGGIEEAIEK.A	N	18873	1003.48	3007.43	54.78	327000	27	1.9	1	99.91	PM	42.21	41.75	429	455
P26517|G3PC1_HORVU	K.GIM(+15.99)GYVEEDLVSTDFVGDSR.S	Y	14328	1103.01	2203.99	45.31	1290000	20	1	1	99.94	PM	73.49	89.01	274	293	Oxidation (M)
P26517|G3PC1_HORVU	K.GIMGYVEEDLVSTDFVGDSR.S	Y	16612	1095.01	2188	50	799000	20	0.8	2	99.94	PM	75.89	101.01	274	293
O23888|ALDO2_MAIZE	K.GIPELSVIN(+.98)R.N	Y	11650	549.812	1097.61	39.83	56200	10	1.2	1	98.72	pM	18.23	43.08	293	302	Deamidation (NQ)
Q9SP22|CALR_MAIZE	K.GIQTSEDYR.F	Y	3334	534.752	1067.49	24.02	104000	9	0.3	1	99.3	PM	27	35.84	71	79
C3K255|PNP_PSEFS	K.GITEEIMEIALGQALEAR.L	Y	20528	648.676	1943	58.23	175000	18	1.4	1	99.94	PM	65.66	74.58	514	531
P16100|IDH_AZOVI	K.GITNLHVPSDVIVDASMPAM.I	Y	15355	1034.02	2066.02	47.35	134000	20	1.1	1	98.03	P-	43.38	-	337	356
C3K2Y3|RPOB_PSEFS	K.GIVDDIDHLGNRR.V	N	8207	493.927	1478.76	33.43	265000	13	0	1	0.32	pM	6.43	23.9	445	457
Q3K5Y1|RPOB_PSEPF	K.GIVDDIDHLGNRR.V	N	8207	493.927	1478.76	33.43	265000	13	0	1	0.32	pM	6.43	23.9	445	457
P55737|HS902_ARATH	K.GIVDSEDLPLNISR.E	N	12835	764.405	1526.79	42.21	1090000	14	1.4	1	99.94	PM	62	94.55	358	371
Q0J4P2|HSP81_ORYSJ	K.GIVDSEDLPLNISR.E	N	12835	764.405	1526.79	42.21	1090000	14	1.4	1	99.94	PM	62	94.55	360	373
Q9RDU0|RECA_PSETO	K.GIYLNGEMIDLGVLHGFVEK.S	Y	15947	735.387	2203.13	48.56	57500	20	2	1	99.91	PM	47.41	42.36	266	285
Q6Z2Z4|IF4A3_ORYSJ	K.GLDVIQQAQSGTGK.T	Y	7594	701.371	1400.73	32.29	513000	14	0.4	1	99.94	PM	55.17	63.06	78	91
Q9ALA4|FTSZ_SODGL	K.GLGAGANPEVGR.H	N	4413	549.289	1096.56	26.2	317000	12	0.4	1	99.94	PM	45.29	68.18	67	78
Q59692|FTSZ_PSEPK	K.GLGAGANPEVGR.Q	N	4413	549.289	1096.56	26.2	317000	12	0.4	1	99.94	PM	45.29	68.18	68	79
Q9LKA3|MDHM2_ARATH	K.GLNGVPNVVEC(+57.02)SFVQ(+.98)STITELPFFASK.V	Y	19805	981.16	2940.46	56.67	116000	27	-0.1	1	94.48	P-	29.35	-	270	296	Carbamidomethylation; Deamidation (NQ)
Q8ZNW0|KPYK2_SALTY	K.GLPADVVPGDILLLDDGR.V	Y	16997	918.001	1833.98	50.79	99300	18	1.6	1	99.84	PM	40.27	34.47	116	133
C3K2Y2|RPOC_PSEFS	K.GLSYDVVNLPMKK.K	Y	9676	488.602	1462.79	36.2	40700	13	-1	1	92.66	PM	23.66	30.14	586	598
P08819|CBP2_WHEAT	K.GLTLVSVR.G	Y	8946	422.766	843.518	34.84	30100	8	0.4	1	1.32	pM	17.7	20.89	402	409
B2VG96|RPOB_ERWT9	K.GMPIATPVFDGAK.E	N	11412	652.34	1302.66	39.34	115000	13	0.1	1	97.91	P-	40.58	-	1179	1191
P0A106|CAPB_PSEFR	K.GMQAEEVQVI	Y	12199	552.274	1102.53	41	2500000	10	0.5	1	99.64	PM	35.01	28.86	60	69
B2VFY8|ENO_ERWT9	K.GMSTAVGDEGGYAPNLGSNAEALAVIAEAVK.A	Y	17172	988.154	2961.44	51.16	1220000	31	1	2	99.94	PM	76.07	90	201	231
Q5KTS5|GRDH_DAUCA	K.GNAT(sub K)LLDYTATK.G	N	9054	634.33	1266.65	35.07	5570000	12	0.5	1	0	P-	30.46	-	189	200	Mutation
Q9FZ42|ADRC1_ARATH	K.GNAT(sub S)LLDYTATK.G	N	9054	634.33	1266.65	35.07	5570000	12	0.5	1	0	P-	30.46	-	185	196	Mutation
Q948T6|LGUL_ORYSJ	K.GNAYAQVAIGTD(sub E)DVYK.S	Y	9713	842.914	1683.81	36.25	1900000	16	1.7	1	0	P-	36.39	-	222	237	Mutation
Q9SMJ4|LEG_CICAR	K.GNSVFDGELEAGR.A	Y	9374	675.818	1349.62	35.64	311000	13	0.3	1	99.94	PM	60.41	62.18	400	412
B2VK72|RS4_ERWT9	K.GNTGENLLALLEGR.L	N	16345	728.892	1455.77	49.38	99000	14	1.2	1	99.94	PM	52.74	63.93	84	97
Q8Z1X4|RS4_SALTI	K.GNTGENLLALLEGR.L	N	16345	728.892	1455.77	49.38	99000	14	1.2	1	99.94	PM	52.74	63.93	84	97
Q4K540|RL16_PSEF5	K.GNVEYWVAQIQPGK.V	Y	12381	794.91	1587.8	41.33	92900	14	0.7	1	97.81	P-	38.47	-	88	101
C3K1A0|CH60_PSEFS	K.GNYGYNAATGVYGDMIEMGILDPTK.V	N	17240	1325.61	2649.21	51.26	66500	25	-0.5	1	99.94	PM	54.99	67.69	474	498
P0A9Z0|CSPC_SALTI	K.GPAAVNVTAI	Y	11554	456.761	911.508	39.69	218000	10	0.6	1	99.8	PM	37.81	32.59	60	69
C3K3H1|Y5725_PSEFS	K.GPGPT(sub S)SQTVDLDISLEGVK.Q	Y	12726	956.997	1911.98	41.98	412000	19	0.3	1	0	P-	54.19	-	172	190	Mutation
C3K1E8|ATPA_PSEFS	K.GPLGNTETDAVEK.V	Y	5229	665.828	1329.64	27.86	595000	13	0.8	1	98.1	P-	64.36	-	120	132
Q88BX2|ATPA_PSEPK	K.GPLGNTQ(+.98)TDAVEK.V	Y	5229	665.828	1329.64	27.86	595000	13	0.8	1	98.07	/M	-	80.05	120	132	Deamidation (NQ)
P08200|IDH_ECOLI	K.GPLTTPVGGGIR.S	N	7562	562.825	1123.63	32.23	469000	12	-0.3	1	99.9	PM	51.31	40.45	101	112
Q02NB5|IDH_PSEAB	K.GPLTTPVGGGIR.S	N	7562	562.825	1123.63	32.23	469000	12	-0.3	1	99.9	PM	51.31	40.45	103	114
C3K2Y3|RPOB_PSEFS	K.GQDITDEILDGLEHGQWFK.L	Y	18366	734.356	2200.04	53.66	223000	19	1.6	2	99.93	PM	37.31	60.95	998	1016
C3K2Y2|RPOC_PSEFS	K.GQLLNDEQYFEALEEFGDDFDAR.M	N	18927	1361.1	2720.19	54.86	122000	23	0.6	2	99.94	PM	49.79	66.22	157	179
Q1IFX2|RPOC_PSEE4	K.GQLLNDEQYFEALEEFGDDFDAR.M	N	18927	1361.1	2720.19	54.86	122000	23	0.6	2	99.94	PM	49.79	66.22	157	179
Q2S906|RPOC_HAHCH	K.GR(sub Q)LLSDEQYYEALEEFGDD(sub E)FDAR.M	Y	18962	913.414	2737.21	54.84	19300	23	2.3	1	0	P-	25.59	-	157	179	Mutation
C3K1E8|ATPA_PSEFS	K.GRIDKLDVTSQAR.N	Y	3384	486.939	1457.79	24.15	146000	13	0.7	1	99.14	PM	34.02	20.95	15	27
P16100|IDH_AZOVI	K.GSAVNPVLR.E	Y	5227	456.767	911.519	27.83	328000	9	0.5	1	99.91	PM	42.52	41.65	131	139
Q3K5Y5|EFG_PSEPF	K.GSNPDNEEEEMER.H	Y	3341	768.3	1534.58	24.11	832000	13	0.8	1	99.94	PM	57.46	76.58	298	310
P65765|FKBA_ECO57	K.GTLIDGT(sub K)EFDNSYTR.G	Y	11187	844.893	1687.77	38.97	507000	15	0.9	1	0	P-	46.63	-	173	187	Mutation
C3JYK1|TIG_PSEFS	K.GTQLVLGSNR.M	Y	5787	522.794	1043.57	28.89	319000	10	0.8	1	99.93	PM	38.29	56.95	184	193
P41095|RLA0_ORYSJ	K.GTVEIITPVELIK.K	Y	15138	706.425	1410.83	46.89	345000	13	1.1	1	58.75	/M	-	35.09	153	165
C3K2Y3|RPOB_PSEFS	K.GTVIDVQVFTR.D	N	12195	617.844	1233.67	40.92	355000	11	0.9	1	99.93	PM	46.94	53.77	931	941
Q21M93|RPOB_SACD2	K.GTVIDVQVFTR.D	N	12195	617.844	1233.67	40.92	355000	11	0.9	1	99.93	PM	46.94	53.77	932	942
Q3K5Y1|RPOB_PSEPF	K.GTVIDVQVFTR.D	N	12195	617.844	1233.67	40.92	355000	11	0.9	1	99.93	PM	46.94	53.77	931	941
B0KND5|RL25_PSEPG	K.GVEFVALAHGDDK.A	Y	8001	453.229	1356.67	33.05	426000	13	-0.6	1	99.92	PM	51.95	46.5	166	178
C3K1K0|GUAA_PSEFS	K.GVILAGGPESVHEANSPR.C	Y	5957	597.311	1788.91	29.23	224000	18	-0.4	1	99.94	PM	59.99	60.93	53	70
Q8X4P8|FUMA_ECO57	K.GVLPTC(+57.02)QDTGTAIIM(sub V)GK.K	Y	11495	881.448	1760.88	39.54	133000	17	0.4	1	0	P-	29.09	-	100	116	Carbamidomethylation; Mutation
Q4ZMP1|EFG_PSEU2	K.GVPLVLDAVIDYLPAPTDIPAIK.G	Y	20568	1195.68	2389.35	58.37	1050000	23	1.2	2	99.91	PM	49.36	41.68	275	297
O23755|EF2_BETVU	K.GVQYLNEIKDSVVAGFQWASK.E	N	15889	780.407	2338.2	48.47	214000	21	1	1	99.93	PM	70.22	53.29	653	673
Q9ASR1|EF2_ARATH	K.GVQYLNEIKDSVVAGFQWASK.E	N	15889	780.407	2338.2	48.47	214000	21	1	1	99.93	PM	70.22	53.29	653	673
Q4ZMP7|RL2_PSEU2	K.GVSAGDQLIAGALAPIKPGN.A	Y	13832	925.014	1848.01	44.21	200000	20	1.3	1	98.1	P-	58.1	-	110	129
Q4ZMP7|RL2_PSEU2	K.GVSAGDQLIAGALAPIKPGNALQLR.N	Y	13799	810.799	2429.38	44.12	351000	25	0.5	1	99.94	PM	66.07	82.73	110	134
C3K255|PNP_PSEFS	K.GVTALQMDIK.I	N	9347	538.295	1074.57	35.52	238000	10	0.8	1	94.85	PM	23.96	30.53	502	511
P12783|PGKY_WHEAT	K.GVTTIIGGGDSVAAVEK.A	Y	9826	787.427	1572.84	36.46	283000	17	1.5	1	99.93	PM	51.98	48.58	350	366
C3K6N7|HTPG_PSEFS	K.GVVDSNDLSLNVSR.E	N	9855	737.879	1473.74	36.46	159000	14	0.9	1	99.94	PM	48.57	63.29	331	344
C3K2Y3|RPOB_PSEFS	K.GVVSVIMPVEDMPHDANGTPVDVVLNPLGVPSR.M	N	16747	1137.59	3409.74	50.25	233000	33	0	1	99.93	PM	63.32	54.13	1091	1123
Q3K5Y1|RPOB_PSEPF	K.GVVSVIMPVEDMPHDANGTPVDVVLNPLGVPSR.M	N	16747	1137.59	3409.74	50.25	233000	33	0	1	99.93	PM	63.32	54.13	1091	1123
A7MNW9|NADE_CROS8	K.GVVVGTDHAAEAVTGFFTK.Y	Y	12007	635.995	1904.96	40.59	231000	19	0.9	1	99.87	PM	34.67	40.15	155	173
P0AFH9|OSMY_ECOL6	K.GYAGDA(sub T)ATTSEIK.A	Y	4664	642.31	1282.6	26.76	1610000	13	1.2	1	0	P-	32.69	-	131	143	Mutation
C3K6N0|SUCC_PSEFS	K.GYAVDTPEAAAEAC(+57.02)DK.I	Y	6771	834.366	1666.71	30.8	1650000	16	1.7	1	99.94	PM	72.83	75.26	22	37	Carbamidomethylation
Q6CZW5|EFG_PECAS	K.GYEFVNDIK.G	Y	9391	542.77	1083.52	35.69	749000	9	0.9	1	99.83	PM	40.3	34.09	533	541
P51819|HSP83_IPONI	K.GYEVLFMVDAIDEYAVGQLK.E	N	20799	754.046	2259.11	58.76	12400	20	0.8	1	99.5	PM	33.9	26.28	491	510
Q08277|HSP82_MAIZE	K.GYEVLFMVDAIDEYAVGQLK.E	N	20799	754.046	2259.11	58.76	12400	20	0.8	1	99.5	PM	33.9	26.28	501	520
P0AFG9|ODP1_ECO57	K.GYGMGDT(sub A)AEGK.N	Y	3598	543.232	1084.45	24.6	86300	11	0.8	1	0	P-	25.36	-	394	404	Mutation
P16100|IDH_AZOVI	K.HAEVLKQV(sub I)GFDVNNGIGDLYAR.I	Y	15239	805.754	2414.23	47.1	178000	22	2	1	0	P-	26.33	-	282	303	Mutation
C3K275|DNAK_PSEFS	K.HDDVVDAEFEEVKDN(sub Q)K	N	7009	630.291	1887.85	31.21	2050000	16	0.8	1	0	P-	61.86	-	623	638	Mutation
P52589|PDI_WHEAT	K.HDPAIVLAK.V	N	4437	482.285	962.555	26.29	3230000	9	1.5	1	99.93	PM	47.38	50.84	88	96
P80284|PDI_HORVU	K.HDPAIVLAK.V	N	4437	482.285	962.555	26.29	3230000	9	1.5	1	99.93	PM	47.38	50.84	87	95
Q889M7|IPYR1_PSESM	K.HFFENYKDLEK.G	Y	6279	490.574	1468.7	29.86	328000	11	-0.1	1	99.79	PM	49.51	31.27	137	147
P55005|AMYB_MAIZE	K.HGDKILDEANK.V	N	2578	413.882	1238.63	22.46	544000	11	-0.1	1	73.5	P-	25.31	-	271	281
P93594|AMYB_WHEAT	K.HGDKILDEANK.V	N	2578	413.882	1238.63	22.46	544000	11	-0.1	1	73.5	P-	25.31	-	271	281
Q9ST57|SPZ2A_WHEAT	K.HLGLQLPFSDEADLSEMVDSPMPQGLR.I	Y	16521	994.818	2981.43	49.76	83900	27	1.6	1	99.88	PM	63.54	36.27	301	327
P55737|HS902_ARATH	K.HNDDEQYVWESQAGGSFTVTR.D	N	10449	809.361	2425.06	37.63	233000	21	1.4	1	99.94	PM	75.73	68.66	141	161
Q0J4P2|HSP81_ORYSJ	K.HNDDEQYVWESQAGGSFTVTR.D	N	10449	809.361	2425.06	37.63	233000	21	1.4	1	99.94	PM	75.73	68.66	142	162
Q9HZ71|RS1_PSEAE	K.HPSEIVNVGDEIDVK.V	Y	8266	550.95	1649.83	33.5	68400	15	0.9	1	97.63	P-	36.57	-	230	244
Q0J4P2|HSP81_ORYSJ	K.HSEFISYPISLWTEK.T	Y	13661	612.977	1835.91	43.86	186000	15	0.3	1	99.92	PM	63.61	43.79	199	213
Q7VQL4|DNAK_BLOFL	K.HSQVFSTAEDNQSAVTIHVLQGER.K	N	8355	664.08	2652.29	33.72	398000	24	0.8	2	99.94	PM	69.65	72.72	423	446
Q8ZIM7|DNAK_YERPE	K.HSQVFSTAEDNQSAVTIHVLQGER.K	N	8355	664.08	2652.29	33.72	398000	24	0.8	2	99.94	PM	69.65	72.72	422	445
P30524|GLGL1_HORVU	K.HVDDNADITLSC(+57.02)APVGESR.A	Y	7537	685.985	2054.93	32.17	197000	19	0.7	1	99.92	PM	67.28	45.33	233	251	Carbamidomethylation
P21569|CYPH_MAIZE	K.HVVFGQ(+.98)VVEGMDVVK.A	Y	11352	548.621	1642.84	39.32	1940000	15	1.2	1	99.94	PM	67.6	71.7	133	147	Deamidation (NQ)
P42210|ASPR_HORVU	K.HYVGEHTYVPVTQK.G	Y	3337	553.283	1656.83	24.13	1470000	14	0.8	1	99.8	PM	64.55	31.39	247	260
Q3K437|ATPF_PSEPF	K.IADGLDAASR.A	N	5195	494.757	987.499	27.83	155000	10	0.3	1	99.67	PM	37.33	28.54	40	49
Q87TT0|ATPF_PSESM	K.IADGLDAASR.A	N	5195	494.757	987.499	27.83	155000	10	0.3	1	99.67	PM	37.33	28.54	40	49
C3K3F5|METK_PSEFS	K.IADQISDAVLDAIIAEDK.F	Y	17666	950.501	1898.98	52.15	21200	18	1.5	1	98.1	P-	57.85	-	20	37
Q4K4I7|METK_PSEF5	K.IADQISDAVLDAIIAQ(+.98)DK.H	Y	17666	950.501	1898.98	52.15	21200	18	1.5	1	97.91	/M	-	64.75	20	37	Deamidation (NQ)
A8GIV0|PGK_SERP5	K.IADTVIVGGGIANTFVAIDNNVGK.S	Y	16015	1179.64	2357.26	48.72	134000	24	0.1	2	99.94	PM	61.11	80.37	207	230
C3K2Y2|RPOC_PSEFS	K.IAIGDVIAR.I	N	10232	464.285	926.555	37.22	314000	9	0.7	1	99.77	PM	31.05	37.22	1115	1123
P52326|RPOD_PSEPH	K.IAKEPISMETPIGDDEDSHLGDFIEDSTMQSPIDVATVESLK.E	Y	15758	1140.79	4559.15	48.14	81800	42	-1	1	99.79	PM	36.83	32.93	502	543
Q9HWF8|RS11_PSEAE	K.IASITDVTPIPHN(+.98)GC(+57.02)RPPK.K	Y	7540	692.03	2073.07	32.17	173000	19	0.4	2	99.4	PM	30.7	27.54	107	125	Deamidation (NQ); Carbamidomethylation
C6DG80|EFG_PECCP	K.IATDPFVGNLTFFR.V	N	16405	799.423	1596.83	49.53	123000	14	1.6	1	99.94	PM	61.72	80.33	324	337
Q492B1|EFG_BLOPB	K.IATDPFVGNLTFFR.V	N	16405	799.423	1596.83	49.53	123000	14	1.6	1	99.94	PM	61.72	80.33	324	337
Q6CZW5|EFG_PECAS	K.IATDPFVGNLTFFR.V	N	16405	799.423	1596.83	49.53	123000	14	1.6	1	99.94	PM	61.72	80.33	324	337
C3K2X9|EFG_PSEFS	K.IATDPFVGTLTFVR.V	N	15376	768.926	1535.83	47.39	186000	14	1.2	1	99.94	PM	55.64	69.73	325	338
Q3K5Y5|EFG_PSEPF	K.IATDPFVGTLTFVR.V	N	15376	768.926	1535.83	47.39	186000	14	1.2	1	99.94	PM	55.64	69.73	325	338
Q4ZMP1|EFG_PSEU2	K.IATDPFVGTLTFVR.V	N	15376	768.926	1535.83	47.39	186000	14	1.2	1	99.94	PM	55.64	69.73	325	338
P29305|1433A_HORVU	K.IC(+57.02)DGILK.L	N	6368	409.726	817.437	30.05	563000	7	0.2	1	98.98	pM	22.83	39.47	102	108	Carbamidomethylation
P49106|14331_MAIZE	K.IC(+57.02)DGILK.L	N	6368	409.726	817.437	30.05	563000	7	0.2	1	98.98	pM	22.83	39.47	102	108	Carbamidomethylation
Q43470|1433B_HORVU	K.IC(+57.02)DGILK.L	N	6368	409.726	817.437	30.05	563000	7	0.2	1	98.98	pM	22.83	39.47	103	109	Carbamidomethylation
Q480H5|SYM_COLP3	K.IDDLDLNLEDFVQR.V	N	16398	852.926	1703.84	49.49	47800	14	0.9	1	98.02	/M	-	71.38	383	396
Q6CT34|ATR_KLULA	K.IDESIQ(+.98)N(+.98)ALK.V	Y	8991	566.79	1131.57	34.94	662000	10	0.5	1	88.18	/M	-	40.06	2231	2240	Deamidation (NQ)
Q8ZDZ6|LPP_YERPE	K.IDQLSSDVQTLNAK.V	Y	8537	766.403	1530.79	34.1	337000	14	0.9	1	99.94	PM	54.38	81.55	27	40
C3K2Y3|RPOB_PSEFS	K.IDSTSNQLEALVEIYR.M	N	15945	925.979	1849.94	48.6	293000	16	1	2	99.94	PM	71.51	124.65	358	373
Q3K5Y1|RPOB_PSEPF	K.IDSTSNQLEALVEIYR.M	N	15945	925.979	1849.94	48.6	293000	16	1	2	99.94	PM	71.51	124.65	358	373
O64392|WHW1_WHEAT	K.IDTN(+.98)GIGYQQGHLNVNYQFVDC(+57.02)RD	Y	11380	943.097	2826.27	39.39	426000	24	0.4	1	1.9	/M	-	27.81	123	146	Deamidation (NQ); Carbamidomethylation
O64392|WHW1_WHEAT	K.IDTNGIGYQQGHLN.V	Y	7478	765.371	1528.73	32.07	243000	14	0.4	1	97.98	P-	42.06	-	123	136
O64392|WHW1_WHEAT	K.IDTNGIGYQQGHLNVNYQFVDC(+57.02)RD	Y	10959	942.768	2825.28	38.55	314000	24	-0.8	1	99.94	PM	63.09	59.43	123	146	Carbamidomethylation
B2VGR9|DNAK_ERWT9	K.IELSSAQQTDVNLPYITADATGPK.H	N	13231	844.766	2531.28	43	154000	24	0.9	1	99.92	PM	58.09	43.97	271	294
Q1IF59|DNAK_PSEE4	K.IELSSAQSTDVNLPYITADATGPK.H	Y	13367	1246.13	2490.25	43.25	123000	24	0.4	2	99.92	PM	52.03	45.63	271	294
P77983|KPYK1_SALTY	K.IENQEGLNNFDEILEASDGIMVAR.G	Y	17485	893.099	2676.27	51.82	305000	24	1.9	2	99.94	PM	69.97	86.09	221	244
Q76H85|H4_SILLA	K.IFLENVIR.D	Y	12295	502.301	1002.59	41.18	1470000	8	0.9	1	99.19	PM	25.15	38.93	61	68
Q76H85|H4_SILLA	K.IFLENVIRDAVTYTEHAR.R	Y	15195	716.381	2146.12	47	230000	18	1.3	1	99.89	PM	36.1	42.65	61	78
P42210|ASPR_HORVU	K.IGAAGVVSQEC(+57.02)K.T	Y	4536	609.811	1217.61	26.45	150000	12	0.7	1	99.94	PM	56.64	83.37	309	320	Carbamidomethylation
Q9I702|BAUC_PSEAE	K.IGAGTSC(+57.02)GLDMGPLVTAAAQA.K	Y	11851	980.983	1959.94	40.2	94100	21	5.9	1	97.46	P-	35.43	-	310	330	Carbamidomethylation
P42210|ASPR_HORVU	K.IGAP(sub A)GVVSQEC(+57.02)K.T	Y	5172	622.82	1243.62	27.75	586000	12	1.5	1	0	P-	29.65	-	309	320	Carbamidomethylation; Mutation
B5Y1K1|EFTS_KLEP3	K.IGENINIR.R	Y	6425	464.764	927.514	30.13	603000	8	-0.1	1	99.9	PM	29.75	58.84	126	133
Q3KI84|IF2_PSEPF	K.IGETITVGDLAQQMSVK.A	Y	13594	895.473	1788.93	43.67	197000	17	1.8	1	99.67	PM	45.46	27.29	260	276
C6DG80|EFG_PECCP	K.IGEVHDGAATMDWMEQEQER.G	N	9798	778.005	2330.99	36.38	869000	20	1	1	99.94	PM	50.38	70.05	40	59
Q15YA7|EFG2_PSEA6	K.IGEVHDGAATMDWMEQEQER.G	N	9798	778.005	2330.99	36.38	869000	20	1	1	99.94	PM	50.38	70.05	40	59
Q6CZW5|EFG_PECAS	K.IGEVHDGAATMDWMEQEQER.G	N	9798	778.005	2330.99	36.38	869000	20	1	1	99.94	PM	50.38	70.05	40	59
Q51567|SUCD_PSEAE	K.IGIMPGHIHLPGK.V	Y	7779	457.264	1368.77	32.63	197000	13	-0.1	1	98.42	PM	29.49	21.44	135	147
P26517|G3PC1_HORVU	K.IGIN(+.98)GFGR.I	N	9276	417.727	833.439	35.5	779000	8	0.5	2	98.21	PM	26.69	28.21	6	13	Deamidation (NQ)
P26518|G3PC_MAGLI	K.IGIN(+.98)GFGR.I	N	9276	417.727	833.439	35.5	779000	8	0.5	2	98.21	PM	26.69	28.21	8	15	Deamidation (NQ)
P26517|G3PC1_HORVU	K.IGINGFGR.I	N	8366	417.235	832.456	33.75	2180000	8	0.7	1	99.9	PM	33.79	51.77	6	13
P26518|G3PC_MAGLI	K.IGINGFGR.I	N	8366	417.235	832.456	33.75	2180000	8	0.7	1	99.9	PM	33.79	51.77	8	15
P46154|FADH_PSEPU	K.IGIPGLYVTEDPGAVDAAAK.I	Y	14266	979.019	1956.02	45.12	201000	20	1.6	1	99.93	PM	70.39	55.04	297	316
A8Y9H7|ATPB_LOLPR	K.IGLFGGAGVGK.T	N	10539	488.284	974.555	37.8	323000	11	-0.4	1	99.92	PM	43.76	45.66	168	178
P17614|ATPBM_NICPL	K.IGLFGGAGVGK.T	N	10539	488.284	974.555	37.8	323000	11	-0.4	1	99.92	PM	43.76	45.66	231	241
Q01859|ATPBM_ORYSJ	K.IGLFGGAGVGK.T	N	10539	488.284	974.555	37.8	323000	11	-0.4	1	99.92	PM	43.76	45.66	223	233
Q8UC76|ATPB_AGRFC	K.IGLFGGAGVGK.T	N	10539	488.284	974.555	37.8	323000	11	-0.4	1	99.92	PM	43.76	45.66	158	168
C3K5E6|RS2_PSEFS	K.IHIINLEK.T	Y	6417	490.301	978.586	30.14	444000	8	0.7	1	99.15	PM	26.65	35.38	38	45
B4FK49|NDK1_MAIZE	K.IIGATNPLASEPGTIR.G	Y	10037	805.45	1608.88	36.84	972000	16	1	1	99.94	PM	52.52	82.02	87	102
Q8ZIM7|DNAK_YERPE	K.IIGIDLGTTNSC(+57.02)VAIMDGTK.A	Y	14477	1040.03	2078.04	45.55	120000	20	1.7	1	99.94	PM	65.42	72.33	4	23	Carbamidomethylation
Q886U9|RL19_PSESM	K.IILALEAEQMTK.E	Y	12290	680.382	1358.75	41.15	503000	12	0.4	1	99.94	PM	57.86	63.72	5	16
C3K6N0|SUCC_PSEFS	K.IILSDSNVAAVLVN.I	N	16465	714.409	1426.8	49.66	72400	14	0.8	1	89.97	P-	27.82	-	304	317
C3K6N0|SUCC_PSEFS	K.IILSDSNVAAVLVNIFGGIVR.C	N	22955	724.092	2169.25	63.52	49100	21	1.1	2	99.93	PM	63.51	49.84	304	324
Q69T99|GLGS1_ORYSJ	K.IINVDN(+.98)IQEASR.E	Y	9218	686.858	1371.7	35.3	82700	12	1.7	1	99.89	PM	35.04	42.86	463	474	Deamidation (NQ)
P00761|TRYP_PIG	K.IITHPNFN(+.98)GNTLDNDIM.L	Y	13038	965.456	1928.89	42.58	64100	17	1.4	1	94.29	P-	28.95	-	78	94	Deamidation (NQ)
P00761|TRYP_PIG	K.IITHPNFN(+.98)GNTLDNDIMLIK.L	Y	13048	762.06	2283.16	42.66	303000	20	0.8	2	99.93	PM	60.27	49.75	78	97	Deamidation (NQ)
P00761|TRYP_PIG	K.IITHPNFNGNTL.D	Y	9038	670.852	1339.69	35	209000	12	0.5	1	96.6	P-	32.56	-	78	89
P00761|TRYP_PIG	K.IITHPNFNGNTLDNDIM.L	Y	12044	964.963	1927.91	40.62	116000	17	0.6	1	97.75	P-	37.7	-	78	94
P00761|TRYP_PIG	K.IITHPNFNGNTLDNDIML.I	Y	13879	1021.51	2040.99	44.31	279000	18	0.9	1	98.09	P-	51.21	-	78	95
P00761|TRYP_PIG	K.IITHPNFNGNTLDNDIMLIK.L	Y	12459	761.732	2282.17	41.49	1780000	20	0.9	1	99.94	PM	65.6	76.47	78	97
Q889U9|RS13_PSESM	K.IKDLSDEQIEQLR.G	Y	7399	529.618	1585.83	31.95	387000	13	1.1	1	99.94	PM	49.46	61.54	45	57
Q889U9|RS13_PSESM	K.IKDLSDEQIEQLRGEVAK.F	Y	8063	691.039	2070.1	33.19	552000	18	0.4	1	99.94	PM	60.98	86.47	45	62
P46226|TPIS_SECCE	K.IKDWTNVVVAY.E	Y	12647	654.354	1306.69	41.87	865000	11	1.2	1	55.61	P-	24.21	-	155	165
P46226|TPIS_SECCE	K.IKDWTNVVVAYEPVWAIGTGK.V	Y	15391	782.755	2345.24	47.44	435000	21	1.1	1	98.1	P-	65	-	155	175
C3K255|PNP_PSEFS	K.IKGITEEIMEIALGQALEAR.L	Y	18027	729.068	2184.18	52.98	118000	20	0.5	1	99.89	PM	35.92	44.08	512	531
Q9FZ42|ADRC1_ARATH	K.IKNFGSEVPMKR.A	Y	3042	469.258	1404.75	23.49	239000	12	-0.9	1	99.87	PM	32.87	44.77	239	250
Q9ALJ1|RL20_VIBME	K.ILADIAVFDK.A	Y	13049	552.819	1103.62	42.65	118000	10	0.4	1	99.9	PM	39.9	40.9	94	103
O23755|EF2_BETVU	K.ILAEEYGWDKDLAK.K	Y	10932	550.951	1649.83	38.51	622000	14	0.6	1	34.52	/M	-	33.02	619	632
P55005|AMYB_MAIZE	K.ILDEANKVFL.G	N	12461	581.33	1160.64	41.49	276000	10	0.3	1	96.22	P-	31.72	-	275	284
P93594|AMYB_WHEAT	K.ILDEANKVFL.G	N	12461	581.33	1160.64	41.49	276000	10	0.3	1	96.22	P-	31.72	-	275	284
Q87TT0|ATPF_PSESM	K.ILGATIDQNAHAELVNK.L	Y	7636	602.996	1805.96	32.34	305000	17	1.2	1	99.93	PM	40.81	56.52	135	151
P02925|RBSB_ECOLI	K.ILLINPTDSDAVGNAVK.M	Y	12752	870.481	1738.95	42.03	216000	17	1	1	99.94	PM	49.78	86.01	85	101
Q10M12|40C1_ORYSJ	K.ILPWGE(sub D)EAYAGGSANAPR.G	Y	11293	929.96	1857.9	39.21	434000	18	2	1	0	P-	46.18	-	176	193	Mutation
Q03456|FUR_PSEAE	K.ILQMLDSAEQR.H	Y	9658	652.338	1302.66	36.13	185000	11	1.8	1	0	P-	25.4	-	21	31
Q948T6|LGUL_ORYSJ	K.ILRQPGPLPGLNTK.I	Y	7336	501.972	1502.89	31.85	601000	14	1.2	1	99.91	PM	50.61	41.59	253	266
A4XV90|SUCC_PSEMY	K.ILVESC(+57.02)TDIAK.E	N	7382	624.829	1247.64	31.91	1340000	11	0.4	1	99.93	PM	48.24	54.58	96	106	Carbamidomethylation
C3K6N0|SUCC_PSEFS	K.ILVESC(+57.02)TDIAK.E	N	7382	624.829	1247.64	31.91	1340000	11	0.4	1	99.93	PM	48.24	54.58	96	106	Carbamidomethylation
B2VFY8|ENO_ERWT9	K.IMIDLDGTENK.S	N	10151	624.811	1247.61	37.05	1110000	11	0.3	1	99.94	PM	45.99	59.38	93	103
B4EUF7|ENO_PROMH	K.IMIDLDGTENK.S	N	10151	624.811	1247.61	37.05	1110000	11	0.3	1	99.94	PM	45.99	59.38	93	103
B5FTU9|ENO_SALDC	K.IMIDLDGTENK.S	N	10151	624.811	1247.61	37.05	1110000	11	0.3	1	99.94	PM	45.99	59.38	93	103
Q6D182|ENO_PECAS	K.IMIDLDGTENK.S	N	10151	624.811	1247.61	37.05	1110000	11	0.3	1	99.94	PM	45.99	59.38	93	103
P24067|BIP2_MAIZE	K.INDAVVTVPAYFNDAQR.Q	N	12546	946.98	1891.94	41.67	594000	17	1	1	99.94	PM	49.65	68.98	169	185
C3K6N0|SUCC_PSEFS	K.INIDANAMYR.Q	Y	8641	590.793	1179.57	34.3	480000	10	-0.1	1	99.93	PM	38.23	62.58	216	225
Q07264|ADH1_ZEALU	K.INPQ(+.98)APLDK.V	Y	6312	498.772	995.529	29.89	528000	9	-0.2	1	86.64	PM	29.79	39.29	90	98	Deamidation (NQ)
P23901|ALDR_HORVU	K.IPPAVC(+57.02)QMEMHPGWK.N	Y	9013	594.283	1779.83	34.97	794000	15	0.5	1	99.83	PM	44.24	33.11	182	196	Carbamidomethylation
Q65XA0|DHAR1_ORYSJ	K.IPT(sub E)DLTS(sub N)VHAYTEALFSR.E	Y	13103	1011.02	2020.03	42.71	53700	18	1.3	1	0	P-	25.78	-	173	190	Mutation
O23888|ALDO2_MAIZE	K.IPTVDTIPK.Q	N	7754	492.293	982.57	32.54	63600	9	1.2	1	33.84	pM	21.05	27.12	1242	1250
Q7XH05|ALDO1_ORYSJ	K.IPTVDTIPK.Q	N	7754	492.293	982.57	32.54	63600	9	1.2	1	33.84	pM	21.05	27.12	1254	1262
Q9SHE7|RUB1_ARATH	K.IQDKEGIPPDQQR.L	Y	2653	508.599	1522.77	22.48	509000	13	1.2	2	97.66	P-	36.93	-	30	42
B2VFY8|ENO_ERWT9	K.IQLVGDDLFVTNTK.I	N	13663	781.926	1561.84	43.91	1840000	14	1	1	99.94	PM	56.84	71.3	312	325
B4EUF7|ENO_PROMH	K.IQLVGDDLFVTNTK.I	N	13663	781.926	1561.84	43.91	1840000	14	1	1	99.94	PM	56.84	71.3	313	326
B5FTU9|ENO_SALDC	K.IQLVGDDLFVTNTK.I	N	13663	781.926	1561.84	43.91	1840000	14	1	1	99.94	PM	56.84	71.3	312	325
Q2NVN7|ENO_SODGM	K.IQLVGDDLFVTNTK.I	N	13663	781.926	1561.84	43.91	1840000	14	1	1	99.94	PM	56.84	71.3	313	326
Q6D182|ENO_PECAS	K.IQLVGDDLFVTNTK.I	N	13663	781.926	1561.84	43.91	1840000	14	1	1	99.94	PM	56.84	71.3	312	325
Q43772|UGPA_HORVU	K.IQTPTDEVVVPYDTLAPPPEDLDAMK.A	Y	15313	952.141	2853.4	47.29	486000	26	0.8	1	99.85	PM	56.95	34.45	53	78
Q6Z2Z4|IF4A3_ORYSJ	K.IQVGVFSATM(+15.99)PPEALEITR.K	Y	14230	1038.05	2074.08	45.01	87100	19	0.5	1	99.87	PM	25.42	65.98	215	233	Oxidation (M)
Q6Z4N6|40G2_ORYSJ	K.IRDEEGYPAFALVNK.V	Y	9444	574.634	1720.88	35.74	83900	15	1.6	1	96.12	P-	31.08	-	238	252
Q8ZIM7|DNAK_YERPE	K.IS(sub I)AADNGDAWLEVK.G	N	10960	744.871	1487.73	38.55	198000	14	0.8	1	0	P-	33.22	-	93	106	Mutation
Q8ZLM1|RS13_SALTY	K.ISELSEEQIDQ(sub T)LR.D	Y	9850	780.4	1558.78	36.46	409000	13	1.5	1	0	P-	41.41	-	45	57	Mutation
Q41593|SPZ1A_WHEAT	K.ISFGIEASDLLK.C	N	14677	646.859	1291.7	45.91	264000	12	0.9	1	99.94	PM	52.42	68.44	289	300
Q9ST57|SPZ2A_WHEAT	K.ISFGIEASDLLK.H	N	14677	646.859	1291.7	45.91	264000	12	0.9	1	99.94	PM	52.42	68.44	289	300
P01544|THN1_WHEAT	K.ISSGLSC(+57.02)PK.G	Y	3265	474.744	947.475	23.88	1510000	9	-0.9	1	99.93	PM	39.65	68.87	49	57	Carbamidomethylation
A8GIV0|PGK_SERP5	K.ISYISTGGGAFLEFVEGK.A	N	16478	937.981	1873.95	49.71	293000	18	1	1	99.94	PM	73.18	88.2	355	372
A1U543|PGK_MARHV	K.ISYISTGGGAFLEFVEGK.T	N	16478	937.981	1873.95	49.71	293000	18	1	1	99.94	PM	73.18	88.2	356	373
Q948T6|LGUL_ORYSJ	K.IT(sub A)SFLDPDGWK.V	Y	14070	639.822	1277.63	44.8	2220000	11	0.7	1	0	P-	41.31	-	267	277	Mutation
P41582|6PGD_CITKO	K.ITDAYAEN(+.98)AGIANLLLAPYFK.K	Y	19383	1135.09	2268.17	55.81	61300	21	0.6	1	98.08	P-	48.69	-	363	383	Deamidation (NQ)
Q6Z6L4|APM1A_ORYSJ	K.ITLEVPSETVALSNMPVVEEK.V	Y	14743	1143.1	2284.19	46.03	59900	21	1.6	1	76.97	P-	26.4	-	167	187
Q4ZMQ6|RL5_PSEU2	K.ITLNMGLGEAIGDKK.V	N	10079	520.62	1558.84	36.89	829000	15	0.4	1	99.94	PM	48.49	66.98	34	48
Q889V9|RL5_PSESM	K.ITLNMGLGEAIGDKK.V	N	10079	520.62	1558.84	36.89	829000	15	0.4	1	99.94	PM	48.49	66.98	34	48
Q0J4P2|HSP81_ORYSJ	K.ITLYLKDDQLEYLEER.R	Y	12510	681.022	2040.04	41.56	214000	16	1.3	1	99.94	PM	64.81	73.12	175	190
B0KF56|ACP_PSEPG	K.ITTVQAAIDYVNSHKA	Y	12609	577.641	1729.9	41.77	402000	16	0.3	1	96.62	/M	-	49.5	63	78
Q3K8L1|ACP_PSEPF	K.ITTVQAAIDYVTSHQA	Y	15515	859.442	1716.87	47.73	473000	16	0.6	2	99.94	PM	48.17	101.37	63	78
Q02NB5|IDH_PSEAB	K.ITVN(+.98)ADM(+15.99)SLSVP(+15.99)KN(+.98)PIIP(+15.99)FIEGDGIGVDISPVMIK.V	Y	16979	1243.99	3728.91	50.71	188000	35	6.5	1	8.22	/M	-	30.04	15	49	Deamidation (NQ); Oxidation (M); Hydrox
B0KF56|ACP_PSEPG	K.IVAEQLGVK.E	N	6474	478.793	955.57	30.19	183000	9	0.7	1	99.73	PM	29.5	39.36	11	19
Q3K8L1|ACP_PSEPF	K.IVAEQLGVK.E	N	6474	478.793	955.57	30.19	183000	9	0.7	1	99.73	PM	29.5	39.36	11	19
B5Y325|PURA_KLEP3	K.IVDLLTER.A	Y	10203	479.782	957.549	37.14	93700	8	0.3	1	99.61	pM	23.24	45.9	20	27
P69785|PTGA_SHIFL	K.IVGDGIAIKPS(sub T)GNK.M	Y	5139	456.933	1367.78	27.67	503000	14	-0.3	1	0	P-	33.04	-	46	59	Mutation
Q2NW23|IF2_SODGM	K.IVGSGVGGITETDATLAAASNAILLGFNVR.A	N	19753	963.19	2886.54	56.53	20300	30	1.3	1	99.47	PM	50.78	22.86	724	753
Q8YHP7|RPOC_BRUME	K.IVPVIPPDLRPL.V	Y	15348	664.919	1327.82	47.37	201000	12	0.5	1	96.26	P-	31.86	-	243	254
Q8YHP7|RPOC_BRUME	K.IVPVIPPDLRPLVPLDGGR.F	Y	15473	675.074	2022.2	47.62	568000	19	0.4	1	90.34	P-	28.19	-	243	261
P49663|LYSC_PHAVE	K.IVSDGDGMNAWVAWR.K	Y	15349	838.897	1675.78	47.35	159000	15	1.2	3	99.94	PM	59.61	97.26	99	113
P81711|LYSC_SYRSO	K.IVSDGN(+.98)GMNAWVAWR.K	N	14079	838.897	1675.78	44.74	350000	15	1.1	2	98.1	/M	-	117.04	98	112	Deamidation (NQ)
P00698|LYSC_CHICK	K.IVSDGN(+.98)GMNAWVAWR.N	N	14079	838.897	1675.78	44.74	350000	15	1.1	2	98.1	/M	-	117.04	116	130	Deamidation (NQ)
P81711|LYSC_SYRSO	K.IVSDGNGMNAWVAWR.K	N	14203	838.405	1674.79	44.97	281000	15	1.1	2	99.94	PM	71.91	111.06	98	112
P00698|LYSC_CHICK	K.IVSDGNGMNAWVAWR.N	N	14203	838.405	1674.79	44.97	281000	15	1.1	2	99.94	PM	71.91	111.06	116	130
O23755|EF2_BETVU	K.IWC(+57.02)FGPETTGPNMVVDMC(+57.02)K.G	Y	15029	1121.49	2240.97	46.66	56200	19	0.7	1	99.83	PM	29.45	46.68	634	652	Carbamidomethylation
Q3V5W6|GLN1B_PSETA	K.IYA(sub S)EQGSWMSDQDV(sub I)EGGNK.G	Y	10704	1057.46	2112.91	38.09	541000	19	1.1	1	0	P-	28.08	-	151	169	Mutation
P0A1P7|GLN1B_SALTI	K.KADEIQIYK.Y	Y	4356	554.306	1106.6	26.08	399000	9	0	1	99.93	PM	49.02	50.13	232	240
C3K5Z6|EFTS_PSEFS	K.KAGNVAAEGAIALKEDGK.S	Y	4190	581.32	1740.94	25.83	732000	18	0	1	99.94	PM	70.17	83.65	52	69
B5Y1K1|EFTS_KLEP3	K.KALTEANGDIELAIENMR.K	Y	11696	663.339	1987	39.94	76500	18	-4	1	99.8	PM	36.18	33.84	25	42
P41577|6PGD_RAOTE	K.KDEEGKYLVDVILDEAANK.G	N	13548	717.039	2148.09	43.64	63800	19	0.5	1	99.83	PM	57.43	32.68	231	249
P41582|6PGD_CITKO	K.KDEEGKYLVDVILDEAANK.G	N	13548	717.039	2148.09	43.64	63800	19	0.5	1	99.83	PM	57.43	32.68	231	249
P41583|6PGD_CITFR	K.KDEEGKYLVDVILDEAANK.G	N	13548	717.039	2148.09	43.64	63800	19	0.5	1	99.83	PM	57.43	32.68	231	249
P29844|BIP_DROME	K.KDVHEIVLVGGSTR.I	Y	7218	755.424	1508.83	31.58	72700	14	2	2	99.93	PM	63.05	46.7	354	367
P52855|RLA1_MAIZE	K.KEEAKEESDDDM(+15.99)GFSLFD	Y	10961	703.293	2106.86	38.55	322000	18	0.6	1	2.26	/M	-	28.06	92	109	Oxidation (M)
P52855|RLA1_MAIZE	K.KEEAKEESDDDMGFSLFD	Y	12777	697.962	2090.86	42.11	871000	18	1.2	1	98.04	/M	-	73.4	92	109
Q2QLY5|METE1_ORYSJ	K.KEVEDLEAGGIQVIQIDEAALR.E	Y	13634	799.429	2395.26	43.78	53200	22	2.5	1	99.91	PM	50.62	42.59	590	611
Q8PAK9|DNAK_XANCP	K.KFQ(+.98)ELVQTR.N	Y	5020	575.317	1148.62	27.4	96500	9	0.5	1	97.03	/M	-	51.61	529	537	Deamidation (NQ)
Q889U7|RS4_PSESM	K.KGATGENLLQLLEC(+57.02)R.L	Y	12876	567.97	1700.89	42.29	239000	15	-0.1	1	99.93	PM	51.72	49.91	83	97	Carbamidomethylation
P0AG70|RS1_SHIFL	K.KGDEIAAVVLQVDAER.E	Y	11227	571.645	1711.91	39.03	164000	16	1.3	1	99.92	PM	56.76	43.58	411	426
Q8ZAP2|RL1_YERPE	K.KGEMNFDVVIASPDAMR.V	Y	11501	627.307	1878.9	39.51	385000	17	0.7	1	99.87	PM	45.53	36.36	106	122
P12863|TPIS_MAIZE	K.KGGAFTGEVSAEM(+15.99)LVNLGVPWVILGHSER.R	Y	15702	768.152	3068.57	48.11	452000	29	1.3	1	99.93	PM	63.76	54.63	71	99	Oxidation (M)
P49663|LYSC_PHAVE	K.KIVSDGDGMNAW.V	Y	10511	646.801	1291.59	37.74	203000	12	0.6	3	97.35	P-	34.37	-	98	109
P49663|LYSC_PHAVE	K.KIVSDGDGMNAWVAWR.K	Y	12257	602.298	1803.87	41.05	353000	16	0.4	1	98.09	P-	52.25	-	98	113
P81711|LYSC_SYRSO	K.KIVSDGN(+.98)GMNAWVAWR.K	N	12257	602.298	1803.87	41.05	353000	16	0.4	1	18.79	/M	-	31.55	97	112	Deamidation (NQ)
P00698|LYSC_CHICK	K.KIVSDGN(+.98)GMNAWVAWR.N	N	12257	602.298	1803.87	41.05	353000	16	0.4	1	18.79	/M	-	31.55	115	130	Deamidation (NQ)
P00698|LYSC_CHICK	K.KIVSDGNGMN(+.98)AW.V	N	9167	646.801	1291.59	35.24		12	0.8	0	97.46	P-	35.42	-	115	126	Deamidation (NQ)
P81711|LYSC_SYRSO	K.KIVSDGNGMN(+.98)AW.V	N	9167	646.801	1291.59	35.24		12	0.8	0	97.46	P-	35.42	-	97	108	Deamidation (NQ)
P00698|LYSC_CHICK	K.KIVSDGNGMNA.W	N	3281	553.269	1104.52	23.93	103000	11	1.2	1	96.05	P-	30.55	-	115	125
P81711|LYSC_SYRSO	K.KIVSDGNGMNA.W	N	3281	553.269	1104.52	23.93	103000	11	1.2	1	96.05	P-	30.55	-	97	107
P00698|LYSC_CHICK	K.KIVSDGNGMNAW.V	N	9189	646.309	1290.6	35.28	407000	12	0.8	2	98.08	P-	49.78	-	115	126
P81711|LYSC_SYRSO	K.KIVSDGNGMNAW.V	N	9189	646.309	1290.6	35.28	407000	12	0.8	2	98.08	P-	49.78	-	97	108
P81711|LYSC_SYRSO	K.KIVSDGNGMNAWVAWR.K	N	10879	601.971	1802.89	38.41	622000	16	0.9	2	99.94	PM	68.02	59.5	97	112
P00698|LYSC_CHICK	K.KIVSDGNGMNAWVAWR.N	N	10879	601.971	1802.89	38.41	622000	16	0.9	2	99.94	PM	68.02	59.5	115	130
P52589|PDI_WHEAT	K.KLAPILDEAAATLQSEEDVVIAK.I	N	15928	808.78	2423.32	48.56	431000	23	1.3	1	99.94	PM	74.56	90.52	417	439
P80284|PDI_HORVU	K.KLAPILDEAAATLQSEEDVVIAK.M	N	15928	808.78	2423.32	48.56	431000	23	1.3	1	99.94	PM	74.56	90.52	416	438
Q6F2Y7|CLPB1_ORYSJ	K.KLPSQSPPPDSVPASTALIK.V	Y	7704	678.381	2032.12	32.52	621000	20	0.5	1	99.94	PM	60.4	58.36	74	93
Q7XDC8|MDHC_ORYSJ	K.KMDATAQELSEEK.T	Y	3759	740.355	1478.69	24.87	122000	13	1.8	2	99.94	PM	56.46	57.9	312	324
C3K6E1|RL13_PSEFS	K.KPEAPIEIAVK.G	Y	6270	597.859	1193.7	29.84	693000	11	0.5	1	99.93	PM	58.51	55.24	96	106
Q9SP22|CALR_MAIZE	K.KPEDWDDEEDGEWTAPTIPNPEYK.G	Y	11831	954.42	2860.23	40.25	442000	24	1.1	1	99.94	PM	71.36	95.7	256	279
A6TEX9|RS7_KLEP7	K.KSTAETIVYSALETLAQR.S	Y	16353	661.025	1980.05	49.4	86200	18	0.6	1	88.53	/M	-	40.2	36	53
Q87WP0|DNAK_PSESM	K.KTAEDYLGEAVTEAVITVPAYFNDSQR.Q	N	18047	996.495	2986.46	53.1	221000	27	2.4	1	99.83	PM	45.6	33.04	125	151
A9BNG5|DNAK_DELAS	K.KTAEDYLGEPVTEAVITVPAYFNDAQR.Q	N	15226	999.834	2996.48	47.12	212000	27	1.3	1	99.9	PM	43.42	40.29	125	151
Q8ZIM7|DNAK_YERPE	K.KTAEDYLGEPVTEAVITVPAYFNDAQR.Q	N	15226	999.834	2996.48	47.12	212000	27	1.3	1	99.9	PM	43.42	40.29	125	151
Q10A30|ALFC2_ORYSJ	K.KVAPEVIAEYT.V	Y	9492	610.332	1218.65	35.87	341000	11	0	1	97.66	P-	36.92	-	237	247
Q10A30|ALFC2_ORYSJ	K.KVAPEVIAEYTVR.T	Y	7945	492.281	1473.82	32.96	230000	13	0.7	1	99.9	PM	53.12	39.06	237	249
Q43298|CH62_MAIZE	K.KVTVSKDDTVILDGAGDKK.S	Y	4047	498.027	1988.08	25.49	93200	19	-0.3	1	99.72	PM	40.63	29.12	355	373
P24751|G3P_ESCVU	K.KVVLTGPSKDN(+.98)TPMFVR.G	Y	7114	630.677	1889.01	31.38	210000	17	0	1	99.49	PM	33.96	26.06	101	117	Deamidation (NQ)
P25696|ENO2_ARATH	K.KYGQDATNVGDEGGFAPNIQENK.E	N	7069	818.051	2451.13	31.29	295000	23	0.9	1	99.94	PM	73.1	57.47	204	226
P42895|ENO2_MAIZE	K.KYGQDATNVGDEGGFAPNIQENK.E	N	7069	818.051	2451.13	31.29	295000	23	0.9	1	99.94	PM	73.1	57.47	205	227
Q42971|ENO_ORYSJ	K.KYGQDATNVGDEGGFAPNIQENK.E	N	7069	818.051	2451.13	31.29	295000	23	0.9	1	99.94	PM	73.1	57.47	205	227
P25696|ENO2_ARATH	K.KYGQDATNVGDEGGFAPNIQENKEGLELLK.T	N	10524	809.404	3233.58	37.74	292000	30	1.7	1	99.94	PM	62.66	62.66	204	233
P42895|ENO2_MAIZE	K.KYGQDATNVGDEGGFAPNIQENKEGLELLK.T	N	10524	809.404	3233.58	37.74	292000	30	1.7	1	99.94	PM	62.66	62.66	205	234
Q42971|ENO_ORYSJ	K.KYGQDATNVGDEGGFAPNIQENKEGLELLK.T	N	10524	809.404	3233.58	37.74	292000	30	1.7	1	99.94	PM	62.66	62.66	205	234
P02925|RBSB_ECOLI	K.L(sub V)IELQGIAGTSAAR.E	Y	10359	700.4	1398.78	37.41	134000	14	1.4	1	0	P-	30.22	-	151	164	Mutation
P26517|G3PC1_HORVU	K.L(sub V)INDNFGIIEGLM(+15.99)TTVHAITATQK.T	Y	17009	872.796	2615.36	50.98	548000	24	1.5	1	0	P-	24.98	-	165	188	Oxidation (M); Mutation
P26517|G3PC1_HORVU	K.L(sub V)INDNFGIIEGLMTTVHAITATQK.T	Y	19252	867.464	2599.37	55.57	272000	24	1.3	1	0	P-	32.89	-	165	188	Mutation
P12783|PGKY_WHEAT	K.LAAALPDGGVLLLENVR.F	Y	15751	861.002	1719.99	48.21	306000	17	1.2	2	99.94	PM	53.54	89.15	106	122
P13364|GYRB_PSEPU	K.LADC(+57.02)QEKDPALSELYLVEGDSAGGSAK.Q	Y	12016	941.784	2822.33	40.57	168000	27	1.1	1	99.87	PM	51.3	35.86	409	435	Carbamidomethylation
C3K2Y3|RPOB_PSEFS	K.LADLPESGQMQLFDGR.T	N	13105	888.934	1775.85	42.75	419000	16	0.7	1	99.94	PM	67.73	121.91	1216	1231
B5XZD1|SUCC_KLEP3	K.LADSGLNIIAAKSLTDAAQ(+.98)Q.V	Y	14636	1001.04	2000.04	45.82	115000	20	6.9	1	97.29	P-	33.73	-	361	380	Deamidation (NQ)
P29305|1433A_HORVU	K.LAEQAERYEEMVEFMEK.V	N	12645	711.328	2130.96	41.84	974000	17	1.6	1	98.05	P-	45.78	-	17	33
P49106|14331_MAIZE	K.LAEQAERYEEMVEFMEK.V	N	12645	711.328	2130.96	41.84	974000	17	1.6	1	98.05	P-	45.78	-	17	33
Q43470|1433B_HORVU	K.LAEQAERYEEMVEFMEK.V	N	12645	711.328	2130.96	41.84	974000	17	1.6	1	98.05	P-	45.78	-	18	34
P93208|14332_SOLLC	K.LAEQAERYEEMVQ(+.98)FMEK.V	Y	12645	711.328	2130.96	41.84	974000	17	1.6	1	55.96	/M	-	34.84	12	28	Deamidation (NQ)
B7I618|CH60_ACIB5	K.LAGGVAVIK.I	N	6835	414.271	826.528	30.86	503000	9	-0.5	1	99.91	PM	30.89	55.88	372	380
B1KIR6|CH60_SHEWM	K.LAGGVAVIK.V	N	6835	414.271	826.528	30.86	503000	9	-0.5	1	99.91	PM	30.89	55.88	372	380
C4LCA2|CH60_TOLAT	K.LAGGVAVIK.V	N	6835	414.271	826.528	30.86	503000	9	-0.5	1	99.91	PM	30.89	55.88	372	380
Q15PD3|CH60_PSEA6	K.LAGGVAVIK.V	N	6835	414.271	826.528	30.86	503000	9	-0.5	1	99.91	PM	30.89	55.88	372	380
Q88N55|CH60_PSEPK	K.LAGGVAVIK.V	N	6835	414.271	826.528	30.86	503000	9	-0.5	1	99.91	PM	30.89	55.88	372	380
O66218|CH60_PANAN	K.LAGGVAVLK.V	N	6835	414.271	826.528	30.86	503000	9	-0.5	1	99.91	PM	30.89	55.88	372	380
Q69NG5|6PGL4_ORYSJ	K.LALDGFLSK.V	Y	12889	482.279	962.544	42.32		9	0	0	99.3	PM	27.08	35.58	157	165
P01544|THN1_WHEAT	K.LALESNSDEPDTIEYC(+57.02)NLGC(+57.02)R.S	N	11282	1228.54	2455.06	39.19	1890000	21	0.5	2	99.94	PM	74.07	110.08	62	82	Carbamidomethylation
P42895|ENO2_MAIZE	K.LAMQEFMILPTGAASFK.E	N	16600	927.98	1853.94	49.95	99800	17	1.5	1	99.88	PM	58.77	36.4	169	185
Q42971|ENO_ORYSJ	K.LAMQEFMILPTGAASFK.E	N	16600	927.98	1853.94	49.95	99800	17	1.5	1	99.88	PM	58.77	36.4	169	185
P52589|PDI_WHEAT	K.LAPILDEAAATLQSEEDVVIAK.I	N	18203	766.082	2295.22	53.29	635000	22	0.9	2	99.94	PM	68.63	57.65	418	439
P80284|PDI_HORVU	K.LAPILDEAAATLQSEEDVVIAK.M	N	18203	766.082	2295.22	53.29	635000	22	0.9	2	99.94	PM	68.63	57.65	417	438
P0A9Q8|ADHE_ECO57	K.LAPSLTLGC(+57.02)GSWGGNSISENVGPK.H	Y	12892	1201.09	2400.17	42.36	626000	24	0.3	2	99.94	PM	82.03	101.48	413	436	Carbamidomethylation
C3K2X9|EFG_PSEFS	K.LAQEDPSFR.V	N	5137	531.764	1061.51	27.67	473000	9	0.1	1	99.91	PM	39.58	45.72	439	447
Q3K5Y5|EFG_PSEPF	K.LAQEDPSFR.V	N	5137	531.764	1061.51	27.67	473000	9	0.1	1	99.91	PM	39.58	45.72	439	447
Q4ZMP1|EFG_PSEU2	K.LAQEDPSFR.V	N	5137	531.764	1061.51	27.67	473000	9	0.1	1	99.91	PM	39.58	45.72	439	447
C3K3P0|ILVD_PSEFS	K.LASHGLDLVDAMVIAADSSASDEK.V	Y	15517	805.73	2414.16	47.69	136000	24	1.5	1	99.94	PM	66.79	66.33	155	178
P12783|PGKY_WHEAT	K.LASVADLYVNDAFGTAHR.A	Y	12118	640.659	1918.95	40.78	319000	18	0.1	1	99.94	PM	62.97	81.8	138	155
Q56127|RCSB_SALTI	K.LDAN(sub H)VLITDLSMPA(sub G)DK.Y	Y	15676	858.449	1714.88	48.03	219000	16	1.3	1	0	P-	30.3	-	48	63	Mutation
P51819|HSP83_IPONI	K.LDAQPELFIR.L	Y	12041	601.333	1200.65	40.64	203000	10	0.6	1	99.84	PM	31.24	43.18	62	71
Q9SP22|CALR_MAIZE	K.LDC(+57.02)GGGYVK.L	Y	3883	484.729	967.443	25.18	128000	9	1	1	99.63	PM	50.67	26.2	109	117	Carbamidomethylation
O51929|FTSZ_BUCAP	K.LDEFETVGNTIR.S	N	10213	697.352	1392.69	37.16	86700	12	0.9	1	99.94	PM	47.1	68.37	272	283
B2VG96|RPOB_ERWT9	K.LDESGIVYIGAEVTGGDILVGK.V	N	17455	1103.09	2204.16	51.71	42600	22	1.3	1	99.77	PM	49.77	30.37	865	886
Q8KRM2|SECB_SERMA	K.LDLDTASSQLADEVYEVVLR.V	Y	20360	1118.57	2235.13	57.87	179000	20	1	2	99.94	PM	60.54	139.19	42	61
Q8CJV9|CLPB_STRCO	K.LDPVIGRDQ(+.98)EIR.R	N	6750	471.257	1410.75	30.74	151000	12	1.6	1	0	/M	-	20.25	178	189	Deamidation (NQ)
B5Y325|PURA_KLEP3	K.LDVLDGLK.E	Y	11959	436.758	871.501	40.46	48000	8	-0.2	1	95.77	pM	18.21	37.36	333	340
C3K275|DNAK_PSEFS	K.LEALVEDLVQR.T	N	12928	642.862	1283.71	42.4	11600	11	1.1	1	3.96	/M	-	28.88	305	315
P77983|KPYK1_SALTY	K.LEAPLIVVATQ(+.98)GGK.S	Y	13297	698.906	1395.8	43.13	105000	14	0.4	1	99.94	PM	64.89	58.52	369	382	Deamidation (NQ)
Q9SRZ6|ICDHC_ARATH	K.LEE(sub A)AC(+57.02)VGTVESGK.M	Y	5313	689.83	1377.64	27.98	187000	13	0.6	1	0	P-	28.06	-	359	371	Carbamidomethylation; Mutation
Q83SL4|RS2_SHIFL	K.LENSLGGIK.D	N	5817	465.766	929.518	28.92	383000	9	-0.1	1	99.88	PM	36.62	39.68	144	152
Q8ZH66|RS2_YERPE	K.LENSLGGIK.D	N	5817	465.766	929.518	28.92	383000	9	-0.1	1	99.88	PM	36.62	39.68	144	152
Q88Q10|RL21_PSEPK	K.LEVATGESVTFDR.V	Y	9359	712.358	1422.7	35.61	348000	13	1.3	1	99.94	PM	57.36	113.91	26	38
Q87Y59|PUR7_PSESM	K.LFDDAGLLLVDFK.L	Y	17997	733.401	1464.79	52.85	22400	13	0.9	2	99.92	PM	41.59	46.02	165	177
B0KND5|RL25_PSEPG	K.LFENEAAYSHVIELNVDGAK.Q	Y	12141	740.371	2218.09	40.86	1510000	20	1	1	99.94	PM	66.66	107.19	52	71
P16098|AMYB_HORVU	K.LFGFTYLR.L	N	14294	508.782	1015.55	45.19	316000	8	0.2	1	99.92	PM	42.75	45.47	411	418
P30271|AMYB_SECCE	K.LFGFTYLR.L	N	14294	508.782	1015.55	45.19	316000	8	0.2	1	99.92	PM	42.75	45.47	107	114
P82993|AMYB_HORVS	K.LFGFTYLR.L	N	14294	508.782	1015.55	45.19	316000	8	0.2	1	99.92	PM	42.75	45.47	411	418
P93594|AMYB_WHEAT	K.LFGFTYLR.L	N	14294	508.782	1015.55	45.19	316000	8	0.2	1	99.92	PM	42.75	45.47	411	418
C3KE70|RL9_PSEFS	K.LFGSIGTHDIADALTASGVEVQK.S	Y	13698	777.074	2328.2	43.94	1500000	23	1.6	1	99.94	PM	75.22	68.23	89	111
C3K6N0|SUCC_PSEFS	K.LFQDHDLALLEVNPL.V	Y	17284	868.966	1735.91	51.35	44900	15	1.3	1	55.62	P-	24.22	-	187	201
C3K6N0|SUCC_PSEFS	K.LFQDHDLALLEVNPLVIK.A	Y	15913	693.062	2076.16	48.53	1540000	18	1.3	2	99.94	PM	61.38	55.75	187	204
A4XV90|SUCC_PSEMY	K.LFQDYDLALLEVNPLVIK.A	N	19163	701.733	2102.17	55.3	12300	18	5.5	1	90.88	PM	24.9	21.37	187	204
Q51567|SUCD_PSEAE	K.LFQEDPQTEAIVMIGEIGGSAEEEAAAY(sub F)IK.A	Y	18889	1070.54	3208.55	54.83	1020000	30	11.9	1	0	P-	37.71	-	194	223	Mutation
P0A9Q8|ADHE_ECO57	K.LG(sub S)EDAFDDQC(+57.02)TGANPR.Y	Y	6985	883.378	1764.74	31.16	718000	16	1.9	1	0	P-	39.24	-	832	847	Carbamidomethylation; Mutation
Q02PG5|GAP2_PSEAB	K.LGAASVDLGK.M	Y	6476	465.767	929.518	30.19	217000	10	0.2	1	99.93	PM	50.94	55.79	65	74
Q43772|UGPA_HORVU	K.LGEISENEK.A	Y	3425	509.757	1017.5	24.27	522000	9	0.7	1	98.98	pM	21.73	40.34	22	30
C3K5E6|RS2_PSEFS	K.LGIPVIGVVDTNSSPEGVDYIIPGNDDAIR.A	Y	17617	1032.54	3094.58	52.07	581000	30	1.5	2	99.94	PM	71.58	77.01	179	208
C3K613|FADB_PSEFS	K.LGIYPGFGGTVR.L	Y	11643	618.841	1235.67	39.83	63800	12	0.7	1	68.32	pM	23.08	20.27	143	154
P0A252|AHPC_SALTI	K.LGL(sub V)DVYSVSTDTHFTHK.A	Y	8998	480.743	1918.94	34.94	532000	17	0.4	1	0	P-	25.96	-	64	80	Mutation
Q889V9|RL5_PSESM	K.LGNVMEVPR.V	Y	7635	507.774	1013.53	32.36	356000	9	-0.3	1	99.94	PM	44.27	63.7	22	30
C3K2Y3|RPOB_PSEFS	K.LGPEEITADIPNVGEAALNK.L	N	13984	1026.04	2050.06	44.46	72200	20	1.6	1	98.08	P-	51.07	-	850	869
Q3K5Y1|RPOB_PSEPF	K.LGPEEITADIPNVGEAALNK.L	N	13984	1026.04	2050.06	44.46	72200	20	1.6	1	98.08	P-	51.07	-	850	869
B2VG96|RPOB_ERWT9	K.LGPEEITADIPNVGEAALSK.L	N	14238	1012.53	2023.05	45.06	306000	20	1.1	1	99.88	PM	67.8	36.25	845	864
B4EYU9|RPOB_PROMH	K.LGPEEITADIPNVGEAALSK.L	N	14238	1012.53	2023.05	45.06	306000	20	1.1	1	99.88	PM	67.8	36.25	845	864
C3K259|IF2_PSEFS	K.LGTPATINQVLDQETAQLVAEELGHK.V	N	16445	925.824	2774.44	49.66	496000	26	2.3	1	99.94	PM	57.25	81.06	291	316
Q3KI84|IF2_PSEPF	K.LGTPATINQVLDQETAQLVAEELGHK.V	N	16445	925.824	2774.44	49.66	496000	26	2.3	1	99.94	PM	57.25	81.06	287	312
P0A252|AHPC_SALTI	K.LGVDL(sub V)YSVSTDTHFTHK.A	Y	9001	640.656	1918.94	34.94	359000	17	1.3	1	0	P-	34.13	-	64	80	Mutation
Q9RDU0|RECA_PSETO	K.LGVNVDDLLVSQPDTGEQALEITDMLVR.S	Y	19545	1014.19	3039.54	56.15	114000	28	1.2	1	99.67	PM	42.14	27.64	106	133
Q7MYG3|RL5_PHOLL	K.LHDYYKDEVVQK.L	Y	3408	512.928	1535.76	24.25	485000	12	0.3	1	99.92	PM	54.29	44.77	4	15
Q889U6|RPOA_PSESM	K.LHGRDEVTLTLSK.K	Y	4645	490.276	1467.8	26.66	222000	13	0.4	1	97.98	P-	41.62	-	92	104
Q65XA0|DHAR1_ORYSJ	K.LIDVS(sub Q)NKPDWFLK.I	Y	11870	525.625	1573.85	40.34	755000	13	1	1	0	P-	29.82	-	41	53	Mutation
Q40082|XYLA_HORVU	K.LIEDGSLDELVR.K	Y	12458	679.862	1357.71	41.47	304000	12	0.7	1	99.94	PM	45.67	76.47	416	427
Q59633|GALU2_PSEAI	K.LIEETEPGKGGEIQITDALLK.Q	Y	11655	752.078	2253.21	39.88	350000	21	0.8	1	99.94	PM	45.04	67.01	216	236
P28734|AATC_DAUCA	K.LIFGADSPAIQENR.V	N	10777	765.9	1529.78	38.26	1400000	14	1.2	1	99.94	PM	67.8	97.58	85	98
P37833|AATC_ORYSJ	K.LIFGADSPAIQENR.V	N	10777	765.9	1529.78	38.26	1400000	14	1.2	1	99.94	PM	67.8	97.58	87	100
P0AGF1|SUCD_ECO57	K.LIITITEGIPTLDMLTVK.V	Y	18857	986.078	1970.14	54.65	28200	18	2.2	1	89.78	P-	27.64	-	92	109
P00490|PHSM_ECOLI	K.LIPAADISEQISTAGK.E	Y	11151	807.441	1612.87	38.88	622000	16	0.1	1	99.94	PM	67.14	85.48	622	637
P0AFG9|ODP1_ECO57	K.LIQLMNETVDGDYQTFK.S	Y	13324	1007.99	2013.97	43.18	259000	17	0.9	1	97.58	P-	36.35	-	311	327
Q51567|SUCD_PSEAE	K.LIVC(+57.02)ITEGIPTLDMLDAK.V	Y	17866	1001.54	2001.05	52.64	573000	18	1.6	1	99.54	PM	44.44	24.3	92	109	Carbamidomethylation
Q5PIV3|RL4_SALPA	K.LKDMALEDVLIITGELDENLFLAAR.N	Y	21347	934.837	2801.49	59.99	34200	25	0.7	1	96.79	P-	33.13	-	138	162
C3K2Y6|RL1_PSEFS	K.LKEN(+.98)VEALIADLKR.I	N	10486	538.32	1611.92	37.71		14	12.4	0	90.03	P-	27.89	-	185	198	Deamidation (NQ)
Q889Y1|RL1_PSESM	K.LKEN(+.98)VEALIADLKR.I	N	10486	538.32	1611.92	37.71		14	12.4	0	90.03	P-	27.89	-	185	198	Deamidation (NQ)
C3K2Y6|RL1_PSEFS	K.LKENVEALIADLKR.I	N	10486	537.986	1610.94	37.68	247000	14	0.2	1	99.9	PM	40.04	40.83	185	198
Q889Y1|RL1_PSESM	K.LKENVEALIADLKR.I	N	10486	537.986	1610.94	37.68	247000	14	0.2	1	99.9	PM	40.04	40.83	185	198
P24067|BIP2_MAIZE	K.LKEVEAVC(+57.02)NPIVSAVYQR.S	Y	10656	692.371	2074.09	38.07	1230000	18	1.6	1	99.94	PM	68.37	72.65	626	643	Carbamidomethylation
P26517|G3PC1_HORVU	K.LKGIM(+15.99)GYVEEDLVSTDFVGDSR.S	Y	12998	816.066	2445.17	42.34	374000	22	1.5	2	99.93	PM	69.4	48.77	272	293	Oxidation (M)
P0AFH9|OSMY_ECOL6	K.LLADDIVPSR.H	Y	9992	549.812	1097.61	36.76	707000	10	0.9	1	99.94	PM	45.97	65.48	146	155
Q94E96|H2A5_ORYSJ	K.LLAGVTIAHGGVLPNIN.P	N	13422	829.984	1657.95	43.42	275000	17	1.2	1	98.08	P-	49.28	-	110	126
Q94E96|H2A5_ORYSJ	K.LLAGVTIAHGGVLPNINPVL.L	N	16068	984.587	1967.16	48.81	128000	20	0.9	1	98.07	P-	47.33	-	110	129
Q2IXR2|EFTU_RHOP2	K.LLDQGQAGDNIGC(+57.02)LLR.G	Y	9892	871.947	1741.88	36.59	3520000	16	0.3	1	99.94	PM	54.78	72.16	267	282	Carbamidomethylation
P29305|1433A_HORVU	K.LLDSHLVPSATAAESK.V	Y	7470	546.961	1637.86	32.07	749000	16	-0.2	1	99.9	PM	59.63	39.06	109	124
Q43470|1433B_HORVU	K.LLDSHLVPSSTAPESK.V	N	6971	560.965	1679.87	31.13	401000	16	0.1	1	99.82	PM	59.29	32.38	110	125
Q5KTS5|GRDH_DAUCA	K.LLDYTATK.G	N	6313	462.755	923.496	29.89	226000	8	-0.5	1	0.09	pM	6.95	21.9	193	200
P49106|14331_MAIZE	K.LLETHLVPSSTAPESK.V	Y	6739	570.308	1707.9	30.69	257000	16	-0.6	1	94.76	P-	29.97	-	109	124
Q9SP22|CALR_MAIZE	K.LLGGDVDQK.T	Y	4678	472.756	943.497	26.74	107000	9	-0.4	1	99.58	PM	29.47	33.65	118	126
Q6W8Q2|REHY_WHEAT	K.LLGISC(+57.02)DDVQSHKEWTK.D	Y	7309	672.667	2014.98	31.74	184000	17	0.4	1	99.94	PM	53.65	68.23	67	83	Carbamidomethylation
P52155|RHO_PSEFC	K.LLHPMDEVAAIEFLIDK.L	Y	17346	652.017	1953.03	51.42	46300	17	0.9	1	99.68	PM	44.94	27.55	386	402
P12783|PGKY_WHEAT	K.LLLPTDVVVADK.F	Y	13264	641.885	1281.75	43.08	141000	12	0.9	1	99.93	PM	37.38	66.68	265	276
P12783|PGKY_WHEAT	K.LLLPTDVVVADKFAADAESK.I	Y	13690	701.385	2101.13	43.91	273000	20	1.2	1	99.94	PM	55.17	78.51	265	284
P20707|ODO1_AZOVI	K.LLQ(+.98)IPEGFVVQR.Q	Y	14201	700.402	1398.79	44.99	445000	12	1.1	1	99.91	PM	36.01	51.56	569	580	Deamidation (NQ)
P08418|HSP70_SCHMA	K.LLQDFFNGK.E	N	12415	541.288	1080.56	41.4	242000	9	0.1	1	99.83	PM	30.87	42.04	347	355
P32132|TYPA_ECOLI	K.LLQQSGTFDA(sub S)R.A	Y	6482	618.323	1234.63	30.21	97600	11	0.7	1	0	P-	27.63	-	25	35	Mutation
P16347|IAAS_WHEAT	K.LMAC(+57.02)GDSC(+57.02)QDLGVFR.D	Y	11059	864.879	1727.74	38.69	7600000	15	0.3	1	99.94	PM	70.71	113.69	140	154	Carbamidomethylation
Q8ZND6|PTA_SALTY	K.LNAPVDD(sub E)QGR.T	Y	3854	542.774	1083.53	25.08	166000	10	1.7	1	0	P-	26.68	-	174	183	Mutation
C3K2V7|RL15_PSEFS	K.LNDLSPAPGSR.R	Y	4862	563.796	1125.58	27.08	187000	11	0.4	1	99.93	PM	45.49	51.49	3	13
Q43772|UGPA_HORVU	K.LNGGLGTTMGC(+57.02)TGPK.S	N	6550	732.354	1462.69	30.36	221000	15	1.1	1	99.94	PM	65.88	80.47	89	103	Carbamidomethylation
Q9X2T1|THIO_PSEAE	K.LNIDENQG(sub D)TPA(sub P)K.Y	Y	4565	650.332	1298.65	26.55	951000	12	1.6	1	0	P-	30.51	-	59	70	Mutation
C3K2X5|RL4_PSEFS	K.LNNMSLTDVLIVSEAVDQNLYLAAR.N	Y	20258	921.486	2761.43	57.64	109000	25	1.2	2	99.94	PM	73.89	105.44	137	161
C3JYK1|TIG_PSEFS	K.LNPAGSPSIEPK.S	N	5430	605.328	1208.64	28.23	805000	12	0.6	1	99.93	PM	56.94	50.77	84	95
C3K6H4|PYRG_PSEFS	K.LNPEHEVTIAMVGK.Y	Y	8234	513.273	1536.8	33.45	159000	14	0.7	1	99.93	PM	46.26	53.04	283	296
P17314|IAAC3_WHEAT	K.LP(+15.99)EWM(+15.99)TSASIYSPGKPYLAK.L	Y	11634	757.718	2270.13	39.83	412000	20	0.7	2	94.94	/M	-	45.16	61	80	Hydrox; Oxidation (M)
P17314|IAAC3_WHEAT	K.LP(+15.99)EWMTSASIYSPGKPYLAK.L	Y	10821	752.386	2254.13	38.32		20	0.4	1	97.53	/M	-	56.13	61	80	Hydrox
Q1IFV1|RL6_PSEE4	K.LPAGVEVK.F	Y	5390	406.748	811.48	28.14	135000	8	0.5	1	14.49	pM	19.82	27.04	11	18
Q7F8S5|PR2E2_ORYSJ	K.LPDATLSYFDPADGELK.T	Y	14046	926.455	1850.89	44.67	268000	17	1	1	99.91	PM	55.92	42	69	85
Q7F8S5|PR2E2_ORYSJ	K.LPE(sub D)ATLSYFDPADGELK.T	Y	13783	933.464	1864.91	44.07	67000	17	1.8	1	0	P-	31.62	-	69	85	Mutation
C3JYK1|TIG_PSEFS	K.LPELNEEFFAQFGIK.E	N	17788	891.461	1780.9	52.45	163000	15	1.7	1	99.94	PM	60.66	65.77	245	259
P17314|IAAC3_WHEAT	K.LPEWM(+15.99)TSASIYSPGKPYLAK.L	Y	10821	752.386	2254.13	38.32		20	0.4	2	98.1	P-	66.43	-	61	80	Oxidation (M)
P17314|IAAC3_WHEAT	K.LPEWMTM(sub S)ASIYSPGKPYLAK.L	Y	11746	761.717	2282.15	40.06	1420000	20	-8.7	1	0	P-	30.27	-	61	80	Mutation
P17314|IAAC3_WHEAT	K.LPEWMTSASIYSPG.K	Y	16914	769.864	1537.71	50.67	5310000	14	1.3	1	76.06	P-	26.11	-	61	74
P17314|IAAC3_WHEAT	K.LPEWMTSASIYSPGK.P	Y	13541	833.911	1665.81	43.67	234000	15	0.2	1	97.97	P-	41.33	-	61	75
P17314|IAAC3_WHEAT	K.LPEWMTSASIYSPGKP.Y	Y	13660	588.628	1762.86	43.86	343000	16	1.8	1	96.17	P-	31.42	-	61	76
P17314|IAAC3_WHEAT	K.LPEWMTSASIYSPGKPYL.A	Y	15680	1020.51	2039.01	48.11	642000	18	0.6	2	98.08	P-	48.06	-	61	78
P17314|IAAC3_WHEAT	K.LPEWMTSASIYSPGKPYLAK.L	Y	12580	747.055	2238.14	41.82	17900000	20	1.2	2	99.94	PM	68.56	75.08	61	80
P17314|IAAC3_WHEAT	K.LPEWMTSASIYSPGKPYLQ(sub A)K.L	Y	12573	766.062	2295.16	41.71	524000	20	1.4	1	0	P-	31.36	-	61	80	Mutation
P17314|IAAC3_WHEAT	K.LPEWY(sub M)TSASIYSPGKPYLAK.L	Y	11634	757.718	2270.16	39.83	412000	20	-13.7	1	0	P-	30.08	-	61	80	Mutation
Q9I2V5|ACNB_PSEAE	K.LPTVEEYMQ(sub A)YAK.D	Y	12120	736.361	1470.71	40.91	645000	12	0.6	1	0	P-	32.18	-	823	834	Mutation
P01084|IAA5_WHEAT	K.LQC(+57.02)N(+.98)GSQVPEAVLR.D	N	9312	786.396	1570.78	35.18	18500000	14	0.8	4	99.94	PM	64.32	79.01	26	39	Carbamidomethylation; Deamidation (NQ)
P01084|IAA5_WHEAT	K.LQC(+57.02)NGSQ(+.98)VPEAVLR.D	N	9379	524.6	1570.78	35.69	621000	14	-0.3	1	98.07	P-	47.96	-	26	39	Carbamidomethylation; Deamidation (NQ)
P01084|IAA5_WHEAT	K.LQC(+57.02)NGSQVPEAVLR.D	N	7902	785.905	1569.79	32.92	35800000	14	1.6	2	99.94	PM	75.62	94.23	26	39	Carbamidomethylation
P01084|IAA5_WHEAT	K.LQC(+57.02)NGSQVPEAVV(sub L)R.D	N	6449	778.897	1555.78	30.16	152000	14	0.9	1	0	P-	33.94	-	26	39	Carbamidomethylation; Mutation
C3K2Y3|RPOB_PSEFS	K.LQQGDDLAPGVLK.I	N	8899	677.373	1352.73	34.75	169000	13	0.6	1	99.93	PM	45.69	57.75	1053	1065
Q3K5Y1|RPOB_PSEPF	K.LQQGDDLAPGVLK.I	N	8899	677.373	1352.73	34.75	169000	13	0.6	1	99.93	PM	45.69	57.75	1053	1065
P16481|PTHP_KLEPN	K.LQTLGLTQGTVVTLSAEGEDEQK.A	Y	12783	1209.12	2416.23	42.06	66000	23	0.7	1	99.94	PM	54.49	61.04	50	72
P16481|PTHP_KLEPN	K.LQTLGLTQGTVVTLSAEGEDEQKAVEHLVK.L	Y	13154	799.18	3192.69	42.85	1030000	30	1.7	1	99.94	PM	60.78	58.34	50	79
Q41593|SPZ1A_WHEAT	K.LSAEPDFLER.H	N	10492	588.799	1175.58	37.74	1420000	10	1	1	99.93	PM	38.1	56.97	261	270
Q9ST58|SPZ1C_WHEAT	K.LSAEPDFLER.H	N	10492	588.799	1175.58	37.74	1420000	10	1	1	99.93	PM	38.1	56.97	261	270
P93692|SPZ2B_WHEAT	K.LSAEPEFLEQHIPR.Q	Y	10422	555.958	1664.85	37.6	291000	14	0.4	1	99.94	PM	52.89	63.79	261	274
Q9ST57|SPZ2A_WHEAT	K.LSAEPELLER.H	Y	9092	578.814	1155.61	35.11		10	0.5	0	99.91	PM	31.39	56.16	261	270
P65765|FKBA_ECO57	K.LSDQ(+.98)EIEQ(+.98)TLQ(+.98)AFEAR.V	Y	15935	940.948	1879.87	48.56	250000	16	7	1	98.33	PM	24.27	36.66	93	108	Deamidation (NQ)
Q9M5G3|TCTP_HORVU	K.LSGDELLSDSFPYR.E	Y	13785	799.89	1597.76	44.08	572000	14	1.7	1	99.94	PM	59.45	87.77	8	21
Q886P1|PYRH_PSESM	K.LSGEALMGSEEFGIDPK.V	Y	12738	890.428	1778.84	42.01	199000	17	1.4	1	99.93	PM	61.83	51.27	19	35
C3K1A0|CH60_PSEFS	K.LSGGVAVIK.V	N	5875	422.268	842.523	29.06	946000	9	-0.4	2	99.79	PM	29.78	44.34	372	380
Q3K7L6|CH60_PSEPF	K.LSGGVAVIK.V	N	5875	422.268	842.523	29.06	946000	9	-0.4	2	99.79	PM	29.78	44.34	372	380
Q9WWL4|CH60_METSS	K.LSGGVAVIK.V	N	5875	422.268	842.523	29.06	946000	9	-0.4	2	99.79	PM	29.78	44.34	372	380
Q43298|CH62_MAIZE	K.LSGGVAVLK.I	N	5875	422.268	842.523	29.06	946000	9	-0.4	2	99.79	PM	29.78	44.34	405	413
P59526|CH60_BUCBP	K.LSGGVAVLK.V	N	5875	422.268	842.523	29.06	946000	9	-0.4	2	99.79	PM	29.78	44.34	372	380
Q889M7|IPYR1_PSESM	K.LSQLYVDVK.E	Y	8557	532.803	1063.59	34.09	241000	9	0.6	1	99.91	PM	36.93	49.65	114	122
P93819|MDHC1_ARATH	K.LSSALSAASSAC(+57.02)DHIR.D	N	6232	549.27	1644.79	29.76	148000	16	0.4	1	99.94	PM	48.61	65.76	241	256	Carbamidomethylation
P00761|TRYP_PIG	K.LSSPATLNSR.V	Y	4562	523.286	1044.56	26.57	1040000	10	1	1	99.92	PM	42.28	45.63	98	107
P01084|IAA5_WHEAT	K.LTAASITAVC(+57.02)R.L	Y	7528	581.817	1161.62	32.2	13300000	11	0.9	1	99.94	PM	54.73	71.58	90	100	Carbamidomethylation
B7LQ20|G3P_ESCF3	K.LTGM(+15.99)AFR.V	N	3908	406.21	810.406	25.19	63100	7	0.6	1	1.86	/M	-	27.79	226	232	Oxidation (M)
P08477|G3PC2_HORVU	K.LTGM(+15.99)AFR.V	N	3908	406.21	810.406	25.19	63100	7	0.6	1	1.86	/M	-	27.79	198	204	Oxidation (M)
P09094|G3PC_TOBAC	K.LTGM(+15.99)AFR.V	N	3908	406.21	810.406	25.19	63100	7	0.6	1	1.86	/M	-	27.79	219	225	Oxidation (M)
P17878|G3PC_MESCR	K.LTGM(+15.99)AFR.V	N	3908	406.21	810.406	25.19	63100	7	0.6	1	1.86	/M	-	27.79	230	236	Oxidation (M)
P24750|G3P_ATLHE	K.LTGM(+15.99)AFR.V	N	3908	406.21	810.406	25.19	63100	7	0.6	1	1.86	/M	-	27.79	211	217	Oxidation (M)
P24751|G3P_ESCVU	K.LTGM(+15.99)AFR.V	N	3908	406.21	810.406	25.19	63100	7	0.6	1	1.86	/M	-	27.79	211	217	Oxidation (M)
P26518|G3PC_MAGLI	K.LTGM(+15.99)AFR.V	N	3908	406.21	810.406	25.19	63100	7	0.6	1	1.86	/M	-	27.79	232	238	Oxidation (M)
P01543|THNB_WHEAT	K.LTSGLSC(+57.02)PK.D	N	3657	481.752	961.49	24.75	4840000	9	-0.3	1	99.93	PM	39.92	67.88	60	68	Carbamidomethylation
Q32JJ5|LON_SHIDS	K.LTYTGSLGEVMQESIQAALTVVR.A	Y	21176	822.77	2465.28	59.57	17800	23	2.1	1	74.43	/M	-	36.9	624	646
A8GKJ1|RS3_SERP5	K.LVADSITSQLER.R	N	10174	666.362	1330.71	37.12	917000	12	0.6	1	99.94	PM	56.56	85.66	115	126
C5BGL9|RS3_EDWI9	K.LVADSITSQLER.R	N	10174	666.362	1330.71	37.12	917000	12	0.6	1	99.94	PM	56.56	85.66	115	126
Q8Z381|ILVC_SALTI	K.LVAEGTDPAYAEK.L	Y	5388	682.342	1362.67	28.14	159000	13	1.7	1	99.94	PM	52.76	60.09	240	252
P0A9Q8|ADHE_ECO57	K.LVAMGGIGHTSC(+57.02)LYTDQDNQT(sub P)E(sub A)R.V	Y	8337	856.061	2565.16	33.7	2210000	23	1.4	1	0	P-	32.44	-	359	381	Carbamidomethylation; Mutation
P16098|AMYB_HORVU	K.LVEAGVDGVMVDVWWGLVEA(sub G)K.G	N	20664	758.062	2271.16	58.51	719000	21	1.5	1	0	P-	35.2	-	40	60	Mutation
P82993|AMYB_HORVS	K.LVEAGVDGVMVDVWWGLVEA(sub G)K.G	N	20664	758.062	2271.16	58.51	719000	21	1.5	1	0	P-	35.2	-	40	60	Mutation
C3K2X8|EFTU_PSEFS	K.LVETLDSYIPDPVR.V	Y	13817	808.932	1615.85	44.24	2050000	14	1.7	1	99.94	PM	64.71	99.73	195	208
Q889U6|RPOA_PSESM	K.LVIDLETNGTLDPEEAIR.R	N	14741	999.523	1997.03	46.03	73400	18	-0.1	1	99.56	PM	28.56	39.5	200	217
P01543|THNB_WHEAT	K.LVLESNSDEPDTMEYC(+57.02)NLGC(+57.02)R.S	Y	11199	1251.53	2501.05	39.05	2030000	21	0.3	2	99.94	PM	61.46	92.87	73	93	Carbamidomethylation
Q6Z4N6|40G2_ORYSJ	K.LVPFNPA(sub E)YEDASVLWTESK.D	Y	15897	1083.54	2165.07	48.5	574000	19	0.9	2	0	P-	44.81	-	97	115	Mutation
Q10M12|40C1_ORYSJ	K.LVPYN(+.98)PS(sub G)YQDESVLWTESR.D	Y	12914	762.035	2283.07	42.36	406000	19	5.4	1	0	P-	25.99	-	275	293	Deamidation (NQ); Mutation
Q10M12|40C1_ORYSJ	K.LVPYNQ(sub P)GYQDESVLWTESR.D	Y	12887	1142.55	2283.08	42.39	1880000	19	0.8	1	0	P-	39.82	-	275	293	Mutation
Q10KF0|PSA2_ORYSJ	K.LVQIEHALTAVGSGQTSLGIK.A	Y	11269	708.068	2121.18	39.12	136000	21	1.7	1	99.94	PM	76.62	62.43	19	39
B7LQ20|G3P_ESCF3	K.LVSWYDNETGYSNK.V	N	9775	838.384	1674.75	36.38	1120000	14	0.9	1	99.94	PM	56.98	84.33	308	321
P26517|G3PC1_HORVU	K.LVSWYDNEWGYSNR.V	N	13011	894.904	1787.79	42.58	535000	14	1.7	1	99.94	PM	57.55	68.62	312	325
P08477|G3PC2_HORVU	K.LVSWYDNEWGYSTR.V	N	13308	888.406	1774.8	43.18	526000	14	1.2	1	99.94	PM	60.16	66.23	280	293
P17878|G3PC_MESCR	K.LVSWYDNEWGYSTR.V	N	13308	888.406	1774.8	43.18	526000	14	1.2	1	99.94	PM	60.16	66.23	312	325
P43753|PFLB_HAEIN	K.LWESVL(sub M)EGIK.I	Y	14154	587.33	1172.64	44.89	135000	10	0.9	1	0	P-	26.09	-	54	63	Mutation
P17314|IAAC3_WHEAT	K.LYC(+57.02)C(+57.02)Q(+.98)ELAEISQQC(+57.02)R.C	Y	10534	979.923	1957.83	37.79		15	-0.4	1	99.94	PM	54.51	60.56	81	95	Carbamidomethylation; Deamidation (NQ)
P17314|IAAC3_WHEAT	K.LYC(+57.02)C(+57.02)QELAEISQQC(+57.02)R.C	Y	9900	979.433	1956.85	36.59	35100000	15	1.2	4	99.94	PM	76.29	89.86	81	95	Carbamidomethylation
Q9HVI7|GLYA3_PSEAE	K.LYNAVQYGIDANGLIDYDEVER.L	Y	14919	1265.61	2529.2	46.41	53700	22	0.4	1	0.1	/M	-	23.87	139	160
Q88R12|GLYA1_PSEPK	K.LYNAVQYGIDTNTGLIDYDEVER.L	Y	14440	1331.14	2660.26	45.49	60900	23	0.1	1	89.04	P-	27.21	-	139	161
C5B7L0|TAL_EDWI9	K.LYNDAGISNDR.I	Y	4974	619.294	1236.57	27.32	198000	11	0.7	1	99.94	PM	46.4	62.06	118	128
Q2V4L8|GUN3_ARATH	K.LYVGVGDP(+15.99)N(+.98)GDHK.C	Y	5863	694.334	1386.64	29.03	213000	13	8.7	2	96.33	/M	-	48.41	132	144	Hydrox; Deamidation (NQ)
P93819|MDHC1_ARATH	K.M(+15.99)ELIDAAFPLLK.G	Y	16120	688.879	1375.74	48.97	193000	12	0.8	1	99.89	PM	36.31	42.29	56	67	Oxidation (M)
Q6Z2Z4|IF4A3_ORYSJ	K.M(+15.99)FVLDEADEM(+15.99)LSR.G	Y	11109	794.356	1586.7	38.82		13	0.9	0	1.65	pM	12.01	25.35	186	198	Oxidation (M)
P04464|CALM_WHEAT	K.M(+15.99)KDTDSEEELKEAFR.V	N	6032	615.284	1842.83	29.39	822000	15	-0.1	1	99.94	PM	60.06	88.81	77	91	Oxidation (M)
Q0JNL7|CALM3_ORYSJ	K.M(+15.99)KDTDSEEELKEAFR.V	N	6032	615.284	1842.83	29.39	822000	15	-0.1	1	99.94	PM	60.06	88.81	77	91	Oxidation (M)
P42895|ENO2_MAIZE	K.M(+15.99)TEEIGEQ(+.98)VQ(+.98)IVGDDLLVTNPTR.V	Y	14753	1288.12	2574.24	46.06	140000	23	-2.2	1	99.05	pM	9.02	55.77	316	338	Oxidation (M); Deamidation (NQ)
C3K5Z6|EFTS_PSEFS	K.M(sub L)TDAAPLIEAQEADR.L	Y	9716	815.892	1629.77	36.29	777000	15	1.3	1	0	P-	45.71	-	105	119	Mutation
C3K5Z6|EFTS_PSEFS	K.M(sub L)TDAAPLIEAQEADRLVLVGK.V	Y	13240	747.404	2239.19	43.06	784000	21	1.2	1	0	P-	35.77	-	105	125	Mutation
P0A954|FABB_ECOL6	K.MAMHGVDTPIDYLNSHGTSTPVGDVK.E	Y	10463	686.328	2741.28	37.66		26	1.1	0	99.62	PM	52.12	26.03	283	308
P02925|RBSB_ECOLI	K.MANQANIPVITLDR.Q	Y	11721	778.418	1554.82	40	127000	14	1.6	1	99.94	PM	55.8	70.51	102	115
Q8ZIM7|DNAK_YERPE	K.MAPPQISAEVLK.K	N	10500	642.355	1282.7	37.73		12	-0.8	0	96.25	P-	31.82	-	110	121
P0A9Q8|ADHE_ECO57	K.MAVAESGMGIVEDK.V	Y	9131	718.842	1435.67	35.18	1480000	14	0.9	1	99.94	PM	71.04	109.16	52	65
Q9I2V5|ACNB_PSEAE	K.MDAHQLTEEGYYGIYGK.A	Y	10354	987.949	1973.88	37.46	76300	17	0.3	2	99.93	PM	66.68	47.77	746	762
Q7XDC8|MDHC_ORYSJ	K.MDATAQELSEEK.T	Y	5496	676.306	1350.6	28.35	1740000	12	0.5	1	99.93	PM	45.18	51.36	313	324
P52155|RHO_PSEFC	K.MDEVIYEEFK.G	N	11635	651.8	1301.59	39.8	179000	10	0.7	1	99.87	PM	36.18	39.06	327	336
P57652|RHO_BUCAI	K.MDEVIYEEFK.G	N	11635	651.8	1301.59	39.8	179000	10	0.7	1	99.87	PM	36.18	39.06	327	336
P08418|HSP70_SCHMA	K.MDKT(sub S)QIHDIVLVGGSTR.I	N	7279	624	1868.98	31.71	288000	17	0.9	1	0	P-	33.35	-	324	340	Mutation
P47203|FTSA_PSEAE	K.MEGAVELAEEIFHMPVR.L	Y	17355	653.323	1956.94	51.56	85600	17	1.3	1	99.94	PM	44.39	66.12	334	350
P93819|MDHC1_ARATH	K.MELIDAAFPLLK.G	Y	17539	680.881	1359.75	51.92	1860000	12	0.9	1	99.93	PM	47.86	54.27	56	67
P22248|GLN1B_AZOVI	K.MFDGSSIAGWK.G	N	11606	599.782	1197.55	39.75	150000	11	0.5	1	99.83	PM	32.87	39.2	47	57
Q3V5W6|GLN1B_PSETA	K.MFDGSSIAGWK.G	N	11606	599.782	1197.55	39.75	150000	11	0.5	1	99.83	PM	32.87	39.2	48	58
P0ACY5|YEAG_ECO57	K.MFSNTEELLPVISFNT(sub A)K.T	Y	16349	985.5	1968.99	49.4	111000	17	-0.2	1	0	P-	38.49	-	588	604	Mutation
Q9RDU0|RECA_PSETO	K.MGATC(+57.02)AFVDAEHALDPEYAGK.L	Y	12508	751.671	2251.99	41.54	308000	21	1.4	1	99.94	PM	64.98	95.23	85	105	Carbamidomethylation
C3K2X9|EFG_PSEFS	K.MGEVHDGAATTDWMVQEQER.G	N	8458	764	2288.98	33.95	1640000	20	0.4	1	99.94	PM	80.74	73.98	40	59
Q3K5Y5|EFG_PSEPF	K.MGEVHDGAATTDWMVQEQER.G	N	8458	764	2288.98	33.95	1640000	20	0.4	1	99.94	PM	80.74	73.98	40	59
Q4ZMP1|EFG_PSEU2	K.MGEVHDGAATTDWMVQEQER.G	N	8458	764	2288.98	33.95	1640000	20	0.4	1	99.94	PM	80.74	73.98	40	59
Q10MW3|PDC2_ORYSJ	K.MGLEAAVEATVEFLNK.A	Y	19412	861.443	1720.87	55.83	22900	16	0.8	2	97.59	P-	36.38	-	236	251
O05137|MASZ_PSEFL	K.MHGPEEAAFTNELFGR.I	N	11219	602.615	1804.82	39.1	180000	16	1.2	1	98.1	P-	57.64	-	398	413
Q3K5N4|MASZ_PSEPF	K.MHGPEEAAFTNELFGR.I	N	11219	602.615	1804.82	39.1	180000	16	1.2	1	98.1	P-	57.64	-	398	413
Q88AB2|MASZ1_PSESM	K.MHGPQ(+.98)EAAFTNELFGR.I	Y	11219	602.615	1804.82	39.1	180000	16	1.2	1	94.55	/M	-	44.56	398	413	Deamidation (NQ)
Q87WP0|DNAK_PSESM	K.MIADAGDKVTD(sub A)EEK.T	N	3971	507.908	1520.7	25.34	108000	14	-0.4	1	0	P-	29.49	-	549	562	Mutation
P0A9Q8|ADHE_ECO57	K.MIAVTTTSGTGSEVTPFAVVTDDATGQK.Y	Y	14278	928.793	2783.35	45.12	263000	28	1.1	2	99.94	PM	73.92	61.25	592	619
C3K1K7|LEU1_PSEFS	K.MILNLPATVEC(+57.02)ATPNIYADQIEWFGR.H	Y	18685	1008.17	3021.47	54.3	47100	26	2.8	1	99.93	PM	58.41	46.84	208	233	Carbamidomethylation
P04464|CALM_WHEAT	K.MKDTDSEEELKEAFR.V	N	6595	609.953	1826.84	30.45	606000	15	0.6	1	99.94	PM	51.98	85.41	77	91
Q0JNL7|CALM3_ORYSJ	K.MKDTDSEEELKEAFR.V	N	6595	609.953	1826.84	30.45	606000	15	0.6	1	99.94	PM	51.98	85.41	77	91
P22953|MD37E_ARATH	K.MKELESIC(+57.02)NP(+15.99)IIAK.M	Y	8822	554.625	1660.85	34.65	444000	14	0.1	1	0.01	/M	-	21.34	602	615	Carbamidomethylation; Hydrox
Q2QLY5|METE1_ORYSJ	K.MLAVLDTNILWVNPDC(+57.02)GLK.T	Y	17939	1086.56	2171.11	52.74	42500	19	0.3	1	99.84	PM	42.85	33.91	719	737	Carbamidomethylation
P0ACK1|CRP_SHIFL	K.MLEDQNLISAHGK.T	Y	6139	485.913	1454.72	29.58	150000	13	0	1	99.23	PM	37.26	20.57	190	202
O52402|ALF_EDWI9	K.MNIDTDTQWATWEGVLKYYK.K	Y	18091	1231.57	2461.16	53.12	314000	20	-13.8	2	98.03	P-	43.6	-	285	304
C3K0S7|Y4577_PSEFS	K.MQEELANAEVTGK.A	Y	6145	710.343	1418.67	29.58	210000	13	0.6	1	99.94	PM	48.93	93.9	23	35
P12783|PGKY_WHEAT	K.MSHISTGGGASLELLEGKPLPGVLALDEA	Y	15063	954.835	2861.48	46.71	139000	29	-0.9	1	99.84	PM	54.33	33.75	373	401
Q9HZP6|ETFB_PSEAE	K.MSMNPFC(+57.02)EIAVEEAVR.L	Y	15101	941.93	1881.84	46.81	121000	16	1.5	1	99.94	PM	68.67	88.83	33	48	Carbamidomethylation
Q8ZHH3|PGK_YERPE	K.MTDLDLAGK.R	N	7720	482.245	962.474	32.48	230000	9	0.9	1	88.4	P-	27.11	-	6	14
Q8ZHH3|PGK_YERPE	K.MTDLDLAGKR.V	N	5199	560.295	1118.58	27.75	215000	10	1	1	97.92	P-	40.82	-	6	15
A1U543|PGK_MARHV	K.MTDLN(+.98)LAGK.R	Y	7720	482.245	962.474	32.48	230000	9	0.9	1	1.36	/M	-	27.35	6	14	Deamidation (NQ)
A1U543|PGK_MARHV	K.MTDLN(+.98)LAGKR.V	Y	5199	560.295	1118.58	27.75	215000	10	1	1	97.14	/M	-	52.4	6	15	Deamidation (NQ)
Q9I2V5|ACNB_PSEAE	K.MTTVGSQDTTGPMTR.D	N	5466	791.864	1581.71	28.29	871000	15	0.9	1	99.94	PM	65.2	101.41	411	425
P69785|PTGA_SHIFL	K.MVAPVDGTIGK.I	Y	7082	544.294	1086.57	31.32	333000	11	0.2	1	99.78	PM	30.07	42.45	60	70
Q2S906|RPOC_HAHCH	K.MVEREEAVVWDILDEVIR.E	N	18972	734.381	2200.12	54.91	49100	18	0.9	1	98.1	P-	53.42	-	400	417
Q32AG0|RPOC_SHIDS	K.MVEREEAVVWDILDEVIR.E	N	18972	734.381	2200.12	54.91	49100	18	0.9	1	98.1	P-	53.42	-	400	417
Q6DAM9|RPOC_PECAS	K.MVEREEAVVWDILDEVIR.E	N	18972	734.381	2200.12	54.91	49100	18	0.9	1	98.1	P-	53.42	-	400	417
P41577|6PGD_RAOTE	K.MVHNGIEYGDMQLIAEAYALLK.G	Y	17794	827.085	2478.23	52.47	101000	22	1.5	1	99.94	PM	66.39	63.09	173	194
Q83JC4|EFTU_SHIFL	K.MVVTLIHPIAM.D	Y	14474	612.846	1223.68	45.59	306000	11	0.5	1	89.44	P-	27.31	-	359	369
Q83JC4|EFTU_SHIFL	K.MVVTLIHPIAMD.D	Y	14330	670.36	1338.7	45.22	72900	12	1.6	1	94.61	P-	29.63	-	359	370
Q83JC4|EFTU_SHIFL	K.MVVTLIHPIAMDE(sub D)GLR.F	Y	12598	598.992	1793.95	41.79	1240000	16	1	1	0	P-	50.05	-	359	374	Mutation
C3K2X8|EFTU_PSEFS	K.MVVTLIK.T	Y	9203	402.257	802.499	35.32	845000	7	0.1	1	97.81	PM	26.03	31.01	362	368
C3K275|DNAK_PSEFS	K.MYAEQGQPADGAAQQAEPEAK.H	Y	4937	1095.49	2188.97	27.28	703000	21	0.6	2	99.94	PM	70.09	76.48	602	622
C3KEC6|KAD_PSEFS	K.N(+.98)GFLFDGFPR.T	Y	17814	585.783	1169.55	52.51	55500	10	0.6	1	99.76	PM	33.62	33.68	79	88	Deamidation (NQ)
P24067|BIP2_MAIZE	K.N(+.98)GHVEIIANDQGNR.I	N	5379	513.25	1536.73	28.12	174000	14	0.9	1	99.9	PM	58.98	38.93	52	65	Deamidation (NQ)
Q9LKR3|MD37A_ARATH	K.N(+.98)GHVEIIANDQGNR.I	N	5379	513.25	1536.73	28.12	174000	14	0.9	1	99.9	PM	58.98	38.93	54	67	Deamidation (NQ)
B5FTU9|ENO_SALDC	K.N(+.98)ITLAMDC(+57.02)AASEFYK.D	Y	15616	867.89	1733.76	47.92	478000	15	1	1	98.1	/M	-	100.05	240	254	Deamidation (NQ); Carbamidomethylation
A3BMZ5|BGL26_ORYSJ	K.N(+.98)MGFDAYR.F	Y	9820	487.706	973.396	36.46	707000	8	0.7	1	4.46	/M	-	29.06	109	116	Deamidation (NQ)
P17784|ALFC1_ORYSJ	K.NAAYIGTPGK.G	N	4176	496.264	990.513	25.81	460000	10	0.2	1	99.93	PM	54.62	48.45	15	24
Q10A30|ALFC2_ORYSJ	K.NAAYIGTPGK.G	N	4176	496.264	990.513	25.81	460000	10	0.2	1	99.93	PM	54.62	48.45	15	24
Q4K522|RL11_PSEF5	K.NADLTAADMDAAVR.T	Y	8833	717.338	1432.66	34.68	1360000	14	0.6	1	99.94	PM	63.33	95.56	114	127
Q7XDC8|MDHC_ORYSJ	K.NAIV(sub I)WGNHSSTQYPDVNHATVK.T	Y	6649	813.4	2437.18	30.55	1440000	22	0.9	1	0	P-	31.98	-	181	202	Mutation
P22953|MD37E_ARATH	K.NALENYAYNMR.N	N	9156	679.812	1357.61	35.24	1320000	11	1.1	1	99.94	PM	54.62	60.52	546	556
Q9LHA8|MD37C_ARATH	K.NALENYAYNMR.N	N	9156	679.812	1357.61	35.24	1320000	11	1.1	1	99.94	PM	54.62	60.52	546	556
Q3K440|ATPG_PSEPF	K.NATDNAGDLISDLQLIYNK.A	Y	17235	1039.53	2077.03	51.28	159000	19	1.6	2	99.92	PM	64.33	44.81	248	266
P22953|MD37E_ARATH	K.NAVVTVPAYFNDSQR.Q	N	11018	840.921	1679.83	38.66	362000	15	0.8	1	99.94	PM	59.99	65.27	145	159
Q9LHA8|MD37C_ARATH	K.NAVVTVPAYFNDSQR.Q	N	11018	840.921	1679.83	38.66	362000	15	0.8	1	99.94	PM	59.99	65.27	145	159
P20159|DEF2_WHEAT	K.NC(+57.02)AQVC(+57.02)LQEGWGGGNC(+57.02)DGPFR.R	Y	11508	1191.49	2380.97	39.62	502000	21	0.5	1	99.94	PM	63.12	87.16	19	39	Carbamidomethylation
P20158|DEF1_WHEAT	K.NC(+57.02)AQVC(+57.02)QQEGWGGGNC(+57.02)DGPFR.R	Y	9040	1198.98	2395.95	35	444000	21	0.9	2	99.94	PM	68.72	108.95	19	39	Carbamidomethylation
P20158|DEF1_WHEAT	K.NC(+57.02)AQVC(+57.02)QQEGWGGGNC(+57.02)DGPFRR.C	Y	6859	851.691	2552.05	30.95	1360000	22	0.9	1	99.86	PM	26.44	58.58	19	40	Carbamidomethylation
P42895|ENO2_MAIZE	K.NEWGWC(+57.02)K.Q	N	8268	490.208	978.402	33.55	222000	7	-0.6	1	19.76	pM	20.39	23.2	103	109	Carbamidomethylation
Q42971|ENO_ORYSJ	K.NEWGWC(+57.02)K.Q	N	8268	490.208	978.402	33.55	222000	7	-0.6	1	19.76	pM	20.39	23.2	103	109	Carbamidomethylation
P28786|GLN1B_PROHU	K.NGA(sub T)NLFAGDK.Y	Y	5702	503.752	1005.49	28.73	166000	10	1	1	0	P-	24.77	-	278	287	Mutation
P24067|BIP2_MAIZE	K.NGHVEIIANDQGNR.I	N	3231	512.922	1535.74	23.83	654000	14	0.7	1	99.93	PM	60.41	51.4	52	65
Q9LKR3|MD37A_ARATH	K.NGHVEIIANDQGNR.I	N	3231	512.922	1535.74	23.83	654000	14	0.7	1	99.93	PM	60.41	51.4	54	67
Q00445|HS21C_WHEAT	K.NGVLLVSVPK.R	Y	10243	513.322	1024.63	37.22	132000	10	0.7	1	99.82	PM	37.48	34.2	216	225
Q9I702|BAUC_PSEAE	K.NHAVLMPDADLDNAVSALMGAAYGSC(+57.02)GER.C	Y	17053	1002.46	3004.35	50.83	64800	29	1.7	1	99.68	PM	58.58	27.48	251	279	Carbamidomethylation
P0A9Q8|ADHE_ECO57	K.NHFASEYIYNAYKDEK.T	Y	6876	664.643	1990.91	30.92	521000	16	0.6	1	99.93	PM	64.03	51.11	69	84
P93819|MDHC1_ARATH	K.NISC(+57.02)LTR.L	N	4162	432.224	862.433	25.76	603000	7	-0.5	1	87.04	pM	18.46	33.93	152	158	Carbamidomethylation
B2VG96|RPOB_ERWT9	K.NIVDGNHQMEPGMPESFNVLLK.E	N	13261	823.736	2468.18	43.08	325000	22	0.9	1	98.1	P-	53.98	-	1307	1328
B4EYU9|RPOB_PROMH	K.NIVDGNHQMEPGMPESFNVLLK.E	N	13261	823.736	2468.18	43.08	325000	22	0.9	1	98.1	P-	53.98	-	1307	1328
Q8EK74|RPOB_SHEON	K.NIVDGNHQMQ(+.98)PGMPESFNVLLK.E	Y	13261	823.736	2468.18	43.08	325000	22	0.9	1	96.9	/M	-	50.84	1310	1331	Deamidation (NQ)
P37726|PORF_PSEFL	K.NLADFMAQYPATNVEVAGHTDSV(sub I)GPDAYNQK.L	Y	12968	1108.52	3322.52	42.56	15700000	31	1.1	2	0	P-	49.63	-	238	268	Mutation
Q9HWF8|RS11_PSEAE	K.NLDVNVK.G	Y	4803	401.227	800.439	27	302000	7	0.6	1	86.86	pM	23.2	28.01	81	87
Q01859|ATPBM_ORYSJ	K.NLQDIIAILGM(+15.99)DELSEDDKLTVAR.A	Y	17888	896.798	2687.37	52.61	32600	24	1.3	1	99.92	PM	43.76	46.33	456	479	Oxidation (M)
P17614|ATPBM_NICPL	K.NLQDIIAILGM(+15.99)DELSEDDKM(+15.99)TVAR.A	Y	16941	908.115	2721.32	50.6	214000	24	0.7	1	99.68	PM	36.38	29.2	464	487	Oxidation (M)
P17614|ATPBM_NICPL	K.NLQDIIAILGMDELSEDDKM(+15.99)TVAR.A	Y	18122	902.785	2705.32	53.14	40300	24	3.6	1	90.03	P-	27.89	-	464	487	Oxidation (M)
P17614|ATPBM_NICPL	K.NLQDIIAILGMDELSEDDKMTVAR.A	Y	18726	897.451	2689.33	54.38	42300	24	0.7	1	99.92	PM	46.87	44.75	464	487
P0AG70|RS1_SHIFL	K.NLTDYGAFVDLGGVDGLLH.I	N	18480	988.493	1974.97	53.89	243000	19	0.9	1	98.1	P-	65.71	-	201	219
Q9HZ71|RS1_PSEAE	K.NLTDYGAFVDLGGVDGLLH.I	N	18480	988.493	1974.97	53.89	243000	19	0.9	1	98.1	P-	65.71	-	201	219
P0AG70|RS1_SHIFL	K.NLTDYGAFVDLGGVDGLLHITDMAWK.R	N	19699	941.135	2820.38	56.5	752000	26	1.5	2	99.91	PM	69.47	41.66	201	226
Q9HZ71|RS1_PSEAE	K.NLTDYGAFVDLGGVDGLLHITDMAWK.R	N	19699	941.135	2820.38	56.5	752000	26	1.5	2	99.91	PM	69.47	41.66	201	226
Q03033|EF1A_WHEAT	K.NM(+15.99)ITGTSQADC(+57.02)AVLIIDSTTGGFEAGISK.D	Y	16123	991.812	2972.41	49.01	512000	29	1	1	99.94	PM	69.1	83.45	101	129	Oxidation (M); Carbamidomethylation
Q41803|EF1A_MAIZE	K.NM(+15.99)ITGTSQADC(+57.02)AVLIIDSTTGGFEAGISK.D	Y	16123	991.812	2972.41	49.01	512000	29	1	1	99.94	PM	69.1	83.45	101	129	Oxidation (M); Carbamidomethylation
P31923|SUS2_HORVU	K.NM(+15.99)TGLVEM(+15.99)YGR.N	Y	6378	651.795	1301.57	30.02	155000	11	1.4	1	79.38	/M	-	37.72	589	599	Oxidation (M)
A4W5A8|RPOC_ENT38	K.NMDLEQEC(+57.02)EQLRQELN(+.98)ETNSETK.R	Y	12475	947.084	2838.23	41.47	216000	23	0.7	1	86.65	/M	-	39.5	191	213	Carbamidomethylation; Deamidation (NQ)
C3K2X8|EFTU_PSEFS	K.NMITGAAQMDGAILVC(+57.02)SAADGPMPQTR.E	N	14577	926.102	2775.28	45.77	1050000	27	1.1	2	98.1	P-	64.41	-	91	117	Carbamidomethylation
A4SHU2|EFTU_AERS4	K.NMITGAAQMDGAILVVAATDGPMPQTR.E	N	16693	910.453	2728.33	50.17	1060000	27	1	2	99.94	PM	69.68	77.86	91	117
A7ZUJ2|EFTU2_ECO24	K.NMITGAAQMDGAILVVAATDGPMPQTR.E	N	16693	910.453	2728.33	50.17	1060000	27	1	2	99.94	PM	69.68	77.86	91	117
C4K4F8|EFTU_HAMD5	K.NMITGAAQMDGAILVVAATDGPMPQTR.E	N	16693	910.453	2728.33	50.17	1060000	27	1	2	99.94	PM	69.68	77.86	91	117
Q83JC4|EFTU_SHIFL	K.NMITGAAQMDGAILVVAATDGPMPQTR.E	N	16693	910.453	2728.33	50.17	1060000	27	1	2	99.94	PM	69.68	77.86	91	117
Q03033|EF1A_WHEAT	K.NMITGTSQADC(+57.02)AVLIIDSTTGGFEAGISK.D	Y	16885	986.48	2956.42	50.57	347000	29	1	2	99.94	PM	67.43	76.7	101	129	Carbamidomethylation
Q41803|EF1A_MAIZE	K.NMITGTSQADC(+57.02)AVLIIDSTTGGFEAGISK.D	Y	16885	986.48	2956.42	50.57	347000	29	1	2	99.94	PM	67.43	76.7	101	129	Carbamidomethylation
P31923|SUS2_HORVU	K.NMTGLVEMYGR.N	Y	10997	635.8	1269.58	38.58	124000	11	0.3	1	99.49	PM	27.86	38.02	589	599
Q43209|PIMT_WHEAT	K.NNALVEYLK.Q	Y	10141	532.293	1062.57	36.98	130000	9	0.3	1	99.89	PM	34.13	43.9	13	21
Q0E3C8|CLPB3_ORYSJ	K.NNPVIIGEPGVGK.T	N	8385	647.362	1292.71	33.83	301000	13	0.5	1	96.25	P-	31.82	-	294	306
Q6F2Y7|CLPB1_ORYSJ	K.NNPVLIGEPGVGK.T	N	8385	647.362	1292.71	33.83	301000	13	0.5	1	96.25	P-	31.82	-	203	215
Q7CQ01|CLPB_SALTY	K.NNPVLIGEPGVGK.T	N	8385	647.362	1292.71	33.83	301000	13	0.5	1	96.25	P-	31.82	-	200	212
Q7UBW5|CLPB_SHIFL	K.NNPVLIGEPGVGK.T	N	8385	647.362	1292.71	33.83	301000	13	0.5	1	96.25	P-	31.82	-	200	212
Q7V2A3|CLPB_PROMP	K.NNPVLIGEPGVGK.T	N	8385	647.362	1292.71	33.83	301000	13	0.5	1	96.25	P-	31.82	-	198	210
Q889C2|CLPB_PSESM	K.NNPVLIGEPGVGK.T	N	8385	647.362	1292.71	33.83	301000	13	0.5	1	96.25	P-	31.82	-	200	212
Q88Q71|CLPB_PSEPK	K.NNPVLIGEPGVGK.T	N	8385	647.362	1292.71	33.83	301000	13	0.5	1	96.25	P-	31.82	-	200	212
Q8CJV9|CLPB_STRCO	K.NNPVLIGEPGVGK.T	N	8385	647.362	1292.71	33.83	301000	13	0.5	1	96.25	P-	31.82	-	201	213
Q9HVN5|CLPB_PSEAE	K.NNPVLIGEPGVGK.T	N	8385	647.362	1292.71	33.83	301000	13	0.5	1	96.25	P-	31.82	-	200	212
Q5Z627|EF1G3_ORYSJ	K.NPLDLLPPSK.M	Y	11560	547.317	1092.62	39.64	215000	10	0.4	1	99.89	PM	38.2	39.65	258	267
Q9I2V5|ACNB_PSEAE	K.NPPAGEEEFLV(sub L)DLITNR.V	N	17329	957.485	1912.95	51.5	418000	17	1.1	2	0	P-	37.19	-	36	52	Mutation
Q1IFV1|RL6_PSEE4	K.NPVKLPAGVEVK.F	Y	6483	417.587	1249.74	30.19	111000	12	0.2	1	99.53	PM	27.74	39.43	7	18
C3K2Y2|RPOC_PSEFS	K.NQGQVEEFDAIR.I	N	8322	703.34	1404.66	33.64	478000	12	0.9	1	99.94	PM	55.77	71.69	10	21
Q1IFX2|RPOC_PSEE4	K.NQGQVEEFDAIR.I	N	8322	703.34	1404.66	33.64	478000	12	0.9	1	99.94	PM	55.77	71.69	10	21
P08418|HSP70_SCHMA	K.NQVAM(+15.99)NPTNTVFDAK.R	N	7328	833.4	1664.78	31.82	169000	15	1.7	1	99.94	PM	49.72	94.73	55	69	Oxidation (M)
Q9LHA8|MD37C_ARATH	K.NQVAM(+15.99)NPTNTVFDAK.R	N	7328	833.4	1664.78	31.82	169000	15	1.7	1	99.94	PM	49.72	94.73	60	74	Oxidation (M)
P08418|HSP70_SCHMA	K.NQVAMNPTNTVFDAK.R	N	9256	825.402	1648.79	35.45	672000	15	0.4	1	99.94	PM	63	80.19	55	69
Q9LHA8|MD37C_ARATH	K.NQVAMNPTNTVFDAK.R	N	9256	825.402	1648.79	35.45	672000	15	0.4	1	99.94	PM	63	80.19	60	74
C3JYK1|TIG_PSEFS	K.NQVMDGLLAANPIEVPK.A	N	14567	904.983	1807.95	45.73	229000	17	1.1	2	99.94	PM	63.15	69.55	288	304
Q48D32|RS7_PSE14	K.NSDPLEIFEK.A	Y	13162	596.298	1190.58	42.92	471000	10	0.5	1	99.91	PM	46.44	42.54	55	64
P22248|GLN1B_AZOVI	K.NTFAGEGYAGLSDTALY.F	Y	15696	875.403	1748.79	48.08	208000	17	0.5	1	50.8	P-	23.88	-	279	295
A5W0D9|SYA_PSEP1	K.NTPVETEE(sub L)TDIETAR(sub K).A	Y	7121	852.901	1703.79	31.4	92900	15	1.1	1	0	P-	30.57	-	621	635	Mutation
Q88EI8|SYA_PSEPK	K.NTPVETEE(sub L)TDIETAR(sub K).A	Y	7121	852.901	1703.79	31.4	92900	15	1.1	1	0	P-	30.57	-	621	635	Mutation
P22244|RIP1_HORVU	K.NVDKPLFTATF.N	Y	12871	626.832	1251.65	42.33	589000	11	0.3	1	98.03	P-	43.73	-	8	18
Q8ZB84|RL9_YERPE	K.NVEFFEAR.R	Y	9628	506.249	1010.48	36.15	275000	8	0.6	1	99.88	PM	32.97	49.4	43	50
C3K1L8|NDK_PSEFS	K.NVIGEITTR.F	Y	7715	501.783	1001.55	32.54	1350000	9	0.4	1	99.92	PM	41.63	45.4	18	26
P43753|PFLB_HAEIN	K.NYTPYEGDE(sub D)SFLAGA(sub P)TEATTK.L	Y	12223	1133.01	2264.01	41.05	1210000	21	0.6	1	0	P-	32.36	-	33	53	Mutation
C3K2X8|EFTU_PSEFS	K.P(sub A)DLVDDAELLELVEMEVR.D	N	22601	1043.03	2084.03	62.66	19800	18	0.7	1	0	P-	42.96	-	138	155	Mutation
Q9FRV1|CHIA_SECCE	K.PSSHAVITGQWSPSGTDR.A	Y	6223	628.307	1881.9	29.74	217000	18	0.4	1	98.1	P-	65.31	-	244	261
Q2NVK1|RL19_SODGM	K.Q(+.98)(-17.03)NVPSFRPGDSVEVK.V	Y	10457	821.908	1641.8	37.66	356000	15	1.2	1	94.71	/M	-	44.81	15	29	Deamidated; Gln->pyro-Glu
Q2R2W2|14334_ORYSJ	K.Q(+.98)AAESTMNAYK.A	Y	3970	607.771	1213.53	25.32	66200	11	-0.8	1	60.62	pM	20.26	30.09	153	163	Deamidation (NQ)
P57936|TPIS_PASMU	K.Q(+.98)AGLVPVLC(+57.02)IGESEAENEAGKTEEVC(+57.02)AR.Q	Y	13355	1006.49	3016.41	43.32	2040000	28	13.3	1	98.02	P-	43.18	-	125	152	Deamidation (NQ); Carbamidomethylation
Q3K441|ATPB_PSEPF	K.Q(+.98)GSITSIQAVYVPADDLTDPSPATTFAHLDATVVLSR.D	N	16904	1286.65	3856.94	50.6	92700	37	-0.7	1	99.64	PM	37.91	27.46	286	322	Deamidation (NQ)
Q8Z688|ALR2_SALTI	K.Q(+.98)N(+.98)LAIVR.R	Y	6816	408.235	814.455	30.8	48300	7	1.5	1	89.41	/M	-	40.58	16	22	Deamidation (NQ)
Q8Z688|ALR2_SALTI	K.Q(+.98)NLAIVR.R	Y	6816	407.742	813.471	30.89	49500	7	-1.2	1	89.41	/M	-	40.58	16	22	Deamidation (NQ)
B4EUF7|ENO_PROMH	K.Q(+.98)YLIVSIEDGLN(+.98)ESDWDGFAYQTK.V	Y	17168	931.77	2792.27	51.12	136000	24	6.3	1	99.23	pM	14.02	63.2	284	307	Deamidation (NQ)
P29305|1433A_HORVU	K.Q(-17.03)AFDEAIAELDSLGEESYK.D	Y	21208	1049.48	2096.94	59.61	11800	19	-0.4	1	99.52	PM	39.2	24.86	203	221	Pyro-glu from Q
B2VG94|RL10_ERWT9	K.Q(-17.03)AIVAEVSEVAK.G	N	14760	613.835	1225.66	46.1	101000	12	-0.5	1	99.93	PM	47.57	50.65	9	20	Pyro-glu from Q
Q57H71|RL10_SALCH	K.Q(-17.03)AIVAEVSEVAK.G	N	14760	613.835	1225.66	46.1	101000	12	-0.5	1	99.93	PM	47.57	50.65	9	20	Pyro-glu from Q
Q665K9|RL13_YERPS	K.Q(-17.03)ATFEEMIAR.R	Y	15596	589.78	1177.54	47.85	58300	10	1	1	99.79	PM	23.79	53.84	86	95	Pyro-glu from Q
B2VHI1|RL19_ERWT9	K.Q(-17.03)DVPSFRPGDSVEVK.V	Y	10457	821.908	1641.8	37.66	356000	15	1.2	1	98.07	P-	47.36	-	15	29	Pyro-glu from Q
Q889C2|CLPB_PSESM	K.Q(-17.03)EGQIILFIDELHTMVGAGK.G	N	21666	1091.57	2181.11	60.57	11800	20	1.2	1	96.6	P-	32.56	-	269	288	Pyro-glu from Q
Q88Q71|CLPB_PSEPK	K.Q(-17.03)EGQIILFIDELHTMVGAGK.G	N	21666	1091.57	2181.11	60.57	11800	20	1.2	1	96.6	P-	32.56	-	269	288	Pyro-glu from Q
B8HX01|RUVC_CYAP4	K.Q(-17.03)EVQLAVQ(+.98)R.E	Y	12594	527.781	1053.55	41.71	261000	9	1.1	1	46.37	/M	-	34	122	130	Pyro-glu from Q; Deamidation (NQ)
P52155|RHO_PSEFC	K.Q(-17.03)KPITDLLQLAEEMGIENMAR.S	Y	21723	795.072	2382.19	60.75	21700	21	1.4	1	97.3	P-	33.81	-	8	28	Pyro-glu from Q
P0AG70|RS1_SHIFL	K.Q(-17.03)LGEDPWVAIAK.R	Y	17613	655.343	1308.67	52.08	133000	12	0.8	1	99.9	PM	49.01	38.97	261	272	Pyro-glu from Q
Q9HZ71|RS1_PSEAE	K.Q(-17.03)LGEDPWVAIK.A	Y	17091	619.824	1237.63	51	154000	11	0.1	1	99.71	PM	34.94	30.81	261	271	Pyro-glu from Q
P42895|ENO2_MAIZE	K.Q(-17.03)LVLPVPAFNVIN(+.98)GGSHAGNK.L	N	18128	1058.56	2115.11	53.17	33900	21	1.7	1	99.89	PM	47.6	38.58	148	168	Pyro-glu from Q; Deamidation (NQ)
Q42971|ENO_ORYSJ	K.Q(-17.03)LVLPVPAFNVIN(+.98)GGSHAGNK.L	N	18128	1058.56	2115.11	53.17	33900	21	1.7	1	99.89	PM	47.6	38.58	148	168	Pyro-glu from Q; Deamidation (NQ)
P42895|ENO2_MAIZE	K.Q(-17.03)LVLPVPAFNVINGGSHAGNK.L	N	17300	1058.07	2114.13	51.38	47800	21	2	1	99.86	PM	45.09	35.15	148	168	Pyro-glu from Q
Q42971|ENO_ORYSJ	K.Q(-17.03)LVLPVPAFNVINGGSHAGNK.L	N	17300	1058.07	2114.13	51.38	47800	21	2	1	99.86	PM	45.09	35.15	148	168	Pyro-glu from Q
P16159|IAC16_WHEAT	K.Q(-17.03)QC(+57.02)C(+57.02)GELANIPQQC(+57.02)R.C	Y	9653	922.897	1843.78	36.29	10600000	15	1.3	1	99.94	PM	67.85	61.52	66	80	Pyro-glu from Q; Carbamidomethylation
P0A9Q8|ADHE_ECO57	K.Q(-17.03)TAFSQYDRPQAR.R	Y	7389	775.872	1549.73	31.88	204000	13	0.9	1	99.55	PM	41.58	24.94	760	772	Pyro-glu from Q
Q9LGI2|H2B10_ORYSJ	K.Q(-17.03)VHPDIGISSK.A	Y	7606	582.308	1162.6	32.29	812000	11	2	2	99.93	PM	60.42	50.29	76	86	Pyro-glu from Q
B2VFY8|ENO_ERWT9	K.Q(-17.03)YPIVSIEDGLDESDWDGFAYQTK.V	N	21405	1380.12	2758.23	60.06	45300	24	1.3	1	96.18	P-	31.46	-	283	306	Pyro-glu from Q
B5FTU9|ENO_SALDC	K.Q(-17.03)YPIVSIEDGLDESDWDGFAYQTK.V	N	21405	1380.12	2758.23	60.06	45300	24	1.3	1	96.18	P-	31.46	-	283	306	Pyro-glu from Q
P16098|AMYB_HORVU	K.Q(sub V)PSHAAELTAGYYNLHDR.D	N	5892	681.662	2041.96	29	191000	18	1.2	1	0	P-	29.1	-	303	320	Mutation
P82993|AMYB_HORVS	K.Q(sub V)PSHAAELTAGYYNLHDR.D	N	5892	681.662	2041.96	29	191000	18	1.2	1	0	P-	29.1	-	303	320	Mutation
P29305|1433A_HORVU	K.QAFDEAIAELDSLGEESYK.D	Y	16842	1057.99	2113.97	50.43	74600	19	1.2	2	99.89	PM	52.29	38.43	203	221
Q43470|1433B_HORVU	K.QAFDEAISELDSLSEESYKDSTLIMQLLR.D	Y	22093	1111.21	3330.62	61.51	44400	29	-0.5	1	97.34	P-	34.26	-	204	232
P49106|14331_MAIZE	K.QAFDEAISELDTLSEESYKDSTLIMQLLR.D	N	22379	1115.88	3344.63	62.16	22300	29	-1.3	1	87.34	P-	26.91	-	203	231
Q9L6N1|METE_SALTY	K.QAIIEQER.L	Y	4187	493.767	985.519	25.78	132000	8	-0.1	1	94.82	P-	30.11	-	467	474
B2VG94|RL10_ERWT9	K.QAIVAEVSEVAK.G	N	8953	622.349	1242.68	34.84	304000	12	1	1	99.94	PM	41.97	91.26	9	20
Q57H71|RL10_SALCH	K.QAIVAEVSEVAK.G	N	8953	622.349	1242.68	34.84	304000	12	1	1	99.94	PM	41.97	91.26	9	20
Q665K9|RL13_YERPS	K.QATFEEMIAR.R	Y	10301	598.293	1194.57	37.39	350000	10	0.3	1	99.94	PM	48.91	58.91	86	95
B2VHI1|RL19_ERWT9	K.QDVPSFRPGDSVEVK.V	Y	7357	553.949	1658.83	31.88	924000	15	0.1	1	99.66	PM	28.6	39.04	15	29
Q7CQ01|CLPB_SALTY	K.QEGNVILFIDELHTMVGAGK.A	N	16988	724.378	2170.11	50.74	63400	20	1.4	1	99.9	PM	41.47	40.38	269	288
Q7UBW5|CLPB_SHIFL	K.QEGNVILFIDELHTMVGAGK.A	N	16988	724.378	2170.11	50.74	63400	20	1.4	1	99.9	PM	41.47	40.38	269	288
Q889C2|CLPB_PSESM	K.QEGQIILFIDELHTMVGAGK.G	N	17604	733.722	2198.14	52.05	69800	20	1	1	99.94	PM	54.5	64.91	269	288
Q88Q71|CLPB_PSEPK	K.QEGQIILFIDELHTMVGAGK.G	N	17604	733.722	2198.14	52.05	69800	20	1	1	99.94	PM	54.5	64.91	269	288
B8HX01|RUVC_CYAP4	K.QEVQLAVQ(+.98)R.E	Y	7536	536.293	1070.57	32.2	947000	9	0.1	1	96.37	/M	-	48.54	122	130	Deamidation (NQ)
Q5KTS5|GRDH_DAUCA	K.QFGSEVPMKR.A	Y	4234	589.802	1177.59	25.86	203000	10	-1	1	99.85	PM	33.51	39.83	245	254
Q2NS86|TAL_SODGM	K.QFTTVVADSGDIESIR.H	Y	11166	869.437	1736.86	38.92	308000	16	0.1	1	99.94	PM	58.63	94.16	9	24
Q56127|RCSB_SALTI	K.QGAPTDLPK.A	Y	4046	463.751	925.487	25.49	204000	9	0.2	1	99.48	PM	41.26	23.69	110	118
Q7MZ74|METE_PHOLL	K.QIALALRDEVDDLQEAGIGIIQIDEPALR.E	Y	18595	1058.91	3173.69	54.09	104000	29	1.6	1	99.86	PM	35.1	38.52	579	607
Q02PG5|GAP2_PSEAB	K.QIDFVN(sub S)SQEVVSTDFVGSR.H	Y	13443	1064.02	2126.03	43.46	157000	19	0.8	1	0	P-	44.68	-	393	411	Mutation
P0A9Q8|ADHE_ECO57	K.QIM(sub L)LDTYYGR.D	Y	10223	630.309	1258.6	37.18	210000	10	1.4	1	0	P-	26.11	-	856	865	Mutation
P52155|RHO_PSEFC	K.QKPITDLLQLAEEMGIENMAR.S	Y	17993	800.748	2399.22	52.91	107000	21	1	1	99.74	PM	52.49	29.13	8	28
Q6D8D4|SKP_PECAS	K.QLENEFK.G	Y	4906	454.229	906.445	27.18	174000	7	-0.4	1	64.71	/M	-	35.7	47	53
A4XV90|SUCC_PSEMY	K.QLFAEYGLPVSK.G	N	12359	676.366	1350.72	41.27	686000	12	0.1	1	99.94	PM	54.51	60.97	10	21
C3K6N0|SUCC_PSEFS	K.QLFAEYGLPVSK.G	N	12359	676.366	1350.72	41.27	686000	12	0.1	1	99.94	PM	54.51	60.97	10	21
P0AG70|RS1_SHIFL	K.QLGEDPWVAIAK.R	Y	12389	663.857	1325.7	41.35	595000	12	1.5	1	99.93	PM	48.85	47.95	261	272
Q6W8Q2|REHY_WHEAT	K.QLNMVDPDEKDAD(sub E)GQLPSR.T	Y	7212	710.005	2126.99	31.55	196000	19	1.5	1	0	P-	28.6	-	109	127	Mutation
P42895|ENO2_MAIZE	K.QLVLPVPAFNVIN(+.98)GGSHAGNK.L	N	14211	711.72	2132.14	45.04	379000	21	0.7	1	99.9	PM	76.15	38.95	148	168	Deamidation (NQ)
Q42971|ENO_ORYSJ	K.QLVLPVPAFNVIN(+.98)GGSHAGNK.L	N	14211	711.72	2132.14	45.04	379000	21	0.7	1	99.9	PM	76.15	38.95	148	168	Deamidation (NQ)
P42895|ENO2_MAIZE	K.QLVLPVPAFNVINGGSHAGNK.L	N	13591	711.391	2131.15	43.7	297000	21	-0.7	1	99.87	PM	73.56	35.97	148	168
Q42971|ENO_ORYSJ	K.QLVLPVPAFNVINGGSHAGNK.L	N	13591	711.391	2131.15	43.7	297000	21	-0.7	1	99.87	PM	73.56	35.97	148	168
Q889W5|RS3_PSESM	K.QMGVPVHINIEEIR.K	Y	10785	545.628	1633.86	38.22	350000	14	0.9	1	97.09	PM	27.5	21.45	94	107
B2VG96|RPOB_ERWT9	K.QNQLEQLAEQYDELKHEFEK.K	N	13985	630.557	2518.2	44.5	188000	20	1.2	1	99.85	PM	40.53	35.47	1008	1027
P16159|IAC16_WHEAT	K.QQC(+57.02)C(+57.02)GELANIPQQ.C	Y	9011	773.344	1544.67	34.97	894000	13	1	1	96.07	P-	30.67	-	66	78	Carbamidomethylation
P16159|IAC16_WHEAT	K.QQC(+57.02)C(+57.02)GELANIPQQC(+57.02)R.C	Y	6392	621.276	1860.8	30.13	17100000	15	1.5	2	99.94	PM	65.74	56.34	66	80	Carbamidomethylation
P31922|SUS1_HORVU	K.QQGLDITPK.I	N	5984	500.277	998.54	29.28	248000	9	-0.4	1	76.32	P-	26.19	-	320	328
P31923|SUS2_HORVU	K.QQGLDITPK.I	N	5984	500.277	998.54	29.28	248000	9	-0.4	1	76.32	P-	26.19	-	328	336
C3K1E8|ATPA_PSEFS	K.QSTIANVVR.K	Y	5330	494.283	986.551	27.98	393000	9	0.9	2	77.8	pM	23.15	23.8	203	211
P0A9Q8|ADHE_ECO57	K.QTAFSQYDRPQ.A	Y	5811	670.816	1339.62	28.89	86200	11	1	1	96.15	P-	31.28	-	760	770
P0A9Q8|ADHE_ECO57	K.QTAFSQYDRPQAR.R	Y	4156	784.386	1566.75	25.71	52200	13	2.7	1	75.55	P-	25.94	-	760	772
Q51567|SUCD_PSEAE	K.QTTDAGFGQSTC(+57.02)VGIGGDPIPGSNFIDILK.L	Y	17556	1022.5	3064.48	51.97	319000	30	1.1	1	99.94	PM	56.4	55.74	164	193	Carbamidomethylation
Q43298|CH62_MAIZE	K.QVANATNDTAGDGTTC(+57.02)ATVLTK.A	Y	6466	1105.02	2208.03	30.19	61300	22	0.6	1	99.92	PM	55.24	44.25	109	130	Carbamidomethylation
Q9LGI2|H2B10_ORYSJ	K.QVHPDIGISSK.A	Y	4109	590.82	1179.62	25.67	1100000	11	0.5	1	99.94	PM	56.72	66.93	76	86
C3K1E8|ATPA_PSEFS	K.QYAPMSIADMALSLYAAER.G	N	18970	701.009	2100	54.91	41300	19	1.1	3	99.94	PM	68	55.88	436	454
Q88BX2|ATPA_PSEPK	K.QYAPMSIADMALSLYAAER.G	N	18970	701.009	2100	54.91	41300	19	1.1	3	99.94	PM	68	55.88	436	454
O64407|AMYB_VIGUN	K.QYDWSAYK.S	Y	8357	530.741	1059.47	33.72	56700	8	0.8	1	1.62	pM	6.97	26.03	67	74
B2VFY8|ENO_ERWT9	K.QYPIVSIEDGLDESDWDGFAYQTK.V	N	17136	926.093	2775.26	51.11	276000	24	0.4	3	98.09	P-	52.47	-	283	306
B5FTU9|ENO_SALDC	K.QYPIVSIEDGLDESDWDGFAYQTK.V	N	17136	926.093	2775.26	51.11	276000	24	0.4	3	98.09	P-	52.47	-	283	306
Q2NVN7|ENO_SODGM	K.QYPIVSIEDGLN(+.98)ESDWDGFAYQTK.V	Y	17136	926.093	2775.26	51.11	276000	24	0.4	2	92.72	/M	-	42.59	284	307	Deamidation (NQ)
Q6Z2Z4|IF4A3_ORYSJ	K.RDELTLEGIK.Q	Y	7248	587.328	1172.64	31.48	337000	10	0.6	1	97.65	P-	36.82	-	246	255
B1KIR6|CH60_SHEWM	K.RVIITKDDTTIIDGTGEQ(+.98)DQIQ(+.98)AR.V	Y	17046	896.792	2687.36	50.87		24	-3.3	0	97.68	P-	37.15	-	322	345	Deamidation (NQ)
Q65XK0|ILV5_ORYSJ	K.S(sub N)TVEGITGIISK.T	Y	10267	602.843	1203.67	37.27	347000	12	0.5	1	0	P-	29.54	-	333	344	Mutation
Q41593|SPZ1A_WHEAT	K.SAASNAAFSPVSLYSALSLLAAGAGSATR.D	Y	20711	904.473	2710.39	58.59	70000	29	2.2	1	99.94	PM	70.91	68.69	33	61
P05336|ADH1_HORVU	K.SAESNM(+15.99)C(+57.02)DLLR.I	N	5910	656.288	1310.56	29.06	414000	11	0.6	1	99.93	PM	34.2	62.99	107	117	Oxidation (M); Carbamidomethylation
Q07264|ADH1_ZEALU	K.SAESNM(+15.99)C(+57.02)DLLR.I	N	5910	656.288	1310.56	29.06	414000	11	0.6	1	99.93	PM	34.2	62.99	34	44	Oxidation (M); Carbamidomethylation
P05336|ADH1_HORVU	K.SAESNMC(+57.02)DLLR.I	N	9868	648.29	1294.56	36.51	216000	11	1.1	1	99.93	PM	41	57.18	107	117	Carbamidomethylation
Q07264|ADH1_ZEALU	K.SAESNMC(+57.02)DLLR.I	N	9868	648.29	1294.56	36.51	216000	11	1.1	1	99.93	PM	41	57.18	34	44	Carbamidomethylation
B2VL85|CH10_ERWT9	K.SAGGIVLTGSAAGK.S	Y	6297	594.833	1187.65	29.89	1040000	14	0.9	1	99.94	PM	71.4	68.16	21	34
Q9LSU3|PSA6_ORYSJ	K.SAGVTSIGVR.G	Y	5362	473.769	945.524	28.06	95900	10	0	1	99.91	PM	33.91	55.02	34	43
B2VGA8|ASSY_ERWT9	K.SANSLYSEEFATFGEDEVYDHR.H	Y	12661	856.04	2565.09	41.84	154000	22	1.8	1	99.94	PM	61.34	69.45	361	382
P55005|AMYB_MAIZE	K.SAPEELVQQVLS.A	N	16182	650.344	1298.67	49.16	4230000	12	1.1	1	58.34	P-	24.62	-	355	366
P93594|AMYB_WHEAT	K.SAPEELVQQVLS.A	N	16182	650.344	1298.67	49.16	4230000	12	1.1	1	58.34	P-	24.62	-	355	366
P55005|AMYB_MAIZE	K.SAPEELVQQVLSAGWR.E	N	17565	885.464	1768.91	52.05	14900000	16	1	2	99.94	PM	69.19	91.2	355	370
P93594|AMYB_WHEAT	K.SAPEELVQQVLSAGWR.E	N	17565	885.464	1768.91	52.05	14900000	16	1	2	99.94	PM	69.19	91.2	355	370
P29305|1433A_HORVU	K.SAQDIALADLPTTHPIR.L	Y	9951	606.995	1817.96	36.66	719000	17	0.6	1	99.94	PM	60.34	85.12	160	176
C3K5Z6|EFTS_PSEFS	K.SAVLLEVNSQTDFLALQDDFK.A	Y	16934	1177.1	2352.18	50.67	229000	21	0.1	2	99.94	PM	72.7	84.4	70	90
P52589|PDI_WHEAT	K.SAYYGAVEEFSGK.D	N	9618	704.326	1406.64	36.15	575000	13	1.4	1	99.94	PM	50.01	59.81	294	306
P80284|PDI_HORVU	K.SAYYGAVEEFSGK.D	N	9618	704.326	1406.64	36.15	575000	13	1.4	1	99.94	PM	50.01	59.81	293	305
P25696|ENO2_ARATH	K.SC(+57.02)NALLLK.V	N	7047	459.757	917.5	31.29	415000	8	-0.2	1	99.93	PM	39.39	55.13	345	352	Carbamidomethylation
P42895|ENO2_MAIZE	K.SC(+57.02)NALLLK.V	N	7047	459.757	917.5	31.29	415000	8	-0.2	1	99.93	PM	39.39	55.13	347	354	Carbamidomethylation
Q42971|ENO_ORYSJ	K.SC(+57.02)NALLLK.V	N	7047	459.757	917.5	31.29	415000	8	-0.2	1	99.93	PM	39.39	55.13	347	354	Carbamidomethylation
Q08277|HSP82_MAIZE	K.SDLVNNLGTIAR.S	N	10258	636.849	1271.68	37.29	1430000	12	0.1	1	99.93	PM	39.92	63.15	98	109
Q0J4P2|HSP81_ORYSJ	K.SDLVNNLGTIAR.S	N	10258	636.849	1271.68	37.29	1430000	12	0.1	1	99.93	PM	39.92	63.15	89	100
P0A911|OMPA_ECO57	K.SDVLFT(sub N)FNK.A	N	11933	535.779	1069.54	40.48	3460000	9	-0.1	1	0	P-	31.43	-	219	227	Mutation
P0DJO6|OMPA_SHIBL	K.SDVLFT(sub N)FNK.S	N	11933	535.779	1069.54	40.48	3460000	9	-0.1	1	0	P-	31.43	-	123	131	Mutation
Q8Z7S0|OMPA_SALTI	K.SDVLFT(sub N)FNK.S	N	11933	535.779	1069.54	40.48	3460000	9	-0.1	1	0	P-	31.43	-	223	231	Mutation
Q9ST57|SPZ2A_WHEAT	K.SDYFYLLDGSSIQTPFM(+15.99)YSSEEQYISSSDGLK.V	Y	18383	1225.22	3672.63	53.65	48200	32	2.2	1	96.1	P-	30.92	-	195	226	Oxidation (M)
P14165|CISY_PSEAE	K.SDYLETC(+57.02)YLLLNGELPTAE(sub A)QK.E	Y	16035	1229.1	2456.18	48.75	163000	21	0.3	1	0	P-	32.83	-	81	101	Carbamidomethylation; Mutation
O82709|CALX_PEA	K.SEGHDDY(sub F)GLLVSEPAR.K	Y	8468	582.277	1743.81	33.9	265000	16	0.9	1	0	P-	27.56	-	70	85	Mutation
Q9KHS6|DBHB_PSEF5	K.SELIDAIAASADLPK.A	Y	14668	757.41	1512.8	45.91	821000	15	1.2	1	99.94	PM	54.23	63.22	4	18
P52589|PDI_WHEAT	K.SEPIPEANNEPVK.V	N	5461	712.358	1422.7	28.29	842000	13	1.3	1	99.92	PM	49.97	45.65	373	385
P80284|PDI_HORVU	K.SEPIPEANNEPVK.V	N	5461	712.358	1422.7	28.29	842000	13	1.3	1	99.92	PM	49.97	45.65	372	384
P0AG70|RS1_SHIFL	K.SESAIPAEQFK.N	Y	6840	603.804	1205.59	30.89	343000	11	1.3	1	99.92	PM	44.45	43.5	44	54
Q7XH05|ALDO1_ORYSJ	K.SFAADVDLEDLGLNSFWK.K	Y	18656	1013.99	2025.97	54.24	17500	18	1.5	1	99.1	PM	34.94	20.12	179	196
C3K1A0|CH60_PSEFS	K.SFGAPTITK.D	N	6440	461.256	920.497	30.13	229000	9	0	1	98.92	PM	31.24	22	43	51
C4LCA2|CH60_TOLAT	K.SFGAPTITK.D	N	6440	461.256	920.497	30.13	229000	9	0	1	98.92	PM	31.24	22	43	51
O66218|CH60_PANAN	K.SFGAPTITK.D	N	6440	461.256	920.497	30.13	229000	9	0	1	98.92	PM	31.24	22	43	51
Q15PD3|CH60_PSEA6	K.SFGAPTITK.D	N	6440	461.256	920.497	30.13	229000	9	0	1	98.92	PM	31.24	22	43	51
Q3K7L6|CH60_PSEPF	K.SFGAPTITK.D	N	6440	461.256	920.497	30.13	229000	9	0	1	98.92	PM	31.24	22	43	51
Q88N55|CH60_PSEPK	K.SFGAPTITK.D	N	6440	461.256	920.497	30.13	229000	9	0	1	98.92	PM	31.24	22	43	51
Q6D182|ENO_PECAS	K.SFTSEEFTHFLEDLTK.Q	Y	16944	644.308	1929.9	50.72	852000	16	0.5	2	99.93	PM	52.95	53.79	267	282
P42895|ENO2_MAIZE	K.SFVSEYPIVSIEDPFDQDDWVHYAK.M	Y	16871	996.132	2985.37	50.53	2280000	25	1.4	1	99.94	PM	65.69	55.95	291	315
Q4ZYK1|OBG_PSEU2	K.SFVVADIPGLIEGASDGAGLGIR.F	Y	18515	1107.59	2213.17	53.92	23700	23	0.5	1	99.36	PM	52.16	20.82	208	230
P51819|HSP83_IPONI	K.SGDELTSLK.D	N	5880	475.246	948.476	29.06	166000	9	1	1	99.9	PM	28.82	60.15	446	454
P55737|HS902_ARATH	K.SGDELTSLK.D	N	5880	475.246	948.476	29.06	166000	9	1	1	99.9	PM	28.82	60.15	441	449
Q0J4P2|HSP81_ORYSJ	K.SGDELTSLK.D	N	5880	475.246	948.476	29.06	166000	9	1	1	99.9	PM	28.82	60.15	443	451
P51819|HSP83_IPONI	K.SGDELTSLKDYVTR.M	N	10036	792.4	1582.78	36.79	248000	14	1	1	99.94	PM	47.8	61.97	446	459
P55737|HS902_ARATH	K.SGDELTSLKDYVTR.M	N	10036	792.4	1582.78	36.79	248000	14	1	1	99.94	PM	47.8	61.97	441	454
Q0J4P2|HSP81_ORYSJ	K.SGDELTSLKDYVTR.M	N	10036	792.4	1582.78	36.79	248000	14	1	1	99.94	PM	47.8	61.97	443	456
P52155|RHO_PSEFC	K.SGEEISGDGVLEILQDGFGFLR.S	Y	22001	1169.58	2337.15	61.33	51700	22	0.6	2	99.94	PM	65.06	81.52	45	66
P23901|ALDR_HORVU	K.SGHAMPAVGLGTWR.A	Y	8411	480.579	1438.71	33.8	165000	14	0.3	1	99.84	PM	57.8	33.52	20	33
P32112|SAHH_WHEAT	K.SGKVPDPD(sub E)STDNPEFK.I	Y	4823	578.274	1731.8	27.03	332000	16	2.3	1	0	P-	39.63	-	160	175	Mutation
P32112|SAHH_WHEAT	K.SGKVPDPESTDNPEFK.I	Y	4973	582.945	1745.81	27.37	893000	16	0.9	2	99.94	PM	64.92	62.54	160	175
Q8PGG7|ATPB_XANAC	K.SGSITSIQAVYVPADDLTDPSPATTFAHLDSTVTLSR.N	Y	15384	1278.64	3832.9	47.45	223000	37	2.1	1	99.67	PM	29.04	36.79	292	328
Q9SP22|CALR_MAIZE	K.SGTLFDNIIITDDA(sub P)ALAK.T	Y	16728	939.497	1876.98	50.24	347000	18	1.1	1	0	P-	32.44	-	330	347	Mutation
P16100|IDH_AZOVI	K.SHL(sub V)AHMN(sub D)NGDFYGSEK.A	Y	3326	602.934	1805.78	24.02	192000	16	1	1	0	P-	24.76	-	171	186	Mutation
Q10MQ2|DAPAT_ORYSJ	K.SIFEIPGAK.E	Y	11528	481.271	960.528	39.62	116000	9	-0.6	1	97.58	PM	27.9	22.86	289	297
Q5PIV3|RL4_SALPA	K.SILSELVR.Q	N	12756	458.777	915.539	42.06	181000	8	0.2	1	98.82	PM	24.32	37.95	107	114
Q43772|UGPA_HORVU	K.SIPSIVELDSLK.V	N	13590	650.872	1299.73	43.7	349000	12	0.5	1	99.92	PM	45.53	46	416	427
P12628|MAOX_PHAVU	K.SIQVIVVTDGER.I	Y	9819	658.365	1314.71	36.43	679000	12	0.7	1	99.93	PM	47.48	52.83	179	190
B2VFY8|ENO_ERWT9	K.SKGMSTAVGDEGGYAPNLGSNAEALAVIAEAVK.A	Y	15052	1059.86	3176.57	46.71	350000	33	1.7	1	99.94	PM	75.3	78.9	199	231
P52589|PDI_WHEAT	K.SLAPEYEK.A	N	4277	468.738	935.46	25.96	2290000	8	0.5	1	99.54	PM	27.54	40.09	73	80
P80284|PDI_HORVU	K.SLAPEYEK.A	N	4277	468.738	935.46	25.96	2290000	8	0.5	1	99.54	PM	27.54	40.09	72	79
I1N2Z5|SLE1_SOYBN	K.SLEAQEHLAEGR.S	Y	3923	670.334	1338.65	25.24	85400	12	0.5	1	98.07	P-	46.23	-	30	41
P04568|EM1_WHEAT	K.SLEAQENLAEGR.S	N	5715	658.826	1315.64	28.73	580000	12	1.2	1	98.08	P-	48.45	-	30	41
P17639|EMB1_DAUCA	K.SLEAQQ(+.98)HLAEGR.S	Y	3923	670.334	1338.65	25.24	85400	12	0.5	1	97.66	/M	-	58.13	29	40	Deamidation (NQ)
Q05190|LE19A_HORVU	K.SLEAQQ(+.98)NLAEGR.S	Y	5715	658.826	1315.64	28.73	580000	12	1.2	1	97.84	/M	-	62.16	30	41	Deamidation (NQ)
Q8X4P8|FUMA_ECO57	K.SLEC(+57.02)VEYPELGMEAIWK.I	Y	16071	1027.49	2052.95	48.83	82800	17	1.7	1	99.63	PM	38.51	27.27	499	515	Carbamidomethylation
B2VGR9|DNAK_ERWT9	K.SLGQFNLDGIQNAPR.G	Y	11935	815.422	1628.83	40.43	181000	15	1	1	99.94	PM	52.86	82.27	453	467
P0A106|CAPB_PSEFR	K.SLKEGQQVSFIATR.G	Y	6471	521.955	1562.84	30.19	462000	14	0.1	2	99.92	PM	50.46	46.43	43	56
P72188|CAPA_PSEFR	K.SLKEGQTVSFVAEK.G	Y	5559	761.91	1521.8	28.46	251000	14	0.9	2	99.94	PM	75.83	103.59	44	57
P57941|RPOA_PASMU	K.SLTEIKDVLASR.G	N	9479	666.38	1330.75	35.83	555000	12	0.8	1	99.94	PM	56.1	55.68	299	310
Q057C9|RPOA_BUCCC	K.SLTEIKDVLASR.G	N	9479	666.38	1330.75	35.83	555000	12	0.8	1	99.94	PM	56.1	55.68	299	310
Q889U6|RPOA_PSESM	K.SLTEIKDVLASR.G	N	9479	666.38	1330.75	35.83	555000	12	0.8	1	99.94	PM	56.1	55.68	298	309
Q8ZJ87|RPOA_YERPE	K.SLTEIKDVLASR.G	N	9479	666.38	1330.75	35.83	555000	12	0.8	1	99.94	PM	56.1	55.68	299	310
P36182|HSP82_TOBAC	K.SLTNDWEEHLAVK.H	N	9617	514.592	1540.75	36.1	346000	13	0.8	1	99.94	PM	53.27	67.87	87	99
Q0J4P2|HSP81_ORYSJ	K.SLTNDWEEHLAVK.H	N	9617	514.592	1540.75	36.1	346000	13	0.8	1	99.94	PM	53.27	67.87	288	300
P12783|PGKY_WHEAT	K.SLVEEDKLELATSLIETAK.S	Y	14047	697.048	2088.12	44.69	448000	19	0.9	1	99.94	PM	69.2	65.09	241	259
O97484|H2B_EUPCR	K.SMSIM(+15.99)NSFINDIFEK.I	Y	14898	896.419	1790.82	46.76	772000	15	1.1	1	93.92	P-	28.87	-	47	61	Oxidation (M)
O97484|H2B_EUPCR	K.SMSIMNSFINDIFEK.I	Y	17653	888.422	1774.83	52.15	156000	15	0.8	1	99.93	PM	40.54	57.5	47	61
P26518|G3PC_MAGLI	K.SN(+.98)IDIVSNASC(+57.02)TTNC(+57.02)LAPLAK.V	Y	12382	1125.54	2249.07	41.3	332000	21	0.9	1	98.09	/M	-	87.01	146	166	Deamidation (NQ); Carbamidomethylation
C3JYJ9|CLPX_PSEFS	K.SNILLIGPTGSGK.T	N	10716	628.865	1255.71	38.12	242000	13	1.2	1	99.91	PM	45.01	42.99	115	127
Q8ZC66|CLPX_YERPE	K.SNILLIGPTGSGK.T	N	10716	628.865	1255.71	38.12	242000	13	1.2	1	99.91	PM	45.01	42.99	113	125
Q9HZ71|RS1_PSEAE	K.SNPWEDFSG(sub S)QFNK.G	Y	13022	778.345	1554.67	42.62	633000	13	1.2	1	0	P-	35.06	-	351	363	Mutation
P55005|AMYB_MAIZE	K.SP(sub A)PEELVQQVLSAGWR.E	N	20263	898.471	1794.93	57.62		16	0.3	0	0	P-	29.72	-	355	370	Mutation
P93594|AMYB_WHEAT	K.SP(sub A)PEELVQQVLSAGWR.E	N	20263	898.471	1794.93	57.62		16	0.3	0	0	P-	29.72	-	355	370	Mutation
P24067|BIP2_MAIZE	K.SQIHEIVLVGGSTR.I	N	7567	499.279	1494.82	32.23	193000	14	0.9	1	99.47	PM	41.22	23.57	358	371
P09373|PFLB_ECOLI	K.SQN(+.98)GAAMSFGR.T	N	6603	563.751	1125.49	30.45	130000	11	-0.3	1	99.92	PM	37.24	51.11	269	279	Deamidation (NQ)
P43753|PFLB_HAEIN	K.SQN(+.98)GAAMSFGR.T	N	6603	563.751	1125.49	30.45	130000	11	-0.3	1	99.92	PM	37.24	51.11	269	279	Deamidation (NQ)
P09373|PFLB_ECOLI	K.SQNGAAMSFGR.T	N	5442	563.259	1124.5	28.26	129000	11	-0.3	1	99.94	PM	50.12	63.66	269	279
P43753|PFLB_HAEIN	K.SQNGAAMSFGR.T	N	5442	563.259	1124.5	28.26	129000	11	-0.3	1	99.94	PM	50.12	63.66	269	279
C3K275|DNAK_PSEFS	K.SQVFSTADDNQGAVTIHVLQGER.K	N	10008	824.743	2471.2	36.75	477000	23	1.4	1	99.94	PM	67.89	118.01	423	445
Q1IF59|DNAK_PSEE4	K.SQVFSTADDNQGAVTIHVLQGER.K	N	10008	824.743	2471.2	36.75	477000	23	1.4	1	99.94	PM	67.89	118.01	423	445
P24067|BIP2_MAIZE	K.SQVFTTYQDQQTTVSIQVFEGER.S	N	13402	897.769	2690.28	43.38	221000	23	0.9	1	99.94	PM	61.19	75.91	454	476
Q9LKR3|MD37A_ARATH	K.SQVFTTYQDQQTTVSIQVFEGER.S	N	13402	897.769	2690.28	43.38	221000	23	0.9	1	99.94	PM	61.19	75.91	456	478
P16159|IAC16_WHEAT	K.SRPDQSGLM(+15.99)ELPGC(+57.02)PR.E	Y	6092	605.955	1814.84	29.3	5510000	16	0.9	3	99.91	PM	50.83	40.56	92	107	Oxidation (M); Carbamidomethylation
P16159|IAC16_WHEAT	K.SRPDQSGLMELPG.C	Y	10382	693.838	1385.66	37.6	2150000	13	0.6	1	97.69	P-	37.29	-	92	104
P16159|IAC16_WHEAT	K.SRPDQSGLMELPGC(+57.02)PR.E	Y	8061	900.43	1798.85	33.23	24700000	16	0.2	2	99.94	PM	77.79	93.83	92	107	Carbamidomethylation
P16159|IAC16_WHEAT	K.SRPDQSGLMELPGC(+57.02)PRE.V	Y	8297	964.952	1927.89	33.58	155000	17	0.3	2	98.09	P-	52.86	-	92	108	Carbamidomethylation
P22244|RIP1_HORVU	K.SSDGTWWELTPGLIPGATH(sub Y)VG.F	Y	17323	1091.03	2180.05	51.46	128000	21	0.5	1	0	P-	29.89	-	93	113	Mutation
P22244|RIP1_HORVU	K.SSDGTWWELTPGLIPGATYVGFGGTYR.D	Y	19183	1444.7	2887.38	55.38	191000	27	0.8	2	99.92	PM	41.36	44.5	93	119
B2VBZ3|DPS_ERWT9	K.SSDLIYTR.N	Y	6202	477.749	953.482	29.74	1170000	8	0.9	1	99.89	PM	30.04	55.02	11	18
P28786|GLN1B_PROHU	K.SSGIADTVLFGPEPEFFLFDDIR.F	Y	20820	858.093	2571.25	58.81	111000	23	1.3	1	99.94	PM	59.49	65.19	118	140
Q8D232|RPOC_WIGBR	K.SSLATESFISAASFQETTR.V	Y	13203	1017	2031.97	42.92	257000	19	0.3	1	98.1	/M	-	97.62	1310	1328
C3K6E1|RL13_PSEFS	K.SSNFEGLIAK.K	Y	9095	533.283	1064.55	35.11	752000	10	0.1	1	99.94	PM	59.71	60.75	86	95
P55238|GLGS_HORVU	K.SSQTC(+57.02)LDPDASTSVLGIILGGGAGTR.L	N	17776	845.09	2532.25	52.37	24400	26	-0.1	1	99.86	PM	46.45	34.88	70	95	Carbamidomethylation
P29546|EF1B_WHEAT	K.SSVLMDIKPWDDETDMK.K	Y	12414	670.645	2008.91	41.4	547000	17	1.2	1	99.94	PM	57.15	70.47	130	146
Q8ZJB4|RS7_YERPE	K.STAES(sub A)IVYTALETLAQR.S	N	19064	926.987	1851.96	55.1	77200	17	1	1	0	P-	52.26	-	37	53	Mutation
A6TEX9|RS7_KLEP7	K.STAETIVYSALETLAQR.S	Y	19055	618.327	1851.96	55.1	219000	17	0.2	2	99.83	PM	30.65	42.34	37	53
P08418|HSP70_SCHMA	K.STAGDTHLGGEDFDNR.M	N	4811	564.581	1690.72	27	1310000	16	1.3	1	99.92	PM	45.75	46.11	219	234
A7ZUJ2|EFTU2_ECO24	K.STC(+57.02)TGVEMFR.K	N	7904	594.263	1186.51	32.9	1690000	10	-0.1	1	99.9	PM	51.27	40.2	254	263	Carbamidomethylation
Q83JC4|EFTU_SHIFL	K.STC(+57.02)TGVEMFR.K	N	7904	594.263	1186.51	32.9	1690000	10	-0.1	1	99.9	PM	51.27	40.2	254	263	Carbamidomethylation
A7ZUJ2|EFTU2_ECO24	K.STC(+57.02)TGVEMFRK.L	N	4926	439.21	1314.61	27.23	354000	11	0.8	1	9.71	pM	17.75	26.84	254	264	Carbamidomethylation
Q83JC4|EFTU_SHIFL	K.STC(+57.02)TGVEMFRK.L	N	4926	439.21	1314.61	27.23	354000	11	0.8	1	9.71	pM	17.75	26.84	254	264	Carbamidomethylation
P68430|H32_ONOVI	K.STELLIR.K	N	7511	416.25	830.486	32.17	3520000	7	-0.5	1	99.44	pM	20.25	47.27	58	64
Q5MYA4|H32_CICIN	K.STELLIR.K	N	7511	416.25	830.486	32.17	3520000	7	-0.5	1	99.44	pM	20.25	47.27	58	64
Q87WP4|CARB_PSESM	K.STGEVMGVGDTFGEAFAK.A	Y	12963	901.917	1801.82	42.46	138000	18	0.5	1	99.92	PM	56.28	45.09	912	929
Q8Z7S0|OMPA_SALTI	K.STLKPEGQQALDQLY.S	N	10204	845.937	1689.86	37.14	178000	15	0.6	1	97.8	P-	37.99	-	232	246
P0DJO6|OMPA_SHIBL	K.STLKPEGQQALDQLY.T	N	10204	845.937	1689.86	37.14	178000	15	0.6	1	97.8	P-	37.99	-	132	146
Q8Z7S0|OMPA_SALTI	K.STLKPEGQQALDQLYSQLS.N	Y	13644	1053.54	2105.06	43.84	239000	19	1.8	1	54.23	P-	24.01	-	232	250
Q8Z7S0|OMPA_SALTI	K.STLKPEGQQALDQLYSQLSN(+.98)C(sub L)DPK.D	Y	14512	888.779	2663.28	45.71	14300000	24	14.7	1	0	P-	26.28	-	232	255	Deamidation (NQ); Mutation
O23755|EF2_BETVU	K.STLTDSLVAAAGIIAQEVAGDVR.M	N	23133	1129.11	2256.2	64.01	171000	23	0.8	2	99.94	PM	58.04	66	33	55
Q9ASR1|EF2_ARATH	K.STLTDSLVAAAGIIAQEVAGDVR.M	N	23133	1129.11	2256.2	64.01	171000	23	0.8	2	99.94	PM	58.04	66	33	55
P69785|PTGA_SHIFL	K.STLTPVVISNMDEIKELIK.L	Y	15268	710.73	2129.17	47.19	394000	19	1.3	1	99.93	PM	53.24	50.13	134	152
Q03033|EF1A_WHEAT	K.STTTGHLIYK.L	Y	2603	560.804	1119.59	22.52		10	0.6	0	89.32	P-	27.25	-	21	30
Q41803|EF1A_MAIZE	K.STTTGHLIYK.L	Y	2603	560.804	1119.59	22.52		10	0.6	0	89.32	P-	27.25	-	21	30
P22953|MD37E_ARATH	K.STVHDVVLVGGSTR.I	N	5587	476.259	1425.76	28.56	663000	14	-0.8	1	99.9	PM	57.35	39.04	335	348
Q9PE83|ATPA_XYLFA	K.SVDAMIPIGR.G	N	10703	529.787	1057.56	38.09	140000	10	1.1	1	99.83	PM	36.87	34.95	154	163
C3K1E8|ATPA_PSEFS	K.SVDQPVQTGYK.A	N	4166	611.309	1220.6	25.78	427000	11	0.1	1	96.08	P-	30.76	-	142	152
Q8E8B8|ATPA_SHEON	K.SVDQPVQTGYK.A	N	4166	611.309	1220.6	25.78	427000	11	0.1	1	96.08	P-	30.76	-	141	151
Q88BX2|ATPA_PSEPK	K.SVDQPVQTGYK.S	N	4166	611.309	1220.6	25.78	427000	11	0.1	1	96.08	P-	30.76	-	142	152
Q8ZJA4|RL29_YERPE	K.SVEELNTELLNLLR.E	Y	17703	821.955	1641.89	52.28	306000	14	1	2	99.94	PM	60.44	88.62	10	23
C3KEC6|KAD_PSEFS	K.SVMDSGGLVSDDLIINLVK.E	Y	18060	988.025	1974.03	53	206000	19	0.8	1	99.94	PM	64.17	94.25	51	69
Q9PE83|ATPA_XYLFA	K.SVN(+.98)QPVQTGYK.S	Y	4166	611.309	1220.6	25.78	427000	11	0.1	1	7.42	/M	-	29.87	143	153	Deamidation (NQ)
P13918|VCLC_PEA	K.SVSSESEPFNLR.S	Y	8507	676.329	1350.64	34.03	787000	12	1.1	2	99.92	PM	40.66	46.47	246	257
Q10DV7|ACT1_ORYSJ	K.SYELPDGQVITIGAER.F	Y	13058	874.448	1746.88	42.71	267000	16	1.6	1	99.94	PM	56.02	86.06	241	256
Q889Y1|RL1_PSESM	K.SYNFVDAAALLTELSTVK.F	Y	19488	648.011	1941.01	56.04	47200	18	0.5	1	99.9	PM	36.79	44.45	20	37
B2VBZ3|DPS_ERWT9	K.SYPLNIHSVQDHLK.A	Y	6961	550.959	1649.85	31.19	403000	14	1.3	1	99.4	PM	35.21	24.22	106	119
P08418|HSP70_SCHMA	K.T(sub M)FSAEEISSMVLTK.M	Y	13989	771.89	1541.76	44.55	628000	14	0.3	1	0	P-	35.27	-	111	124	Mutation
Q5Z627|EF1G3_ORYSJ	K.T(sub S)FTSEFPHVER.Y	Y	7338	450.555	1348.64	31.8	264000	11	0.4	1	0	P-	30.07	-	178	188	Mutation
Q43772|UGPA_HORVU	K.T(sub S)IPSIVELDSLK.V	N	13580	657.88	1313.74	43.74	464000	12	1.4	1	0	P-	27.91	-	416	427	Mutation
Q87WP0|DNAK_PSESM	K.TAEDYLGEAVTEAVITVPAYFNDSQR.Q	N	19760	953.796	2858.36	56.64	317000	26	1.5	2	99.93	PM	49.62	56.13	126	151
Q7VQL4|DNAK_BLOFL	K.TAEDYLGENVTEAVITVPAYFNDAQR.Q	Y	17229	962.81	2885.37	51.24	106000	26	13	1	98.1	P-	54.23	-	126	151
A9BNG5|DNAK_DELAS	K.TAEDYLGEPVTEAVITVPAYFNDAQR.Q	N	17226	957.136	2868.38	51.25	195000	26	1.6	1	99.92	PM	63.31	44.5	126	151
Q8ZIM7|DNAK_YERPE	K.TAEDYLGEPVTEAVITVPAYFNDAQR.Q	N	17226	957.136	2868.38	51.25	195000	26	1.6	1	99.92	PM	63.31	44.5	126	151
Q88N56|CH10_PSEPK	K.TAGGIVLPGSAAEK.P	Y	7923	635.854	1269.69	32.92	1990000	14	0.5	1	99.94	PM	68.12	74.26	21	34
C3K1E8|ATPA_PSEFS	K.TALAIDAIINQK.N	N	12490	635.872	1269.73	41.56	486000	12	0.6	1	99.94	PM	51.88	75.77	177	188
Q8E8B8|ATPA_SHEON	K.TAMAIDAIINQR.D	N	11960	658.854	1315.69	40.5	252000	12	0.5	1	99.94	PM	61.81	95.76	176	187
Q87WP0|DNAK_PSESM	K.TAVEAALVALEAAIK.G	Y	18612	735.433	1468.85	54.16	57200	15	1.4	1	99.78	PM	33.21	35.4	563	577
Q6F2Y7|CLPB1_ORYSJ	K.TAVVEGLAQR.I	N	5954	522.296	1042.58	29.2	205000	10	0	1	99.92	PM	38.44	53.81	216	225
Q8CJV9|CLPB_STRCO	K.TAVVEGLAQR.I	N	5954	522.296	1042.58	29.2	205000	10	0	1	99.92	PM	38.44	53.81	214	223
Q6Z6L4|APM1A_ORYSJ	K.TEDLWAALEEGSGEPL(sub V)K.T	Y	15613	922.95	1843.88	47.9	71900	17	1	1	0	P-	44.12	-	436	452	Mutation
Q6Z6L4|APM1A_ORYSJ	K.TEDLWAALEEGSGEPVK.T	Y	14867	915.943	1829.87	46.27	61000	17	1.6	1	99.45	PM	42.49	22.94	436	452
Q885R6|EFP_PSESM	K.TEIVYSADDKLDDVILDR.K	Y	12184	694.02	2079.04	40.92	236000	18	0.4	1	99.94	PM	73.02	101.22	50	67
Q885R6|EFP_PSESM	K.TEIVYSADDKLDDVILDRK.E	Y	10393	736.718	2207.13	37.54	882000	19	0.7	2	99.94	PM	66.62	118.4	50	68
P0ACY5|YEAG_ECO57	K.TEPGDENNQDISALVGK.V	Y	9498	893.928	1785.84	35.92	677000	17	1.3	1	99.94	PM	57.83	80.54	212	228
A4FBM6|TPIS_SACEN	K.TEQ(+.98)IRQ(+.98)VVVAYEPVWAIGTGK.V	Y	15391	782.755	2345.23	47.44	435000	21	7.6	1	98.03	/M	-	72.09	161	181	Deamidation (NQ)
Q057C9|RPOA_BUCCC	K.TEVELLK.T	N	7274	416.245	830.475	31.68	966000	7	-0.5	1	73.76	P-	25.39	-	285	291
P12783|PGKY_WHEAT	K.TFAEALDTTK.T	Y	7565	548.78	1095.54	32.2	182000	10	1	1	99.89	PM	36.71	41.43	307	316
P0A9Q8|ADHE_ECO57	K.TFDNGVIC(+57.02)ASEQSVL(sub V)VVDSVYDAVR.E	Y	17956	915.115	2742.32	52.82	491000	25	1.8	1	0	P-	34.61	-	239	263	Carbamidomethylation; Mutation
Q9ST57|SPZ2A_WHEAT	K.TFVEVNETGTEAAAATIAK.A	Y	10472	961.99	1921.96	37.66	536000	19	1.2	1	99.94	PM	80.16	123.66	335	353
B0KH56|SSUD_PSEPG	K.TGGYVSPFGEMVANDILPK.S	Y	16373	997.999	1993.98	49.42	68500	19	1	1	97.8	P-	37.89	-	359	377
P32112|SAHH_WHEAT	K.TGIIVLAEGR.L	N	10084	514.809	1027.6	36.9	287000	10	0.7	1	99.93	PM	33.84	67.2	385	394
P49234|PROF3_WHEAT	K.TGM(+15.99)ALILGIYDEPMTPGQC(+57.02)NLVVER.L	Y	15440	931.793	2792.35	47.49	32600	25	0.6	1	99.27	PM	32.6	24.61	97	121	Oxidation (M); Carbamidomethylation
P09373|PFLB_ECOLI	K.THNQGVFDVYTPDILR.C	N	12328	625.652	1873.93	41.21	934000	16	1	1	99.94	PM	73.53	69.83	144	159
P43753|PFLB_HAEIN	K.THNQGVFDVYTPDILR.C	N	12328	625.652	1873.93	41.21	934000	16	1	1	99.94	PM	73.53	69.83	144	159
C3K2X8|EFTU_PSEFS	K.TIAMEDGLR.F	Y	7231	503.256	1004.5	31.63	2530000	9	0.9	1	99.92	PM	35.55	59.06	369	377
Q6K669|AMPL2_ORYSJ	K.TIEVNNTDAEGR.L	Y	3831	659.816	1317.62	25.05	350000	12	1.2	1	99.94	PM	54.35	55.72	445	456
Q39994|CALX_HELTU	K.TIPDPDDKKPEDWDER.A	Y	5405	652.638	1954.89	28.2	468000	16	1.3	2	99.88	PM	33.04	46.84	226	241
Q9SHE7|RUB1_ARATH	K.TITLEVESSDTIDNVK.A	Y	10804	882.45	1762.88	38.29	1700000	16	0.9	1	99.94	PM	71.49	106.69	12	27
P42210|ASPR_HORVU	K.TIVSQYGQQILDLLLAETQPK.K	Y	20919	786.77	2357.28	59.05	113000	21	1.1	2	99.62	PM	48.79	26.01	321	341
Q39173|P2_ARATH	K.TKFGFDDAFNYK.E	Y	9955	484.898	1451.67	36.66	29200	12	-0.4	1	0	P-	26.44	-	196	207
Q40082|XYLA_HORVU	K.TLAETNANLDEIVELAK.Q	Y	14645	922.487	1842.96	45.82	329000	17	0.9	1	97.61	PM	27.27	23.45	154	170
Q40082|XYLA_HORVU	K.TLAETNANLDEIVQ(sub E)LAK.Q	Y	14225	921.995	1841.97	45.03	181000	17	1	1	0	P-	47.09	-	154	170	Mutation
P0A363|CSPB_YEREN	K.TLDEGQNVEFSIEG(sub Q)GQK.G	Y	9679	617.63	1849.87	36.2	184000	17	0.1	1	0	P-	25.08	-	44	60	Mutation
P08477|G3PC2_HORVU	K.TLLFGEK.E	N	9032	404.234	806.454	34.97	350000	7	-0.2	1	94.97	PM	24.09	30.48	36	42
P26517|G3PC1_HORVU	K.TLLFGEK.P	N	9032	404.234	806.454	34.97	350000	7	-0.2	1	94.97	PM	24.09	30.48	68	74
P26518|G3PC_MAGLI	K.TLLFGEK.P	N	9032	404.234	806.454	34.97	350000	7	-0.2	1	94.97	PM	24.09	30.48	70	76
P09094|G3PC_TOBAC	K.TLLFGEK.S	N	9032	404.234	806.454	34.97	350000	7	-0.2	1	94.97	PM	24.09	30.48	57	63
P26517|G3PC1_HORVU	K.TLLFGEKPVTVFG.V	N	14899	704.399	1406.78	46.56	1200000	13	1.3	1	96.09	P-	30.8	-	68	80
P26518|G3PC_MAGLI	K.TLLFGEKPVTVFG.V	N	14899	704.399	1406.78	46.56	1200000	13	1.3	1	96.09	P-	30.8	-	70	82
P42632|TDCE_ECOLI	K.TLLYAINGGVDEK.L	Y	10713	696.873	1391.73	38.12	213000	13	1	1	99.94	PM	60.01	63.84	446	458
C3K5E6|RS2_PSEFS	K.TLPMFNEALTFVER.L	Y	17165	834.427	1666.84	51.18	218000	14	0.8	1	99.93	PM	57.4	54.25	46	59
P34937|TPIS_HORVU	K.TNVSPEVAA(sub E)STR.I	N	4122	616.318	1230.62	25.74	1790000	12	0.4	1	0	P-	33.24	-	195	206	Mutation
P46226|TPIS_SECCE	K.TNVSPEVAA(sub E)STR.I	N	4122	616.318	1230.62	25.74	1790000	12	0.4	1	0	P-	33.24	-	195	206	Mutation
P34937|TPIS_HORVU	K.TNVSPEVAESTR.I	N	4228	645.32	1288.63	25.78	1830000	12	0.2	1	18.99	pM	15.75	28.79	195	206
P46226|TPIS_SECCE	K.TNVSPEVAESTR.I	N	4228	645.32	1288.63	25.78	1830000	12	0.2	1	18.99	pM	15.75	28.79	195	206
Q8XBT6|DKGA_ECO57	K.TPAQIVIR.W	Y	6418	449.279	896.544	30.11	91000	8	-0.1	2	98.07	PM	26	32.13	212	219
Q8X4P8|FUMA_ECO57	K.TPEGYASGSLGPTTAGR.M	Y	6376	811.396	1620.77	30.02	119000	17	2.5	1	99.94	PM	72.88	83.68	427	443
P33570|TKT2_ECOLI	K.TPGHPEIGYTPGVETTTGPLGQGLANAVGLAIAER.T	Y	15729	1148.93	3443.77	48.1	210000	35	0.6	1	99.94	PM	75.7	72.95	96	130
P23901|ALDR_HORVU	K.TPGQVLIR(sub K).W	Y	5873	442.271	882.529	29.09	1720000	8	-0.5	1	0	P-	26.31	-	240	247	Mutation
Q08479|KAD3_ORYSJ	K.TPGV(sub L)DDVTGEPLIQR.K	Y	10027	798.916	1595.82	36.75	131000	15	1.3	1	0	P-	41.25	-	174	188	Mutation
A8G8E3|RL11_SERP5	K.TPPAAVLLK.K	N	8198	455.292	908.569	33.41	129000	9	0.6	1	98.8	PM	27.16	29.7	73	81
P09763|RL11_SERMA	K.TPPAAVLLK.K	N	8198	455.292	908.569	33.41	129000	9	0.6	1	98.8	PM	27.16	29.7	73	81
Q1R0I6|RL11_CHRSD	K.TPPAAVLLK.K	N	8198	455.292	908.569	33.41	129000	9	0.6	1	98.8	PM	27.16	29.7	73	81
Q9I2V5|ACNB_PSEAE	K.TPVLLDEVR.A	Y	9907	521.301	1040.59	36.58	360000	9	0.3	1	99.93	PM	41.01	61.16	332	340
P42210|ASPR_HORVU	K.TQDLILDYVNQLC(+57.02)NR.L	Y	16127	932.966	1863.91	48.95	175000	15	1.4	1	99.94	PM	51.96	80.63	401	415	Carbamidomethylation
P0ACF3|DBHA_SHIFL	K.TQLIDVIAEK.A	Y	11235	565.327	1128.64	38.95	2050000	10	0.5	1	97.28	PM	26.57	28.6	4	13
P49608|ACOC_CUCMA	K.TSLAPGSGVVTK.Y	N	5361	558.817	1115.62	28.09		12	0.5	0	99.64	PM	29.87	35.22	473	484
Q6YZX6|ACOC_ORYSJ	K.TSLAPGSGVVTK.Y	N	5361	558.817	1115.62	28.09		12	0.5	0	99.64	PM	29.87	35.22	473	484
Q88PD5|SODF_PSEPK	K.TSVGTFGSGWGWLVK.K	Y	15721	791.408	1580.8	48.1	49500	15	1.5	1	99.94	PM	51.25	83.26	114	128
A6W5T5|EFTU_KINRD	K.TTLTAAITR.V	N	7348	474.28	946.545	31.85	1380000	9	0.6	1	99.93	PM	33.11	68.37	26	34
A7ZUJ2|EFTU2_ECO24	K.TTLTAAITTVLAK.T	N	14209	652.396	1302.78	45.01	395000	13	0.9	1	99.93	PM	48.15	48.88	26	38
Q83JC4|EFTU_SHIFL	K.TTLTAAITTVLAK.T	N	14209	652.396	1302.78	45.01	395000	13	0.9	1	99.93	PM	48.15	48.88	26	38
C4K4F8|EFTU_HAMD5	K.TTLTAAITTVLSK.K	N	14596	660.393	1318.77	45.82	1160000	13	0.9	1	99.94	PM	45.04	60.77	26	38
C3K2X8|EFTU_PSEFS	K.TTLTAALTR.V	N	7348	474.28	946.545	31.85	1380000	9	0.6	1	99.93	PM	33.11	68.37	26	34
Q7VKD1|RS10_HAEDU	K.TVDALMR.L	Y	6099	403.216	804.416	29.47	93900	7	0	1	93.51	pM	16.61	36.99	83	89
Q9ZRR5|TBA3_HORVU	K.TVGGGDDAFNTFFSETGAGK.H	Y	14191	989.447	1976.88	44.93	82000	20	2.5	1	99.94	PM	55.78	58.45	41	60
A6W3S8|ATPB2_MARMS	K.TVNMMELIR.N	N	12634	553.788	1105.56	41.82	365000	9	-0.5	1	99.74	PM	33.53	33.02	155	163
C3K1E6|ATPB_PSEFS	K.TVNMMELIR.N	N	12634	553.788	1105.56	41.82	365000	9	-0.5	1	99.74	PM	33.53	33.02	155	163
C6DJH2|ATPB_PECCP	K.TVNMMELIR.N	N	12634	553.788	1105.56	41.82	365000	9	-0.5	1	99.74	PM	33.53	33.02	157	165
Q07232|ATPB_BUCAP	K.TVNMMELIR.N	N	12634	553.788	1105.56	41.82	365000	9	-0.5	1	99.74	PM	33.53	33.02	163	171
Q3K441|ATPB_PSEPF	K.TVNMMELIR.N	N	12634	553.788	1105.56	41.82	365000	9	-0.5	1	99.74	PM	33.53	33.02	155	163
Q87TT4|ATPB_PSESM	K.TVNMMELIR.N	N	12634	553.788	1105.56	41.82	365000	9	-0.5	1	99.74	PM	33.53	33.02	156	164
Q9HT20|ATPB_PSEAE	K.TVNMMELIR.N	N	12634	553.788	1105.56	41.82	365000	9	-0.5	1	99.74	PM	33.53	33.02	155	163
Q83SL4|RS2_SHIFL	K.TVPMFNEALAELNK.I	Y	14643	788.906	1575.8	45.85	624000	14	0.8	1	99.94	PM	59.81	80.94	46	59
Q87WZ3|SECA_PSESM	K.TVQIVNAFEEQMVALSDEQLR.A	Y	18244	1210.61	2419.21	53.39	45800	21	1	2	99.94	PM	67.76	83.91	24	44
Q76H85|H4_SILLA	K.TVTAM(+15.99)DVVYALK.R	Y	11515	663.853	1325.69	39.57	142000	12	0.6	1	99.79	PM	31.26	38.31	81	92	Oxidation (M)
Q76H85|H4_SILLA	K.TVTAMDVVYALK.R	Y	13926	655.856	1309.7	44.45	590000	12	1.2	1	99.93	PM	52.76	47.72	81	92
Q76H85|H4_SILLA	K.TVTAMDVVYALKR.Q	Y	11750	489.606	1465.8	40.07	943000	13	0	1	99.94	PM	57.35	66.01	81	93
C3K6N7|HTPG_PSEFS	K.TVTLEDNGIGMSR.E	N	8638	696.843	1391.67	34.23	150000	13	-0.1	1	99.93	PM	44.14	59.36	80	92
P08200|IDH_ECOLI	K.TVTYDFER.L	N	7099	515.746	1029.48	31.43	228000	8	0.9	1	0	P-	25.81	-	388	395
Q02NB5|IDH_PSEAB	K.TVTYDFER.L	N	7099	515.746	1029.48	31.43	228000	8	0.9	1	0	P-	25.81	-	390	397
Q42971|ENO_ORYSJ	K.TYDLNFKEENNDGSQK.I	N	6078	951.431	1900.84	29.44	155000	16	2	2	98.09	P-	51.48	-	264	279
P25696|ENO2_ARATH	K.TYDLNFKEENNN(+.98)GSQK.I	Y	6078	951.431	1900.84	29.44	155000	16	2	2	98.06	/M	-	76.66	262	277	Deamidation (NQ)
Q9ZUP3|NAP1B_ARATH	K.TYHMIDEDEPILEK.A	Y	8735	578.275	1731.8	34.4	130000	14	0.4	1	26.83	pM	20.19	26.09	189	202
Q5Z627|EF1G3_ORYSJ	K.V(sub I)PVLETPD(sub E)GAVFESNAIAR.Y	Y	13158	993.022	1984.03	42.88	628000	19	1.4	1	0	P-	36.15	-	54	72	Mutation
C3K3F1|PGK_PSEFS	K.VAAAGPLLAAELDALGK.A	Y	15559	790.457	1578.9	47.75	47100	17	1.1	1	99.63	PM	47.29	26.17	160	176
Q9ZP06|MDHM1_ARATH	K.VAILGAAGGIGQPLALLMK.L	Y	17527	897.04	1792.06	51.86	9870	19	0.6	1	73.39	P-	25.28	-	32	50
B2VGR9|DNAK_ERWT9	K.VALQDAGLSVSDINDVILVGGQTR.M	N	16177	1220.66	2439.3	49.08	184000	24	0.5	2	99.94	PM	70.28	105.97	322	345
Q5KTS5|GRDH_DAUCA	K.VALVTGGDSGIGR.S	Y	7484	601.331	1200.65	32.1	9820000	13	1	1	99.94	PM	52.09	77.63	43	55
C3K1E6|ATPB_PSEFS	K.VALVYGQMNEPPGNR.L	N	8736	822.913	1643.81	34.76	561000	15	1.5	1	99.94	PM	49.91	59.5	201	215
Q3K441|ATPB_PSEPF	K.VALVYGQMNEPPGNR.L	N	8736	822.913	1643.81	34.76	561000	15	1.5	1	99.94	PM	49.91	59.5	201	215
Q87TT4|ATPB_PSESM	K.VALVYGQMNEPPGNR.L	N	8736	822.913	1643.81	34.76	561000	15	1.5	1	99.94	PM	49.91	59.5	202	216
Q9HT20|ATPB_PSEAE	K.VALVYGQMNEPPGNR.L	N	8736	822.913	1643.81	34.76	561000	15	1.5	1	99.94	PM	49.91	59.5	201	215
Q10A30|ALFC2_ORYSJ	K.VAPEVIAEYTVR.T	Y	10625	673.87	1345.72	37.95	837000	12	0.4	1	99.94	PM	56.87	66.76	238	249
Q6W8Q2|REHY_WHEAT	K.VATPANWNPGEC(+57.02)VVIAPGVSDDEAKK.M	Y	10883	908.783	2723.32	38.43		26	1.8	0	47.45	P-	23.8	-	170	195	Carbamidomethylation
P12863|TPIS_MAIZE	K.VATPAQAQEVH.A	N	3278	575.797	1149.58	23.93	296000	11	0.9	1	96.55	P-	32.46	-	176	186
P34937|TPIS_HORVU	K.VATPAQAQEVH.A	N	3278	575.797	1149.58	23.93	296000	11	0.9	1	96.55	P-	32.46	-	176	186
P34937|TPIS_HORVU	K.VATPAQAQEVHANLR.D	Y	4558	535.622	1603.84	26.55	1810000	15	0.9	2	99.94	PM	62.01	82.34	176	190
P34937|TPIS_HORVU	K.VATPAQAQEVHANLRDWLK.T	Y	9281	716.383	2146.13	35.45	105000	19	-0.5	2	99.79	PM	41.46	31.68	176	194
Q8ZJ98|RS8_YERPE	K.VAVTMPSSK.L	Y	4929	460.25	918.485	27.26	557000	9	0.8	1	99.9	PM	31.53	53.45	23	31
P32112|SAHH_WHEAT	K.VAVVC(+57.02)GYGDVGK.G	Y	6959	612.308	1222.6	31.1	189000	12	0.7	1	99.94	PM	51.8	65.73	264	275	Carbamidomethylation
C4LBV5|RL1_TOLAT	K.VDFTEAQLKENLESLLVALK.K	Y	17965	565.816	2259.24	52.75	28700	20	-0.1	1	0.02	pM	6.44	20.23	178	197
C4LBV5|RL1_TOLAT	K.VDFTEAQLKENLESLLVALKK.A	Y	16211	597.84	2387.33	49.25	439000	21	-0.2	1	96.89	PM	26.17	28	178	198
Q5Z627|EF1G3_ORYSJ	K.VDLSDEAQK.E	Y	3924	502.749	1003.48	25.27	392000	9	0.8	1	99.91	PM	37.1	47.27	383	391
Q8ZDZ6|LPP_YERPE	K.VDQLSNDVNAVR.A	Y	6652	665.342	1328.67	30.55	685000	12	1.2	1	99.94	PM	53	96.69	41	52
O64394|TRXH_WHEAT	K.VDVDELKPIAEQFSVEA.M	Y	15476	944.982	1887.95	47.59	99000	17	1.2	1	96.76	P-	33.02	-	77	93
O64394|TRXH_WHEAT	K.VDVDELKPIAEQFSVEAMPT.F	Y	16510	740.038	2217.09	49.74	353000	20	1.9	1	97.67	P-	37.07	-	77	96
O64394|TRXH_WHEAT	K.VDVDELKPIAEQFSVEAMPTF.L	Y	18549	1183.09	2364.16	54.06	283000	21	1.5	2	97.81	P-	38.81	-	77	97
O64394|TRXH_WHEAT	K.VDVDELKPIAEQFSVEAMPTFL.F	Y	19907	1239.63	2477.24	56.88	33800	22	3.3	1	73.7	P-	25.37	-	77	98
Q6Z2Z4|IF4A3_ORYSJ	K.VDWLTDK.M	Y	9576	438.727	875.439	36.03	48100	7	0	1	64.07	PM	27.15	35.52	293	299
C3K2V7|RL15_PSEFS	K.VEGDIVTVQTLK.D	Y	9186	651.37	1300.72	35.24	705000	12	0.9	1	99.94	PM	51.28	86.12	85	96
B2VK77|RL15_ERWT9	K.VEGGIVDLNA(sub T)LK.A	Y	11765	614.351	1226.69	40.1	693000	12	0.1	1	0	P-	34.56	-	85	96	Mutation
P08418|HSP70_SCHMA	K.VEIIANDQGNR.T	N	5131	614.817	1227.62	27.65	228000	11	-0.1	1	97.91	P-	40.5	-	24	34
P29843|HSP7A_DROME	K.VEIIANDQGNR.T	N	5131	614.817	1227.62	27.65	228000	11	-0.1	1	97.91	P-	40.5	-	26	36
B2VG97|RPOC_ERWT9	K.VEIITEAEAEVAEIQQ(+.98)QFQSGLVTAGER.Y	Y	20785	1016.18	3045.51	58.68	50000	28	2.8	1	99.89	PM	48.37	38.4	651	678	Deamidation (NQ)
P0AFH9|OSMY_ECOL6	K.VETTDGVVQLSGTVDP(sub S)QAQSDR.A	Y	9859	768.048	2301.11	36.46	266000	22	6.2	1	0	P-	26.96	-	159	180	Mutation
P12810|HS16A_WHEAT	K.VEVEDGNVLVVSGER.S	Y	9727	800.913	1599.81	36.31	1280000	15	1.3	1	99.94	PM	69.36	113.69	71	85
C6DG80|EFG_PECCP	K.VEVETPEENTGDVIGDLSR.R	N	11840	1030	2057.98	40.27	1390000	19	1.1	2	99.94	PM	78.02	128.86	619	637
Q6CZW5|EFG_PECAS	K.VEVETPEENTGDVIGDLSR.R	N	11840	1030	2057.98	40.27	1390000	19	1.1	2	99.94	PM	78.02	128.86	619	637
P13868|CALM1_SOLTU	K.VFDKDQN(+.98)GFISAAELR.H	N	10654	604.304	1809.89	38.12	1140000	16	0.2	1	38.49	/M	-	33.36	92	107	Deamidation (NQ)
P13868|CALM1_SOLTU	K.VFDKDQNGFISAAELR.H	N	9950	603.976	1808.91	36.66	1990000	16	1	1	99.94	PM	64.05	70.56	92	107
P24067|BIP2_MAIZE	K.VFSPEEISAMILGK.M	Y	17851	760.906	1519.8	52.64	851000	14	1.2	1	99.76	PM	45.72	30.02	143	156
P37833|AATC_ORYSJ	K.VFTLAGLTA(sub V)R.S	Y	12378	524.812	1047.61	41.3	158000	10	0.7	1	0	P-	27.23	-	142	151	Mutation
Q7CQ01|CLPB_SALTY	K.VFVAEPSVEDTIAILR.G	Y	15603	879.986	1757.96	47.86	60900	16	0.7	1	98.08	P-	48.87	-	336	351
Q7UBW5|CLPB_SHIFL	K.VFVAEPSVQ(+.98)DTIAILR.G	Y	15603	879.986	1757.96	47.86	60900	16	0.7	1	97.52	/M	-	56.08	336	351	Deamidation (NQ)
B1KIR6|CH60_SHEWM	K.VGAATEVEMK.E	N	4422	517.763	1033.51	26.23	965000	10	0.1	1	99.94	PM	53.56	69.81	381	390
O66218|CH60_PANAN	K.VGAATEVEMK.E	N	4422	517.763	1033.51	26.23	965000	10	0.1	1	99.94	PM	53.56	69.81	381	390
P59526|CH60_BUCBP	K.VGAATEVEMK.E	N	4422	517.763	1033.51	26.23	965000	10	0.1	1	99.94	PM	53.56	69.81	381	390
Q15PD3|CH60_PSEA6	K.VGAATEVEMK.E	N	4422	517.763	1033.51	26.23	965000	10	0.1	1	99.94	PM	53.56	69.81	381	390
Q9WWL4|CH60_METSS	K.VGAATEVEMK.E	N	4422	517.763	1033.51	26.23	965000	10	0.1	1	99.94	PM	53.56	69.81	381	390
C3K1A0|CH60_PSEFS	K.VGAGSEVEMK.E	N	3543	503.747	1005.48	24.56	1490000	10	-0.2	1	99.94	PM	47.04	59.06	381	390
Q3K7L6|CH60_PSEPF	K.VGAGSEVEMK.E	N	3543	503.747	1005.48	24.56	1490000	10	-0.2	1	99.94	PM	47.04	59.06	381	390
C3K613|FADB_PSEFS	K.VGAVDAVVAPDKLAEAALNLIK.G	Y	17879	726.424	2176.25	52.67	360000	22	1.1	1	99.94	PM	55.84	74.48	182	203
Q3KI84|IF2_PSEPF	K.VGDKIEVFEK.V	N	6072	582.32	1162.62	29.41	40800	10	2.2	1	99.9	PM	37.68	44.04	821	830
Q87WQ5|IF2_PSESM	K.VGDKIEVFEK.V	N	6072	582.32	1162.62	29.41	40800	10	2.2	1	99.9	PM	37.68	44.04	825	834
B2VL85|CH10_ERWT9	K.VGDL(sub V)VIFSEGYGAK.T	Y	12644	727.881	1453.75	41.79	1120000	14	1.1	1	0	P-	34.52	-	61	74	Mutation
C3K5Z6|EFTS_PSEFS	K.VGEGIEKPVDNFAEEVAAQLAAAK.Q	Y	16005	819.428	2455.26	48.75	631000	24	1.5	1	99.93	PM	68.47	54.06	263	286
C3K5Z6|EFTS_PSEFS	K.VGEGIEKPVDNFAEEVAAQLAAAKQ	Y	15838	862.115	2583.32	48.4	324000	25	1.6	1	99.94	PM	59.56	57.7	263	287
C3K5Z6|EFTS_PSEFS	K.VGENVNIR.R	Y	3946	450.748	899.482	25.32	1010000	8	-0.4	1	99.92	PM	34.92	58.88	126	133
B7LQ20|G3P_ESCF3	K.VGIN(+.98)GFGR.I	N	7921	410.719	819.424	32.9	188000	8	-0.7	2	99.72	PM	25.42	45.74	5	12	Deamidation (NQ)
P17878|G3PC_MESCR	K.VGIN(+.98)GFGR.I	N	7921	410.719	819.424	32.9	188000	8	-0.7	2	99.72	PM	25.42	45.74	6	13	Deamidation (NQ)
B7LQ20|G3P_ESCF3	K.VGINGFGR.I	N	7087	410.227	818.44	31.37	360000	8	-0.3	1	99.91	PM	32.32	55.86	5	12
P17878|G3PC_MESCR	K.VGINGFGR.I	N	7087	410.227	818.44	31.37	360000	8	-0.3	1	99.91	PM	32.32	55.86	6	13
Q3K7L6|CH60_PSEPF	K.VGKEGVITVEEGSGLENELSVVEGMQFDR.G	N	15042	1036.51	3106.51	46.67	207000	29	1	1	99.94	PM	68.4	76.91	169	197
Q88N55|CH60_PSEPK	K.VGKEGVITVEEGSGLENELSVVEGMQFDR.G	N	15042	1036.51	3106.51	46.67	207000	29	1	1	99.94	PM	68.4	76.91	169	197
A6W3S8|ATPB2_MARMS	K.VGLFGGAGVGK.T	N	9420	481.277	960.539	35.77	1060000	11	0.4	1	99.94	PM	54.14	63.13	144	154
C3K1E6|ATPB_PSEFS	K.VGLFGGAGVGK.T	N	9420	481.277	960.539	35.77	1060000	11	0.4	1	99.94	PM	54.14	63.13	144	154
C6DJH2|ATPB_PECCP	K.VGLFGGAGVGK.T	N	9420	481.277	960.539	35.77	1060000	11	0.4	1	99.94	PM	54.14	63.13	146	156
Q07232|ATPB_BUCAP	K.VGLFGGAGVGK.T	N	9420	481.277	960.539	35.77	1060000	11	0.4	1	99.94	PM	54.14	63.13	152	162
[truncated: 2,575 more rows]

## Sheet: Max Quant
Sequence	Length	Modifications	Modified sequence	Deamidation (NQ) Probabilities	Deamidation (NQ)	Leading razor protein	Fasta headers	Charge	m/z	Mass	Mass error [ppm]	Retention time	MS/MS count	MS/MS scan number	Score	Intensity	Potential contaminant
KSEPIPEANNEPVKVVVADNIHDVVFK	27	Unmodified	_KSEPIPEANNEPVKVVVADNIHDVVFK_		0	A0A024FR39	tr|A0A024FR39|A0A024FR39_WHEAT Protein disulfide-isomerase OS=Triticum aestivum OX=4565 GN=TaPDIL1-1delta PE=2 SV=1;tr|A0A024FSC1|A0A024FSC1_WHEAT Protein disulfide-isomerase OS=Triticum aestivum OX=4565 GN=TaPDIL1-1gamma PE=2 SV=1;tr|A0A446R4Y4|A0A446R4Y4	4	747.651	2986.58	1.1367	37.224	1	10254	68.927	1333100
VVVADNIHDVVFK	13	Unmodified	_VVVADNIHDVVFK_		0	A0A024FR39	tr|A0A024FR39|A0A024FR39_WHEAT Protein disulfide-isomerase OS=Triticum aestivum OX=4565 GN=TaPDIL1-1delta PE=2 SV=1;tr|A0A024FSC1|A0A024FSC1_WHEAT Protein disulfide-isomerase OS=Triticum aestivum OX=4565 GN=TaPDIL1-1gamma PE=2 SV=1;tr|A0A446R4Y4|A0A446R4Y4	3	485.605	1453.79	0.96758	35.712	1	9432	101.39	4786000
FHGACFSDTNCANVCQTEGFTGGK	24	Unmodified	_FHGACFSDTNCANVCQTEGFTGGK_		0	A0A060AQ88	tr|A0A060AQ88|A0A060AQ88_WHEAT Defensin OS=Triticum aestivum OX=4565 GN=PDF26 PE=2 SV=1;tr|A0A446P192|A0A446P192_TRITD Knot1 domain-containing protein OS=Triticum turgidum subsp. durum OX=4567 GN=TRITD_3Av1G250390 PE=3 SV=1	3	889.034	2664.08	0.13371	32.147	1	7503	200.27	13990000
CMDELFECPSTCK	13	Unmodified	_CMDELFECPSTCK_		0	A0A077RPC4	tr|A0A077RPC4|A0A077RPC4_WHEAT Uncharacterized protein OS=Triticum aestivum OX=4565 GN=TRAES_3BF168400190CFD_c1 PE=3 SV=1;tr|A0A446PAW0|A0A446PAW0_TRITD Uncharacterized protein OS=Triticum turgidum subsp. durum OX=4567 GN=TRITD_3Bv1G009530 PE=3 SV=1;tr|A0A	2	838.825	1675.64	0.10474	38.114	1	10717	188.28	2110200
LVCQDQYVGDPGPICRPWECCDLPR	25	Unmodified	_LVCQDQYVGDPGPICRPWECCDLPR_		0	A0A077RPC4	tr|A0A077RPC4|A0A077RPC4_WHEAT Uncharacterized protein OS=Triticum aestivum OX=4565 GN=TRAES_3BF168400190CFD_c1 PE=3 SV=1;tr|A0A446PAW0|A0A446PAW0_TRITD Uncharacterized protein OS=Triticum turgidum subsp. durum OX=4567 GN=TRITD_3Bv1G009530 PE=3 SV=1;tr|A0A	3	1030.79	3089.36	-0.15093	38.91	1	11169	66.467	5805900
SNPPTCQCLDEVDKCSPTCK	20	Unmodified	_SNPPTCQCLDEVDKCSPTCK_		0	A0A077RPC4	tr|A0A077RPC4|A0A077RPC4_WHEAT Uncharacterized protein OS=Triticum aestivum OX=4565 GN=TRAES_3BF168400190CFD_c1 PE=3 SV=1;tr|A0A446PAW0|A0A446PAW0_TRITD Uncharacterized protein OS=Triticum turgidum subsp. durum OX=4567 GN=TRITD_3Bv1G009530 PE=3 SV=1;tr|A0A	3	799.338	2394.99	-0.11948	28.332	1	5503	122.44	2309800
AGLENGVLTVTVPK	14	Unmodified	_AGLENGVLTVTVPK_		0	A0A077RPI9	tr|A0A077RPI9|A0A077RPI9_WHEAT SHSP domain-containing protein OS=Triticum aestivum OX=4565 GN=TRAES_3BF010400150CFD_c1 PE=3 SV=1;tr|A0A446PB50|A0A446PB50_TRITD SHSP domain-containing protein OS=Triticum turgidum subsp. durum OX=4567 GN=TRITD_3Bv1G012590 PE	2	699.404	1396.79	0.47457	39.339	1	11368	115.18	18429000
AGLENGVLTVTVPK	14	Deamidation (NQ)	_AGLEN(de)GVLTVTVPK_	AGLEN(1)GVLTVTVPK	1	A0A077RPI9	tr|A0A077RPI9|A0A077RPI9_WHEAT SHSP domain-containing protein OS=Triticum aestivum OX=4565 GN=TRAES_3BF010400150CFD_c1 PE=3 SV=1;tr|A0A446PB50|A0A446PB50_TRITD SHSP domain-containing protein OS=Triticum turgidum subsp. durum OX=4567 GN=TRITD_3Bv1G012590 PE	2	699.896	1397.78	0.29921	41.209	1	12315	144.1	14186000
LPEDAKVEEVK	11	Unmodified	_LPEDAKVEEVK_		0	A0A077RPI9	tr|A0A077RPI9|A0A077RPI9_WHEAT SHSP domain-containing protein OS=Triticum aestivum OX=4565 GN=TRAES_3BF010400150CFD_c1 PE=3 SV=1;tr|A0A446PB50|A0A446PB50_TRITD SHSP domain-containing protein OS=Triticum turgidum subsp. durum OX=4567 GN=TRITD_3Bv1G012590 PE	2	628.84	1255.67	-0.67168	25.186	1	3892	224.75	5059900
SIVPAISGGNSETAAFANAR	20	Unmodified	_SIVPAISGGNSETAAFANAR_		0	A0A077RPI9	tr|A0A077RPI9|A0A077RPI9_WHEAT SHSP domain-containing protein OS=Triticum aestivum OX=4565 GN=TRAES_3BF010400150CFD_c1 PE=3 SV=1;tr|A0A446PB50|A0A446PB50_TRITD SHSP domain-containing protein OS=Triticum turgidum subsp. durum OX=4567 GN=TRITD_3Bv1G012590 PE	2	966.992	1931.97	1.3784	38.582	1	10977	211.83	4775700
VEVEDGNVLVVSGER	15	Unmodified	_VEVEDGNVLVVSGER_		0	A0A077RPI9	tr|A0A077RPI9|A0A077RPI9_WHEAT SHSP domain-containing protein OS=Triticum aestivum OX=4565 GN=TRAES_3BF010400150CFD_c1 PE=3 SV=1;tr|A0A446PB50|A0A446PB50_TRITD SHSP domain-containing protein OS=Triticum turgidum subsp. durum OX=4567 GN=TRITD_3Bv1G012590 PE	2	800.912	1599.81	0.92505	36.313	1	9727	286.19	20879000
CMDEVEQCAATCK	13	Unmodified	_CMDEVEQCAATCK_		0	A0A077RRV1	tr|A0A077RRV1|A0A077RRV1_WHEAT BOWMAN_BIRK domain-containing protein OS=Triticum aestivum OX=4565 GN=TRAES_3BF168400280CFD_c1 PE=3 SV=1;sp|P09864|IBB2_WHEAT Bowman-Birk type proteinase inhibitor II-4 (Fragment) OS=Triticum aestivum OX=4565 PE=1 SV=1;tr|A0A	2	801.307	1600.6	0.1656	27.278	1	4959	232.41	2019900
CMDMVEQCAATCK	13	Unmodified	_CMDMVEQCAATCK_		0	A0A077RRV1	tr|A0A077RRV1|A0A077RRV1_WHEAT BOWMAN_BIRK domain-containing protein OS=Triticum aestivum OX=4565 GN=TRAES_3BF168400280CFD_c1 PE=3 SV=1;sp|P09864|IBB2_WHEAT Bowman-Birk type proteinase inhibitor II-4 (Fragment) OS=Triticum aestivum OX=4565 PE=1 SV=1;tr|A0A	2	802.306	1602.6	0.82223	29.97	1	6362	154.24	1908100
EAGSTMEVVAEQTK	14	Oxidation (M)	_EAGSTM(ox)EVVAEQTK_		0	A0A077RSI3	tr|A0A077RSI3|A0A077RSI3_WHEAT Uncharacterized protein OS=Triticum aestivum OX=4565 GN=TRAES_3BF079100070CFD_c1 PE=3 SV=1;tr|A0A446PDS0|A0A446PDS0_TRITD Uncharacterized protein OS=Triticum turgidum subsp. durum OX=4567 GN=TRITD_3Bv1G023780 PE=3 SV=1;tr|A0A	2	748.351	1494.69	0.91114	24.706	1	3651	156.58	1798700
ELAGQPDVDGFLVGGASLKPEFIDIINAATVK	32	Unmodified	_ELAGQPDVDGFLVGGASLKPEFIDIINAATVK_		0	A0A077RSI3	tr|A0A077RSI3|A0A077RSI3_WHEAT Uncharacterized protein OS=Triticum aestivum OX=4565 GN=TRAES_3BF079100070CFD_c1 PE=3 SV=1;tr|A0A446PDS0|A0A446PDS0_TRITD Uncharacterized protein OS=Triticum turgidum subsp. durum OX=4567 GN=TRITD_3Bv1G023780 PE=3 SV=1;tr|A0A	3	1095.59	3283.73	0.13069	53.676	1	18364	120.52	37649000
ELAGQPDVDGFLVGGASLKPEFIDIINAATVK	32	Unmodified	_ELAGQPDVDGFLVGGASLKPEFIDIINAATVK_		0	A0A077RSI3	tr|A0A077RSI3|A0A077RSI3_WHEAT Uncharacterized protein OS=Triticum aestivum OX=4565 GN=TRAES_3BF079100070CFD_c1 PE=3 SV=1;tr|A0A446PDS0|A0A446PDS0_TRITD Uncharacterized protein OS=Triticum turgidum subsp. durum OX=4567 GN=TRITD_3Bv1G023780 PE=3 SV=1;tr|A0A	4	821.941	3283.73	-0.79292	53.67	1	18388	58.903	1636400
GGAFTGEVSAEMLVNLGVPWVILGHSER	28	Oxidation (M)	_GGAFTGEVSAEM(ox)LVNLGVPWVILGHSER_		0	A0A077RSI3	tr|A0A077RSI3|A0A077RSI3_WHEAT Uncharacterized protein OS=Triticum aestivum OX=4565 GN=TRAES_3BF079100070CFD_c1 PE=3 SV=1;tr|A0A446PDS0|A0A446PDS0_TRITD Uncharacterized protein OS=Triticum turgidum subsp. durum OX=4567 GN=TRITD_3Bv1G023780 PE=3 SV=1;tr|A0A	3	981.167	2940.48	0.23888	51.869	1	17508	56.903	1388400
IIYGGSVTGASCK	13	Unmodified	_IIYGGSVTGASCK_		0	A0A077RSI3	tr|A0A077RSI3|A0A077RSI3_WHEAT Uncharacterized protein OS=Triticum aestivum OX=4565 GN=TRAES_3BF079100070CFD_c1 PE=3 SV=1;tr|A0A446PDS0|A0A446PDS0_TRITD Uncharacterized protein OS=Triticum turgidum subsp. durum OX=4567 GN=TRITD_3Bv1G023780 PE=3 SV=1;tr|A0A	2	656.832	1311.65	0.44056	28.923	1	5794	108.9	15350000
IKDWTNVVVAYEPVWAIGTGK	21	Unmodified	_IKDWTNVVVAYEPVWAIGTGK_		0	A0A077RSI3	tr|A0A077RSI3|A0A077RSI3_WHEAT Uncharacterized protein OS=Triticum aestivum OX=4565 GN=TRAES_3BF079100070CFD_c1 PE=3 SV=1;tr|A0A446PDS0|A0A446PDS0_TRITD Uncharacterized protein OS=Triticum turgidum subsp. durum OX=4567 GN=TRITD_3Bv1G023780 PE=3 SV=1;tr|A0A	3	782.755	2345.24	1.0733	47.412	1	15391	123.17	4794800
SLMGESSEFVGEK	13	Oxidation (M)	_SLM(ox)GESSEFVGEK_		0	A0A077RSI3	tr|A0A077RSI3|A0A077RSI3_WHEAT Uncharacterized protein OS=Triticum aestivum OX=4565 GN=TRAES_3BF079100070CFD_c1 PE=3 SV=1;tr|A0A446PDS0|A0A446PDS0_TRITD Uncharacterized protein OS=Triticum turgidum subsp. durum OX=4567 GN=TRITD_3Bv1G023780 PE=3 SV=1;tr|A0A	2	708.322	1414.63	-0.20258	30.513	1	6709	161.51	8313000
SLMGESSEFVGEK	13	Unmodified	_SLMGESSEFVGEK_		0	A0A077RSI3	tr|A0A077RSI3|A0A077RSI3_WHEAT Uncharacterized protein OS=Triticum aestivum OX=4565 GN=TRAES_3BF079100070CFD_c1 PE=3 SV=1;tr|A0A446PDS0|A0A446PDS0_TRITD Uncharacterized protein OS=Triticum turgidum subsp. durum OX=4567 GN=TRITD_3Bv1G023780 PE=3 SV=1;tr|A0A	2	700.324	1398.63	0.64376	35.611	1	9358	164.66	29966000
TNVSPEVAASTR	12	Unmodified	_TNVSPEVAASTR_		0	A0A077RSI3	tr|A0A077RSI3|A0A077RSI3_WHEAT Uncharacterized protein OS=Triticum aestivum OX=4565 GN=TRAES_3BF079100070CFD_c1 PE=3 SV=1;tr|A0A446PDS0|A0A446PDS0_TRITD Uncharacterized protein OS=Triticum turgidum subsp. durum OX=4567 GN=TRITD_3Bv1G023780 PE=3 SV=1;tr|A0A	2	616.317	1230.62	0.32547	25.731	1	4122	169.58	14885000
VATPAQAQEVHANLR	15	Unmodified	_VATPAQAQEVHANLR_		0	A0A077RSI3	tr|A0A077RSI3|A0A077RSI3_WHEAT Uncharacterized protein OS=Triticum aestivum OX=4565 GN=TRAES_3BF079100070CFD_c1 PE=3 SV=1;tr|A0A446PDS0|A0A446PDS0_TRITD Uncharacterized protein OS=Triticum turgidum subsp. durum OX=4567 GN=TRITD_3Bv1G023780 PE=3 SV=1;tr|A0A	3	535.622	1603.84	1.1481	26.536	1	4558	143.94	14944000
VATPAQAQEVHANLR	15	Unmodified	_VATPAQAQEVHANLR_		0	A0A077RSI3	tr|A0A077RSI3|A0A077RSI3_WHEAT Uncharacterized protein OS=Triticum aestivum OX=4565 GN=TRAES_3BF079100070CFD_c1 PE=3 SV=1;tr|A0A446PDS0|A0A446PDS0_TRITD Uncharacterized protein OS=Triticum turgidum subsp. durum OX=4567 GN=TRITD_3Bv1G023780 PE=3 SV=1;tr|A0A	2	802.929	1603.84	2.0426	26.523	1	4592	108.35	1105100
VATPAQAQEVHANLRDWLK	19	Unmodified	_VATPAQAQEVHANLRDWLK_		0	A0A077RSI3	tr|A0A077RSI3|A0A077RSI3_WHEAT Uncharacterized protein OS=Triticum aestivum OX=4565 GN=TRAES_3BF079100070CFD_c1 PE=3 SV=1;tr|A0A446PDS0|A0A446PDS0_TRITD Uncharacterized protein OS=Triticum turgidum subsp. durum OX=4567 GN=TRITD_3Bv1G023780 PE=3 SV=1;tr|A0A	3	716.383	2146.13	-0.59767	35.462	1	9281	131.56	889610
VIACVGETLEQR	12	Unmodified	_VIACVGETLEQR_		0	A0A077RSI3	tr|A0A077RSI3|A0A077RSI3_WHEAT Uncharacterized protein OS=Triticum aestivum OX=4565 GN=TRAES_3BF079100070CFD_c1 PE=3 SV=1;tr|A0A446PDS0|A0A446PDS0_TRITD Uncharacterized protein OS=Triticum turgidum subsp. durum OX=4567 GN=TRITD_3Bv1G023780 PE=3 SV=1;tr|A0A	2	687.856	1373.7	-1.0734	32.957	1	7934	227.99	52069000
GDPSAAPLDPTFAHVPLDPALPRQPGMR	28	Oxidation (M),2 Hydroxyproline	_GDPSAAPLDP(hy)TFAHVP(hy)LDPALPRQPGM(ox)R_		0	A0A077S3D6	tr|A0A077S3D6|A0A077S3D6_WHEAT Uncharacterized protein OS=Triticum aestivum OX=4565 GN=TRAES_3BF106900010CFD_c1 PE=4 SV=1	3	991.163	2970.47	-0.24758	53.499	1	18297	54.235	813460
LSFVPSSPAPAVNSR	15	Deamidation (NQ),2 Hydroxyproline	_LSFVPSSP(hy)AP(hy)AVN(de)SR_	LSFVPSSPAPAVN(1)SR	1	A0A080YUU6	tr|A0A080YUU6|A0A080YUU6_WHEAT Uncharacterized protein OS=Triticum aestivum OX=4565 GN=TRAES_3BF066000090CFD_c1 PE=4 SV=1	2	781.396	1560.78	1.848	47.281	1	15318	132.25	3986500
AIWTSIQGDLSGFK	14	Unmodified	_AIWTSIQGDLSGFK_		0	A0A0A7AAJ2	tr|A0A0A7AAJ2|A0A0A7AAJ2_WHEAT Grain softness protein (Fragment) OS=Triticum aestivum OX=4565 GN=Gsp-1A PE=4 SV=1;tr|A0A0A7AAG4|A0A0A7AAG4_WHEAT Grain softness protein (Fragment) OS=Triticum aestivum OX=4565 GN=Gsp-1A PE=4 SV=1;tr|A0A0A7AAD7|A0A0A7AAD7_WHE	2	761.899	1521.78	-0.32937	46.005	1	14709	259.08	76953000
GLQQGLEAK	9	Unmodified	_GLQQGLEAK_		0	A0A0A7AAJ2	tr|A0A0A7AAJ2|A0A0A7AAJ2_WHEAT Grain softness protein (Fragment) OS=Triticum aestivum OX=4565 GN=Gsp-1A PE=4 SV=1;tr|A0A0A7AAG4|A0A0A7AAG4_WHEAT Grain softness protein (Fragment) OS=Triticum aestivum OX=4565 GN=Gsp-1A PE=4 SV=1;tr|A0A0A7AAD7|A0A0A7AAD7_WHE	2	472.264	942.513	-0.34059	25.626	1	4078	133.6	135990000
LDSCSDYVMDR	11	Unmodified	_LDSCSDYVMDR_		0	A0A0A7AAJ2	tr|A0A0A7AAJ2|A0A0A7AAJ2_WHEAT Grain softness protein (Fragment) OS=Triticum aestivum OX=4565 GN=Gsp-1A PE=4 SV=1;tr|A0A0A7AAG4|A0A0A7AAG4_WHEAT Grain softness protein (Fragment) OS=Triticum aestivum OX=4565 GN=Gsp-1A PE=4 SV=1;tr|A0A0A7AAD7|A0A0A7AAD7_WHE	2	680.779	1359.54	0.59235	31.267	1	7013	227.99	58665000
SCEEVQNQCCQQLR	14	Unmodified	_SCEEVQNQCCQQLR_		0	A0A0A7AAJ2	tr|A0A0A7AAJ2|A0A0A7AAJ2_WHEAT Grain softness protein (Fragment) OS=Triticum aestivum OX=4565 GN=Gsp-1A PE=4 SV=1;tr|A0A0A7AAG4|A0A0A7AAG4_WHEAT Grain softness protein (Fragment) OS=Triticum aestivum OX=4565 GN=Gsp-1A PE=4 SV=1;tr|A0A0A7AAD7|A0A0A7AAD7_WHE	2	919.883	1837.75	-0.42915	24.724	1	3642	294.93	159740000
SCEEVQNQCCQQLR	14	Unmodified	_SCEEVQNQCCQQLR_		0	A0A0A7AAJ2	tr|A0A0A7AAJ2|A0A0A7AAJ2_WHEAT Grain softness protein (Fragment) OS=Triticum aestivum OX=4565 GN=Gsp-1A PE=4 SV=1;tr|A0A0A7AAG4|A0A0A7AAG4_WHEAT Grain softness protein (Fragment) OS=Triticum aestivum OX=4565 GN=Gsp-1A PE=4 SV=1;tr|A0A0A7AAD7|A0A0A7AAD7_WHE	3	613.591	1837.75	0.41322	24.736	1	3663	143.31	9052200
SCEEVQNQCCQQLR	14	Deamidation (NQ)	_SCEEVQN(de)QCCQQLR_	SCEEVQ(0.128)N(0.417)Q(0.417)CCQ(0.02)Q(0.019)LR	1	A0A0A7AAJ2	tr|A0A0A7AAJ2|A0A0A7AAJ2_WHEAT Grain softness protein (Fragment) OS=Triticum aestivum OX=4565 GN=Gsp-1A PE=4 SV=1;tr|A0A0A7AAG4|A0A0A7AAG4_WHEAT Grain softness protein (Fragment) OS=Triticum aestivum OX=4565 GN=Gsp-1A PE=4 SV=1;tr|A0A0A7AAD7|A0A0A7AAD7_WHE	2	920.375	1838.73	-0.66393	25.258	1	3949	121.9	1871200
CTAMEDFMQGMLR	13	Unmodified	_CTAMEDFMQGMLR_		0	A0A1D5UB33	tr|A0A1D5UB33|A0A1D5UB33_WHEAT AAI domain-containing protein OS=Triticum aestivum OX=4565 PE=3 SV=1	2	795.333	1588.65	-0.54161	48.505	1	15880	285.63	21673000
DLWEFTLSLVKPELCNLK	18	Unmodified	_DLWEFTLSLVKPELCNLK_		0	A0A1D5UB33	tr|A0A1D5UB33|A0A1D5UB33_WHEAT AAI domain-containing protein OS=Triticum aestivum OX=4565 PE=3 SV=1	3	735.726	2204.16	-0.48791	56.708	1	19813	209.6	9600300
ELEAVSEECR	10	Unmodified	_ELEAVSEECR_		0	A0A1D5UB33	tr|A0A1D5UB33|A0A1D5UB33_WHEAT AAI domain-containing protein OS=Triticum aestivum OX=4565 PE=3 SV=1	2	611.274	1220.53	0.69842	27	1	4782	262.83	83078000
LEGVPEGCTR	10	Unmodified	_LEGVPEGCTR_		0	A0A1D5UB33	tr|A0A1D5UB33|A0A1D5UB33_WHEAT AAI domain-containing protein OS=Triticum aestivum OX=4565 PE=3 SV=1	2	559.269	1116.52	1.1972	26.591	1	4584	128.36	47049000
AALPENPCPPPCK	13	Unmodified	_AALPENPCPPPCK_		0	A0A1D5ZVN9	tr|A0A1D5ZVN9|A0A1D5ZVN9_WHEAT BOWMAN_BIRK domain-containing protein OS=Triticum aestivum OX=4565 PE=4 SV=1;tr|A0A3B6KSN2|A0A3B6KSN2_WHEAT BOWMAN_BIRK domain-containing protein OS=Triticum aestivum OX=4565 PE=4 SV=1	2	725.845	1449.67	1.117	28.582	1	5511	143.37	42726000
AALPENPCPPPCKK	14	Unmodified	_AALPENPCPPPCKK_		0	A0A1D5ZVN9	tr|A0A1D5ZVN9|A0A1D5ZVN9_WHEAT BOWMAN_BIRK domain-containing protein OS=Triticum aestivum OX=4565 PE=4 SV=1;tr|A0A3B6KSN2|A0A3B6KSN2_WHEAT BOWMAN_BIRK domain-containing protein OS=Triticum aestivum OX=4565 PE=4 SV=1	2	789.892	1577.77	0.77465	24.893	1	3735	101.38	1821200
CCDNCNSWSGAQFCDDVGPK	20	Unmodified	_CCDNCNSWSGAQFCDDVGPK_		0	A0A1D5ZVN9	tr|A0A1D5ZVN9|A0A1D5ZVN9_WHEAT BOWMAN_BIRK domain-containing protein OS=Triticum aestivum OX=4565 PE=4 SV=1;tr|A0A3B6KSN2|A0A3B6KSN2_WHEAT BOWMAN_BIRK domain-containing protein OS=Triticum aestivum OX=4565 PE=4 SV=1	3	792.963	2375.87	0.58071	36.313	2	9730	127.59	12248000
CCDNCNSWSGAQFCDDVGPK	20	Unmodified	_CCDNCNSWSGAQFCDDVGPK_		0	A0A1D5ZVN9	tr|A0A1D5ZVN9|A0A1D5ZVN9_WHEAT BOWMAN_BIRK domain-containing protein OS=Triticum aestivum OX=4565 PE=4 SV=1;tr|A0A3B6KSN2|A0A3B6KSN2_WHEAT BOWMAN_BIRK domain-containing protein OS=Triticum aestivum OX=4565 PE=4 SV=1	2	1188.94	2375.87	0.039793	36.313	1	9726	225.33	33722000
CCDNCNSWSGAQFCDDVGPK	20	Unmodified	_CCDNCNSWSGAQFCDDVGPK_		0	A0A1D5ZVN9	tr|A0A1D5ZVN9|A0A1D5ZVN9_WHEAT BOWMAN_BIRK domain-containing protein OS=Triticum aestivum OX=4565 PE=4 SV=1;tr|A0A3B6KSN2|A0A3B6KSN2_WHEAT BOWMAN_BIRK domain-containing protein OS=Triticum aestivum OX=4565 PE=4 SV=1	2	1188.94	2375.87	-0.59863	43.11	1	13284	124.3	3596200
QEFDTHMANGK	11	Unmodified	_QEFDTHMANGK_		0	A0A1D6RNH0	tr|A0A1D6RNH0|A0A1D6RNH0_WHEAT Thioredoxin domain-containing protein OS=Triticum aestivum OX=4565 GN=CAMPLR22A2D_LOCUS2386 PE=4 SV=1;tr|Q8GVD3|Q8GVD3_WHEAT Thioredoxin OS=Triticum aestivum OX=4565 PE=2 SV=1;tr|A0A5J6CN68|A0A5J6CN68_TRITD Thioredoxin OS=Tri	3	426.524	1276.55	NaN	23.864	1	3246	94.465
DYVLQQTCGTFTPGSK	16	Unmodified	_DYVLQQTCGTFTPGSK_		0	A0A1S6KXP9	tr|A0A1S6KXP9|A0A1S6KXP9_WHEAT Alpha amylase/trypsin inhibitor (Fragment) OS=Triticum aestivum OX=4565 GN=ATI PE=2 SV=1;tr|Q6S5B1|Q6S5B1_TRITD Alpha amylase inhibitor CM3 OS=Triticum turgidum subsp. durum OX=4567 GN=AAI CM3 PE=3 SV=1;tr|Q53YX8|Q53YX8_WHEAT	2	901.425	1800.84	-0.86408	36.954	1	10078	234.87	1933800000
DYVLQQTCGTFTPGSK	16	Unmodified	_DYVLQQTCGTFTPGSK_		0	A0A1S6KXP9	tr|A0A1S6KXP9|A0A1S6KXP9_WHEAT Alpha amylase/trypsin inhibitor (Fragment) OS=Triticum aestivum OX=4565 GN=ATI PE=2 SV=1;tr|Q6S5B1|Q6S5B1_TRITD Alpha amylase inhibitor CM3 OS=Triticum turgidum subsp. durum OX=4567 GN=AAI CM3 PE=3 SV=1;tr|Q53YX8|Q53YX8_WHEAT	3	601.286	1800.84	-0.55561	36.922	1	10112	134.81	6045300
LLVAPGQCNLATIHNVR	17	Unmodified	_LLVAPGQCNLATIHNVR_		0	A0A1S6KXP9	tr|A0A1S6KXP9|A0A1S6KXP9_WHEAT Alpha amylase/trypsin inhibitor (Fragment) OS=Triticum aestivum OX=4565 GN=ATI PE=2 SV=1;tr|Q6S5B1|Q6S5B1_TRITD Alpha amylase inhibitor CM3 OS=Triticum turgidum subsp. durum OX=4567 GN=AAI CM3 PE=3 SV=1;tr|Q53YX8|Q53YX8_WHEAT	3	626.012	1875.01	-0.43283	34.23	1	8591	166.64	53206000
LPEWMTSASIYSPGK	15	Unmodified	_LPEWMTSASIYSPGK_		0	A0A1S6KXP9	tr|A0A1S6KXP9|A0A1S6KXP9_WHEAT Alpha amylase/trypsin inhibitor (Fragment) OS=Triticum aestivum OX=4565 GN=ATI PE=2 SV=1;tr|Q6S5B1|Q6S5B1_TRITD Alpha amylase inhibitor CM3 OS=Triticum turgidum subsp. durum OX=4567 GN=AAI CM3 PE=3 SV=1;tr|Q53YX8|Q53YX8_WHEAT	2	833.911	1665.81	-0.3295	43.675	1	13541	162.68	2127100
LPEWMTSASIYSPGKPYLAK	20	Oxidation (M),Hydroxyproline	_LP(hy)EWM(ox)TSASIYSPGKPYLAK_		0	A0A1S6KXP9	tr|A0A1S6KXP9|A0A1S6KXP9_WHEAT Alpha amylase/trypsin inhibitor (Fragment) OS=Triticum aestivum OX=4565 GN=ATI PE=2 SV=1;tr|Q6S5B1|Q6S5B1_TRITD Alpha amylase inhibitor CM3 OS=Triticum turgidum subsp. durum OX=4567 GN=AAI CM3 PE=3 SV=1;tr|Q53YX8|Q53YX8_WHEAT	3	757.717	2270.13	-0.21018	39.799	1	11634	83.792	2738500
LPEWMTSASIYSPGKPYLAK	20	Unmodified	_LPEWMTSASIYSPGKPYLAK_		0	A0A1S6KXP9	tr|A0A1S6KXP9|A0A1S6KXP9_WHEAT Alpha amylase/trypsin inhibitor (Fragment) OS=Triticum aestivum OX=4565 GN=ATI PE=2 SV=1;tr|Q6S5B1|Q6S5B1_TRITD Alpha amylase inhibitor CM3 OS=Triticum turgidum subsp. durum OX=4567 GN=AAI CM3 PE=3 SV=1;tr|Q53YX8|Q53YX8_WHEAT	3	747.054	2238.14	0.69711	41.82	1	12580	127.53	157170000
LYCCQELAEISQQCR	15	Unmodified	_LYCCQELAEISQQCR_		0	A0A1S6KXP9	tr|A0A1S6KXP9|A0A1S6KXP9_WHEAT Alpha amylase/trypsin inhibitor (Fragment) OS=Triticum aestivum OX=4565 GN=ATI PE=2 SV=1;tr|Q6S5B1|Q6S5B1_TRITD Alpha amylase inhibitor CM3 OS=Triticum turgidum subsp. durum OX=4567 GN=AAI CM3 PE=3 SV=1;tr|Q53YX8|Q53YX8_WHEAT	3	653.29	1956.85	1.6357	36.585	1	9899	178.67	565670000
LYCCQELAEISQQCR	15	Unmodified	_LYCCQELAEISQQCR_		0	A0A1S6KXP9	tr|A0A1S6KXP9|A0A1S6KXP9_WHEAT Alpha amylase/trypsin inhibitor (Fragment) OS=Triticum aestivum OX=4565 GN=ATI PE=2 SV=1;tr|Q6S5B1|Q6S5B1_TRITD Alpha amylase inhibitor CM3 OS=Triticum turgidum subsp. durum OX=4567 GN=AAI CM3 PE=3 SV=1;tr|Q53YX8|Q53YX8_WHEAT	2	979.432	1956.85	-0.45483	36.586	1	9900	312.69	562500000
SGNVGESGLIDLPGCPR	17	Unmodified	_SGNVGESGLIDLPGCPR_		0	A0A1S6KXP9	tr|A0A1S6KXP9|A0A1S6KXP9_WHEAT Alpha amylase/trypsin inhibitor (Fragment) OS=Triticum aestivum OX=4565 GN=ATI PE=2 SV=1;tr|Q6S5B1|Q6S5B1_TRITD Alpha amylase inhibitor CM3 OS=Triticum turgidum subsp. durum OX=4567 GN=AAI CM3 PE=3 SV=1;tr|Q53YX8|Q53YX8_WHEAT	2	864.423	1726.83	-0.56892	38.836	1	11096	346.02	4567100000
SGNVGESGLIDLPGCPR	17	Unmodified	_SGNVGESGLIDLPGCPR_		0	A0A1S6KXP9	tr|A0A1S6KXP9|A0A1S6KXP9_WHEAT Alpha amylase/trypsin inhibitor (Fragment) OS=Triticum aestivum OX=4565 GN=ATI PE=2 SV=1;tr|Q6S5B1|Q6S5B1_TRITD Alpha amylase inhibitor CM3 OS=Triticum turgidum subsp. durum OX=4567 GN=AAI CM3 PE=3 SV=1;tr|Q53YX8|Q53YX8_WHEAT	3	576.618	1726.83	0.71731	38.836	1	11118	179.74	64969000
SGNVGESGLIDLPGCPR	17	Deamidation (NQ)	_SGN(de)VGESGLIDLPGCPR_	SGN(1)VGESGLIDLPGCPR	1	A0A1S6KXP9	tr|A0A1S6KXP9|A0A1S6KXP9_WHEAT Alpha amylase/trypsin inhibitor (Fragment) OS=Triticum aestivum OX=4565 GN=ATI PE=2 SV=1;tr|Q6S5B1|Q6S5B1_TRITD Alpha amylase inhibitor CM3 OS=Triticum turgidum subsp. durum OX=4567 GN=AAI CM3 PE=3 SV=1;tr|Q53YX8|Q53YX8_WHEAT	2	864.915	1727.81	3.1082	40.102	1	11774	179.93	4709500
TNLLPHCR	8	Unmodified	_TNLLPHCR_		0	A0A1S6KXP9	tr|A0A1S6KXP9|A0A1S6KXP9_WHEAT Alpha amylase/trypsin inhibitor (Fragment) OS=Triticum aestivum OX=4565 GN=ATI PE=2 SV=1;tr|Q6S5B1|Q6S5B1_TRITD Alpha amylase inhibitor CM3 OS=Triticum turgidum subsp. durum OX=4567 GN=AAI CM3 PE=3 SV=1;tr|Q53YX8|Q53YX8_WHEAT	2	505.764	1009.51	-0.16896	23.901	1	3196	148.07	168860000
APNLNRNRER	10	2 Deamidation (NQ),Hydroxyproline	_AP(hy)NLN(de)RN(de)RER_	APNLN(1)RN(1)RER	2	A0A2X0S4P7	tr|A0A2X0S4P7|A0A2X0S4P7_WHEAT Uncharacterized protein OS=Triticum aestivum OX=4565 GN=CAMPLR22A2D_LOCUS2044 PE=4 SV=1;tr|A0A446LIM7|A0A446LIM7_TRITD Molybdopterin molybdenumtransferase OS=Triticum turgidum subsp. durum OX=4567 GN=TRITD_2Av1G270250 PE=3 SV	2	629.318	1256.62	-2.0633	38.326	1	10809	134.81	26460000
TVKFVNVDFMNDEEVLGR	18	Oxidation (M)	_TVKFVNVDFM(ox)NDEEVLGR_		0	A0A2X0SBT7	tr|A0A2X0SBT7|A0A2X0SBT7_WHEAT Uncharacterized protein OS=Triticum aestivum OX=4565 GN=CAMPLR22A2D_LOCUS4926 PE=4 SV=1	2	1064.52	2127.03	-2.6463	36.842	1	10053	100.02	5565800
TQESETQKANAK	12	3 Deamidation (NQ)	_TQ(de)ESETQ(de)KAN(de)AK_	TQ(1)ESETQ(1)KAN(1)AK	3	A0A2X0SJ36	tr|A0A2X0SJ36|A0A2X0SJ36_WHEAT Uncharacterized protein OS=Triticum aestivum OX=4565 GN=CAMPLR22A2D_LOCUS594 PE=4 SV=1	2	669.307	1336.6	2.1404	31.85	1	7337	104.05	18328000
PVLPPFPTGELPPK	14	5 Hydroxyproline	_P(hy)VLP(hy)P(hy)FP(hy)TGELP(hy)PK_		0	A0A2X0TTK8	tr|A0A2X0TTK8|A0A2X0TTK8_WHEAT Uncharacterized protein OS=Triticum aestivum OX=4565 GN=CAMPLR22A2D_LOCUS1686 PE=4 SV=1;tr|A0A3B6D9U2|A0A3B6D9U2_WHEAT Uncharacterized protein OS=Triticum aestivum OX=4565 PE=4 SV=1	2	784.914	1567.81	-0.99597	50.417	1	16797	119.22	38369000
EVLQLEGLYLPPTLSWLGFAGQLQK	25	2 Deamidation (NQ)	_EVLQ(de)LEGLYLPPTLSWLGFAGQLQ(de)K_	EVLQ(1)LEGLYLPPTLSWLGFAGQ(0.483)LQ(0.517)K	2	A0A3B5XTH6	tr|A0A3B5XTH6|A0A3B5XTH6_WHEAT Uncharacterized protein OS=Triticum aestivum OX=4565 PE=4 SV=1	3	934.837	2801.49	0.014464	59.976	1	21426	42.612	248900
ALPGDLGYEENCRR	14	Unmodified	_ALPGDLGYEENCRR_		0	A0A3B5XVL2	tr|A0A3B5XVL2|A0A3B5XVL2_WHEAT Uncharacterized protein OS=Triticum aestivum OX=4565 PE=4 SV=1	2	825.389	1648.76	-0.45137	29.921	1	6266	94.692	3632000
HMRPGSSIINTTSVNAYK	18	Unmodified	_HMRPGSSIINTTSVNAYK_		0	A0A3B5XVL2	tr|A0A3B5XVL2|A0A3B5XVL2_WHEAT Uncharacterized protein OS=Triticum aestivum OX=4565 PE=4 SV=1	3	659.339	1974.99	1.4849	28.087	1	5346	143.14	8191400
VDILVNNAAEQYVRPCITEITEQDLER	27	Unmodified	_VDILVNNAAEQYVRPCITEITEQDLER_		0	A0A3B5XVL2	tr|A0A3B5XVL2|A0A3B5XVL2_WHEAT Uncharacterized protein OS=Triticum aestivum OX=4565 PE=4 SV=1	3	1063.53	3187.58	0.5031	45.68	1	14534	164.42	29942000
VDILVNNAAEQYVRPCITEITEQDLER	27	Unmodified	_VDILVNNAAEQYVRPCITEITEQDLER_		0	A0A3B5XVL2	tr|A0A3B5XVL2|A0A3B5XVL2_WHEAT Uncharacterized protein OS=Triticum aestivum OX=4565 PE=4 SV=1	4	797.903	3187.58	-0.24103	45.672	1	14543	99.148	3106200
KSPQDREFEDR	11	Deamidation (NQ),Hydroxyproline	_KSP(hy)Q(de)DREFEDR_	KSPQ(1)DREFEDR	1	A0A3B5YRB3	tr|A0A3B5YRB3|A0A3B5YRB3_WHEAT Receptor-like serine/threonine-protein kinase OS=Triticum aestivum OX=4565 PE=3 SV=1	2	712.326	1422.64	2.3533	25.09	1	3839	99.136	9953300
AISPEVLEASFNTTPEMEK	19	Unmodified	_AISPEVLEASFNTTPEMEK_		0	A0A3B5YSH7	tr|A0A3B5YSH7|A0A3B5YSH7_WHEAT Uncharacterized protein OS=Triticum aestivum OX=4565 PE=3 SV=1;tr|A0A3B5XTY5|A0A3B5XTY5_WHEAT Uncharacterized protein OS=Triticum aestivum OX=4565 PE=3 SV=1;tr|A0A446YZC8|A0A446YZC8_TRITD Cupin type-1 domain-containing protei	2	1047.01	2092	-0.32241	43.838	1	13622	115.37	3588500
AYGGDGGAYYEWSPAELPMLGVASIGAAK	29	Unmodified	_AYGGDGGAYYEWSPAELPMLGVASIGAAK_		0	A0A3B5YSH7	tr|A0A3B5YSH7|A0A3B5YSH7_WHEAT Uncharacterized protein OS=Triticum aestivum OX=4565 PE=3 SV=1;tr|A0A3B5XTY5|A0A3B5XTY5_WHEAT Uncharacterized protein OS=Triticum aestivum OX=4565 PE=3 SV=1;tr|A0A446YZC8|A0A446YZC8_TRITD Cupin type-1 domain-containing protei	3	967.797	2900.37	-0.28185	53.692	1	18390	85.002	1504300
IADASGMEWFSIITTPNPIFSHLAGK	26	Unmodified	_IADASGMEWFSIITTPNPIFSHLAGK_		0	A0A3B5YSH7	tr|A0A3B5YSH7|A0A3B5YSH7_WHEAT Uncharacterized protein OS=Triticum aestivum OX=4565 PE=3 SV=1;tr|A0A3B5XTY5|A0A3B5XTY5_WHEAT Uncharacterized protein OS=Triticum aestivum OX=4565 PE=3 SV=1;tr|A0A446YZC8|A0A446YZC8_TRITD Cupin type-1 domain-containing protei	3	935.142	2802.41	-0.11054	55.033	1	19033	124.31	1862000
VVVLNTANLPLVK	13	Unmodified	_VVVLNTANLPLVK_		0	A0A3B5YSH7	tr|A0A3B5YSH7|A0A3B5YSH7_WHEAT Uncharacterized protein OS=Triticum aestivum OX=4565 PE=3 SV=1;tr|A0A3B5XTY5|A0A3B5XTY5_WHEAT Uncharacterized protein OS=Triticum aestivum OX=4565 PE=3 SV=1;tr|A0A446YZC8|A0A446YZC8_TRITD Cupin type-1 domain-containing protei	2	690.435	1378.85	2.3972	42.13	1	12806	138.08	1958100
ATDVTAPGGGALAGGSRPSEGGGDR	25	Unmodified	_ATDVTAPGGGALAGGSRPSEGGGDR_		0	A0A3B5YZ25	tr|A0A3B5YZ25|A0A3B5YZ25_WHEAT Cold shock domain protein 2 OS=Triticum aestivum OX=4565 PE=4 SV=1;tr|Q75QN9|Q75QN9_WHEAT Cold shock domain protein 2 OS=Triticum aestivum OX=4565 GN=WCSP2 PE=2 SV=1	3	738.356	2212.05	2.0955	26.758	1	4683	103.2	4071200
SLNENDVVEFEVITGDDGR	19	Unmodified	_SLNENDVVEFEVITGDDGR_		0	A0A3B5YZ25	tr|A0A3B5YZ25|A0A3B5YZ25_WHEAT Cold shock domain protein 2 OS=Triticum aestivum OX=4565 PE=4 SV=1;tr|Q75QN9|Q75QN9_WHEAT Cold shock domain protein 2 OS=Triticum aestivum OX=4565 GN=WCSP2 PE=2 SV=1	2	1054.49	2106.97	-0.49213	45.543	1	14443	92.935	1083200
DSVTGAAGGAVDKTR	15	Unmodified	_DSVTGAAGGAVDKTR_		0	A0A3B5Z3G6	tr|A0A3B5Z3G6|A0A3B5Z3G6_WHEAT Uncharacterized protein OS=Triticum aestivum OX=4565 PE=4 SV=1;tr|A0A446JD98|A0A446JD98_TRITD Uncharacterized protein OS=Triticum turgidum subsp. durum OX=4567 GN=TRITD_1Av1G218340 PE=4 SV=1;tr|A0A3B5Y5E3|A0A3B5Y5E3_WHEAT Unc	2	702.858	1403.7	0.99189	23.854	1	3248	156.14	1984600
EEGGQGGVSLEEIGK	15	Unmodified	_EEGGQGGVSLEEIGK_		0	A0A3B5Z3G6	tr|A0A3B5Z3G6|A0A3B5Z3G6_WHEAT Uncharacterized protein OS=Triticum aestivum OX=4565 PE=4 SV=1;tr|A0A446JD98|A0A446JD98_TRITD Uncharacterized protein OS=Triticum turgidum subsp. durum OX=4567 GN=TRITD_1Av1G218340 PE=4 SV=1;tr|A0A3B5Y5E3|A0A3B5Y5E3_WHEAT Unc	2	744.862	1487.71	1.0101	33.777	1	8376	207.95	30238000
GIVAGEEELIPVEGEAGK	18	Unmodified	_GIVAGEEELIPVEGEAGK_		0	A0A3B5Z3G6	tr|A0A3B5Z3G6|A0A3B5Z3G6_WHEAT Uncharacterized protein OS=Triticum aestivum OX=4565 PE=4 SV=1;tr|A0A446JD98|A0A446JD98_TRITD Uncharacterized protein OS=Triticum turgidum subsp. durum OX=4567 GN=TRITD_1Av1G218340 PE=4 SV=1;tr|A0A3B5Y5E3|A0A3B5Y5E3_WHEAT Unc	2	898.967	1795.92	0.4222	40.437	1	11914	314.48	45462000
GIVAGEEELIPVEGEAGK	18	Unmodified	_GIVAGEEELIPVEGEAGK_		0	A0A3B5Z3G6	tr|A0A3B5Z3G6|A0A3B5Z3G6_WHEAT Uncharacterized protein OS=Triticum aestivum OX=4565 PE=4 SV=1;tr|A0A446JD98|A0A446JD98_TRITD Uncharacterized protein OS=Triticum turgidum subsp. durum OX=4567 GN=TRITD_1Av1G218340 PE=4 SV=1;tr|A0A3B5Y5E3|A0A3B5Y5E3_WHEAT Unc	3	599.647	1795.92	-0.77037	40.44	1	11940	78.441	1564200
PRFQIRASQPGEGPSEVK	18	2 Deamidation (NQ),2 Hydroxyproline	_PRFQ(de)IRASQ(de)P(hy)GEGP(hy)SEVK_	PRFQ(1)IRASQ(1)PGEGPSEVK	2	A0A3B5Z5S9	tr|A0A3B5Z5S9|A0A3B5Z5S9_WHEAT Uncharacterized protein OS=Triticum aestivum OX=4565 PE=4 SV=1	2	1009	2015.99	-0.24832	55.18	1	19102	62.338	1084900
DDLVDEFMRYVNEK	14	Unmodified	_DDLVDEFMRYVNEK_		0	A0A3B5ZMP4	tr|A0A3B5ZMP4|A0A3B5ZMP4_WHEAT Uncharacterized protein OS=Triticum aestivum OX=4565 PE=3 SV=1	3	591.61	1771.81	-0.78789	26.779	1	4686	91.961	21170000
AAVAREAIAGPRLCPSLPPELLANIHDR	28	Deamidation (NQ),3 Hydroxyproline	_AAVAREAIAGP(hy)RLCPSLP(hy)P(hy)ELLAN(de)IHDR_	AAVAREAIAGPRLCPSLPPELLAN(1)IHDR	1	A0A3B5ZNA5	tr|A0A3B5ZNA5|A0A3B5ZNA5_WHEAT DUF295 domain-containing protein OS=Triticum aestivum OX=4565 PE=4 SV=1	3	1019.54	3055.59	-2.0329	51.166	1	17175	48.961	2645100
AADVTAPGGGALAGGSRPGDGGGDR	25	Unmodified	_AADVTAPGGGALAGGSRPGDGGGDR_		0	A0A3B5ZW34	tr|A0A3B5ZW34|A0A3B5ZW34_WHEAT Uncharacterized protein OS=Triticum aestivum OX=4565 PE=4 SV=1;tr|A0A3B5Y1S1|A0A3B5Y1S1_WHEAT Uncharacterized protein OS=Triticum aestivum OX=4565 PE=4 SV=1	3	713.677	2138.01	0.048984	27.271	1	4943	95.988	2935600
SLNENDAVEFEIITGDDGR	19	Unmodified	_SLNENDAVEFEIITGDDGR_		0	A0A3B5ZW36	tr|A0A3B5ZW36|A0A3B5ZW36_WHEAT Uncharacterized protein OS=Triticum aestivum OX=4565 PE=4 SV=1;tr|Q75QN8|Q75QN8_WHEAT Cold shock domain protein 3 OS=Triticum aestivum OX=4565 GN=WCSP3 PE=2 SV=1	2	1047.48	2092.95	-1.6149	44.801	1	14098	109.07	1565700
DITEVIASGR	10	Unmodified	_DITEVIASGR_		0	A0A3B5ZWM4	tr|A0A3B5ZWM4|A0A3B5ZWM4_WHEAT Uncharacterized protein OS=Triticum aestivum OX=4565 PE=3 SV=1;tr|A0A3B5YZL3|A0A3B5YZL3_WHEAT Uncharacterized protein OS=Triticum aestivum OX=4565 PE=3 SV=1;tr|M8A407|M8A407_TRIUA 60S acidic ribosomal protein P2B OS=Triticum	2	530.785	1059.56	0.4775	37.969	1	10640	159.58	2467800
ARAAMAPPGARGPNLSASPSPPPR	24	Oxidation (M),Hydroxyproline	_ARAAM(ox)APPGARGP(hy)NLSASPSPPPR_		0	A0A3B6A2B5	tr|A0A3B6A2B5|A0A3B6A2B5_WHEAT Uncharacterized protein OS=Triticum aestivum OX=4565 PE=4 SV=1	3	786.741	2357.2	1.9771	43.775	1	13560	61.304	50041000
GTIFFTQEGEGPTTVTGSVTGLK	23	Unmodified	_GTIFFTQEGEGPTTVTGSVTGLK_		0	A0A3B6ASA5	tr|A0A3B6ASA5|A0A3B6ASA5_WHEAT Superoxide dismutase [Cu-Zn] OS=Triticum aestivum OX=4565 PE=3 SV=1;tr|A0A446KN50|A0A446KN50_TRITD Superoxide dismutase [Cu-Zn] OS=Triticum turgidum subsp. durum OX=4567 GN=TRITD_2Av1G034290 PE=3 SV=1;tr|A0A3B6ASV9|A0A3B6ASV9	2	1164.09	2326.17	1.0414	43.269	1	13342	246.66	38528000
HAGDLGNVTAGVDGVASINITDCHIPLTGPNSIVGR	36	Unmodified	_HAGDLGNVTAGVDGVASINITDCHIPLTGPNSIVGR_		0	A0A3B6ASA5	tr|A0A3B6ASA5|A0A3B6ASA5_WHEAT Superoxide dismutase [Cu-Zn] OS=Triticum aestivum OX=4565 PE=3 SV=1;tr|A0A446KN50|A0A446KN50_TRITD Superoxide dismutase [Cu-Zn] OS=Triticum turgidum subsp. durum OX=4567 GN=TRITD_2Av1G034290 PE=3 SV=1;tr|A0A3B6ASV9|A0A3B6ASV10	4	900.207	3596.8	-0.73857	43.719	1	13604	76.415	3723200
LFVDAADGSGNSAPYVAEVYEQSWTNTR	28	Unmodified	_LFVDAADGSGNSAPYVAEVYEQSWTNTR_		0	A0A3B6AU95	tr|A0A3B6AU95|A0A3B6AU95_WHEAT Cysteine proteinase inhibitor OS=Triticum aestivum OX=4565 PE=3 SV=1;tr|A0A023T4H1|A0A023T4H1_9POAL Cysteine proteinase inhibitor OS=Secale cereale x Triticum aestivum OX=49318 GN=TrcC-7 PE=2 SV=1;tr|A0A1D5UXT7|A0A1D5UXT7_WHE	3	1016.47	3046.39	-0.32079	48.102	1	15694	141.29	5003400
VGGWGPIPDVR	11	Unmodified	_VGGWGPIPDVR_		0	A0A3B6AU95	tr|A0A3B6AU95|A0A3B6AU95_WHEAT Cysteine proteinase inhibitor OS=Triticum aestivum OX=4565 PE=3 SV=1;tr|A0A023T4H1|A0A023T4H1_9POAL Cysteine proteinase inhibitor OS=Secale cereale x Triticum aestivum OX=49318 GN=TrcC-7 PE=2 SV=1;tr|A0A1D5UXT7|A0A1D5UXT7_WHE	2	576.812	1151.61	1.4979	40.208	1	11817	126.24	5860200
VNNPDLLDLPLIDVFR	16	Unmodified	_VNNPDLLDLPLIDVFR_		0	A0A3B6B0Y8	tr|A0A3B6B0Y8|A0A3B6B0Y8_WHEAT Mannan endo-1,4-beta-mannosidase OS=Triticum aestivum OX=4565 PE=3 SV=1;tr|A0A3B6DEQ7|A0A3B6DEQ7_WHEAT Mannan endo-1,4-beta-mannosidase OS=Triticum aestivum OX=4565 PE=3 SV=1;tr|A0A446MG01|A0A446MG01_TRITD Mannan endo-1,4-bet	2	927.012	1852.01	1.1126	56.967	1	19936	114.24	663030
AGTQSRMQVNHWWQLLR	17	2 Deamidation (NQ)	_AGTQSRMQVN(de)HWWQ(de)LLR_	AGTQSRMQ(0.003)VN(0.996)HWWQ(1)LLR	2	A0A3B6B4K6	tr|A0A3B6B4K6|A0A3B6B4K6_WHEAT Uncharacterized protein OS=Triticum aestivum OX=4565 PE=4 SV=1	2	1057.02	2112.03	-1.3116	34.03	1	8497	104.07	20907000
LINEPTAAAIAYGLDK	16	Unmodified	_LINEPTAAAIAYGLDK_		0	A0A3B6BAD3	tr|A0A3B6BAD3|A0A3B6BAD3_WHEAT Uncharacterized protein OS=Triticum aestivum OX=4565 PE=3 SV=1;tr|A0A446LNG0|A0A446LNG0_TRITD Uncharacterized protein OS=Triticum turgidum subsp. durum OX=4567 GN=TRITD_2Av1G288990 PE=3 SV=1;tr|A0A446LN83|A0A446LN83_TRITD Unc	2	830.451	1658.89	0.14682	41.286	1	12375	126.1	3152600
GEQQVVSGMNYR	12	Oxidation (M)	_GEQQVVSGM(ox)NYR_		0	A0A3B6C126	tr|A0A3B6C126|A0A3B6C126_WHEAT Cysteine proteinase inhibitor OS=Triticum aestivum OX=4565 PE=3 SV=1	2	692.32	1382.62	1.1968	24.745	1	3678	107.55	2973600
GEQQVVSGMNYR	12	Unmodified	_GEQQVVSGMNYR_		0	A0A3B6C126	tr|A0A3B6C126|A0A3B6C126_WHEAT Cysteine proteinase inhibitor OS=Triticum aestivum OX=4565 PE=3 SV=1	2	684.322	1366.63	-0.61855	29.334	1	6005	265.31	10149000
LFVDAADGSGK	11	Unmodified	_LFVDAADGSGK_		0	A0A3B6C126	tr|A0A3B6C126|A0A3B6C126_WHEAT Cysteine proteinase inhibitor OS=Triticum aestivum OX=4565 PE=3 SV=1	2	540.272	1078.53	1.0506	31.764	1	7305	168.26	5949300
SAPYVAEVYEQYWTK	15	Unmodified	_SAPYVAEVYEQYWTK_		0	A0A3B6C126	tr|A0A3B6C126|A0A3B6C126_WHEAT Cysteine proteinase inhibitor OS=Triticum aestivum OX=4565 PE=3 SV=1	2	917.438	1832.86	0.31584	44.733	1	14089	150.09	1486100
VGGWGPIPDVTDAHIQELGGWAVEQHAR	28	Unmodified	_VGGWGPIPDVTDAHIQELGGWAVEQHAR_		0	A0A3B6C126	tr|A0A3B6C126|A0A3B6C126_WHEAT Cysteine proteinase inhibitor OS=Triticum aestivum OX=4565 PE=3 SV=1	4	749.626	2994.47	-0.41487	44.624	1	14012	121.5	9245400
SEEMAQPSNDKTAK	14	2 Deamidation (NQ),Hydroxyproline	_SEEMAQ(de)P(hy)SN(de)DKTAK_	SEEMAQ(1)PSN(1)DKTAK	2	A0A3B6CBZ9	tr|A0A3B6CBZ9|A0A3B6CBZ9_WHEAT DNA ligase OS=Triticum aestivum OX=4565 PE=3 SV=1;tr|A0A446MN62|A0A446MN62_TRITD DNA ligase OS=Triticum turgidum subsp. durum OX=4567 GN=TRITD_2Bv1G212650 PE=3 SV=1	2	777.335	1552.66	-0.37144	31.507	1	7145	95.483	2473300
LDQTLNSAHKNREPTR	16	2 Deamidation (NQ),Hydroxyproline	_LDQTLN(de)SAHKN(de)REP(hy)TR_	LDQ(0.004)TLN(0.996)SAHKN(1)REPTR	2	A0A3B6CCD8	tr|A0A3B6CCD8|A0A3B6CCD8_WHEAT Uncharacterized protein OS=Triticum aestivum OX=4565 PE=4 SV=1;tr|A0A3B6DJD2|A0A3B6DJD2_WHEAT Uncharacterized protein OS=Triticum aestivum OX=4565 PE=4 SV=1;tr|A0A2X0SMD0|A0A2X0SMD0_WHEAT Uncharacterized protein OS=Triticum a	2	949.472	1896.93	-1.1595	49.085	1	16176	60.691	1728700
GIPSLVAIGPDGK	13	Unmodified	_GIPSLVAIGPDGK_		0	A0A3B6CD77	tr|A0A3B6CD77|A0A3B6CD77_WHEAT Thioredoxin domain-containing protein OS=Triticum aestivum OX=4565 PE=4 SV=1;tr|A0A446LGM4|A0A446LGM4_TRITD Thioredoxin domain-containing protein OS=Triticum turgidum subsp. durum OX=4567 GN=TRITD_2Av1G260990 PE=4 SV=1;tr|A0A	2	612.353	1222.69	1.0535	40.309	1	11878	105.17	1753000
LVSYFELSDLPTLVLIGPDGK	21	Unmodified	_LVSYFELSDLPTLVLIGPDGK_		0	A0A3B6CD77	tr|A0A3B6CD77|A0A3B6CD77_WHEAT Thioredoxin domain-containing protein OS=Triticum aestivum OX=4565 PE=4 SV=1;tr|A0A446LGM4|A0A446LGM4_TRITD Thioredoxin domain-containing protein OS=Triticum turgidum subsp. durum OX=4567 GN=TRITD_2Av1G260990 PE=4 SV=1;tr|A0A	2	1138.62	2275.24	0.55302	57.253	1	20082	103.76	568900
LPANPSDMNPGLTRLLQSK	19	Oxidation (M),Deamidation (NQ),Hydroxyproline	_LPAN(de)PSDM(ox)NP(hy)GLTRLLQSK_	LPAN(0.987)PSDMN(0.003)PGLTRLLQ(0.009)SK	1	A0A3B6D8Q5	tr|A0A3B6D8Q5|A0A3B6D8Q5_WHEAT Peroxidase OS=Triticum aestivum OX=4565 PE=3 SV=1;tr|A0A2X0TIY1|A0A2X0TIY1_WHEAT Peroxidase OS=Triticum aestivum OX=4565 GN=CAMPLR22A2D_LOCUS1355 PE=3 SV=1	2	1043.04	2084.06	-0.66766	44.122	1	13803	70.54	1399700
QVVPHGSPAAPSFIRFR	17	2 Hydroxyproline	_QVVP(hy)HGSPAAP(hy)SFIRFR_		0	A0A3B6DJC1	tr|A0A3B6DJC1|A0A3B6DJC1_WHEAT F-box domain-containing protein OS=Triticum aestivum OX=4565 PE=4 SV=1	2	949.505	1897	-2.389	39.238	1	11313	125.72	4572000
EAGSTMAVVAEQTK	14	Unmodified	_EAGSTMAVVAEQTK_		0	A0A3B6EEA7	tr|A0A3B6EEA7|A0A3B6EEA7_WHEAT Uncharacterized protein OS=Triticum aestivum OX=4565 PE=3 SV=1;tr|A0A446N442|A0A446N442_TRITD Uncharacterized protein OS=Triticum turgidum subsp. durum OX=4567 GN=TRITD_3Av1G020230 PE=3 SV=1;tr|A0A446N3T7|A0A446N3T7_TRITD Unc	2	711.351	1420.69	1.4949	30.145	1	6426	242.45	18765000
DGLEALKGELK	11	Unmodified	_DGLEALKGELK_		0	A0A3B6EGE6	tr|A0A3B6EGE6|A0A3B6EGE6_WHEAT Malate dehydrogenase OS=Triticum aestivum OX=4565 PE=3 SV=1;tr|A0A077RTG8|A0A077RTG8_WHEAT Malate dehydrogenase OS=Triticum aestivum OX=4565 GN=TRAES_3BF087800010CFD_c1 PE=3 SV=1;tr|A0A3B6GWS9|A0A3B6GWS9_WHEAT Malate dehydrog	2	586.83	1171.64	0.72734	34.78	1	8911	172.98	4457000
GFMADDQLAEALDGADLVIIPAGVPR	26	Unmodified	_GFMADDQLAEALDGADLVIIPAGVPR_		0	A0A3B6EGE6	tr|A0A3B6EGE6|A0A3B6EGE6_WHEAT Malate dehydrogenase OS=Triticum aestivum OX=4565 PE=3 SV=1;tr|A0A077RTG8|A0A077RTG8_WHEAT Malate dehydrogenase OS=Triticum aestivum OX=4565 GN=TRAES_3BF087800010CFD_c1 PE=3 SV=1;tr|A0A3B6GWS9|A0A3B6GWS9_WHEAT Malate dehydrog	3	885.455	2653.34	0.19721	56.103	1	19520	53.998	1938600
GFMADDQLAEALDGADLVIIPAGVPR	26	Unmodified	_GFMADDQLAEALDGADLVIIPAGVPR_		0	A0A3B6EGE6	tr|A0A3B6EGE6|A0A3B6EGE6_WHEAT Malate dehydrogenase OS=Triticum aestivum OX=4565 PE=3 SV=1;tr|A0A077RTG8|A0A077RTG8_WHEAT Malate dehydrogenase OS=Triticum aestivum OX=4565 GN=TRAES_3BF087800010CFD_c1 PE=3 SV=1;tr|A0A3B6GWS9|A0A3B6GWS9_WHEAT Malate dehydrog	2	1327.68	2653.34	-0.3932	56.1	1	19527	150.59	1224800
GLNGVPDIVECSYVQSTVTELPFFASK	27	Unmodified	_GLNGVPDIVECSYVQSTVTELPFFASK_		0	A0A3B6EGE6	tr|A0A3B6EGE6|A0A3B6EGE6_WHEAT Malate dehydrogenase OS=Triticum aestivum OX=4565 PE=3 SV=1;tr|A0A077RTG8|A0A077RTG8_WHEAT Malate dehydrogenase OS=Triticum aestivum OX=4565 GN=TRAES_3BF087800010CFD_c1 PE=3 SV=1;tr|A0A3B6GWS9|A0A3B6GWS9_WHEAT Malate dehydrog	3	986.492	2956.45	-0.48526	54.002	1	18548	62.032	906190
LNPLVSSLSLYDIAATPGVAADVSHINSPALVK	33	Unmodified	_LNPLVSSLSLYDIAATPGVAADVSHINSPALVK_		0	A0A3B6EGE6	tr|A0A3B6EGE6|A0A3B6EGE6_WHEAT Malate dehydrogenase OS=Triticum aestivum OX=4565 PE=3 SV=1;tr|A0A077RTG8|A0A077RTG8_WHEAT Malate dehydrogenase OS=Triticum aestivum OX=4565 GN=TRAES_3BF087800010CFD_c1 PE=3 SV=1;tr|A0A3B6GWS9|A0A3B6GWS9_WHEAT Malate dehydrog	3	1111.61	3331.8	-0.11487	50.254	1	16746	69.756	2074400
NGVEEVLGLGQLTQFEK	17	Unmodified	_NGVEEVLGLGQLTQFEK_		0	A0A3B6EGE6	tr|A0A3B6EGE6|A0A3B6EGE6_WHEAT Malate dehydrogenase OS=Triticum aestivum OX=4565 PE=3 SV=1;tr|A0A077RTG8|A0A077RTG8_WHEAT Malate dehydrogenase OS=Triticum aestivum OX=4565 GN=TRAES_3BF087800010CFD_c1 PE=3 SV=1;tr|A0A3B6GWS9|A0A3B6GWS9_WHEAT Malate dehydrog	2	930.989	1859.96	-0.18322	48.405	1	15861	161.87	1871900
NGVEEVLGLGQLTQFEK	17	Deamidation (NQ)	_N(de)GVEEVLGLGQLTQFEK_	N(1)GVEEVLGLGQLTQFEK	1	A0A3B6EGE6	tr|A0A3B6EGE6|A0A3B6EGE6_WHEAT Malate dehydrogenase OS=Triticum aestivum OX=4565 PE=3 SV=1;tr|A0A077RTG8|A0A077RTG8_WHEAT Malate dehydrogenase OS=Triticum aestivum OX=4565 GN=TRAES_3BF087800010CFD_c1 PE=3 SV=1;tr|A0A3B6GWS9|A0A3B6GWS9_WHEAT Malate dehydrog	2	931.481	1860.95	0.22613	54.303	1	18670	147.7	676480
YCPNALVNMISNPVNSTVPIAAEVFKK	27	Unmodified	_YCPNALVNMISNPVNSTVPIAAEVFKK_		0	A0A3B6EGE6	tr|A0A3B6EGE6|A0A3B6EGE6_WHEAT Malate dehydrogenase OS=Triticum aestivum OX=4565 PE=3 SV=1;tr|A0A077RTG8|A0A077RTG8_WHEAT Malate dehydrogenase OS=Triticum aestivum OX=4565 GN=TRAES_3BF087800010CFD_c1 PE=3 SV=1;tr|A0A3B6GWS9|A0A3B6GWS9_WHEAT Malate dehydrog	3	992.849	2975.52	0.63183	49.742	1	16513	50.189	590060
ATGQEYTELLDEFMVAVK	18	Unmodified	_ATGQEYTELLDEFMVAVK_		0	A0A3B6EHW7	tr|A0A3B6EHW7|A0A3B6EHW7_WHEAT Malic enzyme OS=Triticum aestivum OX=4565 PE=3 SV=1;tr|A0A446NN61|A0A446NN61_TRITD Malic enzyme OS=Triticum turgidum subsp. durum OX=4567 GN=TRITD_3Av1G182520 PE=3 SV=1;tr|A0A3B6EI40|A0A3B6EI40_WHEAT Malic enzyme OS=Triticum	2	1022.5	2042.99	-0.80494	55.064	1	19041	190.34	4544800
ATHLVFNDDIQGTAAVVLAGLMAGLK	26	Unmodified	_ATHLVFNDDIQGTAAVVLAGLMAGLK_		0	A0A3B6EHW7	tr|A0A3B6EHW7|A0A3B6EHW7_WHEAT Malic enzyme OS=Triticum aestivum OX=4565 PE=3 SV=1;tr|A0A446NN61|A0A446NN61_TRITD Malic enzyme OS=Triticum turgidum subsp. durum OX=4567 GN=TRITD_3Av1G182520 PE=3 SV=1;tr|A0A3B6EI40|A0A3B6EI40_WHEAT Malic enzyme OS=Triticum	3	875.807	2624.4	0.92663	57.087	1	20006	106.12	442800
DIKPTALIGSAGVGQSFTK	19	Unmodified	_DIKPTALIGSAGVGQSFTK_		0	A0A3B6EHW7	tr|A0A3B6EHW7|A0A3B6EHW7_WHEAT Malic enzyme OS=Triticum aestivum OX=4565 PE=3 SV=1;tr|A0A446NN61|A0A446NN61_TRITD Malic enzyme OS=Triticum turgidum subsp. durum OX=4567 GN=TRITD_3Av1G182520 PE=3 SV=1;tr|A0A3B6EI40|A0A3B6EI40_WHEAT Malic enzyme OS=Triticum	3	630.683	1889.03	-0.79156	39.166	1	11292	83.393	1394500
ILGLGDLGCQGMGIPVGK	18	Unmodified	_ILGLGDLGCQGMGIPVGK_		0	A0A3B6EHW7	tr|A0A3B6EHW7|A0A3B6EHW7_WHEAT Malic enzyme OS=Triticum aestivum OX=4565 PE=3 SV=1;tr|A0A446NN61|A0A446NN61_TRITD Malic enzyme OS=Triticum turgidum subsp. durum OX=4567 GN=TRITD_3Av1G182520 PE=3 SV=1;tr|A0A3B6EI40|A0A3B6EI40_WHEAT Malic enzyme OS=Triticum	2	892.974	1783.93	-0.29092	46.971	1	15175	133.05	2086800
LMIDNVEELLPVVYTPTVGEACQK	24	Unmodified	_LMIDNVEELLPVVYTPTVGEACQK_		0	A0A3B6EHW7	tr|A0A3B6EHW7|A0A3B6EHW7_WHEAT Malic enzyme OS=Triticum aestivum OX=4565 PE=3 SV=1;tr|A0A446NN61|A0A446NN61_TRITD Malic enzyme OS=Triticum turgidum subsp. durum OX=4567 GN=TRITD_3Av1G182520 PE=3 SV=1;tr|A0A3B6EI40|A0A3B6EI40_WHEAT Malic enzyme OS=Triticum	3	906.796	2717.37	1.5766	53.386	1	18218	49.577	3578400
QLEVPLQR	8	Unmodified	_QLEVPLQR_		0	A0A3B6EHW7	tr|A0A3B6EHW7|A0A3B6EHW7_WHEAT Malic enzyme OS=Triticum aestivum OX=4565 PE=3 SV=1;tr|A0A446NN61|A0A446NN61_TRITD Malic enzyme OS=Triticum turgidum subsp. durum OX=4567 GN=TRITD_3Av1G182520 PE=3 SV=1;tr|A0A3B6EI40|A0A3B6EI40_WHEAT Malic enzyme OS=Triticum	2	491.788	981.561	0.01441	32.744	1	7829	152.63	4092900
SIQVIVVTDGER	12	Unmodified	_SIQVIVVTDGER_		0	A0A3B6EHW7	tr|A0A3B6EHW7|A0A3B6EHW7_WHEAT Malic enzyme OS=Triticum aestivum OX=4565 PE=3 SV=1;tr|A0A446NN61|A0A446NN61_TRITD Malic enzyme OS=Triticum turgidum subsp. durum OX=4567 GN=TRITD_3Av1G182520 PE=3 SV=1;tr|A0A3B6EI40|A0A3B6EI40_WHEAT Malic enzyme OS=Triticum	2	658.364	1314.71	1.0635	36.427	1	9819	134.57	12316000
VKDDMVLAAAEALAEQVTAEHFDK	24	Unmodified	_VKDDMVLAAAEALAEQVTAEHFDK_		0	A0A3B6EHW7	tr|A0A3B6EHW7|A0A3B6EHW7_WHEAT Malic enzyme OS=Triticum aestivum OX=4565 PE=3 SV=1;tr|A0A446NN61|A0A446NN61_TRITD Malic enzyme OS=Triticum turgidum subsp. durum OX=4567 GN=TRITD_3Av1G182520 PE=3 SV=1;tr|A0A3B6EI40|A0A3B6EI40_WHEAT Malic enzyme OS=Triticum	4	651.077	2600.28	-0.0041509	50.16	1	16704	80.477	1573600
ALLPFFDSAYQGFASGSLDKDAQSVR	26	Unmodified	_ALLPFFDSAYQGFASGSLDKDAQSVR_		0	A0A3B6ELG3	tr|A0A3B6ELG3|A0A3B6ELG3_WHEAT Aspartate aminotransferase OS=Triticum aestivum OX=4565 PE=3 SV=1;tr|M7YLN2|M7YLN2_TRIUA Aspartate aminotransferase OS=Triticum urartu OX=4572 GN=TRIUR3_04934 PE=3 SV=1;tr|A0A446NQ44|A0A446NQ44_TRITD Aspartate aminotransferas	3	930.796	2789.37	1.102	48.905	1	16077	92.716	7832900
DSAMFDEWTLELK	13	Oxidation (M)	_DSAM(ox)FDEWTLELK_		0	A0A3B6ELG3	tr|A0A3B6ELG3|A0A3B6ELG3_WHEAT Aspartate aminotransferase OS=Triticum aestivum OX=4565 PE=3 SV=1;tr|M7YLN2|M7YLN2_TRIUA Aspartate aminotransferase OS=Triticum urartu OX=4572 GN=TRIUR3_04934 PE=3 SV=1;tr|A0A446NQ44|A0A446NQ44_TRITD Aspartate aminotransferas	2	800.864	1599.71	0.17583	47.651	1	15490	139.86	2302900
DSAMFDEWTLELK	13	Unmodified	_DSAMFDEWTLELK_		0	A0A3B6ELG3	tr|A0A3B6ELG3|A0A3B6ELG3_WHEAT Aspartate aminotransferase OS=Triticum aestivum OX=4565 PE=3 SV=1;tr|M7YLN2|M7YLN2_TRIUA Aspartate aminotransferase OS=Triticum urartu OX=4572 GN=TRIUR3_04934 PE=3 SV=1;tr|A0A446NQ44|A0A446NQ44_TRITD Aspartate aminotransferas	2	792.866	1583.72	0.67046	51.14	1	17180	113.69	727050
ETPGDWSHIIK	11	Unmodified	_ETPGDWSHIIK_		0	A0A3B6ELG3	tr|A0A3B6ELG3|A0A3B6ELG3_WHEAT Aspartate aminotransferase OS=Triticum aestivum OX=4565 PE=3 SV=1;tr|M7YLN2|M7YLN2_TRIUA Aspartate aminotransferase OS=Triticum urartu OX=4572 GN=TRIUR3_04934 PE=3 SV=1;tr|A0A446NQ44|A0A446NQ44_TRITD Aspartate aminotransferas	3	428.219	1281.64	-0.96102	34.983	1	9031	80.24	5346100
EYLPITGLADFNK	13	Unmodified	_EYLPITGLADFNK_		0	A0A3B6ELG3	tr|A0A3B6ELG3|A0A3B6ELG3_WHEAT Aspartate aminotransferase OS=Triticum aestivum OX=4565 PE=3 SV=1;tr|M7YLN2|M7YLN2_TRIUA Aspartate aminotransferase OS=Triticum urartu OX=4572 GN=TRIUR3_04934 PE=3 SV=1;tr|A0A446NQ44|A0A446NQ44_TRITD Aspartate aminotransferas	2	740.888	1479.76	0.64878	46.005	1	14714	136.52	9190700
ISMAGLSSR	9	Unmodified	_ISMAGLSSR_		0	A0A3B6ELG3	tr|A0A3B6ELG3|A0A3B6ELG3_WHEAT Aspartate aminotransferase OS=Triticum aestivum OX=4565 PE=3 SV=1;tr|M7YLN2|M7YLN2_TRIUA Aspartate aminotransferase OS=Triticum urartu OX=4572 GN=TRIUR3_04934 PE=3 SV=1;tr|A0A446NQ44|A0A446NQ44_TRITD Aspartate aminotransferas	2	461.245	920.475	1.2803	31.155	1	6983	171.53	4022600
LIFGADSPAIQENR	14	Unmodified	_LIFGADSPAIQENR_		0	A0A3B6ELG3	tr|A0A3B6ELG3|A0A3B6ELG3_WHEAT Aspartate aminotransferase OS=Triticum aestivum OX=4565 PE=3 SV=1;tr|M7YLN2|M7YLN2_TRIUA Aspartate aminotransferase OS=Triticum urartu OX=4572 GN=TRIUR3_04934 PE=3 SV=1;tr|A0A446NQ44|A0A446NQ44_TRITD Aspartate aminotransferas	2	765.899	1529.78	1.9263	38.253	1	10777	155.26	23029000
MFVADGGELLMAQSYAK	17	Unmodified	_MFVADGGELLMAQSYAK_		0	A0A3B6ELG3	tr|A0A3B6ELG3|A0A3B6ELG3_WHEAT Aspartate aminotransferase OS=Triticum aestivum OX=4565 PE=3 SV=1;tr|M7YLN2|M7YLN2_TRIUA Aspartate aminotransferase OS=Triticum urartu OX=4572 GN=TRIUR3_04934 PE=3 SV=1;tr|A0A446NQ44|A0A446NQ44_TRITD Aspartate aminotransferas	2	915.942	1829.87	-1.7365	44.558	1	13998	190.78	3282500
TEEGKPLVLNVVR	13	Unmodified	_TEEGKPLVLNVVR_		0	A0A3B6ELG3	tr|A0A3B6ELG3|A0A3B6ELG3_WHEAT Aspartate aminotransferase OS=Triticum aestivum OX=4565 PE=3 SV=1;tr|M7YLN2|M7YLN2_TRIUA Aspartate aminotransferase OS=Triticum urartu OX=4572 GN=TRIUR3_04934 PE=3 SV=1;tr|A0A446NQ44|A0A446NQ44_TRITD Aspartate aminotransferas	3	485.284	1452.83	-0.51988	32.482	1	7705	124.12	4712700
TIYIPQPTWGNHPK	14	Unmodified	_TIYIPQPTWGNHPK_		0	A0A3B6ELG3	tr|A0A3B6ELG3|A0A3B6ELG3_WHEAT Aspartate aminotransferase OS=Triticum aestivum OX=4565 PE=3 SV=1;tr|M7YLN2|M7YLN2_TRIUA Aspartate aminotransferase OS=Triticum urartu OX=4572 GN=TRIUR3_04934 PE=3 SV=1;tr|A0A446NQ44|A0A446NQ44_TRITD Aspartate aminotransferas	3	551.291	1650.85	1.0177	35.454	1	9243	104.17	5231900
TVPHLADAIHAAVTK	15	Unmodified	_TVPHLADAIHAAVTK_		0	A0A3B6ELG3	tr|A0A3B6ELG3|A0A3B6ELG3_WHEAT Aspartate aminotransferase OS=Triticum aestivum OX=4565 PE=3 SV=1;tr|M7YLN2|M7YLN2_TRIUA Aspartate aminotransferase OS=Triticum urartu OX=4572 GN=TRIUR3_04934 PE=3 SV=1;tr|A0A446NQ44|A0A446NQ44_TRITD Aspartate aminotransferas	3	515.291	1542.85	0.38053	32.478	1	7688	82.529	5685500
VATVQCLSGTGSLR	14	Unmodified	_VATVQCLSGTGSLR_		0	A0A3B6ELG3	tr|A0A3B6ELG3|A0A3B6ELG3_WHEAT Aspartate aminotransferase OS=Triticum aestivum OX=4565 PE=3 SV=1;tr|M7YLN2|M7YLN2_TRIUA Aspartate aminotransferase OS=Triticum urartu OX=4572 GN=TRIUR3_04934 PE=3 SV=1;tr|A0A446NQ44|A0A446NQ44_TRITD Aspartate aminotransferas	2	724.88	1447.75	2.4024	31.973	1	7403	248.21	10963000
VFTLAGLTAR	10	Unmodified	_VFTLAGLTAR_		0	A0A3B6ELG3	tr|A0A3B6ELG3|A0A3B6ELG3_WHEAT Aspartate aminotransferase OS=Triticum aestivum OX=4565 PE=3 SV=1;tr|M7YLN2|M7YLN2_TRIUA Aspartate aminotransferase OS=Triticum urartu OX=4572 GN=TRIUR3_04934 PE=3 SV=1;tr|A0A446NQ44|A0A446NQ44_TRITD Aspartate aminotransferas	2	524.811	1047.61	-0.19001	41.299	1	12378	158.76	2216300
VKEYLPITGLADFNK	15	Unmodified	_VKEYLPITGLADFNK_		0	A0A3B6ELG3	tr|A0A3B6ELG3|A0A3B6ELG3_WHEAT Aspartate aminotransferase OS=Triticum aestivum OX=4565 PE=3 SV=1;tr|M7YLN2|M7YLN2_TRIUA Aspartate aminotransferase OS=Triticum urartu OX=4572 GN=TRIUR3_04934 PE=3 SV=1;tr|A0A446NQ44|A0A446NQ44_TRITD Aspartate aminotransferas	3	569.982	1706.92	0.81874	40.907	1	12166	95.755	7234700
VNLGVGAYR	9	Unmodified	_VNLGVGAYR_		0	A0A3B6ELG3	tr|A0A3B6ELG3|A0A3B6ELG3_WHEAT Aspartate aminotransferase OS=Triticum aestivum OX=4565 PE=3 SV=1;tr|M7YLN2|M7YLN2_TRIUA Aspartate aminotransferase OS=Triticum urartu OX=4572 GN=TRIUR3_04934 PE=3 SV=1;tr|A0A446NQ44|A0A446NQ44_TRITD Aspartate aminotransferas	2	474.767	947.519	1.2708	31.346	1	7096	138.37	5451500
RERYGFDQQQCIINK	15	3 Deamidation (NQ)	_RERYGFDQQ(de)Q(de)CIIN(de)K_	RERYGFDQ(0.023)Q(0.98)Q(0.997)CIIN(1)K	3	A0A3B6ET62	tr|A0A3B6ET62|A0A3B6ET62_WHEAT Uncharacterized protein OS=Triticum aestivum OX=4565 PE=3 SV=1	2	979.457	1956.9	2.1127	25.689	1	4135	86.898	2223300
SIVPAISGGNNETAAFANAR	20	Unmodified	_SIVPAISGGNNETAAFANAR_		0	A0A3B6FEX0	tr|A0A3B6FEX0|A0A3B6FEX0_WHEAT SHSP domain-containing protein OS=Triticum aestivum OX=4565 PE=3 SV=1	2	980.498	1958.98	2.2254	38.48	1	10907	165.51	4857400
TFLTINGPWSIEDALFK	17	Deamidation (NQ),Hydroxyproline	_TFLTIN(de)GP(hy)WSIEDALFK_	TFLTIN(1)GPWSIEDALFK	1	A0A3B6FFR3	tr|A0A3B6FFR3|A0A3B6FFR3_WHEAT NB-ARC domain-containing protein OS=Triticum aestivum OX=4565 PE=4 SV=1;tr|A0A446PDB7|A0A446PDB7_TRITD Uncharacterized protein OS=Triticum turgidum subsp. durum OX=4567 GN=TRITD_3Bv1G022200 PE=3 SV=1	3	657.003	1967.99	-2.6364	44.157	1	13818	74.296	2061700
GSDVVYVTDDDKEEQYAVPEVK	22	Unmodified	_GSDVVYVTDDDKEEQYAVPEVK_		0	A0A3B6FUF8	tr|A0A3B6FUF8|A0A3B6FUF8_WHEAT Methanethiol oxidase OS=Triticum aestivum OX=4565 PE=3 SV=1;tr|W5D4W6|W5D4W6_WHEAT Methanethiol oxidase OS=Triticum aestivum OX=4565 GN=TRAES_3BF153000010CFD_c1 PE=3 SV=1;tr|A0A446QA46|A0A446QA46_TRITD Methanethiol oxidase OS	3	829.059	2484.15	-0.11791	35.443	1	9270	95.206	1737700
QTLDLGSTGLLPLEVR	16	Unmodified	_QTLDLGSTGLLPLEVR_		0	A0A3B6FUF8	tr|A0A3B6FUF8|A0A3B6FUF8_WHEAT Methanethiol oxidase OS=Triticum aestivum OX=4565 PE=3 SV=1;tr|W5D4W6|W5D4W6_WHEAT Methanethiol oxidase OS=Triticum aestivum OX=4565 GN=TRAES_3BF153000010CFD_c1 PE=3 SV=1;tr|A0A446QA46|A0A446QA46_TRITD Methanethiol oxidase OS	2	856.483	1710.95	0.88238	47.933	1	15625	130.1	2664400
KQHPTQHPQDSSVPPNQPANSTSHK	25	Hydroxyproline	_KQHP(hy)TQHPQDSSVPPNQPANSTSHK_		0	A0A3B6GWA6	tr|A0A3B6GWA6|A0A3B6GWA6_WHEAT Uncharacterized protein OS=Triticum aestivum OX=4565 PE=4 SV=1;tr|A0A3B6GVS9|A0A3B6GVS9_WHEAT Uncharacterized protein OS=Triticum aestivum OX=4565 PE=4 SV=1;tr|A0A3B6GSL4|A0A3B6GSL4_WHEAT Uncharacterized protein OS=Triticum a	3	921.778	2762.31	1.1203	60.068	1	21438	42.612	202790
FDGILGLGFK	10	Unmodified	_FDGILGLGFK_		0	A0A3B6GXH6	tr|A0A3B6GXH6|A0A3B6GXH6_WHEAT Uncharacterized protein OS=Triticum aestivum OX=4565 PE=3 SV=1;tr|A0A3B6GWZ4|A0A3B6GWZ4_WHEAT Uncharacterized protein OS=Triticum aestivum OX=4565 PE=3 SV=1	2	533.8	1065.59	0.34014	47.353	1	15352	124.98	5832200
YCDLLGVSYGNNLDCYNQRPFA	22	Deamidation (NQ)	_YCDLLGVSYGNN(de)LDCYNQRPFA_	YCDLLGVSYGN(0.047)N(0.54)LDCYN(0.206)Q(0.206)RPFA	1	A0A3B6GXR9	tr|A0A3B6GXR9|A0A3B6GXR9_WHEAT Chitinase OS=Triticum aestivum OX=4565 PE=4 SV=1;tr|A0A0H4TIG5|A0A0H4TIG5_WHEAT Chitinase OS=Triticum aestivum OX=4565 PE=4 SV=1;tr|A0A023W594|A0A023W594_WHEAT Chitinase OS=Triticum aestivum OX=4565 PE=4 SV=1;tr|A0A023W638|A0	2	1320.58	2639.14	-1.0702	46.712	1	15047	173.06	14708000
QLSSSNGLQAAQDGYGGGGGGR	22	2 Deamidation (NQ)	_QLSSSNGLQ(de)AAQ(de)DGYGGGGGGR_	QLSSSN(0.172)GLQ(0.855)AAQ(0.974)DGYGGGGGGR	2	A0A3B6GXT1	tr|A0A3B6GXT1|A0A3B6GXT1_WHEAT Usp domain-containing protein OS=Triticum aestivum OX=4565 PE=4 SV=1	2	1019.96	2037.9	0.86225	28.104	1	5366	67.964	3357200
DFFDQFGVSMVK	12	Unmodified	_DFFDQFGVSMVK_		0	A0A3B6H6K7	tr|A0A3B6H6K7|A0A3B6H6K7_WHEAT Peroxidase OS=Triticum aestivum OX=4565 PE=3 SV=1;tr|A0A3B6ESH8|A0A3B6ESH8_WHEAT Peroxidase OS=Triticum aestivum OX=4565 PE=3 SV=1;tr|A0A446P632|A0A446P632_TRITD Peroxidase OS=Triticum turgidum subsp. durum OX=4567 GN=TRITD_3	2	710.334	1418.65	-0.31651	51.474	1	17326	177.06	1468400
DSVVASGGPEYR	12	Unmodified	_DSVVASGGPEYR_		0	A0A3B6H6K7	tr|A0A3B6H6K7|A0A3B6H6K7_WHEAT Peroxidase OS=Triticum aestivum OX=4565 PE=3 SV=1;tr|A0A3B6ESH8|A0A3B6ESH8_WHEAT Peroxidase OS=Triticum aestivum OX=4565 PE=3 SV=1;tr|A0A446P632|A0A446P632_TRITD Peroxidase OS=Triticum turgidum subsp. durum OX=4567 GN=TRITD_3	2	618.796	1235.58	-0.31039	28.373	1	5513	185.6	2897900
SVDDLVADFESGLK	14	Unmodified	_SVDDLVADFESGLK_		0	A0A3B6HMR5	tr|A0A3B6HMR5|A0A3B6HMR5_WHEAT Uncharacterized protein OS=Triticum aestivum OX=4565 PE=4 SV=1;tr|A0A446QLL0|A0A446QLL0_TRITD Uncharacterized protein OS=Triticum turgidum subsp. durum OX=4567 GN=TRITD_4Av1G010690 PE=4 SV=1;tr|A0A3B6JNV2|A0A3B6JNV2_WHEAT Unc	2	747.87	1493.72	0.46164	50.899	1	17058	129.82	423020
DAAWETAEAAK	11	Unmodified	_DAAWETAEAAK_		0	A0A3B6HPE1	tr|A0A3B6HPE1|A0A3B6HPE1_WHEAT Uncharacterized protein OS=Triticum aestivum OX=4565 PE=4 SV=1	2	581.772	1161.53	0.7511	30.952	1	6879	140.11	2732300
DAAWETTESAK	11	Unmodified	_DAAWETTESAK_		0	A0A3B6HPE1	tr|A0A3B6HPE1|A0A3B6HPE1_WHEAT Uncharacterized protein OS=Triticum aestivum OX=4565 PE=4 SV=1	2	604.775	1207.54	-1.3248	28.905	1	5823	114.86	1848800
TTPGGAEVAPGKEEESWTGWAK	22	Hydroxyproline	_TTP(hy)GGAEVAPGKEEESWTGWAK_		0	A0A3B6HPE1	tr|A0A3B6HPE1|A0A3B6HPE1_WHEAT Uncharacterized protein OS=Triticum aestivum OX=4565 PE=4 SV=1	3	768.697	2303.07	-0.18725	34.285	1	8626	134.04	10931000
TTPGGAEVAPGKEEESWTGWAK	22	Unmodified	_TTPGGAEVAPGKEEESWTGWAK_		0	A0A3B6HPE1	tr|A0A3B6HPE1|A0A3B6HPE1_WHEAT Uncharacterized protein OS=Triticum aestivum OX=4565 PE=4 SV=1	3	763.366	2287.08	0.98193	34.841	1	8951	107.09	14863000
AGAAVGGQVVEK	12	Unmodified	_AGAAVGGQVVEK_		0	A0A3B6HSA4	tr|A0A3B6HSA4|A0A3B6HSA4_WHEAT Uncharacterized protein OS=Triticum aestivum OX=4565 PE=4 SV=1;tr|A0A3B6HNN3|A0A3B6HNN3_WHEAT Uncharacterized protein OS=Triticum aestivum OX=4565 PE=4 SV=1;tr|M7YE46|M7YE46_TRIUA Vicilin-like antimicrobial peptides 2-2 OS=Tr	2	543.301	1084.59	0.57985	23.812	1	3228	159.34	34548000
ATEIAIVTHGSGIVQVVCPSTASGAGGDR	29	Unmodified	_ATEIAIVTHGSGIVQVVCPSTASGAGGDR_		0	A0A3B6HSA4	tr|A0A3B6HSA4|A0A3B6HSA4_WHEAT Uncharacterized protein OS=Triticum aestivum OX=4565 PE=4 SV=1;tr|A0A3B6HNN3|A0A3B6HNN3_WHEAT Uncharacterized protein OS=Triticum aestivum OX=4565 PE=4 SV=1;tr|M7YE46|M7YE46_TRIUA Vicilin-like antimicrobial peptides 2-2 OS=Tr	3	937.475	2809.4	0.9028	38.58	1	10975	113.91	4192300
EIVALALGQK	10	Unmodified	_EIVALALGQK_		0	A0A3B6HSA4	tr|A0A3B6HSA4|A0A3B6HSA4_WHEAT Uncharacterized protein OS=Triticum aestivum OX=4565 PE=4 SV=1;tr|A0A3B6HNN3|A0A3B6HNN3_WHEAT Uncharacterized protein OS=Triticum aestivum OX=4565 PE=4 SV=1;tr|M7YE46|M7YE46_TRIUA Vicilin-like antimicrobial peptides 2-2 OS=Tr	2	521.319	1040.62	0.50551	38.039	1	10666	191.63	16300000
GGDDPWEEEEGDWGGSSR	18	Unmodified	_GGDDPWEEEEGDWGGSSR_		0	A0A3B6HSA4	tr|A0A3B6HSA4|A0A3B6HSA4_WHEAT Uncharacterized protein OS=Triticum aestivum OX=4565 PE=4 SV=1;tr|A0A3B6HNN3|A0A3B6HNN3_WHEAT Uncharacterized protein OS=Triticum aestivum OX=4565 PE=4 SV=1;tr|M7YE46|M7YE46_TRIUA Vicilin-like antimicrobial peptides 2-2 OS=Tr	2	982.88	1963.75	0.47618	39.235	1	11299	182.37	2130700
GKVTYIQEGGSETSSLEVQR	20	Unmodified	_GKVTYIQEGGSETSSLEVQR_		0	A0A3B6HSA4	tr|A0A3B6HSA4|A0A3B6HSA4_WHEAT Uncharacterized protein OS=Triticum aestivum OX=4565 PE=4 SV=1;tr|A0A3B6HNN3|A0A3B6HNN3_WHEAT Uncharacterized protein OS=Triticum aestivum OX=4565 PE=4 SV=1;tr|M7YE46|M7YE46_TRIUA Vicilin-like antimicrobial peptides 2-2 OS=Tr	3	723.366	2167.08	2.0489	30.01	1	6358	230.27	10110000
QGFGVSAEVVEAIR	14	Unmodified	_QGFGVSAEVVEAIR_		0	A0A3B6HSA4	tr|A0A3B6HSA4|A0A3B6HSA4_WHEAT Uncharacterized protein OS=Triticum aestivum OX=4565 PE=4 SV=1;tr|A0A3B6HNN3|A0A3B6HNN3_WHEAT Uncharacterized protein OS=Triticum aestivum OX=4565 PE=4 SV=1;tr|M7YE46|M7YE46_TRIUA Vicilin-like antimicrobial peptides 2-2 OS=Tr	2	731.388	1460.76	0.28771	41.737	1	12585	177.04	2564000
QGFGVSAEVVEAIR	14	Gln->pyro-Glu	_(gl)QGFGVSAEVVEAIR_		0	A0A3B6HSA4	tr|A0A3B6HSA4|A0A3B6HSA4_WHEAT Uncharacterized protein OS=Triticum aestivum OX=4565 PE=4 SV=1;tr|A0A3B6HNN3|A0A3B6HNN3_WHEAT Uncharacterized protein OS=Triticum aestivum OX=4565 PE=4 SV=1;tr|M7YE46|M7YE46_TRIUA Vicilin-like antimicrobial peptides 2-2 OS=Tr	2	722.875	1443.74	-0.23864	50.889	1	17044	100.19	678340
RVVAEGEAGTVTATDVADAAGTVYR	25	Unmodified	_RVVAEGEAGTVTATDVADAAGTVYR_		0	A0A3B6HSA4	tr|A0A3B6HSA4|A0A3B6HSA4_WHEAT Uncharacterized protein OS=Triticum aestivum OX=4565 PE=4 SV=1;tr|A0A3B6HNN3|A0A3B6HNN3_WHEAT Uncharacterized protein OS=Triticum aestivum OX=4565 PE=4 SV=1;tr|M7YE46|M7YE46_TRIUA Vicilin-like antimicrobial peptides 2-2 OS=Tr	3	827.086	2478.24	1.4264	36.226	1	9684	108.13	5323400
SETFNFYSGKPDVK	14	Unmodified	_SETFNFYSGKPDVK_		0	A0A3B6HSA4	tr|A0A3B6HSA4|A0A3B6HSA4_WHEAT Uncharacterized protein OS=Triticum aestivum OX=4565 PE=4 SV=1;tr|A0A3B6HNN3|A0A3B6HNN3_WHEAT Uncharacterized protein OS=Triticum aestivum OX=4565 PE=4 SV=1;tr|M7YE46|M7YE46_TRIUA Vicilin-like antimicrobial peptides 2-2 OS=Tr	3	540.263	1617.77	-0.44941	32.399	1	7637	100.73	11607000
SETFNFYSGKPDVK	14	Unmodified	_SETFNFYSGKPDVK_		0	A0A3B6HSA4	tr|A0A3B6HSA4|A0A3B6HSA4_WHEAT Uncharacterized protein OS=Triticum aestivum OX=4565 PE=4 SV=1;tr|A0A3B6HNN3|A0A3B6HNN3_WHEAT Uncharacterized protein OS=Triticum aestivum OX=4565 PE=4 SV=1;tr|M7YE46|M7YE46_TRIUA Vicilin-like antimicrobial peptides 2-2 OS=Tr	2	809.891	1617.77	-0.020368	32.4	1	7657	152.96	3462800
SGSTIMACVSCAEELER	17	Unmodified	_SGSTIMACVSCAEELER_		0	A0A3B6HSA4	tr|A0A3B6HSA4|A0A3B6HSA4_WHEAT Uncharacterized protein OS=Triticum aestivum OX=4565 PE=4 SV=1;tr|A0A3B6HNN3|A0A3B6HNN3_WHEAT Uncharacterized protein OS=Triticum aestivum OX=4565 PE=4 SV=1;tr|M7YE46|M7YE46_TRIUA Vicilin-like antimicrobial peptides 2-2 OS=Tr	2	950.416	1898.82	0.3971	39.512	1	11481	227.93	2685400
SPQSIITYNPDQK	13	Unmodified	_SPQSIITYNPDQK_		0	A0A3B6HSA4	tr|A0A3B6HSA4|A0A3B6HSA4_WHEAT Uncharacterized protein OS=Triticum aestivum OX=4565 PE=4 SV=1;tr|A0A3B6HNN3|A0A3B6HNN3_WHEAT Uncharacterized protein OS=Triticum aestivum OX=4565 PE=4 SV=1;tr|M7YE46|M7YE46_TRIUA Vicilin-like antimicrobial peptides 2-2 OS=Tr	2	745.878	1489.74	-0.0042528	33.052	1	8017	238.51	4660200
VKEGDVFVVPR	11	Unmodified	_VKEGDVFVVPR_		0	A0A3B6HSA4	tr|A0A3B6HSA4|A0A3B6HSA4_WHEAT Uncharacterized protein OS=Triticum aestivum OX=4565 PE=4 SV=1;tr|A0A3B6HNN3|A0A3B6HNN3_WHEAT Uncharacterized protein OS=Triticum aestivum OX=4565 PE=4 SV=1;tr|M7YE46|M7YE46_TRIUA Vicilin-like antimicrobial peptides 2-2 OS=Tr	3	415.571	1243.69	0.6786	31.419	1	7111	87.001	8622100
VTYIQEGGSETSSLEVQR	18	Unmodified	_VTYIQEGGSETSSLEVQR_		0	A0A3B6HSA4	tr|A0A3B6HSA4|A0A3B6HSA4_WHEAT Uncharacterized protein OS=Triticum aestivum OX=4565 PE=4 SV=1;tr|A0A3B6HNN3|A0A3B6HNN3_WHEAT Uncharacterized protein OS=Triticum aestivum OX=4565 PE=4 SV=1;tr|M7YE46|M7YE46_TRIUA Vicilin-like antimicrobial peptides 2-2 OS=Tr	2	991.987	1981.96	0.28852	33.576	1	8278	267.21	6095900
AAGGCNNACTVFKEDR	16	Unmodified	_AAGGCNNACTVFKEDR_		0	A0A3B6HXP8	tr|A0A3B6HXP8|A0A3B6HXP8_WHEAT Uncharacterized protein OS=Triticum aestivum OX=4565 PE=4 SV=1;tr|M8B053|M8B053_TRIUA Uncharacterized protein OS=Triticum urartu OX=4572 GN=TRIUR3_05091 PE=4 SV=1;tr|A0A3B6JDF8|A0A3B6JDF8_WHEAT Uncharacterized protein OS=Trit	3	590.595	1768.76	-0.26879	25.315	1	3940	138.73	10458000
GQCSDAYSYPK	11	Unmodified	_GQCSDAYSYPK_		0	A0A3B6HXP8	tr|A0A3B6HXP8|A0A3B6HXP8_WHEAT Uncharacterized protein OS=Triticum aestivum OX=4565 PE=4 SV=1;tr|M8B053|M8B053_TRIUA Uncharacterized protein OS=Triticum urartu OX=4572 GN=TRIUR3_05091 PE=4 SV=1;tr|A0A3B6JDF8|A0A3B6JDF8_WHEAT Uncharacterized protein OS=Trit	2	638.269	1274.52	0.63094	25.839	1	4175	118.18	5442100
KLDAGQTWSIDVPAGTTSGR	20	Unmodified	_KLDAGQTWSIDVPAGTTSGR_		0	A0A3B6HXP8	tr|A0A3B6HXP8|A0A3B6HXP8_WHEAT Uncharacterized protein OS=Triticum aestivum OX=4565 PE=4 SV=1;tr|M8B053|M8B053_TRIUA Uncharacterized protein OS=Triticum urartu OX=4572 GN=TRIUR3_05091 PE=4 SV=1;tr|A0A3B6JDF8|A0A3B6JDF8_WHEAT Uncharacterized protein OS=Trit	3	687.352	2059.03	-0.049192	36.141	1	9612	135.98	28918000
KLDAGQTWSIDVPAGTTSGR	20	Unmodified	_KLDAGQTWSIDVPAGTTSGR_		0	A0A3B6HXP8	tr|A0A3B6HXP8|A0A3B6HXP8_WHEAT Uncharacterized protein OS=Triticum aestivum OX=4565 PE=4 SV=1;tr|M8B053|M8B053_TRIUA Uncharacterized protein OS=Triticum urartu OX=4572 GN=TRIUR3_05091 PE=4 SV=1;tr|A0A3B6JDF8|A0A3B6JDF8_WHEAT Uncharacterized protein OS=Trit	2	1030.52	2059.03	1.0042	36.136	1	9636	301.04	2852400
LDAGQTWSIDVPAGTTSGR	19	Unmodified	_LDAGQTWSIDVPAGTTSGR_		0	A0A3B6HXP8	tr|A0A3B6HXP8|A0A3B6HXP8_WHEAT Uncharacterized protein OS=Triticum aestivum OX=4565 PE=4 SV=1;tr|M8B053|M8B053_TRIUA Uncharacterized protein OS=Triticum urartu OX=4572 GN=TRIUR3_05091 PE=4 SV=1;tr|A0A3B6JDF8|A0A3B6JDF8_WHEAT Uncharacterized protein OS=Trit	2	966.477	1930.94	0.31086	40.542	1	11971	228.93	3759500
LQCTQYGQAPNTLAEFGLNK	20	Unmodified	_LQCTQYGQAPNTLAEFGLNK_		0	A0A3B6HXP8	tr|A0A3B6HXP8|A0A3B6HXP8_WHEAT Uncharacterized protein OS=Triticum aestivum OX=4565 PE=4 SV=1;tr|M8B053|M8B053_TRIUA Uncharacterized protein OS=Triticum urartu OX=4572 GN=TRIUR3_05091 PE=4 SV=1;tr|A0A3B6JDF8|A0A3B6JDF8_WHEAT Uncharacterized protein OS=Trit	3	751.704	2252.09	-0.26769	41.048	1	12238	171.33	9253800
LQCTQYGQAPNTLAEFGLNK	20	Unmodified	_LQCTQYGQAPNTLAEFGLNK_		0	A0A3B6HXP8	tr|A0A3B6HXP8|A0A3B6HXP8_WHEAT Uncharacterized protein OS=Triticum aestivum OX=4565 PE=4 SV=1;tr|M8B053|M8B053_TRIUA Uncharacterized protein OS=Triticum urartu OX=4572 GN=TRIUR3_05091 PE=4 SV=1;tr|A0A3B6JDF8|A0A3B6JDF8_WHEAT Uncharacterized protein OS=Trit	2	1127.05	2252.09	0.20639	41.047	1	12243	190.24	7734100
TGCSFDGAGNGR	12	Deamidation (NQ)	_TGCSFDGAGN(de)GR_	TGCSFDGAGN(1)GR	1	A0A3B6HXP8	tr|A0A3B6HXP8|A0A3B6HXP8_WHEAT Uncharacterized protein OS=Triticum aestivum OX=4565 PE=4 SV=1;tr|M8B053|M8B053_TRIUA Uncharacterized protein OS=Triticum urartu OX=4572 GN=TRIUR3_05091 PE=4 SV=1;tr|A0A3B6JDF8|A0A3B6JDF8_WHEAT Uncharacterized protein OS=Trit	2	600.241	1198.47	-0.57499	24.514	1	3554	160.82	1712900
VITPQCPSELR	11	Unmodified	_VITPQCPSELR_		0	A0A3B6HXP8	tr|A0A3B6HXP8|A0A3B6HXP8_WHEAT Uncharacterized protein OS=Triticum aestivum OX=4565 PE=4 SV=1;tr|M8B053|M8B053_TRIUA Uncharacterized protein OS=Triticum urartu OX=4572 GN=TRIUR3_05091 PE=4 SV=1;tr|A0A3B6JDF8|A0A3B6JDF8_WHEAT Uncharacterized protein OS=Trit	2	650.34	1298.67	0.16786	30.615	1	6664	196.79	20343000
VQASIAANTWVVSGTPQTK	19	Unmodified	_VQASIAANTWVVSGTPQTK_		0	A0A3B6HYW3	tr|A0A3B6HYW3|A0A3B6HYW3_WHEAT Nascent polypeptide-associated complex subunit beta OS=Triticum aestivum OX=4565 PE=3 SV=1;tr|A0A446TRI7|A0A446TRI7_TRITD Nascent polypeptide-associated complex subunit beta OS=Triticum turgidum subsp. durum OX=4567 GN=TRITD_	2	979.521	1957.03	0.94542	37.979	1	10648	159.12	1627400
IISSIEQKEESR	12	Unmodified	_IISSIEQKEESR_		0	A0A3B6HZS8	tr|A0A3B6HZS8|A0A3B6HZS8_WHEAT 14-3-3 protein OS=Triticum aestivum OX=4565 PE=3 SV=1;tr|A0A446R8J4|A0A446R8J4_TRITD 14_3_3 domain-containing protein OS=Triticum turgidum subsp. durum OX=4567 GN=TRITD_4Av1G193250 PE=3 SV=1;tr|A0A446RRR8|A0A446RRR8_TRITD 14_	3	473.588	1417.74	1.14	23.854	1	3244	188.96	8126800
LAEQAERYEEMVEFMEK	17	Unmodified	_LAEQAERYEEMVEFMEK_		0	A0A3B6HZS8	tr|A0A3B6HZS8|A0A3B6HZS8_WHEAT 14-3-3 protein OS=Triticum aestivum OX=4565 PE=3 SV=1;tr|A0A446R8J4|A0A446R8J4_TRITD 14_3_3 domain-containing protein OS=Triticum turgidum subsp. durum OX=4567 GN=TRITD_4Av1G193250 PE=3 SV=1;tr|A0A446RRR8|A0A446RRR8_TRITD 14_	3	711.327	2130.96	0.13364	41.836	1	12645	110.32	13098000
LLDSHLVPSATAAESK	16	Unmodified	_LLDSHLVPSATAAESK_		0	A0A3B6HZS8	tr|A0A3B6HZS8|A0A3B6HZS8_WHEAT 14-3-3 protein OS=Triticum aestivum OX=4565 PE=3 SV=1;tr|A0A446R8J4|A0A446R8J4_TRITD 14_3_3 domain-containing protein OS=Triticum turgidum subsp. durum OX=4567 GN=TRITD_4Av1G193250 PE=3 SV=1;tr|A0A446RRR8|A0A446RRR8_TRITD 14_	3	546.961	1637.86	0.41603	32.063	1	7470	123.63	9277900
QAFDEAIAELDSLGEESYK	19	Unmodified	_QAFDEAIAELDSLGEESYK_		0	A0A3B6HZS8	tr|A0A3B6HZS8|A0A3B6HZS8_WHEAT 14-3-3 protein OS=Triticum aestivum OX=4565 PE=3 SV=1;tr|A0A446R8J4|A0A446R8J4_TRITD 14_3_3 domain-containing protein OS=Triticum turgidum subsp. durum OX=4567 GN=TRITD_4Av1G193250 PE=3 SV=1;tr|A0A446RRR8|A0A446RRR8_TRITD 14_	3	705.664	2113.97	1.314	50.434	1	16843	97.095	618420
SAQDIALADLPTTHPIR	17	Unmodified	_SAQDIALADLPTTHPIR_		0	A0A3B6HZS8	tr|A0A3B6HZS8|A0A3B6HZS8_WHEAT 14-3-3 protein OS=Triticum aestivum OX=4565 PE=3 SV=1;tr|A0A446R8J4|A0A446R8J4_TRITD 14_3_3 domain-containing protein OS=Triticum turgidum subsp. durum OX=4567 GN=TRITD_4Av1G193250 PE=3 SV=1;tr|A0A446RRR8|A0A446RRR8_TRITD 14_	3	606.995	1817.96	-0.50847	36.646	1	9951	144.41	8958200
YEEMVEFMEK	10	Unmodified	_YEEMVEFMEK_		0	A0A3B6HZS8	tr|A0A3B6HZS8|A0A3B6HZS8_WHEAT 14-3-3 protein OS=Triticum aestivum OX=4565 PE=3 SV=1;tr|A0A446R8J4|A0A446R8J4_TRITD 14_3_3 domain-containing protein OS=Triticum turgidum subsp. durum OX=4567 GN=TRITD_4Av1G193250 PE=3 SV=1;tr|A0A446RRR8|A0A446RRR8_TRITD 14_	2	667.786	1333.56	0.9073	39.512	1	11470	181.55	6740700
GLQEEFEEYAEK	12	Unmodified	_GLQEEFEEYAEK_		0	A0A3B6I0D2	tr|A0A3B6I0D2|A0A3B6I0D2_WHEAT ACB domain-containing protein OS=Triticum aestivum OX=4565 PE=3 SV=1	2	736.333	1470.65	-0.033838	39.871	1	11646	222.28	4579500
AIQSVEEAISQQQPQQEWNEPQQEAQLK	28	Unmodified	_AIQSVEEAISQQQPQQEWNEPQQEAQLK_		0	A0A3B6I5M0	tr|A0A3B6I5M0|A0A3B6I5M0_WHEAT Uncharacterized protein OS=Triticum aestivum OX=4565 PE=4 SV=1	3	1088.86	3263.57	0.044888	39.694	1	11545	170.49	18008000
AIQSVEEAISQQQPQQEWNEPQQEAQLK	28	Unmodified	_AIQSVEEAISQQQPQQEWNEPQQEAQLK_		0	A0A3B6I5M0	tr|A0A3B6I5M0|A0A3B6I5M0_WHEAT Uncharacterized protein OS=Triticum aestivum OX=4565 PE=4 SV=1	4	816.9	3263.57	0.15529	39.7	1	11568	59.646	1790200
QLAQIPEK	8	Unmodified	_QLAQIPEK_		0	A0A3B6I5M0	tr|A0A3B6I5M0|A0A3B6I5M0_WHEAT Uncharacterized protein OS=Triticum aestivum OX=4565 PE=4 SV=1	2	463.769	925.523	-0.20519	27.23	1	4903	153.04	18533000
CEALPCMNPERWR	13	Oxidation (M),Deamidation (NQ),Hydroxyproline	_CEALPCM(ox)N(de)P(hy)ERWR_	CEALPCMN(1)PERWR	1	A0A3B6I6I2	tr|A0A3B6I6I2|A0A3B6I6I2_WHEAT Uncharacterized protein OS=Triticum aestivum OX=4565 PE=4 SV=1	2	876.369	1750.72	-1.3898	24.403	1	3491	95.502	1428400
QEGTESMQKLLIK	13	Deamidation (NQ)	_QEGTESMQ(de)KLLIK_	QEGTESMQ(1)KLLIK	1	A0A3B6IL26	tr|A0A3B6IL26|A0A3B6IL26_WHEAT Uncharacterized protein OS=Triticum aestivum OX=4565 PE=4 SV=1	2	753.398	1504.78	0.21843	42.925	1	13189	150.81	6045600
LKDPDAEFEIIQILLK	16	Unmodified	_LKDPDAEFEIIQILLK_		0	A0A3B6IRE3	tr|A0A3B6IRE3|A0A3B6IRE3_WHEAT Uncharacterized protein OS=Triticum aestivum OX=4565 PE=4 SV=1;tr|A0A446R2J5|A0A446R2J5_TRITD Uncharacterized protein OS=Triticum turgidum subsp. durum OX=4567 GN=TRITD_4Av1G152380 PE=4 SV=1;tr|A0A3B6JHX6|A0A3B6JHX6_WHEAT Unc	3	629.028	1884.06	0.7802	52.447	1	17768	131.72	1717900
NDICTIVQACDAGK	14	Unmodified	_NDICTIVQACDAGK_		0	A0A3B6IRE3	tr|A0A3B6IRE3|A0A3B6IRE3_WHEAT Uncharacterized protein OS=Triticum aestivum OX=4565 PE=4 SV=1;tr|A0A446R2J5|A0A446R2J5_TRITD Uncharacterized protein OS=Triticum turgidum subsp. durum OX=4567 GN=TRITD_4Av1G152380 PE=4 SV=1;tr|A0A3B6JHX6|A0A3B6JHX6_WHEAT Unc	2	782.858	1563.7	-0.06786	34.477	1	8755	113.77	1238900
SESTCVFCHHLMDEVLSK	18	Unmodified	_SESTCVFCHHLMDEVLSK_		0	A0A3B6IRE3	tr|A0A3B6IRE3|A0A3B6IRE3_WHEAT Uncharacterized protein OS=Triticum aestivum OX=4565 PE=4 SV=1;tr|A0A446R2J5|A0A446R2J5_TRITD Uncharacterized protein OS=Triticum turgidum subsp. durum OX=4567 GN=TRITD_4Av1G152380 PE=4 SV=1;tr|A0A3B6JHX6|A0A3B6JHX6_WHEAT Unc	3	726.992	2177.95	-0.056392	37.429	1	10339	80.488	1341900
ADLEAFVR	8	Unmodified	_ADLEAFVR_		0	A0A3B6IS87	tr|A0A3B6IS87|A0A3B6IS87_WHEAT Uncharacterized protein OS=Triticum aestivum OX=4565 PE=4 SV=1;tr|A0A3B6HPZ2|A0A3B6HPZ2_WHEAT Uncharacterized protein OS=Triticum aestivum OX=4565 PE=4 SV=1;tr|A0A3B6JIQ7|A0A3B6JIQ7_WHEAT Uncharacterized protein OS=Triticum a	2	460.745	919.476	-1.3258	34.382	1	8688	154.11	3740300
IYAIFTSNAINCDDPSHPK	19	Unmodified	_IYAIFTSNAINCDDPSHPK_		0	A0A3B6ISM7	tr|A0A3B6ISM7|A0A3B6ISM7_WHEAT Uncharacterized protein OS=Triticum aestivum OX=4565 PE=4 SV=1	3	721.677	2162.01	1.5452	37.439	1	10285	82.482	1074300
QGFGVSAEVVEAIQSAK	17	Unmodified	_QGFGVSAEVVEAIQSAK_		0	A0A3B6ISM7	tr|A0A3B6ISM7|A0A3B6ISM7_WHEAT Uncharacterized protein OS=Triticum aestivum OX=4565 PE=4 SV=1	3	573.969	1718.88	1.503	45.053	1	14242	106.36	1722500
QGFGVSAEVVEAIQSAK	17	Gln->pyro-Glu	_(gl)QGFGVSAEVVEAIQSAK_		0	A0A3B6ISM7	tr|A0A3B6ISM7|A0A3B6ISM7_WHEAT Uncharacterized protein OS=Triticum aestivum OX=4565 PE=4 SV=1	2	851.936	1701.86	-1.5571	53.956	1	18508	212.1	4811400
SEAYSSVSNLLR	12	Unmodified	_SEAYSSVSNLLR_		0	A0A3B6ISM7	tr|A0A3B6ISM7|A0A3B6ISM7_WHEAT Uncharacterized protein OS=Triticum aestivum OX=4565 PE=4 SV=1	2	663.338	1324.66	0.79917	37.924	1	10604	240.38	19809000
SGSTIMACISCAEELER	17	Unmodified	_SGSTIMACISCAEELER_		0	A0A3B6ISM7	tr|A0A3B6ISM7|A0A3B6ISM7_WHEAT Uncharacterized protein OS=Triticum aestivum OX=4565 PE=4 SV=1	2	957.424	1912.83	1.23	42.028	1	12750	213.84	7913500
SPQSIITYNPDQEKEEK	17	Unmodified	_SPQSIITYNPDQEKEEK_		0	A0A3B6ISM7	tr|A0A3B6ISM7|A0A3B6ISM7_WHEAT Uncharacterized protein OS=Triticum aestivum OX=4565 PE=4 SV=1	3	669.329	2004.96	1.3385	29.907	1	6298	238.83	12612000
VVAQSEAGTVTAADVADAAGTVYR	24	Unmodified	_VVAQSEAGTVTAADVADAAGTVYR_		0	A0A3B6ISM7	tr|A0A3B6ISM7|A0A3B6ISM7_WHEAT Uncharacterized protein OS=Triticum aestivum OX=4565 PE=4 SV=1	3	774.724	2321.15	-2.6275	39.72	1	11556	119.43	27668000
ITIGEALEAAGYSAGGRPVER	21	Unmodified	_ITIGEALEAAGYSAGGRPVER_		0	A0A3B6IX62	tr|A0A3B6IX62|A0A3B6IX62_WHEAT Uncharacterized protein OS=Triticum aestivum OX=4565 PE=3 SV=1;tr|A0A446SD90|A0A446SD90_TRITD Uncharacterized protein OS=Triticum turgidum subsp. durum OX=4567 GN=TRITD_4Bv1G163580 PE=3 SV=1;tr|A0A3B6JL62|A0A3B6JL62_WHEAT Unc	3	706.371	2116.09	0.92568	41.116	1	12304	62.438	2334400
LVADKEVEADDAAR	14	Unmodified	_LVADKEVEADDAAR_		0	A0A3B6IX62	tr|A0A3B6IX62|A0A3B6IX62_WHEAT Uncharacterized protein OS=Triticum aestivum OX=4565 PE=3 SV=1;tr|A0A446SD90|A0A446SD90_TRITD Uncharacterized protein OS=Triticum turgidum subsp. durum OX=4567 GN=TRITD_4Bv1G163580 PE=3 SV=1;tr|A0A3B6JL62|A0A3B6JL62_WHEAT Unc	3	501.255	1500.74	-0.019872	24.601	1	3584	181.67	12785000
LVADKEVEADDAAR	14	Unmodified	_LVADKEVEADDAAR_		0	A0A3B6IX62	tr|A0A3B6IX62|A0A3B6IX62_WHEAT Uncharacterized protein OS=Triticum aestivum OX=4565 PE=3 SV=1;tr|A0A446SD90|A0A446SD90_TRITD Uncharacterized protein OS=Triticum turgidum subsp. durum OX=4567 GN=TRITD_4Bv1G163580 PE=3 SV=1;tr|A0A3B6JL62|A0A3B6JL62_WHEAT Unc	2	751.378	1500.74	1.0213	24.596	1	3591	179.19	2203100
EGDVIVAPAGSIMHLANTDGR	21	Glu->pyro-Glu	_(gl)EGDVIVAPAGSIMHLANTDGR_		0	A0A3B6JCJ8	tr|A0A3B6JCJ8|A0A3B6JCJ8_WHEAT Uncharacterized protein OS=Triticum aestivum OX=4565 PE=4 SV=1;tr|A0A3B6JER7|A0A3B6JER7_WHEAT Uncharacterized protein OS=Triticum aestivum OX=4565 PE=4 SV=1	2	1053.03	2104.04	0.11149	45.941	1	14679	172.09	28395000
AADYLEQAEYNTGNPEEDLKTQSLVR	26	Unmodified	_AADYLEQAEYNTGNPEEDLKTQSLVR_		0	A0A3B6JG17	tr|A0A3B6JG17|A0A3B6JG17_WHEAT Uncharacterized protein OS=Triticum aestivum OX=4565 PE=3 SV=1;tr|A0A3B6IKK3|A0A3B6IKK3_WHEAT Uncharacterized protein OS=Triticum aestivum OX=4565 PE=3 SV=1;tr|A0A3B6I042|A0A3B6I042_WHEAT Uncharacterized protein OS=Triticum a	3	985.472	2953.39	0.32642	38.85	1	11172	68.361	5265200
LSGDELLSDSFPYR	14	Unmodified	_LSGDELLSDSFPYR_		0	A0A3B6JG67	tr|A0A3B6JG67|A0A3B6JG67_WHEAT TCTP domain-containing protein OS=Triticum aestivum OX=4565 PE=3 SV=1;tr|A0A446QZE8|A0A446QZE8_TRITD TCTP domain-containing protein OS=Triticum turgidum subsp. durum OX=4567 GN=TRITD_4Av1G129670 PE=3 SV=1;tr|A0A446QZH7|A0A446	2	799.888	1597.76	0.14464	44.106	1	13785	299.28	8914800
VVDIVDTFR	9	Unmodified	_VVDIVDTFR_		0	A0A3B6JG67	tr|A0A3B6JG67|A0A3B6JG67_WHEAT TCTP domain-containing protein OS=Triticum aestivum OX=4565 PE=3 SV=1;tr|A0A446QZE8|A0A446QZE8_TRITD TCTP domain-containing protein OS=Triticum turgidum subsp. durum OX=4567 GN=TRITD_4Av1G129670 PE=3 SV=1;tr|A0A446QZH7|A0A446	2	532.293	1062.57	-0.067416	40.836	1	12130	190.26	7853300
MKELEGLCNPIIAK	14	Unmodified	_MKELEGLCNPIIAK_		0	A0A3B6JGW2	tr|A0A3B6JGW2|A0A3B6JGW2_WHEAT Uncharacterized protein OS=Triticum aestivum OX=4565 PE=3 SV=1;tr|A0A3B6IRG6|A0A3B6IRG6_WHEAT Uncharacterized protein OS=Triticum aestivum OX=4565 PE=3 SV=1;tr|A0A446S0K6|A0A446S0K6_TRITD Uncharacterized protein OS=Triticum t	3	539.29	1614.85	0.27678	34.9	1	8984	108.23	5261700
CEVLHILMDGR	11	Unmodified	_CEVLHILMDGR_		0	A0A3B6JN50	tr|A0A3B6JN50|A0A3B6JN50_WHEAT AAI domain-containing protein OS=Triticum aestivum OX=4565 PE=4 SV=1	3	448.225	1341.65	-0.94959	38.661	1	11017	158.08	24003000
CEVLHILMDGR	11	Unmodified	_CEVLHILMDGR_		0	A0A3B6JN50	tr|A0A3B6JN50|A0A3B6JN50_WHEAT AAI domain-containing protein OS=Triticum aestivum OX=4565 PE=4 SV=1	2	671.834	1341.65	0.65825	38.663	1	11024	160.53	11390000
FLDCMPVK	8	Hydroxyproline	_FLDCMP(hy)VK_		0	A0A3B6JRB9	tr|A0A3B6JRB9|A0A3B6JRB9_WHEAT DYW_deaminase domain-containing protein OS=Triticum aestivum OX=4565 PE=4 SV=1	1	1025.48	1024.47	-2.4321	41.967	1	12898	107.74	4886700
PGARGDRQGVQR	12	Deamidation (NQ),Hydroxyproline	_P(hy)GARGDRQGVQ(de)R_	PGARGDRQ(0.28)GVQ(0.72)R	1	A0A3B6KK58	tr|A0A3B6KK58|A0A3B6KK58_WHEAT Uncharacterized protein OS=Triticum aestivum OX=4565 PE=4 SV=1	2	657.337	1312.66	-1.7401	32.629	1	7758	101.54	24214000
EGQLRQDLADCVEK	14	Unmodified	_EGQLRQDLADCVEK_		0	A0A3B6KKC0	tr|A0A3B6KKC0|A0A3B6KKC0_WHEAT Uncharacterized protein OS=Triticum aestivum OX=4565 PE=3 SV=1;tr|M8ARL1|M8ARL1_TRIUA Uncharacterized protein OS=Triticum urartu OX=4572 GN=TRIUR3_05104 PE=3 SV=1;tr|A0A3B6KHW7|A0A3B6KHW7_WHEAT Uncharacterized protein OS=Trit	3	554.27	1659.79	-2.1522	28.962	1	5819	91.712	6548100
QCLVFDGPDAGAR	13	Gln->pyro-Glu	_(gl)QCLVFDGPDAGAR_		0	A0A3B6KKC0	tr|A0A3B6KKC0|A0A3B6KKC0_WHEAT Uncharacterized protein OS=Triticum aestivum OX=4565 PE=3 SV=1;tr|M8ARL1|M8ARL1_TRIUA Uncharacterized protein OS=Triticum urartu OX=4572 GN=TRIUR3_05104 PE=3 SV=1;tr|A0A3B6KHW7|A0A3B6KHW7_WHEAT Uncharacterized protein OS=Trit	2	694.817	1387.62	1.2557	45.116	1	14270	114.89	1236600
QDLADCVEKK	10	Unmodified	_QDLADCVEKK_		0	A0A3B6KKC0	tr|A0A3B6KKC0|A0A3B6KKC0_WHEAT Uncharacterized protein OS=Triticum aestivum OX=4565 PE=3 SV=1;tr|M8ARL1|M8ARL1_TRIUA Uncharacterized protein OS=Triticum urartu OX=4572 GN=TRIUR3_05104 PE=3 SV=1;tr|A0A3B6KHW7|A0A3B6KHW7_WHEAT Uncharacterized protein OS=Trit	3	402.533	1204.58	-0.10594	23.94	1	3291	94.409	2253900
FTMGLFESPYADPSLVGELGK	21	Unmodified	_FTMGLFESPYADPSLVGELGK_		0	A0A3B6KPK9	tr|A0A3B6KPK9|A0A3B6KPK9_WHEAT Uncharacterized protein OS=Triticum aestivum OX=4565 PE=3 SV=1;tr|A0A446UM90|A0A446UM90_TRITD Glyco_hydro_3 domain-containing protein OS=Triticum turgidum subsp. durum OX=4567 GN=TRITD_5Bv1G199600 PE=3 SV=1;tr|A0A446TEU7|A0A4	2	1129.56	2257.1	0.3489	52.038	1	17594	164.93	4350000
GFVISDWQGIDR	12	Unmodified	_GFVISDWQGIDR_		0	A0A3B6KPK9	tr|A0A3B6KPK9|A0A3B6KPK9_WHEAT Uncharacterized protein OS=Triticum aestivum OX=4565 PE=3 SV=1;tr|A0A446UM90|A0A446UM90_TRITD Glyco_hydro_3 domain-containing protein OS=Triticum turgidum subsp. durum OX=4567 GN=TRITD_5Bv1G199600 PE=3 SV=1;tr|A0A446TEU7|A0A4	2	696.849	1391.68	-0.13643	43.47	1	13444	128.86	3339200
IGEATALEVR	10	Unmodified	_IGEATALEVR_		0	A0A3B6KPK9	tr|A0A3B6KPK9|A0A3B6KPK9_WHEAT Uncharacterized protein OS=Triticum aestivum OX=4565 PE=3 SV=1;tr|A0A446UM90|A0A446UM90_TRITD Glyco_hydro_3 domain-containing protein OS=Triticum turgidum subsp. durum OX=4567 GN=TRITD_5Bv1G199600 PE=3 SV=1;tr|A0A446TEU7|A0A4	2	529.796	1057.58	0.6364	31.608	1	7232	138.4	6655400
ILVAGSHADDLGNQCGGWTITWQGQTGNDK	30	Unmodified	_ILVAGSHADDLGNQCGGWTITWQGQTGNDK_		0	A0A3B6KPK9	tr|A0A3B6KPK9|A0A3B6KPK9_WHEAT Uncharacterized protein OS=Triticum aestivum OX=4565 PE=3 SV=1;tr|A0A446UM90|A0A446UM90_TRITD Glyco_hydro_3 domain-containing protein OS=Triticum turgidum subsp. durum OX=4567 GN=TRITD_5Bv1G199600 PE=3 SV=1;tr|A0A446TEU7|A0A4	3	1067.17	3198.48	1.026	40.436	1	11950	88.413	2322800
SIVDPSTEVVFSENPDSAAVDSGK	24	Unmodified	_SIVDPSTEVVFSENPDSAAVDSGK_		0	A0A3B6KPK9	tr|A0A3B6KPK9|A0A3B6KPK9_WHEAT Uncharacterized protein OS=Triticum aestivum OX=4565 PE=3 SV=1;tr|A0A446UM90|A0A446UM90_TRITD Glyco_hydro_3 domain-containing protein OS=Triticum turgidum subsp. durum OX=4567 GN=TRITD_5Bv1G199600 PE=3 SV=1;tr|A0A446TEU7|A0A4	2	1225.58	2449.15	-0.66853	41.666	1	12575	93.909	1065800
TLDGALGDKPFFGGEK	16	Unmodified	_TLDGALGDKPFFGGEK_		0	A0A3B6KQL0	tr|A0A3B6KQL0|A0A3B6KQL0_WHEAT Uncharacterized protein OS=Triticum aestivum OX=4565 PE=4 SV=1;tr|M7ZJS5|M7ZJS5_TRIUA Putative glutathione S-transferase GSTU1 OS=Triticum urartu OX=4572 GN=TRIUR3_17205 PE=4 SV=1;tr|A0A446THK2|A0A446THK2_TRITD Uncharacterize	3	551.282	1650.83	1.394	36.523	1	9882	130.66	5128600
AAAAMVGHPEWEFPR	15	Oxidation (M)	_AAAAM(ox)VGHPEWEFPR_		0	A0A3B6KSH4	tr|A0A3B6KSH4|A0A3B6KSH4_WHEAT Beta-amylase OS=Triticum aestivum OX=4565 PE=3 SV=1;tr|M8B5G5|M8B5G5_TRIUA Beta-amylase OS=Triticum urartu OX=4572 GN=TRIUR3_08670 PE=3 SV=1;tr|A0A446TRS7|A0A446TRS7_TRITD Beta-amylase OS=Triticum turgidum subsp. durum OX=456	3	562.268	1683.78	-0.79766	34.046	1	8506	137.62	19264000
AAAAMVGHPEWEFPR	15	Unmodified	_AAAAMVGHPEWEFPR_		0	A0A3B6KSH4	tr|A0A3B6KSH4|A0A3B6KSH4_WHEAT Beta-amylase OS=Triticum aestivum OX=4565 PE=3 SV=1;tr|M8B5G5|M8B5G5_TRIUA Beta-amylase OS=Triticum urartu OX=4572 GN=TRIUR3_08670 PE=3 SV=1;tr|A0A446TRS7|A0A446TRS7_TRITD Beta-amylase OS=Triticum turgidum subsp. durum OX=456	3	556.937	1667.79	0.0078954	36.29	1	9693	197.36	103930000
AAAAMVGHPEWEFPR	15	Unmodified	_AAAAMVGHPEWEFPR_		0	A0A3B6KSH4	tr|A0A3B6KSH4|A0A3B6KSH4_WHEAT Beta-amylase OS=Triticum aestivum OX=4565 PE=3 SV=1;tr|M8B5G5|M8B5G5_TRIUA Beta-amylase OS=Triticum urartu OX=4572 GN=TRIUR3_08670 PE=3 SV=1;tr|A0A446TRS7|A0A446TRS7_TRITD Beta-amylase OS=Triticum turgidum subsp. durum OX=456	2	834.901	1667.79	1.4573	36.288	1	9715	209.8	13383000
AIMSFHQCGGNVGDVVNIPIPQWVR	25	Unmodified	_AIMSFHQCGGNVGDVVNIPIPQWVR_		0	A0A3B6KSH4	tr|A0A3B6KSH4|A0A3B6KSH4_WHEAT Beta-amylase OS=Triticum aestivum OX=4565 PE=3 SV=1;tr|M8B5G5|M8B5G5_TRIUA Beta-amylase OS=Triticum urartu OX=4572 GN=TRIUR3_08670 PE=3 SV=1;tr|A0A446TRS7|A0A446TRS7_TRITD Beta-amylase OS=Triticum turgidum subsp. durum OX=456	3	932.135	2793.38	-0.53445	46.696	1	15018	89.043	4752900
ASLNFTCAEMR	11	Unmodified	_ASLNFTCAEMR_		0	A0A3B6KSH4	tr|A0A3B6KSH4|A0A3B6KSH4_WHEAT Beta-amylase OS=Triticum aestivum OX=4565 PE=3 SV=1;tr|M8B5G5|M8B5G5_TRIUA Beta-amylase OS=Triticum urartu OX=4572 GN=TRIUR3_08670 PE=3 SV=1;tr|A0A446TRS7|A0A446TRS7_TRITD Beta-amylase OS=Triticum turgidum subsp. durum OX=456	2	650.295	1298.57	0.74161	35.106	1	9115	189.18	17185000
AYDWSAYK	8	Unmodified	_AYDWSAYK_		0	A0A3B6KSH4	tr|A0A3B6KSH4|A0A3B6KSH4_WHEAT Beta-amylase OS=Triticum aestivum OX=4565 PE=3 SV=1;tr|M8B5G5|M8B5G5_TRIUA Beta-amylase OS=Triticum urartu OX=4572 GN=TRIUR3_08670 PE=3 SV=1;tr|A0A446TRS7|A0A446TRS7_TRITD Beta-amylase OS=Triticum turgidum subsp. durum OX=456	2	502.23	1002.44	1.4119	33.346	1	8146	173.59	42585000
DNMKEFLDAGVIVDIEVGLGPAGELR	26	Unmodified	_DNMKEFLDAGVIVDIEVGLGPAGELR_		0	A0A3B6KSH4	tr|A0A3B6KSH4|A0A3B6KSH4_WHEAT Beta-amylase OS=Triticum aestivum OX=4565 PE=3 SV=1;tr|M8B5G5|M8B5G5_TRIUA Beta-amylase OS=Triticum urartu OX=4572 GN=TRIUR3_08670 PE=3 SV=1;tr|A0A446TRS7|A0A446TRS7_TRITD Beta-amylase OS=Triticum turgidum subsp. durum OX=456	3	919.809	2756.41	-0.60937	54.912	1	18968	149.44	1805300
DSEQSSQAMSAPEELVQQVLSAGWR	25	Oxidation (M)	_DSEQSSQAM(ox)SAPEELVQQVLSAGWR_		0	A0A3B6KSH4	tr|A0A3B6KSH4|A0A3B6KSH4_WHEAT Beta-amylase OS=Triticum aestivum OX=4565 PE=3 SV=1;tr|M8B5G5|M8B5G5_TRIUA Beta-amylase OS=Triticum urartu OX=4572 GN=TRIUR3_08670 PE=3 SV=1;tr|A0A446TRS7|A0A446TRS7_TRITD Beta-amylase OS=Triticum turgidum subsp. durum OX=456	3	917.096	2748.27	-0.75327	56.116	1	19518	125.79	7708800
DSEQSSQAMSAPEELVQQVLSAGWR	25	Oxidation (M)	_DSEQSSQAM(ox)SAPEELVQQVLSAGWR_		0	A0A3B6KSH4	tr|A0A3B6KSH4|A0A3B6KSH4_WHEAT Beta-amylase OS=Triticum aestivum OX=4565 PE=3 SV=1;tr|M8B5G5|M8B5G5_TRIUA Beta-amylase OS=Triticum urartu OX=4572 GN=TRIUR3_08670 PE=3 SV=1;tr|A0A446TRS7|A0A446TRS7_TRITD Beta-amylase OS=Triticum turgidum subsp. durum OX=456	2	1375.14	2748.27	-0.44469	56.123	1	19526	109.35	1049900
DSEQSSQAMSAPEELVQQVLSAGWR	25	Unmodified	_DSEQSSQAMSAPEELVQQVLSAGWR_		0	A0A3B6KSH4	tr|A0A3B6KSH4|A0A3B6KSH4_WHEAT Beta-amylase OS=Triticum aestivum OX=4565 PE=3 SV=1;tr|M8B5G5|M8B5G5_TRIUA Beta-amylase OS=Triticum urartu OX=4572 GN=TRIUR3_08670 PE=3 SV=1;tr|A0A446TRS7|A0A446TRS7_TRITD Beta-amylase OS=Triticum turgidum subsp. durum OX=456	3	911.764	2732.27	0.76606	59.072	1	20897	120.8	79499000
EFLDAGVIVDIEVGLGPAGELR	22	Unmodified	_EFLDAGVIVDIEVGLGPAGELR_		0	A0A3B6KSH4	tr|A0A3B6KSH4|A0A3B6KSH4_WHEAT Beta-amylase OS=Triticum aestivum OX=4565 PE=3 SV=1;tr|M8B5G5|M8B5G5_TRIUA Beta-amylase OS=Triticum urartu OX=4572 GN=TRIUR3_08670 PE=3 SV=1;tr|A0A446TRS7|A0A446TRS7_TRITD Beta-amylase OS=Triticum turgidum subsp. durum OX=456	2	1135.11	2268.2	NaN	56.607	1	19780	75.968
EGLNMACENALPR	13	Oxidation (M)	_EGLNM(ox)ACENALPR_		0	A0A3B6KSH4	tr|A0A3B6KSH4|A0A3B6KSH4_WHEAT Beta-amylase OS=Triticum aestivum OX=4565 PE=3 SV=1;tr|M8B5G5|M8B5G5_TRIUA Beta-amylase OS=Triticum urartu OX=4572 GN=TRIUR3_08670 PE=3 SV=1;tr|A0A446TRS7|A0A446TRS7_TRITD Beta-amylase OS=Triticum turgidum subsp. durum OX=456	2	745.84	1489.67	2.4716	31.486	1	7102	94.409	1292500
EGLNMACENALPR	13	Unmodified	_EGLNMACENALPR_		0	A0A3B6KSH4	tr|A0A3B6KSH4|A0A3B6KSH4_WHEAT Beta-amylase OS=Triticum aestivum OX=4565 PE=3 SV=1;tr|M8B5G5|M8B5G5_TRIUA Beta-amylase OS=Triticum urartu OX=4572 GN=TRIUR3_08670 PE=3 SV=1;tr|A0A446TRS7|A0A446TRS7_TRITD Beta-amylase OS=Triticum turgidum subsp. durum OX=456	2	737.842	1473.67	-0.2106	34.9	1	8952	198.61	439770000
EGLNMACENALPR	13	Deamidation (NQ)	_EGLNMACEN(de)ALPR_	EGLNMACEN(1)ALPR	1	A0A3B6KSH4	tr|A0A3B6KSH4|A0A3B6KSH4_WHEAT Beta-amylase OS=Triticum aestivum OX=4565 PE=3 SV=1;tr|M8B5G5|M8B5G5_TRIUA Beta-amylase OS=Triticum urartu OX=4572 GN=TRIUR3_08670 PE=3 SV=1;tr|A0A446TRS7|A0A446TRS7_TRITD Beta-amylase OS=Triticum turgidum subsp. durum OX=456	2	738.335	1474.65	1.2008	35.666	1	9390	208.11	5795400
FFLAWYSNNLIK	12	Unmodified	_FFLAWYSNNLIK_		0	A0A3B6KSH4	tr|A0A3B6KSH4|A0A3B6KSH4_WHEAT Beta-amylase OS=Triticum aestivum OX=4565 PE=3 SV=1;tr|M8B5G5|M8B5G5_TRIUA Beta-amylase OS=Triticum urartu OX=4572 GN=TRIUR3_08670 PE=3 SV=1;tr|A0A446TRS7|A0A446TRS7_TRITD Beta-amylase OS=Triticum turgidum subsp. durum OX=456	2	758.403	1514.79	0.41647	49.52	1	16404	138.98	1598600
FFVDNGTYLTEQGR	14	Deamidation (NQ)	_FFVDN(de)GTYLTEQGR_	FFVDN(1)GTYLTEQGR	1	A0A3B6KSH4	tr|A0A3B6KSH4|A0A3B6KSH4_WHEAT Beta-amylase OS=Triticum aestivum OX=4565 PE=3 SV=1;tr|M8B5G5|M8B5G5_TRIUA Beta-amylase OS=Triticum urartu OX=4572 GN=TRIUR3_08670 PE=3 SV=1;tr|A0A446TRS7|A0A446TRS7_TRITD Beta-amylase OS=Triticum turgidum subsp. durum OX=456	2	824.386	1646.76	-0.0062093	41.958	1	12675	280.55	52027000
FFVDNGTYLTEQGRFFLAWYSNNLIK	26	Unmodified	_FFVDNGTYLTEQGRFFLAWYSNNLIK_		0	A0A3B6KSH4	tr|A0A3B6KSH4|A0A3B6KSH4_WHEAT Beta-amylase OS=Triticum aestivum OX=4565 PE=3 SV=1;tr|M8B5G5|M8B5G5_TRIUA Beta-amylase OS=Triticum urartu OX=4572 GN=TRIUR3_08670 PE=3 SV=1;tr|A0A446TRS7|A0A446TRS7_TRITD Beta-amylase OS=Triticum turgidum subsp. durum OX=456	3	1048.53	3142.56	0.44526	54.767	1	18896	104.95	4446300
LDPFPFEEHTDLR	13	Unmodified	_LDPFPFEEHTDLR_		0	A0A3B6KSH4	tr|A0A3B6KSH4|A0A3B6KSH4_WHEAT Beta-amylase OS=Triticum aestivum OX=4565 PE=3 SV=1;tr|M8B5G5|M8B5G5_TRIUA Beta-amylase OS=Triticum urartu OX=4572 GN=TRIUR3_08670 PE=3 SV=1;tr|A0A446TRS7|A0A446TRS7_TRITD Beta-amylase OS=Triticum turgidum subsp. durum OX=456	3	539.263	1614.77	0.095927	40.055	1	11701	104.94	477530000
LDPFPFEEHTDLR	13	Unmodified	_LDPFPFEEHTDLR_		0	A0A3B6KSH4	tr|A0A3B6KSH4|A0A3B6KSH4_WHEAT Beta-amylase OS=Triticum aestivum OX=4565 PE=3 SV=1;tr|M8B5G5|M8B5G5_TRIUA Beta-amylase OS=Triticum urartu OX=4572 GN=TRIUR3_08670 PE=3 SV=1;tr|A0A446TRS7|A0A446TRS7_TRITD Beta-amylase OS=Triticum turgidum subsp. durum OX=456	2	808.391	1614.77	0.99038	40.055	1	11716	189.57	78935000
[truncated: 1,810 more rows]
